# Supplementary material for: Modelling the metabolism of protein secretion through the Tat route in Streptomyces lividans
Source: BMC Microbiol. 2018 Jun 14;18:59. doi: 10.1186/s12866-018-1199-3 (PMC6000921; doi:10.1186/s12866-018-1199-3)
Supplement: Supplementary file 1 — Experimental growth and secretion data. Excel file containing experimentally determined biomass and protein secretion data for the agarase and α-amylase producing strains. (XLS 11 kb) [file 12866_2018_1199_MOESM1_ESM.xls]

## Sheet: Agarase
Growth data using mannitol
	AGARASE
	Biomass		Δbiomass		Activity	Protein secreted				Δ secretion
Time (h)	mgDW/ml	σ(Biomass)	mgDW/ml/h		U/mgDW	mmol/gDW	σ(mmol/gDW)	mmol/gDW/h		mmol/gDW/h
0	0.1	0	0		0	0	0	0		0
16	0.65	0.450333	0.034375		0.25	6.56329e-05	1.36415e-05	4.10205e-06		4.10205e-06
24	0.97	0.450333	0.04		16.69	0.00438165	0.000909436	0.000182569		0.000539502
36	1.75	0.917987	0.065		20.61	0.00541077	0.00214172	0.000150299		8.57603e-05
48	1.97	0.848705	0.0183333		26.91	0.00706472	0.001446	0.000147182		0.000137829
60	2.75	1.10851	0.065		56.86	0.0149275	0.00130049	0.000248792		0.000655235	<<<

## Sheet: Amylase
Growth data using mannitol					NOTE: protein yield has been calculated using sample-specific titration curves
	AMYLASE
	Biomass		Δbiomass		Activity	Protein secreted				Δ secretion
Time (h)	mgDW/ml	σ(Biomass)	mgDW/ml/h		U/mgDW	mmol/gDW	σ(mmol/gDW)	mmol/gDW/h		mmol/gDW/h
0	0.1	0	0		0	0	0	0		0
16	2.24	0.450333	0.13375		3.62	2.52002e-05	3.09205e-05	1.57501e-06		1.57501e-06
24	3.32	0.450333	0.135		69.8	0.000392296	0.000163864	1.63457e-05		4.5887e-05	<<<
36	4.91	0.917987	0.1325		31.57	0.000129535	0.000118696	3.59819e-06		-2.18968e-05
48	5.72	0.848705	0.0675		6.5	1.07143e-05	3.76546e-06	2.23214e-07		-9.90172e-06
60	5.16	1.10851	-0.0466667		0	5.2171e-06	3.01209e-06	8.69517e-08		-4.58097e-07
