# Supplementary material for: Modelling the metabolism of protein secretion through the Tat route in Streptomyces lividans
Source: BMC Microbiol. 2018 Jun 14;18:59. doi: 10.1186/s12866-018-1199-3 (PMC6000921; doi:10.1186/s12866-018-1199-3)
Supplement: Supplementary file 2 — GSMN models. Zip file containing the new models, iJV710 and iJV1220 in SBML format. As shipped, the models represent the wild-type strain but contain support for the plasmid-carrying and various protein overproducer strains. In order to model these other strains, the limits of the corresponding reactions should be set to appropriate values. (ZIP 389 kb) [file 12866_2018_1199_MOESM2_ESM.zip]

Archive with 4 entries (4 files):
- iJV1220.xml
- iJV1220_80000H+.xml
- iJV1221_celA2016.xml
- iJV710.xml
