# Supplementary material for: Modelling the metabolism of protein secretion through the Tat route in Streptomyces lividans
Source: BMC Microbiol. 2018 Jun 14;18:59. doi: 10.1186/s12866-018-1199-3 (PMC6000921; doi:10.1186/s12866-018-1199-3)
Supplement: Supplementary file 2 — GSMN models. Zip file containing the new models, iJV710 and iJV1220 in SBML format. As shipped, the models represent the wild-type strain but contain support for the plasmid-carrying and various protein overproducer strains. In order to model these other strains, the limits of the corresponding reactions should be set to appropriate values. (ZIP 389 kb) [file 12866_2018_1199_MOESM2_ESM.zip › iJV710.xml]

<?xml version="1.0" encoding="UTF-8"?>
<sbml xmlns="http://www.sbml.org/sbml/level2" level="2" version="1" xmlns:html="http://www.w3.org/1999/xhtml">
<model id="iJV710"  name="iJV710">
<listOfUnitDefinitions>
        <unitDefinition id="mmol_per_gDW_per_hr">
                <listOfUnits>
                        <unit kind="mole" scale="-3"/>
                        <unit kind="gram" exponent="-1"/>
                        <unit kind="second" multiplier="0.00027777" exponent="-1"/> -->
                </listOfUnits>
        </unitDefinition>
</listOfUnitDefinitions>
<listOfCompartments>
        <compartment id="e" name="Extra_organism"/>
        <compartment id="c" name="Cytosol" outside="e"/>
</listOfCompartments>
<listOfSpecies>
	<species id="M_DHLIPOYLPROTEIN_c" name="Dihydrolipoylprotein" compartment="c" charge="0" boundaryCondition="false" />
        <species id="M_METHYLMALONATE_c" name="Methylmalonate" compartment="c" charge="0" boundaryCondition="false" />
        <species id="M_EPOXY_c" name="trans-2,3-epoxyhexanoyl-CoA" compartment="c" charge="0" boundaryCondition="false" />
        <species id="M_FALD_c" name="Formaldehyde" compartment="c" charge="0" boundaryCondition="false" />
        <species id="M_SPRMD_c" name="Spermidine" compartment="c" charge="0" boundaryCondition="false" />
        <species id="M_KYN_c" name="L-Kynurenine" compartment="c" charge="0" boundaryCondition="false" />
        <species id="M_METTHF_c" name="5-Methyltetrahydrofolate" compartment="c" charge="0" boundaryCondition="false" />
        <species id="M_DMPP_c" name="Dimethylallyl diphosphate" compartment="c" charge="0" boundaryCondition="false" />
        <species id="M_TAG_c" name="Triacylglycerols (biomass component)" compartment="c" charge="0" boundaryCondition="false" />
        <species id="M_DXYLULOSE_c" name="D-Xylulose" compartment="c" charge="0" boundaryCondition="false" />
        <species id="M_PHSER_c" name="O-Phospho-L-homoserine" compartment="c" charge="0" boundaryCondition="false" />
        <species id="M_RL5P_c" name="D-Ribulose 5-phosphate" compartment="c" charge="0" boundaryCondition="false" />
        <species id="M_VAL_c" name="L-Valine" compartment="c" charge="0" boundaryCondition="false" />
        <species id="M_NAGA1P_c" name="N-Acetyl-D-glucosamine 1-phosphate" compartment="c" charge="0" boundaryCondition="false" />
        <species id="M_5MTA_c" name="5'-Methylthioadenosine" compartment="c" charge="0" boundaryCondition="false" />
        <species id="M_PROPANOATE_c" name="Propanoate" compartment="c" charge="0" boundaryCondition="false" />
        <species id="M_ACCOA_c" name="Acetyl-CoA" compartment="c" charge="0" boundaryCondition="false" />
        <species id="M_GN_c" name="Guanine" compartment="c" charge="0" boundaryCondition="false" />
        <species id="M_IBUTCOA_c" name="Isobutyryl-CoA" compartment="c" charge="0" boundaryCondition="false" />
        <species id="M_GL_c" name="Glycerol" compartment="c" charge="0" boundaryCondition="false" />
        <species id="M_TEICH_c" name="Teichoic acid (biomass component)" compartment="c" charge="0" boundaryCondition="false" />
        <species id="M_CROTONOYLCOA_c" name="Crotonoyl-CoA" compartment="c" charge="0" boundaryCondition="false" />
        <species id="M_LAC_c" name="(R)-Lactate, D-Lactate" compartment="c" charge="0" boundaryCondition="false" />
        <species id="M_PRPP_c" name="5-Phospho-alpha-D-ribose 1-diphosphate" compartment="c" charge="0" boundaryCondition="false" />
        <species id="M_DALA_c" name="D-alanine" compartment="c" charge="0" boundaryCondition="false" />
        <species id="M_XYL_c" name="D-Xylose" compartment="c" charge="0" boundaryCondition="false" />
        <species id="M_MAL_c" name="Malate" compartment="c" charge="0" boundaryCondition="false" />
        <species id="M_MAN_c" name="alpha-D-Mannose" compartment="c" charge="0" boundaryCondition="false" />
        <species id="M_DTTP_c" name="dTTP" compartment="c" charge="0" boundaryCondition="false" />
        <species id="M_OIVAL_c" name="(R)-2-Oxoisovalerate" compartment="c" charge="0" boundaryCondition="false" />
        <species id="M_ASER_c" name="O-Acetyl-L-serine" compartment="c" charge="0" boundaryCondition="false" />
        <species id="M_IMACP_c" name="3-(Imidazol-4-yl)-2-oxopropyl phosphate" compartment="c" charge="0" boundaryCondition="false" />
        <species id="M_DARABINOSE_c" name="D-Arabinose" compartment="c" charge="0" boundaryCondition="false" />
        <species id="M_PEPTIDOGLYCAN_c" name="Peptidoglycan (biomass component)" compartment="c" charge="0" boundaryCondition="false" />
        <species id="M_OSLHSER_c" name="O-Succinyl-L-homoserine" compartment="c" charge="0" boundaryCondition="false" />
        <species id="M_HISOLP_c" name="L-Histidinol" compartment="c" charge="0" boundaryCondition="false" />
        <species id="M_HMGLUTCOA_c" name="(S)-3-Hydroxy-3-methylglutaryl-CoA" compartment="c" charge="0" boundaryCondition="false" />
        <species id="M_HMBUTCOA_c" name="(S)-3-Hydroxy-2-methylbutyryl-CoA" compartment="c" charge="0" boundaryCondition="false" />
        <species id="M_DPCOA_c" name="Dephospho-CoA" compartment="c" charge="0" boundaryCondition="false" />
        <species id="M_HMB4PP_c" name="1-Hydroxy-2-methyl-2-butenyl 4-diphosphate" compartment="c" charge="0" boundaryCondition="false" />
        <species id="M_NO2_c" name="nitrite" compartment="c" charge="0" boundaryCondition="false" />
        <species id="M_NO3_c" name="nitrate" compartment="c" charge="0" boundaryCondition="false" />
        <species id="M_MNT1P_c" name="D-Mannitol 1-phosphate" compartment="c" charge="0" boundaryCondition="false" />
        <species id="M_H2O2_c" name="H2O2" compartment="c" charge="0" boundaryCondition="false" />
        <species id="M_ACACP_c" name="Acyl-[acyl-carrier protein]" compartment="c" charge="0" boundaryCondition="false" />
        <species id="M_MACRCOA_c" name="Methacrylyl-CoA" compartment="c" charge="0" boundaryCondition="false" />
        <species id="M_OICAP_c" name="3-Carboxy-4-methyl-2-oxopentanoate" compartment="c" charge="0" boundaryCondition="false" />
        <species id="M_TARTRATE_c" name="(R,R)-Tartaric acid" compartment="c" charge="0" boundaryCondition="false" />
        <species id="M_CDP_c" name="CDP" compartment="c" charge="0" boundaryCondition="false" />
        <species id="M_MALACP_c" name="Malonyl-[acyl-carrier protein]" compartment="c" charge="0" boundaryCondition="false" />
        <species id="M_C16H17O8_c" name="C16H17O8 Intermediate in actinorhodin biosynthesis" compartment="c" charge="0" boundaryCondition="false" />
        <species id="M_IGP_c" name="Indoleglycerol phosphate" compartment="c" charge="0" boundaryCondition="false" />
        <species id="M_NACN_c" name="Nicotinate D-ribonucleotide" compartment="c" charge="0" boundaryCondition="false" />
        <species id="M_DTMP_c" name="dTMP" compartment="c" charge="0" boundaryCondition="false" />
        <species id="M_AICAR_c" name="Aminoimidazole ribotide" compartment="c" charge="0" boundaryCondition="false" />
        <species id="M_SAL6P_c" name="Salicin-6-phosphate" compartment="c" charge="0" boundaryCondition="false" />
        <species id="M_DSER_c" name="D-serine" compartment="c" charge="0" boundaryCondition="false" />
        <species id="M_AHTD_c" name="2-Amino-4-hydroxy-6-(erythro-1,2,3-trihydroxypropyl)-dihydropteridine triphosphate" compartment="c" charge="0" boundaryCondition="false" />
        <species id="M_C170ACP_c" name="C170ACP Heptadecanoyl-[acyl-carrier protein]" compartment="c" charge="0" boundaryCondition="false" />
        <species id="M_LARABINOSE_c" name="L-Arabinose" compartment="c" charge="0" boundaryCondition="false" />
        <species id="M_MI_c" name="myo-Inositol" compartment="c" charge="0" boundaryCondition="false" />
        <species id="M_MK_c" name="menaquinone" compartment="c" charge="0" boundaryCondition="false" />
        <species id="M_DCDP_c" name="dCDP" compartment="c" charge="0" boundaryCondition="false" />
        <species id="M_ACTAC_c" name="Acetoacetate" compartment="c" charge="0" boundaryCondition="false" />
        <species id="M_DHAP_c" name="Glycerone phosphate" compartment="c" charge="0" boundaryCondition="false" />
        <species id="M_DHMVA_c" name="(R)-2,3-dihydroxy-3-methylbutanoate" compartment="c" charge="0" boundaryCondition="false" />
        <species id="M_MAACCOA_c" name="2-Methylacetoacetyl-CoA" compartment="c" charge="0" boundaryCondition="false" />
        <species id="M_DGLYCERATE_c" name="D-glycerate" compartment="c" charge="0" boundaryCondition="false" />
        <species id="M_CTP_c" name="CTP" compartment="c" charge="0" boundaryCondition="false" />
        <species id="M_GLN_c" name="L-Glutamine" compartment="c" charge="0" boundaryCondition="false" />
        <species id="M_C060ACP_c" name="C060ACP Hexanoyl-[acyl-carrier protein]" compartment="c" charge="0" boundaryCondition="false" />
        <species id="M_GLC_c" name="alpha-D-Glucose" compartment="c" charge="0" boundaryCondition="false" />
        <species id="M_GDPMAN_c" name="GDPmannose" compartment="c" charge="0" boundaryCondition="false" />
        <species id="M_GLX_c" name="Glyoxylate" compartment="c" charge="0" boundaryCondition="false" />
        <species id="M_GLY_c" name="Glycine" compartment="c" charge="0" boundaryCondition="false" />
        <species id="M_DHSK_c" name="3-Dehydroshikimate" compartment="c" charge="0" boundaryCondition="false" />
        <species id="M_SME_c" name="Shikimate" compartment="c" charge="0" boundaryCondition="false" />
        <species id="M_AKG_c" name="2-Oxoglutarate" compartment="c" charge="0" boundaryCondition="false" />
        <species id="M_GLU_c" name="L-Glutamate" compartment="c" charge="0" boundaryCondition="false" />
        <species id="M_C160ACP_c" name="C160ACP Hexadecanoyl-[acyl-carrier protein]" compartment="c" charge="0" boundaryCondition="false" />
        <species id="M_GGL_c" name="Galactosylglycerol" compartment="c" charge="0" boundaryCondition="false" />
        <species id="M_HYDROXYAKG_c" name="4-Hydroxy-2-oxoglutarate" compartment="c" charge="0" boundaryCondition="false" />
        <species id="M_G1P_c" name="D-Glucose 1-phosphate" compartment="c" charge="0" boundaryCondition="false" />
        <species id="M_2PCDPMDE_c" name="2-Phospho-4-(cytidine 5'-diphospho)-2-C-methyl-D-erythritol" compartment="c" charge="0" boundaryCondition="false" />
        <species id="M_C16H16O7_c" name="C16H16O7 Intermediate in actinorhodin biosynthesis" compartment="c" charge="0" boundaryCondition="false" />
        <species id="M_C16H16O5_c" name="C16H16O5 Intermediate in actinorhodin biosynthesis" compartment="c" charge="0" boundaryCondition="false" />
        <species id="M_FMN_c" name="FMN" compartment="c" charge="0" boundaryCondition="false" />
        <species id="M_DB4P_c" name="L-3,4-Dihydroxy-2-butanone 4-phosphate" compartment="c" charge="0" boundaryCondition="false" />
        <species id="M_D8RL_c" name="6,7-Dimethyl-8-(1-D-ribityl)lumazine" compartment="c" charge="0" boundaryCondition="false" />
        <species id="M_AHHMD_c" name="2-Amino-7,8-dihydro-4-hydroxy-6-(diphosphooxymethyl)pteridine" compartment="c" charge="0" boundaryCondition="false" />
        <species id="M_H2SO3_c" name="Sulfite" compartment="c" charge="0" boundaryCondition="false" />
        <species id="M_ALA_c" name="L-Alanine" compartment="c" charge="0" boundaryCondition="false" />
        <species id="M_ORN_c" name="L-Ornithine" compartment="c" charge="0" boundaryCondition="false" />
        <species id="M_AHHMP_c" name="2-Amino-4-hydroxy-6-hydroxymethyl-7,8-dihydropteridine" compartment="c" charge="0" boundaryCondition="false" />
        <species id="M_2MBECOA_c" name="trans-2-Methylbut-2-enoyl-CoA" compartment="c" charge="0" boundaryCondition="false" />
        <species id="M_SME3P_c" name="Shikimate 3-phosphate" compartment="c" charge="0" boundaryCondition="false" />
        <species id="M_3PSER_c" name="3-Phosphoserine" compartment="c" charge="0" boundaryCondition="false" />
        <species id="M_FERI_c" name="Ferricytochrome b1" compartment="c" charge="0" boundaryCondition="false" />
        <species id="M_CAP_c" name="Carbamoyl phosphate" compartment="c" charge="0" boundaryCondition="false" />
        <species id="M_DATP_c" name="dATP" compartment="c" charge="0" boundaryCondition="false" />
        <species id="M_FERO_c" name="Ferrocytochrome b1" compartment="c" charge="0" boundaryCondition="false" />
        <species id="M_CARBOHYDRATE_c" name="Carbohydrates (biomass component)" compartment="c" charge="0" boundaryCondition="false" />
        <species id="M_MDAPIM_c" name="meso-2,6-Diaminopimelate" compartment="c" charge="0" boundaryCondition="false" />
        <species id="M_C140ACP_c" name="C140ACP Myristoyl-[acyl-carrier protein]" compartment="c" charge="0" boundaryCondition="false" />
        <species id="M_PRO_AMP_c" name="L-Prolyl-AMP (intermediate in undecylprodigiosin synthesis)" compartment="c" charge="0" boundaryCondition="false" />
        <species id="M_MDE4P_c" name="2-C-Methyl-D-erythritol 4-phosphate" compartment="c" charge="0" boundaryCondition="false" />
        <species id="M_HIS_c" name="L-Histidine" compartment="c" charge="0" boundaryCondition="false" />
        <species id="M_CHOR_c" name="Chorismate" compartment="c" charge="0" boundaryCondition="false" />
        <species id="M_CDA_int3_c" name="4-hydroxyphenylglyoxylate (intermediate in CDA biosynthesis)" compartment="c" charge="0" boundaryCondition="false" />
        <species id="M_PGP_c" name="Phosphatidylglycerophosphate" compartment="c" charge="0" boundaryCondition="false" />
        <species id="M_CELB_c" name="Cellobiose" compartment="c" charge="0" boundaryCondition="false" />
        <species id="M_RHYDROXYBUTANOATE_c" name="(R)-3-hydroxybutanoate" compartment="c" charge="0" boundaryCondition="false" />
        <species id="M_C120ACP_c" name="C120ACP Dodecanoyl-[acyl-carrier protein]" compartment="c" charge="0" boundaryCondition="false" />
        <species id="M_DCTP_c" name="dCTP" compartment="c" charge="0" boundaryCondition="false" />
        <species id="M_P5C_c" name="(S)-1-Pyrroline-5-carboxylate" compartment="c" charge="0" boundaryCondition="false" />
        <species id="M_DLYXOSE_c" name="D-Lyxose" compartment="c" charge="0" boundaryCondition="false" />
        <species id="M_URATE_c" name="Urate" compartment="c" charge="0" boundaryCondition="false" />
        <species id="M_ICIT_c" name="Isocitrate" compartment="c" charge="0" boundaryCondition="false" />
        <species id="M_NH3_c" name="NH3" compartment="c" charge="0" boundaryCondition="false" />
        <species id="M_GLAC_c" name="D-Galactose" compartment="c" charge="0" boundaryCondition="false" />
        <species id="M_UDPDGLUC_c" name="UDP-D-glucuronate" compartment="c" charge="0" boundaryCondition="false" />
        <species id="M_NRP1_c" name="3-methyl-glutamate  (non-ribosomal protein, CDA component)" compartment="c" charge="0" boundaryCondition="false" />
        <species id="M_NRP2_c" name="D-3-phosphohydroxyasparagine  (non-ribosomal protein, CDA component)" compartment="c" charge="0" boundaryCondition="false" />
        <species id="M_NRP3_c" name="D-4-hydroxyphenylglycine (non-ribosomal protein, CDA component)" compartment="c" charge="0" boundaryCondition="false" />
        <species id="M_OMVAL_c" name="3-Methyl-2-oxobutanoate" compartment="c" charge="0" boundaryCondition="false" />
        <species id="M_UDP_c" name="UDP" compartment="c" charge="0" boundaryCondition="false" />
        <species id="M_ACETYLP_c" name="Acetyl-P" compartment="c" charge="0" boundaryCondition="false" />
        <species id="M_BIOMASS_c" name="Biomass" compartment="c" charge="0" boundaryCondition="false" />
        <species id="M_CDPGL_c" name="CDP-diacylglycerol" compartment="c" charge="0" boundaryCondition="false" />
        <species id="M_RIBFLAV_c" name="Riboflavin" compartment="c" charge="0" boundaryCondition="false" />
        <species id="M_GAL1P_c" name="D-Galactose 1-phosphate" compartment="c" charge="0" boundaryCondition="false" />
        <species id="M_PURI5P_c" name="Pseudouridine 5'-phosphate" compartment="c" charge="0" boundaryCondition="false" />
        <species id="M_MDECPP_c" name="2-C-Methyl-D-erythritol 2,4-cyclodiphosphate" compartment="c" charge="0" boundaryCondition="false" />
        <species id="M_RAF_c" name="Raffinose" compartment="c" charge="0" boundaryCondition="false" />
        <species id="M_SAH_c" name="S-Adenosyl-L-homocysteine" compartment="c" charge="0" boundaryCondition="false" />
        <species id="M_IBUTLIPO_c" name="S-Isobutanoyldihydrolipoamide" compartment="c" charge="0" boundaryCondition="false" />
        <species id="M_SAM_c" name="S-Adenosyl-L-methionine" compartment="c" charge="0" boundaryCondition="false" />
        <species id="M_CPAD5P_c" name="1-(2-Carboxyphenylamino)-1-deoxy-D-ribulose 5-phosphate" compartment="c" charge="0" boundaryCondition="false" />
        <species id="M_PRO_c" name="L-Proline" compartment="c" charge="0" boundaryCondition="false" />
        <species id="M_SMALLMOLECULES_c" name="Small molecules pool (biomass component)" compartment="c" charge="0" boundaryCondition="false" />
        <species id="M_PRBATP_c" name="N1-(5-Phospho-D-ribosyl)-ATP " compartment="c" charge="0" boundaryCondition="false" />
        <species id="M_PABA_c" name="4-Aminobenzoate" compartment="c" charge="0" boundaryCondition="false" />
        <species id="M_SAP_c" name="S-Aminomethyldihydrolipoylprotein " compartment="c" charge="0" boundaryCondition="false" />
        <species id="M_GL3P_c" name="sn-Glycerol-3-phosphate" compartment="c" charge="0" boundaryCondition="false" />
        <species id="M_NAAD_c" name="Deamido-NAD+" compartment="c" charge="0" boundaryCondition="false" />
        <species id="M_URA_c" name="Uracil" compartment="c" charge="0" boundaryCondition="false" />
        <species id="M_BASP_c" name="4-Phospho-L-aspartate" compartment="c" charge="0" boundaryCondition="false" />
        <species id="M_HPPP_c" name="all-trans-Hexaprenyl diphosphate" compartment="c" charge="0" boundaryCondition="false" />
        <species id="M_URI_c" name="Uridine" compartment="c" charge="0" boundaryCondition="false" />
        <species id="M_LIPO_c" name="Lipoamide" compartment="c" charge="0" boundaryCondition="false" />
        <species id="M_SHYDROXYBUTANOYL_c" name="(S)-3-hydroxybutanoyl-CoA" compartment="c" charge="0" boundaryCondition="false" />
        <species id="M_DIMGP_c" name="D-erythro-1-(Imidazol-4-yl)glycerol 3-phosphate" compartment="c" charge="0" boundaryCondition="false" />
        <species id="M_SUCCSAL_c" name="Succinate semialdehyde" compartment="c" charge="0" boundaryCondition="false" />
        <species id="M_PHOSPHOLIPID_c" name="Phospholipids (biomass component)" compartment="c" charge="0" boundaryCondition="false" />
        <species id="M_DIHYDRODIPICOLINATE_c" name="2,3-Dihydrodipicolinate" compartment="c" charge="0" boundaryCondition="false" />
        <species id="M_APS_c" name="Adenylylsulfate" compartment="c" charge="0" boundaryCondition="false" />
        <species id="M_bDG6P_c" name="beta-D-Glucose 6-phosphate" compartment="c" charge="0" boundaryCondition="false" />
        <species id="M_FGAR_c" name="5'-Phosphoribosyl-N-formylglycinamide" compartment="c" charge="0" boundaryCondition="false" />
        <species id="M_FORGLU_c" name="N-formimino-L-glutamate" compartment="c" charge="0" boundaryCondition="false" />
        <species id="M_IPP_c" name="Isopentenyl diphosphate" compartment="c" charge="0" boundaryCondition="false" />
        <species id="M_FGAM_c" name="2-(Formamido)-N1-(5'-phosphoribosyl)acetamidine" compartment="c" charge="0" boundaryCondition="false" />
        <species id="M_LLYXOSE_c" name="L-Lyxose" compartment="c" charge="0" boundaryCondition="false" />
        <species id="M_TYR_c" name="L-Tyrosine" compartment="c" charge="0" boundaryCondition="false" />
        <species id="M_PYRA_PCP_c" name="PCP-bound pyrrole (makes ring 'a' in undecylprodigiosin)" compartment="c" charge="0" boundaryCondition="false" />
        <species id="M_DGLUTAMATE_c" name="D-Glutamate" compartment="c" charge="0" boundaryCondition="false" />
        <species id="M_cAMP_c" name="3',5'-Cyclic AMP" compartment="c" charge="0" boundaryCondition="false" />
        <species id="M_ARABITOL_c" name="L-Arabitol" compartment="c" charge="0" boundaryCondition="false" />
        <species id="M_DX5P_c" name="1-Deoxy-D-xylulose 5-phosphate " compartment="c" charge="0" boundaryCondition="false" />
        <species id="M_PHE_c" name="L-Phenylalanine" compartment="c" charge="0" boundaryCondition="false" />
        <species id="M_FUM_c" name="Fumarate" compartment="c" charge="0" boundaryCondition="false" />
        <species id="M_PAPS_c" name="3'-Phosphoadenylylsulfate" compartment="c" charge="0" boundaryCondition="false" />
        <species id="M_GALACTINOL_c" name="Galactinol" compartment="c" charge="0" boundaryCondition="false" />
        <species id="M_X5P_c" name="D-Xylulose-5-phosphate" compartment="c" charge="0" boundaryCondition="false" />
        <species id="M_CAIR_c" name="1-(5-Phospho-D-ribosyl)-5-amino-4-imidazolecarboxylate" compartment="c" charge="0" boundaryCondition="false" />
        <species id="M_UGC_c" name="(S)-Ureidoglycolate" compartment="c" charge="0" boundaryCondition="false" />
        <species id="M_HMP_c" name="2-(Hydroxymethyl)phenol" compartment="c" charge="0" boundaryCondition="false" />
        <species id="M_PRFICA_c" name="1-(5'-Phosphoribosyl)-5-formamido-4-imidazolecarboxamide" compartment="c" charge="0" boundaryCondition="false" />
        <species id="M_SAICAR_c" name="1-(5'-Phosphoribosyl)-5-amino-4-(N-succinocarboxamide)-imidazole" compartment="c" charge="0" boundaryCondition="false" />
        <species id="M_F1P_c" name="D-Fructose 1-phosphate" compartment="c" charge="0" boundaryCondition="false" />
        <species id="M_DHPT_c" name="Dihydropteroate" compartment="c" charge="0" boundaryCondition="false" />
        <species id="M_ARGSUCC_c" name="N-(L-Arginino)succinate" compartment="c" charge="0" boundaryCondition="false" />
        <species id="M_SMMALONYLCOA_c" name="(S)-Methylmalonyl-CoA" compartment="c" charge="0" boundaryCondition="false" />
        <species id="M_PIPER_c" name="Piperideine" compartment="c" charge="0" boundaryCondition="false" />
        <species id="M_PHEN_c" name="Prephenate" compartment="c" charge="0" boundaryCondition="false" />
        <species id="M_3MBECOA_c" name="3-Methylbut-glutaconyl-CoA" compartment="c" charge="0" boundaryCondition="false" />
        <species id="M_HEPPP_c" name="all-trans-Heptaprenyl diphosphate" compartment="c" charge="0" boundaryCondition="false" />
        <species id="M_SHCHC_c" name="2-succinyl-6-hydroxy-2,4-cyclohexadiene-1-carboxylate" compartment="c" charge="0" boundaryCondition="false" />
        <species id="M_NPP_c" name="all-trans-Nonaprenyl diphosphate" compartment="c" charge="0" boundaryCondition="false" />
        <species id="M_CDA_int1_c" name="trans-hexenoyl-CoA (intermediate in CDA biosynthesis)" compartment="c" charge="0" boundaryCondition="false" />
        <species id="M_CDA_int2_c" name="L-4-hydroxymandelic acid (intermediate in CDA biosynthesis)" compartment="c" charge="0" boundaryCondition="false" />
        <species id="M_UDPNAG_c" name="UDP-N-acetyl-D-glucosamine" compartment="c" charge="0" boundaryCondition="false" />
        <species id="M_S7P_c" name="Sedoheptulose 7-phosphate" compartment="c" charge="0" boundaryCondition="false" />
        <species id="M_2A3KB_c" name="2-Amino-3-ketobutyrate" compartment="c" charge="0" boundaryCondition="false" />
        <species id="M_UREA_c" name="Urea" compartment="c" charge="0" boundaryCondition="false" />
        <species id="M_GLAL_c" name="Glycolaldehyde" compartment="c" charge="0" boundaryCondition="false" />
        <species id="M_ATN_c" name="Allantoin" compartment="c" charge="0" boundaryCondition="false" />
        <species id="M_AGL3P_c" name="Acyl-sn-glycerol 3-phosphate" compartment="c" charge="0" boundaryCondition="false" />
        <species id="M_ATT_c" name="Allantoate" compartment="c" charge="0" boundaryCondition="false" />
        <species id="M_ATP_c" name="ATP" compartment="c" charge="0" boundaryCondition="false" />
        <species id="M_C180ACP_c" name="C180ACP Stearoyl-[acyl-carrier protein]" compartment="c" charge="0" boundaryCondition="false" />
        <species id="M_ASP_c" name="L-Aspartate" compartment="c" charge="0" boundaryCondition="false" />
        <species id="M_SER_c" name="L-Serine" compartment="c" charge="0" boundaryCondition="false" />
        <species id="M_ISUCC_c" name="alpha-Iminosuccinate" compartment="c" charge="0" boundaryCondition="false" />
        <species id="M_MALCOA_c" name="Malonyl-CoA" compartment="c" charge="0" boundaryCondition="false" />
        <species id="M_CBHCAP_c" name="3-Isopropylmalate" compartment="c" charge="0" boundaryCondition="false" />
        <species id="M_RMN_c" name="D-Rhamnose" compartment="c" charge="0" boundaryCondition="false" />
        <species id="M_ASN_c" name="L-Asparagine" compartment="c" charge="0" boundaryCondition="false" />
        <species id="M_DGTP_c" name="dGTP" compartment="c" charge="0" boundaryCondition="false" />
        <species id="M_PRO_PCP_c" name="PCP-bound L-Prolyne" compartment="c" charge="0" boundaryCondition="false" />
        <species id="M_RHAMN1P_c" name="Rhamnulose-1-phosphate" compartment="c" charge="0" boundaryCondition="false" />
        <species id="M_LRIBULOSE5P_c" name="L-Ribulose-5-phosphate" compartment="c" charge="0" boundaryCondition="false" />
        <species id="M_DAPIM_c" name="L,L-2,6-Diaminopimelate" compartment="c" charge="0" boundaryCondition="false" />
        <species id="M_XTSINE_c" name="Xanthosine" compartment="c" charge="0" boundaryCondition="false" />
        <species id="M_GTP_c" name="GTP" compartment="c" charge="0" boundaryCondition="false" />
        <species id="M_IMP_c" name="IMP" compartment="c" charge="0" boundaryCondition="false" />
        <species id="M_FRU_c" name="D-Fructose" compartment="c" charge="0" boundaryCondition="false" />
        <species id="M_GLYCOLATE_c" name="Glycolate" compartment="c" charge="0" boundaryCondition="false" />
        <species id="M_H2S_c" name="Hydrogen sulfide" compartment="c" charge="0" boundaryCondition="false" />
        <species id="M_OMP_c" name="Orotidine 5'-phosphate" compartment="c" charge="0" boundaryCondition="false" />
        <species id="M_ppGpp_c" name="guanosine 5 -diphosphate 3 -diphosphate" compartment="c" charge="0" boundaryCondition="false" />
        <species id="M_ITP_c" name="ITP" compartment="c" charge="0" boundaryCondition="false" />
        <species id="M_DG_c" name="Deoxyguanosine" compartment="c" charge="0" boundaryCondition="false" />
        <species id="M_DC_c" name="Deoxycytidine" compartment="c" charge="0" boundaryCondition="false" />
        <species id="M_DA_c" name="Deoxyadenosine" compartment="c" charge="0" boundaryCondition="false" />
        <species id="M_CADA_c" name="Cadaverine" compartment="c" charge="0" boundaryCondition="false" />
        <species id="M_MKH2_c" name="menaquinol" compartment="c" charge="0" boundaryCondition="false" />
        <species id="M_C080COA_c" name="C080COA Octanoyl-CoA" compartment="c" charge="0" boundaryCondition="false" />
        <species id="M_DNA_c" name="DNA (biomass component)" compartment="c" charge="0" boundaryCondition="false" />
        <species id="M_DT_c" name="Thymidine" compartment="c" charge="0" boundaryCondition="false" />
        <species id="M_DU_c" name="Deoxyuridine" compartment="c" charge="0" boundaryCondition="false" />
        <species id="M_CYS_c" name="L-Cysteine" compartment="c" charge="0" boundaryCondition="false" />
        <species id="M_NAORN_c" name="N2-Acetyl-L-ornithine" compartment="c" charge="0" boundaryCondition="false" />
        <species id="M_CMP_c" name="CMP" compartment="c" charge="0" boundaryCondition="false" />
        <species id="M_FKYN_c" name="L-Formylkynurenine" compartment="c" charge="0" boundaryCondition="false" />
        <species id="M_NAGLU_c" name="N-Acetyl-L-glutamate" compartment="c" charge="0" boundaryCondition="false" />
        <species id="M_DHN_c" name="1,4-dihydroxy-2-naphthoate" compartment="c" charge="0" boundaryCondition="false" />
        <species id="M_4PPNCYS_c" name="(R)-4'-Phosphopantothenoyl-L-cysteine" compartment="c" charge="0" boundaryCondition="false" />
        <species id="M_n_1_POLYP_c" name="(n-1)-polyphosphate" compartment="c" charge="0" boundaryCondition="false" />
        <species id="M_ILE_c" name="L-Isoleucine" compartment="c" charge="0" boundaryCondition="false" />
        <species id="M_DHF_c" name="Dihydrofolate" compartment="c" charge="0" boundaryCondition="false" />
        <species id="M_C141ACP_c" name="C141ACP Tetradecanoyl-[acyl-carrier protein]" compartment="c" charge="0" boundaryCondition="false" />
        <species id="M_OSBCOA_c" name="O-succinylbenzoate-CoA" compartment="c" charge="0" boundaryCondition="false" />
        <species id="M_MLT_c" name="Maltose" compartment="c" charge="0" boundaryCondition="false" />
        <species id="M_SLF_c" name="Sulfate" compartment="c" charge="0" boundaryCondition="false" />
        <species id="M_DHP_c" name="2-Amino-4-hydroxy-6-(D-erythro-1,2,3-trihydroxypropyl)-7,8-dihydropteridine" compartment="c" charge="0" boundaryCondition="false" />
        <species id="M_GGPP_c" name="Geranylgeranyl diphosphate" compartment="c" charge="0" boundaryCondition="false" />
        <species id="M_LLCT_c" name="L-Cystathionine" compartment="c" charge="0" boundaryCondition="false" />
        <species id="M_CITR_c" name="L-Citrulline" compartment="c" charge="0" boundaryCondition="false" />
        <species id="M_QA_c" name="Quinolinate" compartment="c" charge="0" boundaryCondition="false" />
        <species id="M_NAGLUS_c" name="N-Acetyl-L-glutamate 5-semialdehyde" compartment="c" charge="0" boundaryCondition="false" />
        <species id="M_DUDP_c" name="dUDP" compartment="c" charge="0" boundaryCondition="false" />
        <species id="M_NAGLUP_c" name="N-Acetyl-L-glutamate 5-phosphate" compartment="c" charge="0" boundaryCondition="false" />
        <species id="M_GLYN_c" name="Glycerone" compartment="c" charge="0" boundaryCondition="false" />
        <species id="M_PAP_c" name="Adenosine 3',5'-bisphosphate" compartment="c" charge="0" boundaryCondition="false" />
        <species id="M_G15L_c" name="D-Glucono-1,5-lactone" compartment="c" charge="0" boundaryCondition="false" />
        <species id="M_bDGLC_c" name="beta-D-Glucose" compartment="c" charge="0" boundaryCondition="false" />
        <species id="M_UDPGAL_c" name="UDP-D-galactose" compartment="c" charge="0" boundaryCondition="false" />
        <species id="M_HCYS_c" name="Homocysteine" compartment="c" charge="0" boundaryCondition="false" />
        <species id="M_PAC_c" name="Phenylacetic acid" compartment="c" charge="0" boundaryCondition="false" /> 
        <species id="M_2PG_c" name="2-Phospho-D-glycerate" compartment="c" charge="0" boundaryCondition="false" />
        <species id="M_ACLAC_c" name="2-Acetolactate" compartment="c" charge="0" boundaryCondition="false" />
        <species id="M_LLAC_c" name="(S)-Lactate, L-Lactate" compartment="c" charge="0" boundaryCondition="false" />
        <species id="M_DCMP_c" name="dCMP" compartment="c" charge="0" boundaryCondition="false" />
        <species id="M_PROTEIN_c" name="Proteins (biomass component)" compartment="c" charge="0" boundaryCondition="false" />
        <species id="M_RIB_c" name="D-Ribose" compartment="c" charge="0" boundaryCondition="false" />
        <species id="M_RHAMN_c" name="Rhamnulose" compartment="c" charge="0" boundaryCondition="false" />
        <species id="M_DQT_c" name="3-Dehydroquinate" compartment="c" charge="0" boundaryCondition="false" />
        <species id="M_THY_c" name="Thymine" compartment="c" charge="0" boundaryCondition="false" />
        <species id="M_H_c" name="H+ (external)" compartment="c" charge="0" boundaryCondition="false" />
        <species id="M_FADH2_c" name="FADH2" compartment="c" charge="0" boundaryCondition="false" />
        <species id="M_THR_c" name="L-Threonine" compartment="c" charge="0" boundaryCondition="false" />
        <species id="M_PROPIONYLACP_c" name="Propionyl-[acyl-carrier protein]" compartment="c" charge="0" boundaryCondition="false" />
        <species id="M_LXYLULOSE5P_c" name="L-Xylulose-5-phosphate" compartment="c" charge="0" boundaryCondition="false" />
        <species id="M_DR1P_c" name="Deoxy-ribose 1-phosphate" compartment="c" charge="0" boundaryCondition="false" />
        <species id="M_THF_c" name="Tetrahydrofolate" compartment="c" charge="0" boundaryCondition="false" />
        <species id="M_MAN1P_c" name="alpha-D-Mannose 1-phosphate" compartment="c" charge="0" boundaryCondition="false" />
        <species id="M_GPP_c" name="alpha-D-Mannose 1-phosphate" compartment="c" charge="0" boundaryCondition="false" />
        <species id="M_D6RP5P_c" name="2,5-Diamino-6-hydroxy-4-(5'-phosphoribosylamino)-pyrimidine" compartment="c" charge="0" boundaryCondition="false" />
        <species id="M_TARTRONATE_c" name="Tartronate samialdehyde" compartment="c" charge="0" boundaryCondition="false" />
        <species id="M_PHP_c" name="3-Phosphonooxypyruvate" compartment="c" charge="0" boundaryCondition="false" />
        <species id="M_HOMOGEN_c" name="Homogentisate" compartment="c" charge="0" boundaryCondition="false" />
        <species id="M_LXYLULOSE_c" name="L-Xylulose" compartment="c" charge="0" boundaryCondition="false" />
        <species id="M_DMK_c" name="2-Demethylmenaquinone" compartment="c" charge="0" boundaryCondition="false" />
        <species id="M_C040COA_c" name="C040COA Butanoyl-CoA" compartment="c" charge="0" boundaryCondition="false" />
        <species id="M_FDP_c" name="beta-D-Fructose 1,6-bisphosphate" compartment="c" charge="0" boundaryCondition="false" />
        <species id="M_SUCC_c" name="Succinate" compartment="c" charge="0" boundaryCondition="false" />
        <species id="M_OROA_c" name="Orotate" compartment="c" charge="0" boundaryCondition="false" />
        <species id="M_SDAPIM_c" name="N-Succinyl-L-2,6-diaminopimelate" compartment="c" charge="0" boundaryCondition="false" />
        <species id="M_AKP_c" name="2-Dehydropantoate" compartment="c" charge="0" boundaryCondition="false" />
        <species id="M_IPPMAL_c" name="Isopentenyl diphosphate" compartment="c" charge="0" boundaryCondition="false" />
        <species id="M_PS_c" name="Phosphatidylserine" compartment="c" charge="0" boundaryCondition="false" />
        <species id="M_E4P_c" name="D-Erythrose 4-phosphate" compartment="c" charge="0" boundaryCondition="false" />
        <species id="M_FOR_c" name="Formate" compartment="c" charge="0" boundaryCondition="false" />
        <species id="M_PRLP_c" name="N-(5'-Phospho-D-1'-ribulosylformimino)-5-amino-1-(5'-phospho-D-ribosyl)-4-imidazolecarboxamide" compartment="c" charge="0" boundaryCondition="false" />
        <species id="M_bALA_c" name="beta-Alanine" compartment="c" charge="0" boundaryCondition="false" />
        <species id="M_O2_c" name="Oxygen" compartment="c" charge="0" boundaryCondition="false" />
        <species id="M_NACD_c" name="Nicotinate D-ribonucleoside" compartment="c" charge="0" boundaryCondition="false" />
        <species id="M_PA_c" name="Phosphatidate" compartment="c" charge="0" boundaryCondition="false" />
        <species id="M_PG_c" name="Phosphatidylglycerol" compartment="c" charge="0" boundaryCondition="false" />
        <species id="M_PE_c" name="Phosphatidylethanolamine" compartment="c" charge="0" boundaryCondition="false" />
        <species id="M_PI_c" name="Orthophosphate" compartment="c" charge="0" boundaryCondition="false" />
        <species id="M_DRIB_c" name="Deoxyribose" compartment="c" charge="0" boundaryCondition="false" />
        <species id="M_SUCCOA_c" name="Succinyl-CoA" compartment="c" charge="0" boundaryCondition="false" />
        <species id="M_UDPNAM_c" name="UDP-N-acetylmuramate" compartment="c" charge="0" boundaryCondition="false" />
        <species id="M_AACCOA_c" name="Acetoacetyl-CoA" compartment="c" charge="0" boundaryCondition="false" />
        <species id="M_n_POLYP_c" name="n-polyphosphate" compartment="c" charge="0" boundaryCondition="false" />
        <species id="M_DGMP_c" name="dGMP" compartment="c" charge="0" boundaryCondition="false" />
        <species id="M_UROCANATE_c" name="Urocanate" compartment="c" charge="0" boundaryCondition="false" />
        <species id="M_HYDANTPR_c" name="Hydantoin-5-propionate" compartment="c" charge="0" boundaryCondition="false" />
        <species id="M_DOROA_c" name="(S)-Dihydroorotate" compartment="c" charge="0" boundaryCondition="false" />
        <species id="M_OPP_c" name="all-trans-Octaprenyl diphosphate" compartment="c" charge="0" boundaryCondition="false" />
        <species id="M_ASUC_c" name="N6-(1,2-Dicarboxyethyl)-AMP" compartment="c" charge="0" boundaryCondition="false" />
        <species id="M_RNA_c" name="RNA (biomass component)" compartment="c" charge="0" boundaryCondition="false" />
        <species id="M_MOP_c" name="4-Methyl-2-oxopentanoate" compartment="c" charge="0" boundaryCondition="false" />
        <species id="M_STACHYOSE_c" name="Stachyose" compartment="c" charge="0" boundaryCondition="false" />
        <species id="M_DTDP_c" name="dTDP" compartment="c" charge="0" boundaryCondition="false" />
        <species id="M_D6PGC_c" name="6-Phospho-D-gluconate" compartment="c" charge="0" boundaryCondition="false" />
        <species id="M_MELI_c" name="Melibiose" compartment="c" charge="0" boundaryCondition="false" />
        <species id="M_ALAALA_c" name="D-alanyl-D-alanine" compartment="c" charge="0" boundaryCondition="false" />
        <species id="M_DGDP_c" name="dGDP" compartment="c" charge="0" boundaryCondition="false" />
        <species id="M_D6PGL_c" name="D-Glucono-1,5-lactone 6-phosphate" compartment="c" charge="0" boundaryCondition="false" />
        <species id="M_GABA_c" name="4-Aminobutanoate" compartment="c" charge="0" boundaryCondition="false" />
        <species id="M_PNTO_c" name="(R)-Pantothenate" compartment="c" charge="0" boundaryCondition="false" />
        <species id="M_NADH_c" name="NADH" compartment="c" charge="0" boundaryCondition="false" />
        <species id="M_UMP_c" name="UMP" compartment="c" charge="0" boundaryCondition="false" />
        <species id="M_DIHYDROXYMETHYLPENTANOATE_c" name="(R)-2,3-dihydroxy-3-methylpentanoate" compartment="c" charge="0" boundaryCondition="false" />
        <species id="M_PEP_c" name="Phosphoenolpyruvate" compartment="c" charge="0" boundaryCondition="false" />
        <species id="M_COA_c" name="CoA" compartment="c" charge="0" boundaryCondition="false" />
        <species id="M_3DDAH7P_c" name="2-Dehydro-3-deoxy-D-arabino-heptonate 7-phosphate " compartment="c" charge="0" boundaryCondition="false" />
        <species id="M_MAN6P_c" name="D-Mannose 6-phosphate" compartment="c" charge="0" boundaryCondition="false" />
        <species id="M_HISOL_c" name="L-Histidinol" compartment="c" charge="0" boundaryCondition="false" />
        <species id="M_ETH_c" name="Ethanol" compartment="c" charge="0" boundaryCondition="false" />
        <species id="M_NADP_c" name="NADP+" compartment="c" charge="0" boundaryCondition="false" />
        <species id="M_LIPOYLPROTEIN_c" name="Lipoylprotein" compartment="c" charge="0" boundaryCondition="false" />
        <species id="M_KDG_c" name="2-Dehydro-3-deoxy-D-gluconate" compartment="c" charge="0" boundaryCondition="false" />
        <species id="M_CDPMDE_c" name="4-(Cytidine 5'-diphospho)-2-C-methyl-D-erythritol" compartment="c" charge="0" boundaryCondition="false" />
        <species id="M_HSER_c" name="L-Homoserine" compartment="c" charge="0" boundaryCondition="false" />
        <species id="M_OPCOA_c" name="3-oxopropionyl-CoA" compartment="c" charge="0" boundaryCondition="false" />
        <species id="M_KDPG_c" name="2-Dehydro-3-deoxy-D-gluconate-6-phosphate" compartment="c" charge="0" boundaryCondition="false" />
        <species id="M_PPPP_c" name="all-trans-Pentaprenyl diphosphate" compartment="c" charge="0" boundaryCondition="false" />
        <species id="M_CL_c" name="Cardiolipin (biomass component)" compartment="c" charge="0" boundaryCondition="false" />
        <species id="M_PROPIONYLCOA_c" name="Propionyl-CoA" compartment="c" charge="0" boundaryCondition="false" />
        <species id="M_FTHF_c" name="10-Formyltetrahydrofolate" compartment="c" charge="0" boundaryCondition="false" />
        <species id="M_LXYLULOSE1P_c" name="L-Xylulose-1-phosphate" compartment="c" charge="0" boundaryCondition="false" />
        <species id="M_NADPH_c" name="NADPH" compartment="c" charge="0" boundaryCondition="false" />
        <species id="M_DARABITOL_c" name="D-Arabitol" compartment="c" charge="0" boundaryCondition="false" />
        <species id="M_H5P3O10_c" name="Triphosphate" compartment="c" charge="0" boundaryCondition="false" />
        <species id="M_C181ACP_c" name="C181ACP Oleoyl-[acyl-carrier protein]" compartment="c" charge="0" boundaryCondition="false" />
        <species id="M_DR5P_c" name="2-Deoxy-D-ribose 5-phosphate" compartment="c" charge="0" boundaryCondition="false" />
        <species id="M_XMP_c" name="Xanthosine 5'-phosphate" compartment="c" charge="0" boundaryCondition="false" />
        <species id="M_CO2_c" name="CO2" compartment="c" charge="0" boundaryCondition="false" />
        <species id="M_NAMD_c" name="N-Ribosylnicotinamide" compartment="c" charge="0" boundaryCondition="false" />
        <species id="M_CDA_c" name="Calcium-dependent antibiotic" compartment="c" charge="0" boundaryCondition="false" />
        <species id="M_HYDROXYASN_c" name="3-hydroxyasparagine" compartment="c" charge="0" boundaryCondition="false" />
        <species id="M_NAMN_c" name="Nicotinamide D-ribonucleotide" compartment="c" charge="0" boundaryCondition="false" />
        <species id="M_C32H26O12_c" name="C32H26O12 Intermediate in actinorhodin biosynthesis" compartment="c" charge="0" boundaryCondition="false" />
        <species id="M_OAHSER_c" name="O-Acetyl-L-homoserine" compartment="c" charge="0" boundaryCondition="false" />
        <species id="M_GLUTSEMI_c" name="Glutarate semialdehyde" compartment="c" charge="0" boundaryCondition="false" />
        <species id="M_F6P_c" name="beta-D-Fructose 6-phosphate" compartment="c" charge="0" boundaryCondition="false" />
        <species id="M_DIN_c" name="Deoxyinosine" compartment="c" charge="0" boundaryCondition="false" />
        <species id="M_LACTOSE_c" name="Lactose" compartment="c" charge="0" boundaryCondition="false" />
        <species id="M_3MBUTLIPO_c" name="S-3-Methylbutanoyldihydrolipoamide" compartment="c" charge="0" boundaryCondition="false" />
        <species id="M_XYLITOL_c" name="Xylitol" compartment="c" charge="0" boundaryCondition="false" />
        <species id="M_AIR_c" name="Aminoimidazole ribotide" compartment="c" charge="0" boundaryCondition="false" />
        <species id="M_MALONATES_c" name="Malonate semialdehyde" compartment="c" charge="0" boundaryCondition="false" />
        <species id="M_MELT_c" name="Melibiitol" compartment="c" charge="0" boundaryCondition="false" />
        <species id="M_INS_c" name="Inosine" compartment="c" charge="0" boundaryCondition="false" />
        <species id="M_POLYGP_c" name="12-residues chain (teichoic acid component)" compartment="c" charge="0" boundaryCondition="false" />
        <species id="M_HPCOA_c" name="3-hydroxypropionyl-CoA" compartment="c" charge="0" boundaryCondition="false" />
        <species id="M_3PG_c" name="3-Phospho-D-glycerate" compartment="c" charge="0" boundaryCondition="false" />
        <species id="M_C16H14O6_1_c" name="C16H14O6_1 Intermediate in actinorhodin biosynthesis" compartment="c" charge="0" boundaryCondition="false" />
        <species id="M_G3P_c" name="D-Glyceraldehyde 3-phosphate" compartment="c" charge="0" boundaryCondition="false" />
        <species id="M_C16H14O6_2_c" name="C16H14O6_2 Intermediate in actinorhodin biosynthesis" compartment="c" charge="0" boundaryCondition="false" />
        <species id="M_PPI_c" name="Pyrophosphate" compartment="c" charge="0" boundaryCondition="false" />
        <species id="M_GAR_c" name="5'-Phosphoribosylglycinamide" compartment="c" charge="0" boundaryCondition="false" />
        <species id="M_FUACAC_c" name="4-Fumarylacetoacetate" compartment="c" charge="0" boundaryCondition="false" />
        <species id="M_FAN_c" name="Formyl-anthranilate" compartment="c" charge="0" boundaryCondition="false" />
        <species id="M_SOT_c" name="D-Sorbitol" compartment="c" charge="0" boundaryCondition="false" />
        <species id="M_FAD_c" name="FAD" compartment="c" charge="0" boundaryCondition="false" />
        <species id="M_cGMP_c" name="cGMP" compartment="c" charge="0" boundaryCondition="false" />
        <species id="M_PANT_c" name="(R)-Pantoate" compartment="c" charge="0" boundaryCondition="false" />
        <species id="M_METHYLMALONATES_c" name="2-methyl-3-oxopropanoate (methylmalonate semialdehyde)" compartment="c" charge="0" boundaryCondition="false" />
        <species id="M_UTP_c" name="UTP" compartment="c" charge="0" boundaryCondition="false" />
        <species id="M_RHYDROXYBUTANOYL_c" name="(R)-3-hydroxybutanoyl-CoA" compartment="c" charge="0" boundaryCondition="false" />
        <species id="M_R5P_c" name="D-Ribose 5-phosphate" compartment="c" charge="0" boundaryCondition="false" />
        <species id="M_HYXN_c" name="Hypoxanthine" compartment="c" charge="0" boundaryCondition="false" />
        <species id="M_ARG_c" name="L-Arginine" compartment="c" charge="0" boundaryCondition="false" />
        <species id="M_AMINOVAL_c" name="5-aminovalerate" compartment="c" charge="0" boundaryCondition="false" />
        <species id="M_DADP_c" name="dADP" compartment="c" charge="0" boundaryCondition="false" />
        <species id="M_NAC_c" name="Nicotinate" compartment="c" charge="0" boundaryCondition="false" />
        <species id="M_NAD_c" name="NAD+" compartment="c" charge="0" boundaryCondition="false" />
        <species id="M_CYTD_c" name="Cytidine" compartment="c" charge="0" boundaryCondition="false" />
        <species id="M_ALALAC_c" name="D-alanyl-D-lactate" compartment="c" charge="0" boundaryCondition="false" />
        <species id="M_NAM_c" name="Nicotinamide" compartment="c" charge="0" boundaryCondition="false" />
        <species id="M_C100000ACP_c" name="C100000ACP Decanoyl-[acyl-carrier protein]" compartment="c" charge="0" boundaryCondition="false" />
        <species id="M_EPM_c" name="Epimelibiose" compartment="c" charge="0" boundaryCondition="false" />
        <species id="M_ASPSA_c" name="L-Aspartate 4-semialdehyde" compartment="c" charge="0" boundaryCondition="false" />
        <species id="M_C161ACP_c" name="C161ACP Palmitoyl-[acyl-carrier protein]" compartment="c" charge="0" boundaryCondition="false" />
        <species id="M_GSN_c" name="Guanosine" compartment="c" charge="0" boundaryCondition="false" />
        <species id="M_LYS_c" name="L-Lysine" compartment="c" charge="0" boundaryCondition="false" />
        <species id="M_CAASP_c" name="N-Carbamoyl-L-aspartate" compartment="c" charge="0" boundaryCondition="false" />
        <species id="M_PRFP_c" name="5-(5-Phospho-D-ribosylaminoformimino)-1-(5-phosphoribosyl)-imidazole-4-carboxamide" compartment="c" charge="0" boundaryCondition="false" />
        <species id="M_RTHIO_c" name="Reduced thioredoxin" compartment="c" charge="0" boundaryCondition="false" />
        <species id="M_PRBAMP_c" name="N1-(5-Phospho-D-ribosyl)-AMP" compartment="c" charge="0" boundaryCondition="false" />
        <species id="M_C150ACP_c" name="C150ACP Pentadecanoyl-[acyl-carrier protein]" compartment="c" charge="0" boundaryCondition="false" />
        <species id="M_ADLIPO_c" name="6-S-Acetyldihydrolipoamide" compartment="c" charge="0" boundaryCondition="false" />
        <species id="M_3MBUTCOA_c" name="3-Methylbutanoyl-CoA" compartment="c" charge="0" boundaryCondition="false" />
        <species id="M_C182ACP_c" name="C182ACP Linolenoyl-[acyl-carrier protein]" compartment="c" charge="0" boundaryCondition="false" />
        <species id="M_XAN_c" name="Xanthine" compartment="c" charge="0" boundaryCondition="false" />
        <species id="M_OBUT_c" name="2-Oxobutanoate" compartment="c" charge="0" boundaryCondition="false" />
        <species id="M_TETRAHYDRODIPICOLINATE_c" name="2,3,4,5-Tetrahydrodipicolinate" compartment="c" charge="0" boundaryCondition="false" />
        <species id="M_SDLIPO_c" name="S-Succinyldihydrolipoamide" compartment="c" charge="0" boundaryCondition="false" />
        <species id="M_CYTS_c" name="Cytosine" compartment="c" charge="0" boundaryCondition="false" />
        <species id="M_OA_c" name="Oxaloacetate" compartment="c" charge="0" boundaryCondition="false" />
        <species id="M_PTRSC_c" name="Putrescine" compartment="c" charge="0" boundaryCondition="false" />
        <species id="M_METHANOL_c" name="Methanol" compartment="c" charge="0" boundaryCondition="false" />
        <species id="M_PRAM_c" name="5-Phosphoribosylamine" compartment="c" charge="0" boundaryCondition="false" />
        <species id="M_PYR_c" name="Pyruvate" compartment="c" charge="0" boundaryCondition="false" />
        <species id="M_13PDG_c" name="3-Phospho-D-glyceroyl phosphate" compartment="c" charge="0" boundaryCondition="false" />
        <species id="M_GLUT_c" name="Glutarate" compartment="c" charge="0" boundaryCondition="false" />
        <species id="M_2MBUTCOA_c" name="2-Methylbutanoyl-CoA" compartment="c" charge="0" boundaryCondition="false" />
        <species id="M_GLUP_c" name="alpha-D-Glutamyl phosphate" compartment="c" charge="0" boundaryCondition="false" />
        <species id="M_ADHAP_c" name="Acyldihydroxyacetone phosphate" compartment="c" charge="0" boundaryCondition="false" />
        <species id="M_GLUC_c" name="D-Gluconate" compartment="c" charge="0" boundaryCondition="false" />
        <species id="M_LRIBULOSE_c" name="L-Ribulose" compartment="c" charge="0" boundaryCondition="false" />
        <species id="M_UDPNACVG_c" name="UDP-N-acetyl-3-(1-carboxyvinyl)-D-glucosamine" compartment="c" charge="0" boundaryCondition="false" />
        <species id="M_ADCHOR_c" name="4-amino-4-deoxychorismate" compartment="c" charge="0" boundaryCondition="false" />
        <species id="M_GLUGSAL_c" name="L-Glutamate 5-semialdehyde" compartment="c" charge="0" boundaryCondition="false" />
        <species id="M_PROPIONYLP_c" name="Propionyl-phosphate" compartment="c" charge="0" boundaryCondition="false" />
        <species id="M_AMP_c" name="AMP" compartment="c" charge="0" boundaryCondition="false" />
        <species id="M_ICHOR_c" name="Isochorismate" compartment="c" charge="0" boundaryCondition="false" />
        <species id="M_OSB_c" name="O-succinylbenzoate" compartment="c" charge="0" boundaryCondition="false" />
        <species id="M_C060COA_c" name="C060COA Hexanoyl-CoA" compartment="c" charge="0" boundaryCondition="false" />
        <species id="M_HIBUT_c" name="(S)-3-Hydroxyisobutyryl" compartment="c" charge="0" boundaryCondition="false" />
        <species id="M_R1P_c" name="D-Ribose 1-phosphate" compartment="c" charge="0" boundaryCondition="false" />
        <species id="M_TRE_c" name="alpha,alpha-Trehalose" compartment="c" charge="0" boundaryCondition="false" />
        <species id="M_THFG_c" name="Tetrahydrofolyl-[Glu](n)" compartment="c" charge="0" boundaryCondition="false" />
        <species id="M_A6RP5P2_c" name="5-Amino-6-(5'-phosphoribitylamino)uracil" compartment="c" charge="0" boundaryCondition="false" />
        <species id="M_TRP_c" name="L-Tryptophan" compartment="c" charge="0" boundaryCondition="false" />
        <species id="M_AMINOACETONE_c" name="Aminoacetone" compartment="c" charge="0" boundaryCondition="false" />
        <species id="M_ODHIMP_c" name="3-(5-oxo-4,5-dihydro-3H-imidazol-4-yl)propanoate" compartment="c" charge="0" boundaryCondition="false" />
        <species id="M_CAGLU_c" name="N-Carbamyl-L-glutamate" compartment="c" charge="0" boundaryCondition="false" />
        <species id="M_GA1P_c" name="D-Glucosamine 1-phosphate" compartment="c" charge="0" boundaryCondition="false" />
        <species id="M_C16H20O9_c" name="C16H20O9 Intermediate in actinorhodin biosynthesis" compartment="c" charge="0" boundaryCondition="false" />
        <species id="M_SUC_c" name="Sucrose" compartment="c" charge="0" boundaryCondition="false" />
        <species id="M_DUMP_c" name="dUMP" compartment="c" charge="0" boundaryCondition="false" />
        <species id="M_Na_c" name="Sodium" compartment="c" charge="0" boundaryCondition="false" />
        <species id="M_ACAL_c" name="Acetaldehyde" compartment="c" charge="0" boundaryCondition="false" />
        <species id="M_IDP_c" name="IDP" compartment="c" charge="0" boundaryCondition="false" />
        <species id="M_ACP_c" name="Acyl-carrier protein" compartment="c" charge="0" boundaryCondition="false" />
        <species id="M_ACT_c" name="Actinorhodin" compartment="c" charge="0" boundaryCondition="false" />
        <species id="M_METHF_c" name="5,10-Methenyltetrahydrofolate" compartment="c" charge="0" boundaryCondition="false" />
        <species id="M_CDPDG_c" name="CDP-diacylglycerol" compartment="c" charge="0" boundaryCondition="false" />
        <species id="M_4PPNTE_c" name="Pantetheine 4'-phosphate" compartment="c" charge="0" boundaryCondition="false" />
        <species id="M_RMMALONYLCOA_c" name="(R)-Methylmalonyl-CoA" compartment="c" charge="0" boundaryCondition="false" />
        <species id="M_4PPNTO_c" name="D-4'-Phosphopantothenate" compartment="c" charge="0" boundaryCondition="false" />
        <species id="M_A6RP_c" name="5-Amino-6-ribitylamino-2,4 (1H, 3H)-pyrimidinedione" compartment="c" charge="0" boundaryCondition="false" />
        <species id="M_TRE6P_c" name="alpha,alpha'-Trehalose 6-phosphate" compartment="c" charge="0" boundaryCondition="false" />
        <species id="M_ADP_c" name="ADP" compartment="c" charge="0" boundaryCondition="false" />
        <species id="M_ABUT_c" name="2-Aceto-2-hydroxybutanoate" compartment="c" charge="0" boundaryCondition="false" />
        <species id="M_MGLUTCOA_c" name="3-Methyl-glutaconyl-CoA" compartment="c" charge="0" boundaryCondition="false" />
        <species id="M_ADN_c" name="Adenosine" compartment="c" charge="0" boundaryCondition="false" />
        <species id="M_GMP_c" name="GMP" compartment="c" charge="0" boundaryCondition="false" />
        <species id="M_GDP_c" name="GDP" compartment="c" charge="0" boundaryCondition="false" />
        <species id="M_PHAC_c" name="Phenyl-acetaldehyde" compartment="c" charge="0" boundaryCondition="false" />
        <species id="M_DLIPO_c" name="Dihydrolipoamide" compartment="c" charge="0" boundaryCondition="false" />
        <species id="M_OXOMETHYLPENTANOATE_c" name="3-Methyl-2-oxopentanoate" compartment="c" charge="0" boundaryCondition="false" />
        <species id="M_MET_c" name="L-Methionine" compartment="c" charge="0" boundaryCondition="false" />
        <species id="M_LEU_c" name="L-Leucine" compartment="c" charge="0" boundaryCondition="false" />
        <species id="M_G6P_c" name="alpha-D-Glucose 6-phosphate" compartment="c" charge="0" boundaryCondition="false" />
        <species id="M_HIBUTCOA_c" name="(S)-3-Hydroxyisobutyryl-CoA" compartment="c" charge="0" boundaryCondition="false" />
        <species id="M_PHPYR_c" name="Phenylpyruvate" compartment="c" charge="0" boundaryCondition="false" />
        <species id="M_DUTP_c" name="dUTP" compartment="c" charge="0" boundaryCondition="false" />
        <species id="M_GA6P_c" name="D-Glucosamine 6-phosphate" compartment="c" charge="0" boundaryCondition="false" />
        <species id="M_NPRAN_c" name="N-(5-Phospho-D-ribosyl)anthranilate" compartment="c" charge="0" boundaryCondition="false" />
        <species id="M_CIT_c" name="Citrate" compartment="c" charge="0" boundaryCondition="false" />
        <species id="M_FORMAMIDE_c" name="Formamide" compartment="c" charge="0" boundaryCondition="false" />
        <species id="M_UDPG_c" name="UDPglucose" compartment="c" charge="0" boundaryCondition="false" />
        <species id="M_A6RP5P_c" name="5-Amino-6-(5'-phosphoribosylamino)uracil" compartment="c" charge="0" boundaryCondition="false" />
        <species id="M_MACAC_c" name="4-maleylacetoacetate" compartment="c" charge="0" boundaryCondition="false" />
        <species id="M_2MBUTLIPO_c" name="S-2-Methylbutanoyldihydrolipoamide" compartment="c" charge="0" boundaryCondition="false" />
        <species id="M_ACRCOA_c" name="Acryloyl-CoA" compartment="c" charge="0" boundaryCondition="false" />
        <species id="M_SAOPIM_c" name="N-Succinyl-2-amino-6-oxopimelate" compartment="c" charge="0" boundaryCondition="false" />
        <species id="M_HYDROXYPYRUVATE_c" name="Hydroxypyruvate" compartment="c" charge="0" boundaryCondition="false" />
        <species id="M_AC_c" name="Acetate" compartment="c" charge="0" boundaryCondition="false" />
        <species id="M_AD_c" name="Adenine" compartment="c" charge="0" boundaryCondition="false" />
        <species id="M_T3_c" name="Adenine" compartment="c" charge="0" boundaryCondition="false" />
        <species id="M_AN_c" name="Anthranilate" compartment="c" charge="0" boundaryCondition="false" />
        <species id="M_4HPP_c" name="3-(4-Hydroxyphenyl)pyruvate" compartment="c" charge="0" boundaryCondition="false" />
        <species id="M_FPP_c" name="trans,trans-Farnesyl diphosphate" compartment="c" charge="0" boundaryCondition="false" />
        <species id="M_LACTAL_c" name="(S)-Lactaldehyde, L-Lactaldehyde" compartment="c" charge="0" boundaryCondition="false" />
        <species id="M_GLUTCOA_c" name="Glutaryl-CoA" compartment="c" charge="0" boundaryCondition="false" />
        <species id="M_MTHF_c" name="5-Methyltetrahydrofolate" compartment="c" charge="0" boundaryCondition="false" />
        <species id="M_3PSME_c" name="5-O-(1-Carboxyvinyl)-3-phosphoshikimate" compartment="c" charge="0" boundaryCondition="false" />
	<species id="M_THPTGLU_c" name="Tetrahydropteroyltri-L-glutamate" compartment="c" charge="0" boundaryCondition="false" />
	<species id="M_MTHPTGLU_c" name="5-Methyltetrahydropteroyltri-L-glutamate" compartment="c" charge="0" boundaryCondition="false" />	
	<species id="M_Plasmid_c" name="Plasmid" compartment="c" charge="0" boundaryCondition="false" />
	<species id="M_TNF_c" name="TNF" compartment="c" charge="0" boundaryCondition="false" />
	<species id="M_MRNATNF_c" name="tnf mRNA" compartment="c" charge="0" boundaryCondition="false" />
	<species id="M_AML_c" name="AML" compartment="c" charge="0" boundaryCondition="false" />
	<species id="M_MRNAAML_c" name="aml mRNA" compartment="c" charge="0" boundaryCondition="false" />
	<species id="M_DAG_c" name="DAG" compartment="c" charge="0" boundaryCondition="false" />
	<species id="M_MRNADAG_c" name="dag mRNA" compartment="c" charge="0" boundaryCondition="false" />
	<species id="M_NACxt_e" name="Nicotinate (External)" compartment="e" charge="0" boundaryCondition="true" />
        <species id="M_ORNxt_e" name="L-Ornithine (External)" compartment="e" charge="0" boundaryCondition="true" />
        <species id="M_GLUxt_e" name="L-Glutamate (External)" compartment="e" charge="0" boundaryCondition="true" />
        <species id="M_MNTxt_e" name="D-Mannitol (External)" compartment="e" charge="0" boundaryCondition="true" />
        <species id="M_LARABINOSExt_e" name="L-Arabinose (External)" compartment="e" charge="0" boundaryCondition="true" />
        <species id="M_GLCxt_e" name="alpha-D-Glucose (External)" compartment="e" charge="0" boundaryCondition="true" />
        <species id="M_DGLYCERATExt_e" name="D-glycerate (External)" compartment="e" charge="0" boundaryCondition="true" />
        <species id="M_SUCCxt_e" name="Succinate (External)" compartment="e" charge="0" boundaryCondition="true" />
        <species id="M_MLTxt_e" name="Maltose (External)" compartment="e" charge="0" boundaryCondition="true" />
        <species id="M_GLUCxt_e" name="D-Gluconate (External)" compartment="e" charge="0" boundaryCondition="true" />
        <species id="M_GLYNxt_e" name="Glycine (External)" compartment="e" charge="0" boundaryCondition="true" />
        <species id="M_HYXNxt_e" name="Hypoxanthine (External)" compartment="e" charge="0" boundaryCondition="true" />
        <species id="M_RIBxt_e" name="D-Ribose (External)" compartment="e" charge="0" boundaryCondition="true" />
        <species id="M_VALxt_e" name="L-Valine (External)" compartment="e" charge="0" boundaryCondition="true" />
        <species id="M_DSERxt_e" name="D-serine (External)" compartment="e" charge="0" boundaryCondition="true" />
        <species id="M_RMNxt_e" name="D-Rhamnose (External)" compartment="e" charge="0" boundaryCondition="true" />
        <species id="M_Naxt_e" name="Sodium (External)" compartment="e" charge="0" boundaryCondition="true" />
        <species id="M_XYLxt_e" name="D-Xylose (External)" compartment="e" charge="0" boundaryCondition="true" /> 
        <species id="M_DAPIMxt_e" name="L,L-2,6-Diaminopimelate (External)" compartment="e" charge="0" boundaryCondition="true" />
        <species id="M_PHExt_e" name="L-Phenylalanine (External)" compartment="e" charge="0" boundaryCondition="true" />
        <species id="M_MELIxt_e" name="Melibiose (External)" compartment="e" charge="0" boundaryCondition="true" />
        <species id="M_ADNxt_e" name="Adenosine (External)" compartment="e" charge="0" boundaryCondition="true" />
        <species id="M_FORxt_e" name="Formate (External)" compartment="e" charge="0" boundaryCondition="true" />
        <species id="M_GL3Pxt_e" name="sn-Glycerol-3-phosphate (External)" compartment="e" charge="0" boundaryCondition="true" />
        <species id="M_DARABITOLxt_e" name="D-Arabitol (External)" compartment="e" charge="0" boundaryCondition="true" />
        <species id="M_TYRxt_e" name="L-Tyrosine (External)" compartment="e" charge="0" boundaryCondition="true" />
        <species id="M_CITRxt_e" name="L-Citrulline (External)" compartment="e" charge="0" boundaryCondition="true" />
        <species id="M_MALxt_e" name="Malate (External)" compartment="e" charge="0" boundaryCondition="true" />
        <species id="M_ACALxt_e" name="Acetaldehyde (External)" compartment="e" charge="0" boundaryCondition="true" />
        <species id="M_DALAxt_e" name="D-alanine (External)" compartment="e" charge="0" boundaryCondition="true" />
        <species id="M_PACxt_e" name="Phenylacetic acid (External)" compartment="e" charge="0" boundaryCondition="true" />
        <species id="M_URIxt_e" name="Uridine (External)" compartment="e" charge="0" boundaryCondition="true" />
        <species id="M_LLYXOSExt_e" name="L-Lyxose (External)" compartment="e" charge="0" boundaryCondition="true" />
        <species id="M_ETHxt_e" name="Ethanol (External)" compartment="e" charge="0" boundaryCondition="true" />
        <species id="M_DINxt_e" name="Deoxyinosine (External)" compartment="e" charge="0" boundaryCondition="true" />
        <species id="M_DCxt_e" name="Deoxycytidine (External)" compartment="e" charge="0" boundaryCondition="true" />
        <species id="M_T3xt_e" name="D-Glyceraldehyde (External)" compartment="e" charge="0" boundaryCondition="true" />
        <species id="M_MANxt_e" name="alpha-D-Mannose (External)" compartment="e" charge="0" boundaryCondition="true" />
        <species id="M_KDGxt_e" name="2-Dehydro-3-deoxy-D-gluconate (External)" compartment="e" charge="0" boundaryCondition="true" />
        <species id="M_SOTxt_e" name="D-Sorbitol (External)" compartment="e" charge="0" boundaryCondition="true" />
        <species id="M_URAxt_e" name="Uracil (External)" compartment="e" charge="0" boundaryCondition="true" />
        <species id="M_OTHIOxt_e" name="Oxidized thioredoxin (External)" compartment="e" charge="0" boundaryCondition="true" />
        <species id="M_HISxt_e" name="L-Histidine (External)" compartment="e" charge="0" boundaryCondition="true" />
        <species id="M_CYSxt_e" name="L-Cysteine (External)" compartment="e" charge="0" boundaryCondition="true" />
        <species id="M_LACxt_e" name="(R)-Lactate, D-Lactate (External)" compartment="e" charge="0" boundaryCondition="true" />
        <species id="M_ACxt_e" name="Acetate (External)" compartment="e" charge="0" boundaryCondition="true" />
        <species id="M_DGxt_e" name="Deoxyguanosine (External)" compartment="e" charge="0" boundaryCondition="true" />
        <species id="M_FRUxt_e" name="D-Fructose (External)" compartment="e" charge="0" boundaryCondition="true" />
        <species id="M_ADxt_e" name="Adenine (External)" compartment="e" charge="0" boundaryCondition="true" />
        <species id="M_ILExt_e" name="L-Isoleucine (External)" compartment="e" charge="0" boundaryCondition="true" />
        <species id="M_O2xt_e" name="Oxygen (External)" compartment="e" charge="0" boundaryCondition="true" />
        <species id="M_CADAxt_e" name="Cadaverine (External)" compartment="e" charge="0" boundaryCondition="true" />
        <species id="M_ANxt_e" name="Anthranilate (External)" compartment="e" charge="0" boundaryCondition="true" />
        <species id="M_HMPxt_e" name="2-(Hydroxymethyl)phenol (External)" compartment="e" charge="0" boundaryCondition="true" />
        <species id="M_ASNxt_e" name="L-Asparagine (External)" compartment="e" charge="0" boundaryCondition="true" />
        <species id="M_CITxt_e" name="Citrate (External)" compartment="e" charge="0" boundaryCondition="true" />
        <species id="M_PIxt_e" name="Orthophosphate (External)" compartment="e" charge="0" boundaryCondition="true" />
        <species id="M_ARGxt_e" name="L-Arginine (External)" compartment="e" charge="0" boundaryCondition="true" />
        <species id="M_INSxt_e" name="Inosine (External)" compartment="e" charge="0" boundaryCondition="true" />
        <species id="M_GLAMxt_e" name="Glucosamine (External)" compartment="e" charge="0" boundaryCondition="true" />
        <species id="M_CYTSxt_e" name="Glucosamine (External)" compartment="e" charge="0" boundaryCondition="true" />
        <species id="M_DLYXOSExt_e" name="D-Lyxose (External)" compartment="e" charge="0" boundaryCondition="true" />
        <species id="M_ALAxt_e" name="L-Alanine (External)" compartment="e" charge="0" boundaryCondition="true" />
        <species id="M_THRxt_e" name="L-Threonine (External)" compartment="e" charge="0" boundaryCondition="true" />
        <species id="M_XYLITOLxt_e" name="Xylitol (External)" compartment="e" charge="0" boundaryCondition="true" />
        <species id="M_DAxt_e" name="Deoxyadenosine (External)" compartment="e" charge="0" boundaryCondition="true" />
        <species id="M_LACTOSExt_e" name="Lactose (External)" compartment="e" charge="0" boundaryCondition="true" />
        <species id="M_CELBxt_e" name="Cellobiose (External)" compartment="e" charge="0" boundaryCondition="true" />
        <species id="M_FUMxt_e" name="Fumarate (External)" compartment="e" charge="0" boundaryCondition="true" />
        <species id="M_DUxt_e" name="Deoxyuridine (External)" compartment="e" charge="0" boundaryCondition="true" />
        <species id="M_PROPANOATExt_e" name="Propanoate (External)" compartment="e" charge="0" boundaryCondition="true" />
        <species id="M_NO3xt_e" name="nitrate (External)" compartment="e" charge="0" boundaryCondition="true" />
        <species id="M_DARABINOSExt_e" name="D-Arabinose (External)" compartment="e" charge="0" boundaryCondition="true" />
        <species id="M_SLFxt_e" name="Sulfate (External)" compartment="e" charge="0" boundaryCondition="true" />
        <species id="M_GLACxt_e" name="D-Galactose (External)" compartment="e" charge="0" boundaryCondition="true" />
        <species id="M_TARTRATExt_e" name="(R,R)-Tartaric acid (External)" compartment="e" charge="0" boundaryCondition="true" />
        <species id="M_TRExt_e" name="alpha,alpha-Trehalose (External)" compartment="e" charge="0" boundaryCondition="true" />
        <species id="M_DGLUTAMATExt_e" name="D-Glutamate (External)" compartment="e" charge="0" boundaryCondition="true" />
        <species id="M_CYTDxt_e" name="Cytidine (External)" compartment="e" charge="0" boundaryCondition="true" />
        <species id="M_GLNxt_e" name="L-Glutamine (External)" compartment="e" charge="0" boundaryCondition="true" />
        <species id="M_GLxt_e" name="Glycerol (External)" compartment="e" charge="0" boundaryCondition="true" />
        <species id="M_LYSxt_e" name="L-Lysine (External)" compartment="e" charge="0" boundaryCondition="true" />
        <species id="M_DTxt_e" name="Thymidine (External)" compartment="e" charge="0" boundaryCondition="true" />
        <species id="M_NH3xt_e" name="NH3 (External)" compartment="e" charge="0" boundaryCondition="true" />
        <species id="M_GLYCOLATExt_e" name="Glycolate (External)" compartment="e" charge="0" boundaryCondition="true" /> 
        <species id="M_BIOMASSxt_e" name="Biomass (External)" compartment="e" charge="0" boundaryCondition="true" />
        <species id="M_SERxt_e" name="L-Serine (External)" compartment="e" charge="0" boundaryCondition="true" />
        <species id="M_LLACxt_e" name="(S)-Lactate, L-Lactate (External)" compartment="e" charge="0" boundaryCondition="true" />
        <species id="M_XANxt_e" name="Xanthine (External)" compartment="e" charge="0" boundaryCondition="true" />
        <species id="M_SALICINxt_e" name="Salicin (External)" compartment="e" charge="0" boundaryCondition="true" />
        <species id="M_GSNxt_e" name="Guanosine (External)" compartment="e" charge="0" boundaryCondition="true" />
        <species id="M_AKGxt_e" name="2-Oxoglutarate (External)" compartment="e" charge="0" boundaryCondition="true" />
        <species id="M_UREAxt_e" name="Urea (External)" compartment="e" charge="0" boundaryCondition="true" />
        <species id="M_ASPxt_e" name="L-Aspartate (External)" compartment="e" charge="0" boundaryCondition="true" />
        <species id="M_FANxt_e" name="Formyl-anthranilate (External)" compartment="e" charge="0" boundaryCondition="true" />
        <species id="M_PROxt_e" name="L-Proline (External)" compartment="e" charge="0" boundaryCondition="true" />
        <species id="M_CO2xt_e" name="CO2 (External)" compartment="e" charge="0" boundaryCondition="true" />
        <species id="M_LEUxt_e" name="L-Leucine (External)" compartment="e" charge="0" boundaryCondition="true" />
        <species id="M_TRPxt_e" name="L-Tryptophan (External)" compartment="e" charge="0" boundaryCondition="true" />
        <species id="M_GLYxt_e" name="Glycine (External)" compartment="e" charge="0" boundaryCondition="true" />
        <species id="M_CDAxt_e" name="Calcium-dependent antibiotic (External)" compartment="e" charge="0" boundaryCondition="true" />
        <species id="M_PYRxt_e" name="Pyruvate (External)" compartment="e" charge="0" boundaryCondition="true" />
        <species id="M_ACTxt_e" name="Actinorhodin (External)" compartment="e" charge="0" boundaryCondition="true" />
        <species id="M_GNxt_e" name="Guanine (External)" compartment="e" charge="0" boundaryCondition="true" />
        <species id="M_METxt_e" name="L-Methionine (External)" compartment="e" charge="0" boundaryCondition="true" />
        <species id="M_GABAxt_e" name="4-Aminobutanoate (External)" compartment="e" charge="0" boundaryCondition="true" />
        <species id="M_TNFxt_e" name="TNFxt (External)" compartment="e" charge="0" boundaryCondition="true" />	
        <species id="M_AMLxt_e" name="AMLxt (External)" compartment="e" charge="0" boundaryCondition="true" />	
        <species id="M_DAGxt_e" name="DAGxt (External)" compartment="e" charge="0" boundaryCondition="true" />	
</listOfSpecies>
<listOfReactions>
<reaction id="R1" name="1" reversible="false">
<notes>
  <html:p>GENE_ASSOCIATION:  </html:p>
  <html:p>PROTEIN_ASSOCIATION: </html:p>
  <html:p>SUBSYSTEM: </html:p>
  <html:p>PROTEIN_CLASS: </html:p>
</notes>
<listOfReactants>
	<speciesReference species="M_ATP_c" stoichiometry="1"/>
	<speciesReference species="M_GL_c" stoichiometry="1"/>
</listOfReactants>
<listOfProducts>
	<speciesReference species="M_ADP_c" stoichiometry="1"/>
	<speciesReference species="M_GL3P_c" stoichiometry="1"/>
</listOfProducts>
	<kineticLaw>
		<math xmlns="http://www.w3.org/1998/Math/MathML">
			<ci> FLUX_VALUE </ci>
		</math>
		<listOfParameters>
			<parameter id="LOWER_BOUND" value="0" units="mmol_per_gDW_per_hr"/>
			<parameter id="UPPER_BOUND" value="100000" units="mmol_per_gDW_per_hr"/>
			<parameter id="OBJECTIVE_COEFFICIENT" value="0.000000"/>
			<parameter id="FLUX_VALUE" value="0.000000" units="mmol_per_gDW_per_hr"/>
			<parameter id="REDUCED_COST" value="0.000000"/>
		</listOfParameters>
	</kineticLaw>
</reaction>
<reaction id="R2" name="2" reversible="false">
<notes>
  <html:p>GENE_ASSOCIATION:  </html:p>
  <html:p>PROTEIN_ASSOCIATION: </html:p>
  <html:p>SUBSYSTEM: </html:p>
  <html:p>PROTEIN_CLASS: </html:p>
</notes>
<listOfReactants>
	<speciesReference species="M_GL3P_c" stoichiometry="1"/>
	<speciesReference species="M_MK_c" stoichiometry="1"/>
</listOfReactants>
<listOfProducts>
	<speciesReference species="M_DHAP_c" stoichiometry="1"/>
	<speciesReference species="M_MKH2_c" stoichiometry="1"/>
</listOfProducts>
	<kineticLaw>
		<math xmlns="http://www.w3.org/1998/Math/MathML">
			<ci> FLUX_VALUE </ci>
		</math>
		<listOfParameters>
			<parameter id="LOWER_BOUND" value="0" units="mmol_per_gDW_per_hr"/>
			<parameter id="UPPER_BOUND" value="100000" units="mmol_per_gDW_per_hr"/>
			<parameter id="OBJECTIVE_COEFFICIENT" value="0.000000"/>
			<parameter id="FLUX_VALUE" value="0.000000" units="mmol_per_gDW_per_hr"/>
			<parameter id="REDUCED_COST" value="0.000000"/>
		</listOfParameters>
	</kineticLaw>
</reaction>
<reaction id="R3" name="3" reversible="false">
<notes>
  <html:p>GENE_ASSOCIATION:  </html:p>
  <html:p>PROTEIN_ASSOCIATION: </html:p>
  <html:p>SUBSYSTEM: </html:p>
  <html:p>PROTEIN_CLASS: </html:p>
</notes>
<listOfReactants>
	<speciesReference species="M_NAD_c" stoichiometry="1"/>
	<speciesReference species="M_T3_c" stoichiometry="1"/>
</listOfReactants>
<listOfProducts>
	<speciesReference species="M_DGLYCERATE_c" stoichiometry="1"/>
	<speciesReference species="M_NADH_c" stoichiometry="1"/>
</listOfProducts>
	<kineticLaw>
		<math xmlns="http://www.w3.org/1998/Math/MathML">
			<ci> FLUX_VALUE </ci>
		</math>
		<listOfParameters>
			<parameter id="LOWER_BOUND" value="0" units="mmol_per_gDW_per_hr"/>
			<parameter id="UPPER_BOUND" value="100000" units="mmol_per_gDW_per_hr"/>
			<parameter id="OBJECTIVE_COEFFICIENT" value="0.000000"/>
			<parameter id="FLUX_VALUE" value="0.000000" units="mmol_per_gDW_per_hr"/>
			<parameter id="REDUCED_COST" value="0.000000"/>
		</listOfParameters>
	</kineticLaw>
</reaction>
<reaction id="R4" name="4" reversible="false">
<notes>
  <html:p>GENE_ASSOCIATION:  </html:p>
  <html:p>PROTEIN_ASSOCIATION: </html:p>
  <html:p>SUBSYSTEM: </html:p>
  <html:p>PROTEIN_CLASS: </html:p>
</notes>
<listOfReactants>
	<speciesReference species="M_ATP_c" stoichiometry="1"/>
	<speciesReference species="M_DGLYCERATE_c" stoichiometry="1"/>
</listOfReactants>
<listOfProducts>
	<speciesReference species="M_3PG_c" stoichiometry="1"/>
	<speciesReference species="M_ADP_c" stoichiometry="1"/>
</listOfProducts>
	<kineticLaw>
		<math xmlns="http://www.w3.org/1998/Math/MathML">
			<ci> FLUX_VALUE </ci>
		</math>
		<listOfParameters>
			<parameter id="LOWER_BOUND" value="0" units="mmol_per_gDW_per_hr"/>
			<parameter id="UPPER_BOUND" value="100000" units="mmol_per_gDW_per_hr"/>
			<parameter id="OBJECTIVE_COEFFICIENT" value="0.000000"/>
			<parameter id="FLUX_VALUE" value="0.000000" units="mmol_per_gDW_per_hr"/>
			<parameter id="REDUCED_COST" value="0.000000"/>
		</listOfParameters>
	</kineticLaw>
</reaction>
<reaction id="R5" name="5" reversible="false">
<notes>
  <html:p>GENE_ASSOCIATION:  </html:p>
  <html:p>PROTEIN_ASSOCIATION: </html:p>
  <html:p>SUBSYSTEM: </html:p>
  <html:p>PROTEIN_CLASS: </html:p>
</notes>
<listOfReactants>
	<speciesReference species="M_ATP_c" stoichiometry="1"/>
	<speciesReference species="M_RIB_c" stoichiometry="1"/>
</listOfReactants>
<listOfProducts>
	<speciesReference species="M_ADP_c" stoichiometry="1"/>
	<speciesReference species="M_R5P_c" stoichiometry="1"/>
</listOfProducts>
	<kineticLaw>
		<math xmlns="http://www.w3.org/1998/Math/MathML">
			<ci> FLUX_VALUE </ci>
		</math>
		<listOfParameters>
			<parameter id="LOWER_BOUND" value="0" units="mmol_per_gDW_per_hr"/>
			<parameter id="UPPER_BOUND" value="100000" units="mmol_per_gDW_per_hr"/>
			<parameter id="OBJECTIVE_COEFFICIENT" value="0.000000"/>
			<parameter id="FLUX_VALUE" value="0.000000" units="mmol_per_gDW_per_hr"/>
			<parameter id="REDUCED_COST" value="0.000000"/>
		</listOfParameters>
	</kineticLaw>
</reaction>
<reaction id="R6" name="6" reversible="true">
<notes>
  <html:p>GENE_ASSOCIATION:  </html:p>
  <html:p>PROTEIN_ASSOCIATION: </html:p>
  <html:p>SUBSYSTEM: </html:p>
  <html:p>PROTEIN_CLASS: </html:p>
</notes>
<listOfReactants>
	<speciesReference species="M_ARABITOL_c" stoichiometry="1"/>
	<speciesReference species="M_NAD_c" stoichiometry="1"/>
</listOfReactants>
<listOfProducts>
	<speciesReference species="M_LARABINOSE_c" stoichiometry="1"/>
	<speciesReference species="M_NADH_c" stoichiometry="1"/>
</listOfProducts>
	<kineticLaw>
		<math xmlns="http://www.w3.org/1998/Math/MathML">
			<ci> FLUX_VALUE </ci>
		</math>
		<listOfParameters>
			<parameter id="LOWER_BOUND" value="-100000" units="mmol_per_gDW_per_hr"/>
			<parameter id="UPPER_BOUND" value="100000" units="mmol_per_gDW_per_hr"/>
			<parameter id="OBJECTIVE_COEFFICIENT" value="0.000000"/>
			<parameter id="FLUX_VALUE" value="0.000000" units="mmol_per_gDW_per_hr"/>
			<parameter id="REDUCED_COST" value="0.000000"/>
		</listOfParameters>
	</kineticLaw>
</reaction>
<reaction id="R7" name="7" reversible="true">
<notes>
  <html:p>GENE_ASSOCIATION:  </html:p>
  <html:p>PROTEIN_ASSOCIATION: </html:p>
  <html:p>SUBSYSTEM: </html:p>
  <html:p>PROTEIN_CLASS: </html:p>
</notes>
<listOfReactants>
	<speciesReference species="M_ARABITOL_c" stoichiometry="1"/>
	<speciesReference species="M_NAD_c" stoichiometry="1"/>
</listOfReactants>
<listOfProducts>
	<speciesReference species="M_LXYLULOSE_c" stoichiometry="1"/>
	<speciesReference species="M_NADH_c" stoichiometry="1"/>
</listOfProducts>
	<kineticLaw>
		<math xmlns="http://www.w3.org/1998/Math/MathML">
			<ci> FLUX_VALUE </ci>
		</math>
		<listOfParameters>
			<parameter id="LOWER_BOUND" value="-100000" units="mmol_per_gDW_per_hr"/>
			<parameter id="UPPER_BOUND" value="100000" units="mmol_per_gDW_per_hr"/>
			<parameter id="OBJECTIVE_COEFFICIENT" value="0.000000"/>
			<parameter id="FLUX_VALUE" value="0.000000" units="mmol_per_gDW_per_hr"/>
			<parameter id="REDUCED_COST" value="0.000000"/>
		</listOfParameters>
	</kineticLaw>
</reaction>
<reaction id="R8" name="8" reversible="true">
<notes>
  <html:p>GENE_ASSOCIATION:  </html:p>
  <html:p>PROTEIN_ASSOCIATION: </html:p>
  <html:p>SUBSYSTEM: </html:p>
  <html:p>PROTEIN_CLASS: </html:p>
</notes>
<listOfReactants>
	<speciesReference species="M_LARABINOSE_c" stoichiometry="1"/>
</listOfReactants>
<listOfProducts>
	<speciesReference species="M_LRIBULOSE_c" stoichiometry="1"/>
</listOfProducts>
	<kineticLaw>
		<math xmlns="http://www.w3.org/1998/Math/MathML">
			<ci> FLUX_VALUE </ci>
		</math>
		<listOfParameters>
			<parameter id="LOWER_BOUND" value="-100000" units="mmol_per_gDW_per_hr"/>
			<parameter id="UPPER_BOUND" value="100000" units="mmol_per_gDW_per_hr"/>
			<parameter id="OBJECTIVE_COEFFICIENT" value="0.000000"/>
			<parameter id="FLUX_VALUE" value="0.000000" units="mmol_per_gDW_per_hr"/>
			<parameter id="REDUCED_COST" value="0.000000"/>
		</listOfParameters>
	</kineticLaw>
</reaction>
<reaction id="R9" name="9" reversible="true">
<notes>
  <html:p>GENE_ASSOCIATION:  </html:p>
  <html:p>PROTEIN_ASSOCIATION: </html:p>
  <html:p>SUBSYSTEM: </html:p>
  <html:p>PROTEIN_CLASS: </html:p>
</notes>
<listOfReactants>
	<speciesReference species="M_ARABITOL_c" stoichiometry="1"/>
	<speciesReference species="M_NAD_c" stoichiometry="1"/>
</listOfReactants>
<listOfProducts>
	<speciesReference species="M_LRIBULOSE_c" stoichiometry="1"/>
	<speciesReference species="M_NADH_c" stoichiometry="1"/>
</listOfProducts>
	<kineticLaw>
		<math xmlns="http://www.w3.org/1998/Math/MathML">
			<ci> FLUX_VALUE </ci>
		</math>
		<listOfParameters>
			<parameter id="LOWER_BOUND" value="-100000" units="mmol_per_gDW_per_hr"/>
			<parameter id="UPPER_BOUND" value="100000" units="mmol_per_gDW_per_hr"/>
			<parameter id="OBJECTIVE_COEFFICIENT" value="0.000000"/>
			<parameter id="FLUX_VALUE" value="0.000000" units="mmol_per_gDW_per_hr"/>
			<parameter id="REDUCED_COST" value="0.000000"/>
		</listOfParameters>
	</kineticLaw>
</reaction>
<reaction id="R10" name="10" reversible="false">
<notes>
  <html:p>GENE_ASSOCIATION:  </html:p>
  <html:p>PROTEIN_ASSOCIATION: </html:p>
  <html:p>SUBSYSTEM: </html:p>
  <html:p>PROTEIN_CLASS: </html:p>
</notes>
<listOfReactants>
	<speciesReference species="M_ATP_c" stoichiometry="1"/>
	<speciesReference species="M_LRIBULOSE_c" stoichiometry="1"/>
</listOfReactants>
<listOfProducts>
	<speciesReference species="M_ADP_c" stoichiometry="1"/>
	<speciesReference species="M_LRIBULOSE5P_c" stoichiometry="1"/>
</listOfProducts>
	<kineticLaw>
		<math xmlns="http://www.w3.org/1998/Math/MathML">
			<ci> FLUX_VALUE </ci>
		</math>
		<listOfParameters>
			<parameter id="LOWER_BOUND" value="0" units="mmol_per_gDW_per_hr"/>
			<parameter id="UPPER_BOUND" value="100000" units="mmol_per_gDW_per_hr"/>
			<parameter id="OBJECTIVE_COEFFICIENT" value="0.000000"/>
			<parameter id="FLUX_VALUE" value="0.000000" units="mmol_per_gDW_per_hr"/>
			<parameter id="REDUCED_COST" value="0.000000"/>
		</listOfParameters>
	</kineticLaw>
</reaction>
<reaction id="R11" name="11" reversible="false">
<notes>
  <html:p>GENE_ASSOCIATION:  </html:p>
  <html:p>PROTEIN_ASSOCIATION: </html:p>
  <html:p>SUBSYSTEM: </html:p>
  <html:p>PROTEIN_CLASS: </html:p>
</notes>
<listOfReactants>
	<speciesReference species="M_ATP_c" stoichiometry="1"/>
	<speciesReference species="M_LXYLULOSE_c" stoichiometry="1"/>
</listOfReactants>
<listOfProducts>
	<speciesReference species="M_ADP_c" stoichiometry="1"/>
	<speciesReference species="M_LXYLULOSE5P_c" stoichiometry="1"/>
</listOfProducts>
	<kineticLaw>
		<math xmlns="http://www.w3.org/1998/Math/MathML">
			<ci> FLUX_VALUE </ci>
		</math>
		<listOfParameters>
			<parameter id="LOWER_BOUND" value="0" units="mmol_per_gDW_per_hr"/>
			<parameter id="UPPER_BOUND" value="100000" units="mmol_per_gDW_per_hr"/>
			<parameter id="OBJECTIVE_COEFFICIENT" value="0.000000"/>
			<parameter id="FLUX_VALUE" value="0.000000" units="mmol_per_gDW_per_hr"/>
			<parameter id="REDUCED_COST" value="0.000000"/>
		</listOfParameters>
	</kineticLaw>
</reaction>
<reaction id="R12" name="12" reversible="false">
<notes>
  <html:p>GENE_ASSOCIATION:  </html:p>
  <html:p>PROTEIN_ASSOCIATION: </html:p>
  <html:p>SUBSYSTEM: </html:p>
  <html:p>PROTEIN_CLASS: </html:p>
</notes>
<listOfReactants>
	<speciesReference species="M_ATP_c" stoichiometry="1"/>
	<speciesReference species="M_LXYLULOSE_c" stoichiometry="1"/>
</listOfReactants>
<listOfProducts>
	<speciesReference species="M_ADP_c" stoichiometry="1"/>
	<speciesReference species="M_LXYLULOSE1P_c" stoichiometry="1"/>
</listOfProducts>
	<kineticLaw>
		<math xmlns="http://www.w3.org/1998/Math/MathML">
			<ci> FLUX_VALUE </ci>
		</math>
		<listOfParameters>
			<parameter id="LOWER_BOUND" value="0" units="mmol_per_gDW_per_hr"/>
			<parameter id="UPPER_BOUND" value="100000" units="mmol_per_gDW_per_hr"/>
			<parameter id="OBJECTIVE_COEFFICIENT" value="0.000000"/>
			<parameter id="FLUX_VALUE" value="0.000000" units="mmol_per_gDW_per_hr"/>
			<parameter id="REDUCED_COST" value="0.000000"/>
		</listOfParameters>
	</kineticLaw>
</reaction>
<reaction id="R13" name="13" reversible="true">
<notes>
  <html:p>GENE_ASSOCIATION:  </html:p>
  <html:p>PROTEIN_ASSOCIATION: </html:p>
  <html:p>SUBSYSTEM: </html:p>
  <html:p>PROTEIN_CLASS: </html:p>
</notes>
<listOfReactants>
	<speciesReference species="M_LXYLULOSE5P_c" stoichiometry="1"/>
</listOfReactants>
<listOfProducts>
	<speciesReference species="M_LRIBULOSE5P_c" stoichiometry="1"/>
</listOfProducts>
	<kineticLaw>
		<math xmlns="http://www.w3.org/1998/Math/MathML">
			<ci> FLUX_VALUE </ci>
		</math>
		<listOfParameters>
			<parameter id="LOWER_BOUND" value="-100000" units="mmol_per_gDW_per_hr"/>
			<parameter id="UPPER_BOUND" value="100000" units="mmol_per_gDW_per_hr"/>
			<parameter id="OBJECTIVE_COEFFICIENT" value="0.000000"/>
			<parameter id="FLUX_VALUE" value="0.000000" units="mmol_per_gDW_per_hr"/>
			<parameter id="REDUCED_COST" value="0.000000"/>
		</listOfParameters>
	</kineticLaw>
</reaction>
<reaction id="R14" name="14" reversible="true">
<notes>
  <html:p>GENE_ASSOCIATION:  </html:p>
  <html:p>PROTEIN_ASSOCIATION: </html:p>
  <html:p>SUBSYSTEM: </html:p>
  <html:p>PROTEIN_CLASS: </html:p>
</notes>
<listOfReactants>
	<speciesReference species="M_LRIBULOSE5P_c" stoichiometry="1"/>
</listOfReactants>
<listOfProducts>
	<speciesReference species="M_X5P_c" stoichiometry="1"/>
</listOfProducts>
	<kineticLaw>
		<math xmlns="http://www.w3.org/1998/Math/MathML">
			<ci> FLUX_VALUE </ci>
		</math>
		<listOfParameters>
			<parameter id="LOWER_BOUND" value="-100000" units="mmol_per_gDW_per_hr"/>
			<parameter id="UPPER_BOUND" value="100000" units="mmol_per_gDW_per_hr"/>
			<parameter id="OBJECTIVE_COEFFICIENT" value="0.000000"/>
			<parameter id="FLUX_VALUE" value="0.000000" units="mmol_per_gDW_per_hr"/>
			<parameter id="REDUCED_COST" value="0.000000"/>
		</listOfParameters>
	</kineticLaw>
</reaction>
<reaction id="R15" name="15" reversible="true">
<notes>
  <html:p>GENE_ASSOCIATION:  </html:p>
  <html:p>PROTEIN_ASSOCIATION: </html:p>
  <html:p>SUBSYSTEM: </html:p>
  <html:p>PROTEIN_CLASS: </html:p>
</notes>
<listOfReactants>
	<speciesReference species="M_NAD_c" stoichiometry="1"/>
	<speciesReference species="M_XYLITOL_c" stoichiometry="1"/>
</listOfReactants>
<listOfProducts>
	<speciesReference species="M_LXYLULOSE_c" stoichiometry="1"/>
	<speciesReference species="M_NADH_c" stoichiometry="1"/>
</listOfProducts>
	<kineticLaw>
		<math xmlns="http://www.w3.org/1998/Math/MathML">
			<ci> FLUX_VALUE </ci>
		</math>
		<listOfParameters>
			<parameter id="LOWER_BOUND" value="-100000" units="mmol_per_gDW_per_hr"/>
			<parameter id="UPPER_BOUND" value="100000" units="mmol_per_gDW_per_hr"/>
			<parameter id="OBJECTIVE_COEFFICIENT" value="0.000000"/>
			<parameter id="FLUX_VALUE" value="0.000000" units="mmol_per_gDW_per_hr"/>
			<parameter id="REDUCED_COST" value="0.000000"/>
		</listOfParameters>
	</kineticLaw>
</reaction>
<reaction id="R16" name="16" reversible="true">
<notes>
  <html:p>GENE_ASSOCIATION:  </html:p>
  <html:p>PROTEIN_ASSOCIATION: </html:p>
  <html:p>SUBSYSTEM: </html:p>
  <html:p>PROTEIN_CLASS: </html:p>
</notes>
<listOfReactants>
	<speciesReference species="M_NADH_c" stoichiometry="1"/>
	<speciesReference species="M_XYL_c" stoichiometry="1"/>
</listOfReactants>
<listOfProducts>
	<speciesReference species="M_NAD_c" stoichiometry="1"/>
	<speciesReference species="M_XYLITOL_c" stoichiometry="1"/>
</listOfProducts>
	<kineticLaw>
		<math xmlns="http://www.w3.org/1998/Math/MathML">
			<ci> FLUX_VALUE </ci>
		</math>
		<listOfParameters>
			<parameter id="LOWER_BOUND" value="-100000" units="mmol_per_gDW_per_hr"/>
			<parameter id="UPPER_BOUND" value="100000" units="mmol_per_gDW_per_hr"/>
			<parameter id="OBJECTIVE_COEFFICIENT" value="0.000000"/>
			<parameter id="FLUX_VALUE" value="0.000000" units="mmol_per_gDW_per_hr"/>
			<parameter id="REDUCED_COST" value="0.000000"/>
		</listOfParameters>
	</kineticLaw>
</reaction>
<reaction id="R17" name="17" reversible="false">
<notes>
  <html:p>GENE_ASSOCIATION:  </html:p>
  <html:p>PROTEIN_ASSOCIATION: </html:p>
  <html:p>SUBSYSTEM: </html:p>
  <html:p>PROTEIN_CLASS: </html:p>
</notes>
<listOfReactants>
	<speciesReference species="M_NAD_c" stoichiometry="1"/>
	<speciesReference species="M_XYLITOL_c" stoichiometry="1"/>
</listOfReactants>
<listOfProducts>
	<speciesReference species="M_DXYLULOSE_c" stoichiometry="1"/>
	<speciesReference species="M_NADH_c" stoichiometry="1"/>
</listOfProducts>
	<kineticLaw>
		<math xmlns="http://www.w3.org/1998/Math/MathML">
			<ci> FLUX_VALUE </ci>
		</math>
		<listOfParameters>
			<parameter id="LOWER_BOUND" value="0" units="mmol_per_gDW_per_hr"/>
			<parameter id="UPPER_BOUND" value="100000" units="mmol_per_gDW_per_hr"/>
			<parameter id="OBJECTIVE_COEFFICIENT" value="0.000000"/>
			<parameter id="FLUX_VALUE" value="0.000000" units="mmol_per_gDW_per_hr"/>
			<parameter id="REDUCED_COST" value="0.000000"/>
		</listOfParameters>
	</kineticLaw>
</reaction>
<reaction id="R18" name="18" reversible="true">
<notes>
  <html:p>GENE_ASSOCIATION:  </html:p>
  <html:p>PROTEIN_ASSOCIATION: </html:p>
  <html:p>SUBSYSTEM: </html:p>
  <html:p>PROTEIN_CLASS: </html:p>
</notes>
<listOfReactants>
	<speciesReference species="M_XYL_c" stoichiometry="1"/>
</listOfReactants>
<listOfProducts>
	<speciesReference species="M_DXYLULOSE_c" stoichiometry="1"/>
</listOfProducts>
	<kineticLaw>
		<math xmlns="http://www.w3.org/1998/Math/MathML">
			<ci> FLUX_VALUE </ci>
		</math>
		<listOfParameters>
			<parameter id="LOWER_BOUND" value="-100000" units="mmol_per_gDW_per_hr"/>
			<parameter id="UPPER_BOUND" value="100000" units="mmol_per_gDW_per_hr"/>
			<parameter id="OBJECTIVE_COEFFICIENT" value="0.000000"/>
			<parameter id="FLUX_VALUE" value="0.000000" units="mmol_per_gDW_per_hr"/>
			<parameter id="REDUCED_COST" value="0.000000"/>
		</listOfParameters>
	</kineticLaw>
</reaction>
<reaction id="R19" name="19" reversible="false">
<notes>
  <html:p>GENE_ASSOCIATION:  </html:p>
  <html:p>PROTEIN_ASSOCIATION: </html:p>
  <html:p>SUBSYSTEM: </html:p>
  <html:p>PROTEIN_CLASS: </html:p>
</notes>
<listOfReactants>
	<speciesReference species="M_DARABITOL_c" stoichiometry="1"/>
	<speciesReference species="M_NAD_c" stoichiometry="1"/>
</listOfReactants>
<listOfProducts>
	<speciesReference species="M_DXYLULOSE_c" stoichiometry="1"/>
	<speciesReference species="M_NADH_c" stoichiometry="1"/>
</listOfProducts>
	<kineticLaw>
		<math xmlns="http://www.w3.org/1998/Math/MathML">
			<ci> FLUX_VALUE </ci>
		</math>
		<listOfParameters>
			<parameter id="LOWER_BOUND" value="0" units="mmol_per_gDW_per_hr"/>
			<parameter id="UPPER_BOUND" value="100000" units="mmol_per_gDW_per_hr"/>
			<parameter id="OBJECTIVE_COEFFICIENT" value="0.000000"/>
			<parameter id="FLUX_VALUE" value="0.000000" units="mmol_per_gDW_per_hr"/>
			<parameter id="REDUCED_COST" value="0.000000"/>
		</listOfParameters>
	</kineticLaw>
</reaction>
<reaction id="R20" name="20" reversible="true">
<notes>
  <html:p>GENE_ASSOCIATION:  </html:p>
  <html:p>PROTEIN_ASSOCIATION: </html:p>
  <html:p>SUBSYSTEM: </html:p>
  <html:p>PROTEIN_CLASS: </html:p>
</notes>
<listOfReactants>
	<speciesReference species="M_DLYXOSE_c" stoichiometry="1"/>
</listOfReactants>
<listOfProducts>
	<speciesReference species="M_DXYLULOSE_c" stoichiometry="1"/>
</listOfProducts>
	<kineticLaw>
		<math xmlns="http://www.w3.org/1998/Math/MathML">
			<ci> FLUX_VALUE </ci>
		</math>
		<listOfParameters>
			<parameter id="LOWER_BOUND" value="-100000" units="mmol_per_gDW_per_hr"/>
			<parameter id="UPPER_BOUND" value="100000" units="mmol_per_gDW_per_hr"/>
			<parameter id="OBJECTIVE_COEFFICIENT" value="0.000000"/>
			<parameter id="FLUX_VALUE" value="0.000000" units="mmol_per_gDW_per_hr"/>
			<parameter id="REDUCED_COST" value="0.000000"/>
		</listOfParameters>
	</kineticLaw>
</reaction>
<reaction id="R21" name="21" reversible="false">
<notes>
  <html:p>GENE_ASSOCIATION:  </html:p>
  <html:p>PROTEIN_ASSOCIATION: </html:p>
  <html:p>SUBSYSTEM: </html:p>
  <html:p>PROTEIN_CLASS: </html:p>
</notes>
<listOfReactants>
	<speciesReference species="M_ATP_c" stoichiometry="1"/>
	<speciesReference species="M_DXYLULOSE_c" stoichiometry="1"/>
</listOfReactants>
<listOfProducts>
	<speciesReference species="M_ADP_c" stoichiometry="1"/>
	<speciesReference species="M_X5P_c" stoichiometry="1"/>
</listOfProducts>
	<kineticLaw>
		<math xmlns="http://www.w3.org/1998/Math/MathML">
			<ci> FLUX_VALUE </ci>
		</math>
		<listOfParameters>
			<parameter id="LOWER_BOUND" value="0" units="mmol_per_gDW_per_hr"/>
			<parameter id="UPPER_BOUND" value="100000" units="mmol_per_gDW_per_hr"/>
			<parameter id="OBJECTIVE_COEFFICIENT" value="0.000000"/>
			<parameter id="FLUX_VALUE" value="0.000000" units="mmol_per_gDW_per_hr"/>
			<parameter id="REDUCED_COST" value="0.000000"/>
		</listOfParameters>
	</kineticLaw>
</reaction>
<reaction id="R22" name="22" reversible="true">
<notes>
  <html:p>GENE_ASSOCIATION:  </html:p>
  <html:p>PROTEIN_ASSOCIATION: </html:p>
  <html:p>SUBSYSTEM: </html:p>
  <html:p>PROTEIN_CLASS: </html:p>
</notes>
<listOfReactants>
	<speciesReference species="M_LLYXOSE_c" stoichiometry="1"/>
</listOfReactants>
<listOfProducts>
	<speciesReference species="M_LXYLULOSE_c" stoichiometry="1"/>
</listOfProducts>
	<kineticLaw>
		<math xmlns="http://www.w3.org/1998/Math/MathML">
			<ci> FLUX_VALUE </ci>
		</math>
		<listOfParameters>
			<parameter id="LOWER_BOUND" value="-100000" units="mmol_per_gDW_per_hr"/>
			<parameter id="UPPER_BOUND" value="100000" units="mmol_per_gDW_per_hr"/>
			<parameter id="OBJECTIVE_COEFFICIENT" value="0.000000"/>
			<parameter id="FLUX_VALUE" value="0.000000" units="mmol_per_gDW_per_hr"/>
			<parameter id="REDUCED_COST" value="0.000000"/>
		</listOfParameters>
	</kineticLaw>
</reaction>
<reaction id="R23" name="23" reversible="false">
<notes>
  <html:p>GENE_ASSOCIATION:  </html:p>
  <html:p>PROTEIN_ASSOCIATION: </html:p>
  <html:p>SUBSYSTEM: </html:p>
  <html:p>PROTEIN_CLASS: </html:p>
</notes>
<listOfReactants>
	<speciesReference species="M_ATP_c" stoichiometry="1"/>
	<speciesReference species="M_F1P_c" stoichiometry="1"/>
</listOfReactants>
<listOfProducts>
	<speciesReference species="M_ADP_c" stoichiometry="1"/>
	<speciesReference species="M_FDP_c" stoichiometry="1"/>
</listOfProducts>
	<kineticLaw>
		<math xmlns="http://www.w3.org/1998/Math/MathML">
			<ci> FLUX_VALUE </ci>
		</math>
		<listOfParameters>
			<parameter id="LOWER_BOUND" value="0" units="mmol_per_gDW_per_hr"/>
			<parameter id="UPPER_BOUND" value="100000" units="mmol_per_gDW_per_hr"/>
			<parameter id="OBJECTIVE_COEFFICIENT" value="0.000000"/>
			<parameter id="FLUX_VALUE" value="0.000000" units="mmol_per_gDW_per_hr"/>
			<parameter id="REDUCED_COST" value="0.000000"/>
		</listOfParameters>
	</kineticLaw>
</reaction>
<reaction id="R24" name="24" reversible="false">
<notes>
  <html:p>GENE_ASSOCIATION:  </html:p>
  <html:p>PROTEIN_ASSOCIATION: </html:p>
  <html:p>SUBSYSTEM: </html:p>
  <html:p>PROTEIN_CLASS: </html:p>
</notes>
<listOfReactants>
	<speciesReference species="M_F1P_c" stoichiometry="1"/>
</listOfReactants>
<listOfProducts>
	<speciesReference species="M_DHAP_c" stoichiometry="1"/>
	<speciesReference species="M_T3_c" stoichiometry="1"/>
</listOfProducts>
	<kineticLaw>
		<math xmlns="http://www.w3.org/1998/Math/MathML">
			<ci> FLUX_VALUE </ci>
		</math>
		<listOfParameters>
			<parameter id="LOWER_BOUND" value="0" units="mmol_per_gDW_per_hr"/>
			<parameter id="UPPER_BOUND" value="100000" units="mmol_per_gDW_per_hr"/>
			<parameter id="OBJECTIVE_COEFFICIENT" value="0.000000"/>
			<parameter id="FLUX_VALUE" value="0.000000" units="mmol_per_gDW_per_hr"/>
			<parameter id="REDUCED_COST" value="0.000000"/>
		</listOfParameters>
	</kineticLaw>
</reaction>
<reaction id="R25" name="25" reversible="false">
<notes>
  <html:p>GENE_ASSOCIATION:  </html:p>
  <html:p>PROTEIN_ASSOCIATION: </html:p>
  <html:p>SUBSYSTEM: </html:p>
  <html:p>PROTEIN_CLASS: </html:p>
</notes>
<listOfReactants>
	<speciesReference species="M_ATP_c" stoichiometry="1"/>
	<speciesReference species="M_FRU_c" stoichiometry="1"/>
</listOfReactants>
<listOfProducts>
	<speciesReference species="M_ADP_c" stoichiometry="1"/>
	<speciesReference species="M_F6P_c" stoichiometry="1"/>
</listOfProducts>
	<kineticLaw>
		<math xmlns="http://www.w3.org/1998/Math/MathML">
			<ci> FLUX_VALUE </ci>
		</math>
		<listOfParameters>
			<parameter id="LOWER_BOUND" value="0" units="mmol_per_gDW_per_hr"/>
			<parameter id="UPPER_BOUND" value="100000" units="mmol_per_gDW_per_hr"/>
			<parameter id="OBJECTIVE_COEFFICIENT" value="0.000000"/>
			<parameter id="FLUX_VALUE" value="0.000000" units="mmol_per_gDW_per_hr"/>
			<parameter id="REDUCED_COST" value="0.000000"/>
		</listOfParameters>
	</kineticLaw>
</reaction>
<reaction id="R26" name="26" reversible="true">
<notes>
  <html:p>GENE_ASSOCIATION:  </html:p>
  <html:p>PROTEIN_ASSOCIATION: </html:p>
  <html:p>SUBSYSTEM: </html:p>
  <html:p>PROTEIN_CLASS: </html:p>
</notes>
<listOfReactants>
	<speciesReference species="M_FRU_c" stoichiometry="1"/>
</listOfReactants>
<listOfProducts>
	<speciesReference species="M_GLC_c" stoichiometry="1"/>
</listOfProducts>
	<kineticLaw>
		<math xmlns="http://www.w3.org/1998/Math/MathML">
			<ci> FLUX_VALUE </ci>
		</math>
		<listOfParameters>
			<parameter id="LOWER_BOUND" value="-100000" units="mmol_per_gDW_per_hr"/>
			<parameter id="UPPER_BOUND" value="100000" units="mmol_per_gDW_per_hr"/>
			<parameter id="OBJECTIVE_COEFFICIENT" value="0.000000"/>
			<parameter id="FLUX_VALUE" value="0.000000" units="mmol_per_gDW_per_hr"/>
			<parameter id="REDUCED_COST" value="0.000000"/>
		</listOfParameters>
	</kineticLaw>
</reaction>
<reaction id="R27" name="27" reversible="true">
<notes>
  <html:p>GENE_ASSOCIATION:  </html:p>
  <html:p>PROTEIN_ASSOCIATION: </html:p>
  <html:p>SUBSYSTEM: </html:p>
  <html:p>PROTEIN_CLASS: </html:p>
</notes>
<listOfReactants>
	<speciesReference species="M_MAN6P_c" stoichiometry="1"/>
</listOfReactants>
<listOfProducts>
	<speciesReference species="M_F6P_c" stoichiometry="1"/>
</listOfProducts>
	<kineticLaw>
		<math xmlns="http://www.w3.org/1998/Math/MathML">
			<ci> FLUX_VALUE </ci>
		</math>
		<listOfParameters>
			<parameter id="LOWER_BOUND" value="-100000" units="mmol_per_gDW_per_hr"/>
			<parameter id="UPPER_BOUND" value="100000" units="mmol_per_gDW_per_hr"/>
			<parameter id="OBJECTIVE_COEFFICIENT" value="0.000000"/>
			<parameter id="FLUX_VALUE" value="0.000000" units="mmol_per_gDW_per_hr"/>
			<parameter id="REDUCED_COST" value="0.000000"/>
		</listOfParameters>
	</kineticLaw>
</reaction>
<reaction id="R28" name="28" reversible="true">
<notes>
  <html:p>GENE_ASSOCIATION:  </html:p>
  <html:p>PROTEIN_ASSOCIATION: </html:p>
  <html:p>SUBSYSTEM: </html:p>
  <html:p>PROTEIN_CLASS: </html:p>
</notes>
<listOfReactants>
	<speciesReference species="M_MAN6P_c" stoichiometry="1"/>
</listOfReactants>
<listOfProducts>
	<speciesReference species="M_MAN1P_c" stoichiometry="1"/>
</listOfProducts>
	<kineticLaw>
		<math xmlns="http://www.w3.org/1998/Math/MathML">
			<ci> FLUX_VALUE </ci>
		</math>
		<listOfParameters>
			<parameter id="LOWER_BOUND" value="-100000" units="mmol_per_gDW_per_hr"/>
			<parameter id="UPPER_BOUND" value="100000" units="mmol_per_gDW_per_hr"/>
			<parameter id="OBJECTIVE_COEFFICIENT" value="0.000000"/>
			<parameter id="FLUX_VALUE" value="0.000000" units="mmol_per_gDW_per_hr"/>
			<parameter id="REDUCED_COST" value="0.000000"/>
		</listOfParameters>
	</kineticLaw>
</reaction>
<reaction id="R29" name="29" reversible="false">
<notes>
  <html:p>GENE_ASSOCIATION:  </html:p>
  <html:p>PROTEIN_ASSOCIATION: </html:p>
  <html:p>SUBSYSTEM: </html:p>
  <html:p>PROTEIN_CLASS: </html:p>
</notes>
<listOfReactants>
	<speciesReference species="M_GTP_c" stoichiometry="1"/>
	<speciesReference species="M_MAN1P_c" stoichiometry="1"/>
</listOfReactants>
<listOfProducts>
	<speciesReference species="M_GDPMAN_c" stoichiometry="1"/>
	<speciesReference species="M_PPI_c" stoichiometry="1"/>
</listOfProducts>
	<kineticLaw>
		<math xmlns="http://www.w3.org/1998/Math/MathML">
			<ci> FLUX_VALUE </ci>
		</math>
		<listOfParameters>
			<parameter id="LOWER_BOUND" value="0" units="mmol_per_gDW_per_hr"/>
			<parameter id="UPPER_BOUND" value="100000" units="mmol_per_gDW_per_hr"/>
			<parameter id="OBJECTIVE_COEFFICIENT" value="0.000000"/>
			<parameter id="FLUX_VALUE" value="0.000000" units="mmol_per_gDW_per_hr"/>
			<parameter id="REDUCED_COST" value="0.000000"/>
		</listOfParameters>
	</kineticLaw>
</reaction>
<reaction id="R30" name="30" reversible="false">
<notes>
  <html:p>GENE_ASSOCIATION:  </html:p>
  <html:p>PROTEIN_ASSOCIATION: </html:p>
  <html:p>SUBSYSTEM: </html:p>
  <html:p>PROTEIN_CLASS: </html:p>
</notes>
<listOfReactants>
	<speciesReference species="M_ATP_c" stoichiometry="1"/>
	<speciesReference species="M_GLAC_c" stoichiometry="1"/>
</listOfReactants>
<listOfProducts>
	<speciesReference species="M_ADP_c" stoichiometry="1"/>
	<speciesReference species="M_GAL1P_c" stoichiometry="1"/>
</listOfProducts>
	<kineticLaw>
		<math xmlns="http://www.w3.org/1998/Math/MathML">
			<ci> FLUX_VALUE </ci>
		</math>
		<listOfParameters>
			<parameter id="LOWER_BOUND" value="0" units="mmol_per_gDW_per_hr"/>
			<parameter id="UPPER_BOUND" value="100000" units="mmol_per_gDW_per_hr"/>
			<parameter id="OBJECTIVE_COEFFICIENT" value="0.000000"/>
			<parameter id="FLUX_VALUE" value="0.000000" units="mmol_per_gDW_per_hr"/>
			<parameter id="REDUCED_COST" value="0.000000"/>
		</listOfParameters>
	</kineticLaw>
</reaction>
<reaction id="R31" name="31" reversible="true">
<notes>
  <html:p>GENE_ASSOCIATION:  </html:p>
  <html:p>PROTEIN_ASSOCIATION: </html:p>
  <html:p>SUBSYSTEM: </html:p>
  <html:p>PROTEIN_CLASS: </html:p>
</notes>
<listOfReactants>
	<speciesReference species="M_UDPG_c" stoichiometry="1"/>
</listOfReactants>
<listOfProducts>
	<speciesReference species="M_UDPGAL_c" stoichiometry="1"/>
</listOfProducts>
	<kineticLaw>
		<math xmlns="http://www.w3.org/1998/Math/MathML">
			<ci> FLUX_VALUE </ci>
		</math>
		<listOfParameters>
			<parameter id="LOWER_BOUND" value="-100000" units="mmol_per_gDW_per_hr"/>
			<parameter id="UPPER_BOUND" value="100000" units="mmol_per_gDW_per_hr"/>
			<parameter id="OBJECTIVE_COEFFICIENT" value="0.000000"/>
			<parameter id="FLUX_VALUE" value="0.000000" units="mmol_per_gDW_per_hr"/>
			<parameter id="REDUCED_COST" value="0.000000"/>
		</listOfParameters>
	</kineticLaw>
</reaction>
<reaction id="R32" name="32" reversible="true">
<notes>
  <html:p>GENE_ASSOCIATION:  </html:p>
  <html:p>PROTEIN_ASSOCIATION: </html:p>
  <html:p>SUBSYSTEM: </html:p>
  <html:p>PROTEIN_CLASS: </html:p>
</notes>
<listOfReactants>
	<speciesReference species="M_GAL1P_c" stoichiometry="1"/>
	<speciesReference species="M_UTP_c" stoichiometry="1"/>
</listOfReactants>
<listOfProducts>
	<speciesReference species="M_PPI_c" stoichiometry="1"/>
	<speciesReference species="M_UDPGAL_c" stoichiometry="1"/>
</listOfProducts>
	<kineticLaw>
		<math xmlns="http://www.w3.org/1998/Math/MathML">
			<ci> FLUX_VALUE </ci>
		</math>
		<listOfParameters>
			<parameter id="LOWER_BOUND" value="-100000" units="mmol_per_gDW_per_hr"/>
			<parameter id="UPPER_BOUND" value="100000" units="mmol_per_gDW_per_hr"/>
			<parameter id="OBJECTIVE_COEFFICIENT" value="0.000000"/>
			<parameter id="FLUX_VALUE" value="0.000000" units="mmol_per_gDW_per_hr"/>
			<parameter id="REDUCED_COST" value="0.000000"/>
		</listOfParameters>
	</kineticLaw>
</reaction>
<reaction id="R33" name="33" reversible="true">
<notes>
  <html:p>GENE_ASSOCIATION:  </html:p>
  <html:p>PROTEIN_ASSOCIATION: </html:p>
  <html:p>SUBSYSTEM: </html:p>
  <html:p>PROTEIN_CLASS: </html:p>
</notes>
<listOfReactants>
	<speciesReference species="M_G1P_c" stoichiometry="1"/>
	<speciesReference species="M_UTP_c" stoichiometry="1"/>
</listOfReactants>
<listOfProducts>
	<speciesReference species="M_PPI_c" stoichiometry="1"/>
	<speciesReference species="M_UDPG_c" stoichiometry="1"/>
</listOfProducts>
	<kineticLaw>
		<math xmlns="http://www.w3.org/1998/Math/MathML">
			<ci> FLUX_VALUE </ci>
		</math>
		<listOfParameters>
			<parameter id="LOWER_BOUND" value="-100000" units="mmol_per_gDW_per_hr"/>
			<parameter id="UPPER_BOUND" value="100000" units="mmol_per_gDW_per_hr"/>
			<parameter id="OBJECTIVE_COEFFICIENT" value="0.000000"/>
			<parameter id="FLUX_VALUE" value="0.000000" units="mmol_per_gDW_per_hr"/>
			<parameter id="REDUCED_COST" value="0.000000"/>
		</listOfParameters>
	</kineticLaw>
</reaction>
<reaction id="R34" name="34" reversible="false">
<notes>
  <html:p>GENE_ASSOCIATION:  </html:p>
  <html:p>PROTEIN_ASSOCIATION: </html:p>
  <html:p>SUBSYSTEM: </html:p>
  <html:p>PROTEIN_CLASS: </html:p>
</notes>
<listOfReactants>
	<speciesReference species="M_RAF_c" stoichiometry="1"/>
</listOfReactants>
<listOfProducts>
	<speciesReference species="M_GLAC_c" stoichiometry="1"/>
	<speciesReference species="M_SUC_c" stoichiometry="1"/>
</listOfProducts>
	<kineticLaw>
		<math xmlns="http://www.w3.org/1998/Math/MathML">
			<ci> FLUX_VALUE </ci>
		</math>
		<listOfParameters>
			<parameter id="LOWER_BOUND" value="0" units="mmol_per_gDW_per_hr"/>
			<parameter id="UPPER_BOUND" value="100000" units="mmol_per_gDW_per_hr"/>
			<parameter id="OBJECTIVE_COEFFICIENT" value="0.000000"/>
			<parameter id="FLUX_VALUE" value="0.000000" units="mmol_per_gDW_per_hr"/>
			<parameter id="REDUCED_COST" value="0.000000"/>
		</listOfParameters>
	</kineticLaw>
</reaction>
<reaction id="R35" name="35" reversible="false">
<notes>
  <html:p>GENE_ASSOCIATION:  </html:p>
  <html:p>PROTEIN_ASSOCIATION: </html:p>
  <html:p>SUBSYSTEM: </html:p>
  <html:p>PROTEIN_CLASS: </html:p>
</notes>
<listOfReactants>
	<speciesReference species="M_STACHYOSE_c" stoichiometry="1"/>
</listOfReactants>
<listOfProducts>
	<speciesReference species="M_GLAC_c" stoichiometry="1"/>
	<speciesReference species="M_RAF_c" stoichiometry="1"/>
</listOfProducts>
	<kineticLaw>
		<math xmlns="http://www.w3.org/1998/Math/MathML">
			<ci> FLUX_VALUE </ci>
		</math>
		<listOfParameters>
			<parameter id="LOWER_BOUND" value="0" units="mmol_per_gDW_per_hr"/>
			<parameter id="UPPER_BOUND" value="100000" units="mmol_per_gDW_per_hr"/>
			<parameter id="OBJECTIVE_COEFFICIENT" value="0.000000"/>
			<parameter id="FLUX_VALUE" value="0.000000" units="mmol_per_gDW_per_hr"/>
			<parameter id="REDUCED_COST" value="0.000000"/>
		</listOfParameters>
	</kineticLaw>
</reaction>
<reaction id="R36" name="36" reversible="true">
<notes>
  <html:p>GENE_ASSOCIATION:  </html:p>
  <html:p>PROTEIN_ASSOCIATION: </html:p>
  <html:p>SUBSYSTEM: </html:p>
  <html:p>PROTEIN_CLASS: </html:p>
</notes>
<listOfReactants>
	<speciesReference species="M_EPM_c" stoichiometry="1"/>
</listOfReactants>
<listOfProducts>
	<speciesReference species="M_GLAC_c" stoichiometry="1"/>
	<speciesReference species="M_MAN_c" stoichiometry="1"/>
</listOfProducts>
	<kineticLaw>
		<math xmlns="http://www.w3.org/1998/Math/MathML">
			<ci> FLUX_VALUE </ci>
		</math>
		<listOfParameters>
			<parameter id="LOWER_BOUND" value="-100000" units="mmol_per_gDW_per_hr"/>
			<parameter id="UPPER_BOUND" value="100000" units="mmol_per_gDW_per_hr"/>
			<parameter id="OBJECTIVE_COEFFICIENT" value="0.000000"/>
			<parameter id="FLUX_VALUE" value="0.000000" units="mmol_per_gDW_per_hr"/>
			<parameter id="REDUCED_COST" value="0.000000"/>
		</listOfParameters>
	</kineticLaw>
</reaction>
<reaction id="R37" name="37" reversible="true">
<notes>
  <html:p>GENE_ASSOCIATION:  </html:p>
  <html:p>PROTEIN_ASSOCIATION: </html:p>
  <html:p>SUBSYSTEM: </html:p>
  <html:p>PROTEIN_CLASS: </html:p>
</notes>
<listOfReactants>
	<speciesReference species="M_GGL_c" stoichiometry="1"/>
</listOfReactants>
<listOfProducts>
	<speciesReference species="M_GL_c" stoichiometry="1"/>
	<speciesReference species="M_GLAC_c" stoichiometry="1"/>
</listOfProducts>
	<kineticLaw>
		<math xmlns="http://www.w3.org/1998/Math/MathML">
			<ci> FLUX_VALUE </ci>
		</math>
		<listOfParameters>
			<parameter id="LOWER_BOUND" value="-100000" units="mmol_per_gDW_per_hr"/>
			<parameter id="UPPER_BOUND" value="100000" units="mmol_per_gDW_per_hr"/>
			<parameter id="OBJECTIVE_COEFFICIENT" value="0.000000"/>
			<parameter id="FLUX_VALUE" value="0.000000" units="mmol_per_gDW_per_hr"/>
			<parameter id="REDUCED_COST" value="0.000000"/>
		</listOfParameters>
	</kineticLaw>
</reaction>
<reaction id="R38" name="38" reversible="true">
<notes>
  <html:p>GENE_ASSOCIATION:  </html:p>
  <html:p>PROTEIN_ASSOCIATION: </html:p>
  <html:p>SUBSYSTEM: </html:p>
  <html:p>PROTEIN_CLASS: </html:p>
</notes>
<listOfReactants>
	<speciesReference species="M_MELT_c" stoichiometry="1"/>
</listOfReactants>
<listOfProducts>
	<speciesReference species="M_GLAC_c" stoichiometry="1"/>
	<speciesReference species="M_SOT_c" stoichiometry="1"/>
</listOfProducts>
	<kineticLaw>
		<math xmlns="http://www.w3.org/1998/Math/MathML">
			<ci> FLUX_VALUE </ci>
		</math>
		<listOfParameters>
			<parameter id="LOWER_BOUND" value="-100000" units="mmol_per_gDW_per_hr"/>
			<parameter id="UPPER_BOUND" value="100000" units="mmol_per_gDW_per_hr"/>
			<parameter id="OBJECTIVE_COEFFICIENT" value="0.000000"/>
			<parameter id="FLUX_VALUE" value="0.000000" units="mmol_per_gDW_per_hr"/>
			<parameter id="REDUCED_COST" value="0.000000"/>
		</listOfParameters>
	</kineticLaw>
</reaction>
<reaction id="R39" name="39" reversible="false">
<notes>
  <html:p>GENE_ASSOCIATION:  </html:p>
  <html:p>PROTEIN_ASSOCIATION: </html:p>
  <html:p>SUBSYSTEM: </html:p>
  <html:p>PROTEIN_CLASS: </html:p>
</notes>
<listOfReactants>
	<speciesReference species="M_GALACTINOL_c" stoichiometry="1"/>
</listOfReactants>
<listOfProducts>
	<speciesReference species="M_GLAC_c" stoichiometry="1"/>
	<speciesReference species="M_MI_c" stoichiometry="1"/>
</listOfProducts>
	<kineticLaw>
		<math xmlns="http://www.w3.org/1998/Math/MathML">
			<ci> FLUX_VALUE </ci>
		</math>
		<listOfParameters>
			<parameter id="LOWER_BOUND" value="0" units="mmol_per_gDW_per_hr"/>
			<parameter id="UPPER_BOUND" value="100000" units="mmol_per_gDW_per_hr"/>
			<parameter id="OBJECTIVE_COEFFICIENT" value="0.000000"/>
			<parameter id="FLUX_VALUE" value="0.000000" units="mmol_per_gDW_per_hr"/>
			<parameter id="REDUCED_COST" value="0.000000"/>
		</listOfParameters>
	</kineticLaw>
</reaction>
<reaction id="R40" name="40" reversible="false">
<notes>
  <html:p>GENE_ASSOCIATION:  </html:p>
  <html:p>PROTEIN_ASSOCIATION: </html:p>
  <html:p>SUBSYSTEM: </html:p>
  <html:p>PROTEIN_CLASS: </html:p>
</notes>
<listOfReactants>
	<speciesReference species="M_ATP_c" stoichiometry="1"/>
	<speciesReference species="M_GLUC_c" stoichiometry="1"/>
</listOfReactants>
<listOfProducts>
	<speciesReference species="M_ADP_c" stoichiometry="1"/>
	<speciesReference species="M_D6PGC_c" stoichiometry="1"/>
</listOfProducts>
	<kineticLaw>
		<math xmlns="http://www.w3.org/1998/Math/MathML">
			<ci> FLUX_VALUE </ci>
		</math>
		<listOfParameters>
			<parameter id="LOWER_BOUND" value="0" units="mmol_per_gDW_per_hr"/>
			<parameter id="UPPER_BOUND" value="100000" units="mmol_per_gDW_per_hr"/>
			<parameter id="OBJECTIVE_COEFFICIENT" value="0.000000"/>
			<parameter id="FLUX_VALUE" value="0.000000" units="mmol_per_gDW_per_hr"/>
			<parameter id="REDUCED_COST" value="0.000000"/>
		</listOfParameters>
	</kineticLaw>
</reaction>
<reaction id="R41" name="41" reversible="false">
<notes>
  <html:p>GENE_ASSOCIATION:  </html:p>
  <html:p>PROTEIN_ASSOCIATION: </html:p>
  <html:p>SUBSYSTEM: </html:p>
  <html:p>PROTEIN_CLASS: </html:p>
</notes>
<listOfReactants>
	<speciesReference species="M_MNT1P_c" stoichiometry="1"/>
	<speciesReference species="M_NAD_c" stoichiometry="1"/>
</listOfReactants>
<listOfProducts>
	<speciesReference species="M_F6P_c" stoichiometry="1"/>
	<speciesReference species="M_NADH_c" stoichiometry="1"/>
</listOfProducts>
	<kineticLaw>
		<math xmlns="http://www.w3.org/1998/Math/MathML">
			<ci> FLUX_VALUE </ci>
		</math>
		<listOfParameters>
			<parameter id="LOWER_BOUND" value="0" units="mmol_per_gDW_per_hr"/>
			<parameter id="UPPER_BOUND" value="100000" units="mmol_per_gDW_per_hr"/>
			<parameter id="OBJECTIVE_COEFFICIENT" value="0.000000"/>
			<parameter id="FLUX_VALUE" value="0.000000" units="mmol_per_gDW_per_hr"/>
			<parameter id="REDUCED_COST" value="0.000000"/>
		</listOfParameters>
	</kineticLaw>
</reaction>
<reaction id="R42" name="42" reversible="true">
<notes>
  <html:p>GENE_ASSOCIATION:  </html:p>
  <html:p>PROTEIN_ASSOCIATION: </html:p>
  <html:p>SUBSYSTEM: </html:p>
  <html:p>PROTEIN_CLASS: </html:p>
</notes>
<listOfReactants>
	<speciesReference species="M_RMN_c" stoichiometry="1"/>
</listOfReactants>
<listOfProducts>
	<speciesReference species="M_RHAMN_c" stoichiometry="1"/>
</listOfProducts>
	<kineticLaw>
		<math xmlns="http://www.w3.org/1998/Math/MathML">
			<ci> FLUX_VALUE </ci>
		</math>
		<listOfParameters>
			<parameter id="LOWER_BOUND" value="-100000" units="mmol_per_gDW_per_hr"/>
			<parameter id="UPPER_BOUND" value="100000" units="mmol_per_gDW_per_hr"/>
			<parameter id="OBJECTIVE_COEFFICIENT" value="0.000000"/>
			<parameter id="FLUX_VALUE" value="0.000000" units="mmol_per_gDW_per_hr"/>
			<parameter id="REDUCED_COST" value="0.000000"/>
		</listOfParameters>
	</kineticLaw>
</reaction>
<reaction id="R43" name="43" reversible="false">
<notes>
  <html:p>GENE_ASSOCIATION:  </html:p>
  <html:p>PROTEIN_ASSOCIATION: </html:p>
  <html:p>SUBSYSTEM: </html:p>
  <html:p>PROTEIN_CLASS: </html:p>
</notes>
<listOfReactants>
	<speciesReference species="M_ATP_c" stoichiometry="1"/>
	<speciesReference species="M_RHAMN_c" stoichiometry="1"/>
</listOfReactants>
<listOfProducts>
	<speciesReference species="M_ADP_c" stoichiometry="1"/>
	<speciesReference species="M_RHAMN1P_c" stoichiometry="1"/>
</listOfProducts>
	<kineticLaw>
		<math xmlns="http://www.w3.org/1998/Math/MathML">
			<ci> FLUX_VALUE </ci>
		</math>
		<listOfParameters>
			<parameter id="LOWER_BOUND" value="0" units="mmol_per_gDW_per_hr"/>
			<parameter id="UPPER_BOUND" value="100000" units="mmol_per_gDW_per_hr"/>
			<parameter id="OBJECTIVE_COEFFICIENT" value="0.000000"/>
			<parameter id="FLUX_VALUE" value="0.000000" units="mmol_per_gDW_per_hr"/>
			<parameter id="REDUCED_COST" value="0.000000"/>
		</listOfParameters>
	</kineticLaw>
</reaction>
<reaction id="R44" name="44" reversible="false">
<notes>
  <html:p>GENE_ASSOCIATION:  </html:p>
  <html:p>PROTEIN_ASSOCIATION: </html:p>
  <html:p>SUBSYSTEM: </html:p>
  <html:p>PROTEIN_CLASS: </html:p>
</notes>
<listOfReactants>
	<speciesReference species="M_RHAMN_c" stoichiometry="1"/>
</listOfReactants>
<listOfProducts>
	<speciesReference species="M_DHAP_c" stoichiometry="1"/>
	<speciesReference species="M_LACTAL_c" stoichiometry="1"/>
</listOfProducts>
	<kineticLaw>
		<math xmlns="http://www.w3.org/1998/Math/MathML">
			<ci> FLUX_VALUE </ci>
		</math>
		<listOfParameters>
			<parameter id="LOWER_BOUND" value="0" units="mmol_per_gDW_per_hr"/>
			<parameter id="UPPER_BOUND" value="100000" units="mmol_per_gDW_per_hr"/>
			<parameter id="OBJECTIVE_COEFFICIENT" value="0.000000"/>
			<parameter id="FLUX_VALUE" value="0.000000" units="mmol_per_gDW_per_hr"/>
			<parameter id="REDUCED_COST" value="0.000000"/>
		</listOfParameters>
	</kineticLaw>
</reaction>
<reaction id="R45" name="45" reversible="false">
<notes>
  <html:p>GENE_ASSOCIATION:  </html:p>
  <html:p>PROTEIN_ASSOCIATION: </html:p>
  <html:p>SUBSYSTEM: </html:p>
  <html:p>PROTEIN_CLASS: </html:p>
</notes>
<listOfReactants>
	<speciesReference species="M_LACTAL_c" stoichiometry="1"/>
	<speciesReference species="M_NAD_c" stoichiometry="1"/>
</listOfReactants>
<listOfProducts>
	<speciesReference species="M_LLAC_c" stoichiometry="1"/>
	<speciesReference species="M_NADH_c" stoichiometry="1"/>
</listOfProducts>
	<kineticLaw>
		<math xmlns="http://www.w3.org/1998/Math/MathML">
			<ci> FLUX_VALUE </ci>
		</math>
		<listOfParameters>
			<parameter id="LOWER_BOUND" value="0" units="mmol_per_gDW_per_hr"/>
			<parameter id="UPPER_BOUND" value="0" units="mmol_per_gDW_per_hr"/>
			<parameter id="OBJECTIVE_COEFFICIENT" value="0.000000"/>
			<parameter id="FLUX_VALUE" value="0.000000" units="mmol_per_gDW_per_hr"/>
			<parameter id="REDUCED_COST" value="0.000000"/>
		</listOfParameters>
	</kineticLaw>
</reaction>
<reaction id="R46" name="46" reversible="false">
<notes>
  <html:p>GENE_ASSOCIATION:  </html:p>
  <html:p>PROTEIN_ASSOCIATION: </html:p>
  <html:p>SUBSYSTEM: </html:p>
  <html:p>PROTEIN_CLASS: </html:p>
</notes>
<listOfReactants>
	<speciesReference species="M_SAL6P_c" stoichiometry="1"/>
</listOfReactants>
<listOfProducts>
	<speciesReference species="M_bDG6P_c" stoichiometry="1"/>
	<speciesReference species="M_HMP_c" stoichiometry="1"/>
</listOfProducts>
	<kineticLaw>
		<math xmlns="http://www.w3.org/1998/Math/MathML">
			<ci> FLUX_VALUE </ci>
		</math>
		<listOfParameters>
			<parameter id="LOWER_BOUND" value="0" units="mmol_per_gDW_per_hr"/>
			<parameter id="UPPER_BOUND" value="100000" units="mmol_per_gDW_per_hr"/>
			<parameter id="OBJECTIVE_COEFFICIENT" value="0.000000"/>
			<parameter id="FLUX_VALUE" value="0.000000" units="mmol_per_gDW_per_hr"/>
			<parameter id="REDUCED_COST" value="0.000000"/>
		</listOfParameters>
	</kineticLaw>
</reaction>
<reaction id="R47" name="47" reversible="false">
<notes>
  <html:p>GENE_ASSOCIATION:  </html:p>
  <html:p>PROTEIN_ASSOCIATION: </html:p>
  <html:p>SUBSYSTEM: </html:p>
  <html:p>PROTEIN_CLASS: </html:p>
</notes>
<listOfReactants>
	<speciesReference species="M_MLT_c" stoichiometry="1"/>
</listOfReactants>
<listOfProducts>
	<speciesReference species="M_GLC_c" stoichiometry="2"/>
</listOfProducts>
	<kineticLaw>
		<math xmlns="http://www.w3.org/1998/Math/MathML">
			<ci> FLUX_VALUE </ci>
		</math>
		<listOfParameters>
			<parameter id="LOWER_BOUND" value="0" units="mmol_per_gDW_per_hr"/>
			<parameter id="UPPER_BOUND" value="100000" units="mmol_per_gDW_per_hr"/>
			<parameter id="OBJECTIVE_COEFFICIENT" value="0.000000"/>
			<parameter id="FLUX_VALUE" value="0.000000" units="mmol_per_gDW_per_hr"/>
			<parameter id="REDUCED_COST" value="0.000000"/>
		</listOfParameters>
	</kineticLaw>
</reaction>
<reaction id="R48" name="48" reversible="false">
<notes>
  <html:p>GENE_ASSOCIATION:  </html:p>
  <html:p>PROTEIN_ASSOCIATION: </html:p>
  <html:p>SUBSYSTEM: </html:p>
  <html:p>PROTEIN_CLASS: </html:p>
</notes>
<listOfReactants>
	<speciesReference species="M_SUC_c" stoichiometry="1"/>
</listOfReactants>
<listOfProducts>
	<speciesReference species="M_FRU_c" stoichiometry="1"/>
	<speciesReference species="M_GLC_c" stoichiometry="1"/>
</listOfProducts>
	<kineticLaw>
		<math xmlns="http://www.w3.org/1998/Math/MathML">
			<ci> FLUX_VALUE </ci>
		</math>
		<listOfParameters>
			<parameter id="LOWER_BOUND" value="0" units="mmol_per_gDW_per_hr"/>
			<parameter id="UPPER_BOUND" value="100000" units="mmol_per_gDW_per_hr"/>
			<parameter id="OBJECTIVE_COEFFICIENT" value="0.000000"/>
			<parameter id="FLUX_VALUE" value="0.000000" units="mmol_per_gDW_per_hr"/>
			<parameter id="REDUCED_COST" value="0.000000"/>
		</listOfParameters>
	</kineticLaw>
</reaction>
<reaction id="R49" name="49" reversible="false">
<notes>
  <html:p>GENE_ASSOCIATION:  </html:p>
  <html:p>PROTEIN_ASSOCIATION: </html:p>
  <html:p>SUBSYSTEM: </html:p>
  <html:p>PROTEIN_CLASS: </html:p>
</notes>
<listOfReactants>
	<speciesReference species="M_LACTOSE_c" stoichiometry="1"/>
</listOfReactants>
<listOfProducts>
	<speciesReference species="M_GLAC_c" stoichiometry="1"/>
	<speciesReference species="M_GLC_c" stoichiometry="1"/>
</listOfProducts>
	<kineticLaw>
		<math xmlns="http://www.w3.org/1998/Math/MathML">
			<ci> FLUX_VALUE </ci>
		</math>
		<listOfParameters>
			<parameter id="LOWER_BOUND" value="0" units="mmol_per_gDW_per_hr"/>
			<parameter id="UPPER_BOUND" value="100000" units="mmol_per_gDW_per_hr"/>
			<parameter id="OBJECTIVE_COEFFICIENT" value="0.000000"/>
			<parameter id="FLUX_VALUE" value="0.000000" units="mmol_per_gDW_per_hr"/>
			<parameter id="REDUCED_COST" value="0.000000"/>
		</listOfParameters>
	</kineticLaw>
</reaction>
<reaction id="R50" name="50" reversible="false">
<notes>
  <html:p>GENE_ASSOCIATION:  </html:p>
  <html:p>PROTEIN_ASSOCIATION: </html:p>
  <html:p>SUBSYSTEM: </html:p>
  <html:p>PROTEIN_CLASS: </html:p>
</notes>
<listOfReactants>
	<speciesReference species="M_CELB_c" stoichiometry="1"/>
</listOfReactants>
<listOfProducts>
	<speciesReference species="M_bDGLC_c" stoichiometry="2"/>
</listOfProducts>
	<kineticLaw>
		<math xmlns="http://www.w3.org/1998/Math/MathML">
			<ci> FLUX_VALUE </ci>
		</math>
		<listOfParameters>
			<parameter id="LOWER_BOUND" value="0" units="mmol_per_gDW_per_hr"/>
			<parameter id="UPPER_BOUND" value="100000" units="mmol_per_gDW_per_hr"/>
			<parameter id="OBJECTIVE_COEFFICIENT" value="0.000000"/>
			<parameter id="FLUX_VALUE" value="0.000000" units="mmol_per_gDW_per_hr"/>
			<parameter id="REDUCED_COST" value="0.000000"/>
		</listOfParameters>
	</kineticLaw>
</reaction>
<reaction id="R51" name="51" reversible="false">
<notes>
  <html:p>GENE_ASSOCIATION:  </html:p>
  <html:p>PROTEIN_ASSOCIATION: </html:p>
  <html:p>SUBSYSTEM: </html:p>
  <html:p>PROTEIN_CLASS: </html:p>
</notes>
<listOfReactants>
	<speciesReference species="M_MELI_c" stoichiometry="1"/>
</listOfReactants>
<listOfProducts>
	<speciesReference species="M_GLAC_c" stoichiometry="1"/>
	<speciesReference species="M_GLC_c" stoichiometry="1"/>
</listOfProducts>
	<kineticLaw>
		<math xmlns="http://www.w3.org/1998/Math/MathML">
			<ci> FLUX_VALUE </ci>
		</math>
		<listOfParameters>
			<parameter id="LOWER_BOUND" value="0" units="mmol_per_gDW_per_hr"/>
			<parameter id="UPPER_BOUND" value="100000" units="mmol_per_gDW_per_hr"/>
			<parameter id="OBJECTIVE_COEFFICIENT" value="0.000000"/>
			<parameter id="FLUX_VALUE" value="0.000000" units="mmol_per_gDW_per_hr"/>
			<parameter id="REDUCED_COST" value="0.000000"/>
		</listOfParameters>
	</kineticLaw>
</reaction>
<reaction id="R52" name="52" reversible="false">
<notes>
  <html:p>GENE_ASSOCIATION:  </html:p>
  <html:p>PROTEIN_ASSOCIATION: </html:p>
  <html:p>SUBSYSTEM: </html:p>
  <html:p>PROTEIN_CLASS: </html:p>
</notes>
<listOfReactants>
	<speciesReference species="M_TRE6P_c" stoichiometry="1"/>
</listOfReactants>
<listOfProducts>
	<speciesReference species="M_PI_c" stoichiometry="1"/>
	<speciesReference species="M_TRE_c" stoichiometry="1"/>
</listOfProducts>
	<kineticLaw>
		<math xmlns="http://www.w3.org/1998/Math/MathML">
			<ci> FLUX_VALUE </ci>
		</math>
		<listOfParameters>
			<parameter id="LOWER_BOUND" value="0" units="mmol_per_gDW_per_hr"/>
			<parameter id="UPPER_BOUND" value="100000" units="mmol_per_gDW_per_hr"/>
			<parameter id="OBJECTIVE_COEFFICIENT" value="0.000000"/>
			<parameter id="FLUX_VALUE" value="0.000000" units="mmol_per_gDW_per_hr"/>
			<parameter id="REDUCED_COST" value="0.000000"/>
		</listOfParameters>
	</kineticLaw>
</reaction>
<reaction id="R53" name="53" reversible="false">
<notes>
  <html:p>GENE_ASSOCIATION:  </html:p>
  <html:p>PROTEIN_ASSOCIATION: </html:p>
  <html:p>SUBSYSTEM: </html:p>
  <html:p>PROTEIN_CLASS: </html:p>
</notes>
<listOfReactants>
	<speciesReference species="M_TRE_c" stoichiometry="1"/>
</listOfReactants>
<listOfProducts>
	<speciesReference species="M_GLC_c" stoichiometry="2"/>
</listOfProducts>
	<kineticLaw>
		<math xmlns="http://www.w3.org/1998/Math/MathML">
			<ci> FLUX_VALUE </ci>
		</math>
		<listOfParameters>
			<parameter id="LOWER_BOUND" value="0" units="mmol_per_gDW_per_hr"/>
			<parameter id="UPPER_BOUND" value="100000" units="mmol_per_gDW_per_hr"/>
			<parameter id="OBJECTIVE_COEFFICIENT" value="0.000000"/>
			<parameter id="FLUX_VALUE" value="0.000000" units="mmol_per_gDW_per_hr"/>
			<parameter id="REDUCED_COST" value="0.000000"/>
		</listOfParameters>
	</kineticLaw>
</reaction>
<reaction id="R54" name="54" reversible="false">
<notes>
  <html:p>GENE_ASSOCIATION:  </html:p>
  <html:p>PROTEIN_ASSOCIATION: </html:p>
  <html:p>SUBSYSTEM: </html:p>
  <html:p>PROTEIN_CLASS: </html:p>
</notes>
<listOfReactants>
	<speciesReference species="M_TARTRATE_c" stoichiometry="1"/>
</listOfReactants>
<listOfProducts>
	<speciesReference species="M_OA_c" stoichiometry="1"/>
</listOfProducts>
	<kineticLaw>
		<math xmlns="http://www.w3.org/1998/Math/MathML">
			<ci> FLUX_VALUE </ci>
		</math>
		<listOfParameters>
			<parameter id="LOWER_BOUND" value="0" units="mmol_per_gDW_per_hr"/>
			<parameter id="UPPER_BOUND" value="100000" units="mmol_per_gDW_per_hr"/>
			<parameter id="OBJECTIVE_COEFFICIENT" value="0.000000"/>
			<parameter id="FLUX_VALUE" value="0.000000" units="mmol_per_gDW_per_hr"/>
			<parameter id="REDUCED_COST" value="0.000000"/>
		</listOfParameters>
	</kineticLaw>
</reaction>
<reaction id="R55" name="55" reversible="false">
<notes>
  <html:p>GENE_ASSOCIATION:  </html:p>
  <html:p>PROTEIN_ASSOCIATION: </html:p>
  <html:p>SUBSYSTEM: </html:p>
  <html:p>PROTEIN_CLASS: </html:p>
</notes>
<listOfReactants>
	<speciesReference species="M_FOR_c" stoichiometry="1"/>
	<speciesReference species="M_NAD_c" stoichiometry="1"/>
</listOfReactants>
<listOfProducts>
	<speciesReference species="M_CO2_c" stoichiometry="1"/>
	<speciesReference species="M_NADH_c" stoichiometry="1"/>
</listOfProducts>
	<kineticLaw>
		<math xmlns="http://www.w3.org/1998/Math/MathML">
			<ci> FLUX_VALUE </ci>
		</math>
		<listOfParameters>
			<parameter id="LOWER_BOUND" value="0" units="mmol_per_gDW_per_hr"/>
			<parameter id="UPPER_BOUND" value="100000" units="mmol_per_gDW_per_hr"/>
			<parameter id="OBJECTIVE_COEFFICIENT" value="0.000000"/>
			<parameter id="FLUX_VALUE" value="0.000000" units="mmol_per_gDW_per_hr"/>
			<parameter id="REDUCED_COST" value="0.000000"/>
		</listOfParameters>
	</kineticLaw>
</reaction>
<reaction id="R56" name="56" reversible="false">
<notes>
  <html:p>GENE_ASSOCIATION:  </html:p>
  <html:p>PROTEIN_ASSOCIATION: </html:p>
  <html:p>SUBSYSTEM: </html:p>
  <html:p>PROTEIN_CLASS: </html:p>
</notes>
<listOfReactants>
	<speciesReference species="M_GLU_c" stoichiometry="1"/>
</listOfReactants>
<listOfProducts>
	<speciesReference species="M_CO2_c" stoichiometry="1"/>
	<speciesReference species="M_GABA_c" stoichiometry="1"/>
</listOfProducts>
	<kineticLaw>
		<math xmlns="http://www.w3.org/1998/Math/MathML">
			<ci> FLUX_VALUE </ci>
		</math>
		<listOfParameters>
			<parameter id="LOWER_BOUND" value="0" units="mmol_per_gDW_per_hr"/>
			<parameter id="UPPER_BOUND" value="100000" units="mmol_per_gDW_per_hr"/>
			<parameter id="OBJECTIVE_COEFFICIENT" value="0.000000"/>
			<parameter id="FLUX_VALUE" value="0.000000" units="mmol_per_gDW_per_hr"/>
			<parameter id="REDUCED_COST" value="0.000000"/>
		</listOfParameters>
	</kineticLaw>
</reaction>
<reaction id="R57" name="57" reversible="false">
<notes>
  <html:p>GENE_ASSOCIATION:  </html:p>
  <html:p>PROTEIN_ASSOCIATION: </html:p>
  <html:p>SUBSYSTEM: </html:p>
  <html:p>PROTEIN_CLASS: </html:p>
</notes>
<listOfReactants>
	<speciesReference species="M_AKG_c" stoichiometry="1"/>
	<speciesReference species="M_GABA_c" stoichiometry="1"/>
</listOfReactants>
<listOfProducts>
	<speciesReference species="M_GLU_c" stoichiometry="1"/>
	<speciesReference species="M_SUCCSAL_c" stoichiometry="1"/>
</listOfProducts>
	<kineticLaw>
		<math xmlns="http://www.w3.org/1998/Math/MathML">
			<ci> FLUX_VALUE </ci>
		</math>
		<listOfParameters>
			<parameter id="LOWER_BOUND" value="0" units="mmol_per_gDW_per_hr"/>
			<parameter id="UPPER_BOUND" value="100000" units="mmol_per_gDW_per_hr"/>
			<parameter id="OBJECTIVE_COEFFICIENT" value="0.000000"/>
			<parameter id="FLUX_VALUE" value="0.000000" units="mmol_per_gDW_per_hr"/>
			<parameter id="REDUCED_COST" value="0.000000"/>
		</listOfParameters>
	</kineticLaw>
</reaction>
<reaction id="R58" name="58" reversible="false">
<notes>
  <html:p>GENE_ASSOCIATION:  </html:p>
  <html:p>PROTEIN_ASSOCIATION: </html:p>
  <html:p>SUBSYSTEM: </html:p>
  <html:p>PROTEIN_CLASS: </html:p>
</notes>
<listOfReactants>
	<speciesReference species="M_NADP_c" stoichiometry="1"/>
	<speciesReference species="M_SUCCSAL_c" stoichiometry="1"/>
</listOfReactants>
<listOfProducts>
	<speciesReference species="M_NADPH_c" stoichiometry="1"/>
	<speciesReference species="M_SUCC_c" stoichiometry="1"/>
</listOfProducts>
	<kineticLaw>
		<math xmlns="http://www.w3.org/1998/Math/MathML">
			<ci> FLUX_VALUE </ci>
		</math>
		<listOfParameters>
			<parameter id="LOWER_BOUND" value="0" units="mmol_per_gDW_per_hr"/>
			<parameter id="UPPER_BOUND" value="100000" units="mmol_per_gDW_per_hr"/>
			<parameter id="OBJECTIVE_COEFFICIENT" value="0.000000"/>
			<parameter id="FLUX_VALUE" value="0.000000" units="mmol_per_gDW_per_hr"/>
			<parameter id="REDUCED_COST" value="0.000000"/>
		</listOfParameters>
	</kineticLaw>
</reaction>
<reaction id="R59" name="59" reversible="false">
<notes>
  <html:p>GENE_ASSOCIATION:  </html:p>
  <html:p>PROTEIN_ASSOCIATION: </html:p>
  <html:p>SUBSYSTEM: </html:p>
  <html:p>PROTEIN_CLASS: </html:p>
</notes>
<listOfReactants>
	<speciesReference species="M_GLN_c" stoichiometry="1"/>
</listOfReactants>
<listOfProducts>
	<speciesReference species="M_GLU_c" stoichiometry="1"/>
	<speciesReference species="M_NH3_c" stoichiometry="1"/>
</listOfProducts>
	<kineticLaw>
		<math xmlns="http://www.w3.org/1998/Math/MathML">
			<ci> FLUX_VALUE </ci>
		</math>
		<listOfParameters>
			<parameter id="LOWER_BOUND" value="0" units="mmol_per_gDW_per_hr"/>
			<parameter id="UPPER_BOUND" value="100000" units="mmol_per_gDW_per_hr"/>
			<parameter id="OBJECTIVE_COEFFICIENT" value="0.000000"/>
			<parameter id="FLUX_VALUE" value="0.000000" units="mmol_per_gDW_per_hr"/>
			<parameter id="REDUCED_COST" value="0.000000"/>
		</listOfParameters>
	</kineticLaw>
</reaction>
<reaction id="R60" name="60" reversible="false">
<notes>
  <html:p>GENE_ASSOCIATION:  </html:p>
  <html:p>PROTEIN_ASSOCIATION: </html:p>
  <html:p>SUBSYSTEM: </html:p>
  <html:p>PROTEIN_CLASS: </html:p>
</notes>
<listOfReactants>
	<speciesReference species="M_NAD_c" stoichiometry="1"/>
	<speciesReference species="M_P5C_c" stoichiometry="1"/>
</listOfReactants>
<listOfProducts>
	<speciesReference species="M_GLU_c" stoichiometry="1"/>
	<speciesReference species="M_NADH_c" stoichiometry="1"/>
</listOfProducts>
	<kineticLaw>
		<math xmlns="http://www.w3.org/1998/Math/MathML">
			<ci> FLUX_VALUE </ci>
		</math>
		<listOfParameters>
			<parameter id="LOWER_BOUND" value="0" units="mmol_per_gDW_per_hr"/>
			<parameter id="UPPER_BOUND" value="100000" units="mmol_per_gDW_per_hr"/>
			<parameter id="OBJECTIVE_COEFFICIENT" value="0.000000"/>
			<parameter id="FLUX_VALUE" value="0.000000" units="mmol_per_gDW_per_hr"/>
			<parameter id="REDUCED_COST" value="0.000000"/>
		</listOfParameters>
	</kineticLaw>
</reaction>
<reaction id="R61" name="61" reversible="false">
<notes>
  <html:p>GENE_ASSOCIATION:  </html:p>
  <html:p>PROTEIN_ASSOCIATION: </html:p>
  <html:p>SUBSYSTEM: </html:p>
  <html:p>PROTEIN_CLASS: </html:p>
</notes>
<listOfReactants>
	<speciesReference species="M_GLUGSAL_c" stoichiometry="1"/>
	<speciesReference species="M_NAD_c" stoichiometry="1"/>
</listOfReactants>
<listOfProducts>
	<speciesReference species="M_GLU_c" stoichiometry="1"/>
	<speciesReference species="M_NADH_c" stoichiometry="1"/>
</listOfProducts>
	<kineticLaw>
		<math xmlns="http://www.w3.org/1998/Math/MathML">
			<ci> FLUX_VALUE </ci>
		</math>
		<listOfParameters>
			<parameter id="LOWER_BOUND" value="0" units="mmol_per_gDW_per_hr"/>
			<parameter id="UPPER_BOUND" value="100000" units="mmol_per_gDW_per_hr"/>
			<parameter id="OBJECTIVE_COEFFICIENT" value="0.000000"/>
			<parameter id="FLUX_VALUE" value="0.000000" units="mmol_per_gDW_per_hr"/>
			<parameter id="REDUCED_COST" value="0.000000"/>
		</listOfParameters>
	</kineticLaw>
</reaction>
<reaction id="R62" name="62" reversible="false">
<notes>
  <html:p>GENE_ASSOCIATION:  </html:p>
  <html:p>PROTEIN_ASSOCIATION: </html:p>
  <html:p>SUBSYSTEM: </html:p>
  <html:p>PROTEIN_CLASS: </html:p>
</notes>
<listOfReactants>
	<speciesReference species="M_ARG_c" stoichiometry="1"/>
</listOfReactants>
<listOfProducts>
	<speciesReference species="M_CITR_c" stoichiometry="1"/>
	<speciesReference species="M_NH3_c" stoichiometry="1"/>
</listOfProducts>
	<kineticLaw>
		<math xmlns="http://www.w3.org/1998/Math/MathML">
			<ci> FLUX_VALUE </ci>
		</math>
		<listOfParameters>
			<parameter id="LOWER_BOUND" value="0" units="mmol_per_gDW_per_hr"/>
			<parameter id="UPPER_BOUND" value="100000" units="mmol_per_gDW_per_hr"/>
			<parameter id="OBJECTIVE_COEFFICIENT" value="0.000000"/>
			<parameter id="FLUX_VALUE" value="0.000000" units="mmol_per_gDW_per_hr"/>
			<parameter id="REDUCED_COST" value="0.000000"/>
		</listOfParameters>
	</kineticLaw>
</reaction>
<reaction id="R63" name="63" reversible="false">
<notes>
  <html:p>GENE_ASSOCIATION:  </html:p>
  <html:p>PROTEIN_ASSOCIATION: </html:p>
  <html:p>SUBSYSTEM: </html:p>
  <html:p>PROTEIN_CLASS: </html:p>
</notes>
<listOfReactants>
	<speciesReference species="M_AKG_c" stoichiometry="1"/>
	<speciesReference species="M_ORN_c" stoichiometry="1"/>
</listOfReactants>
<listOfProducts>
	<speciesReference species="M_GLU_c" stoichiometry="1"/>
	<speciesReference species="M_GLUGSAL_c" stoichiometry="1"/>
</listOfProducts>
	<kineticLaw>
		<math xmlns="http://www.w3.org/1998/Math/MathML">
			<ci> FLUX_VALUE </ci>
		</math>
		<listOfParameters>
			<parameter id="LOWER_BOUND" value="0" units="mmol_per_gDW_per_hr"/>
			<parameter id="UPPER_BOUND" value="100000" units="mmol_per_gDW_per_hr"/>
			<parameter id="OBJECTIVE_COEFFICIENT" value="0.000000"/>
			<parameter id="FLUX_VALUE" value="0.000000" units="mmol_per_gDW_per_hr"/>
			<parameter id="REDUCED_COST" value="0.000000"/>
		</listOfParameters>
	</kineticLaw>
</reaction>
<reaction id="R64" name="64" reversible="true">
<notes>
  <html:p>GENE_ASSOCIATION:  </html:p>
  <html:p>PROTEIN_ASSOCIATION: </html:p>
  <html:p>SUBSYSTEM: </html:p>
  <html:p>PROTEIN_CLASS: </html:p>
</notes>
<listOfReactants>
	<speciesReference species="M_CAP_c" stoichiometry="1"/>
	<speciesReference species="M_ORN_c" stoichiometry="1"/>
</listOfReactants>
<listOfProducts>
	<speciesReference species="M_CITR_c" stoichiometry="1"/>
	<speciesReference species="M_PI_c" stoichiometry="1"/>
</listOfProducts>
	<kineticLaw>
		<math xmlns="http://www.w3.org/1998/Math/MathML">
			<ci> FLUX_VALUE </ci>
		</math>
		<listOfParameters>
			<parameter id="LOWER_BOUND" value="-100000" units="mmol_per_gDW_per_hr"/>
			<parameter id="UPPER_BOUND" value="100000" units="mmol_per_gDW_per_hr"/>
			<parameter id="OBJECTIVE_COEFFICIENT" value="0.000000"/>
			<parameter id="FLUX_VALUE" value="0.000000" units="mmol_per_gDW_per_hr"/>
			<parameter id="REDUCED_COST" value="0.000000"/>
		</listOfParameters>
	</kineticLaw>
</reaction>
<reaction id="R65" name="65" reversible="false">
<notes>
  <html:p>GENE_ASSOCIATION:  </html:p>
  <html:p>PROTEIN_ASSOCIATION: </html:p>
  <html:p>SUBSYSTEM: </html:p>
  <html:p>PROTEIN_CLASS: </html:p>
</notes>
<listOfReactants>
	<speciesReference species="M_ORN_c" stoichiometry="1"/>
</listOfReactants>
<listOfProducts>
	<speciesReference species="M_CO2_c" stoichiometry="1"/>
	<speciesReference species="M_PTRSC_c" stoichiometry="1"/>
</listOfProducts>
	<kineticLaw>
		<math xmlns="http://www.w3.org/1998/Math/MathML">
			<ci> FLUX_VALUE </ci>
		</math>
		<listOfParameters>
			<parameter id="LOWER_BOUND" value="0" units="mmol_per_gDW_per_hr"/>
			<parameter id="UPPER_BOUND" value="100000" units="mmol_per_gDW_per_hr"/>
			<parameter id="OBJECTIVE_COEFFICIENT" value="0.000000"/>
			<parameter id="FLUX_VALUE" value="0.000000" units="mmol_per_gDW_per_hr"/>
			<parameter id="REDUCED_COST" value="0.000000"/>
		</listOfParameters>
	</kineticLaw>
</reaction>
<reaction id="R66" name="66" reversible="false">
<notes>
  <html:p>GENE_ASSOCIATION:  </html:p>
  <html:p>PROTEIN_ASSOCIATION: </html:p>
  <html:p>SUBSYSTEM: </html:p>
  <html:p>PROTEIN_CLASS: </html:p>
</notes>
<listOfReactants>
	<speciesReference species="M_PTRSC_c" stoichiometry="1"/>
	<speciesReference species="M_SAM_c" stoichiometry="1"/>
</listOfReactants>
<listOfProducts>
	<speciesReference species="M_5MTA_c" stoichiometry="1"/>
	<speciesReference species="M_SPRMD_c" stoichiometry="1"/>
</listOfProducts>
	<kineticLaw>
		<math xmlns="http://www.w3.org/1998/Math/MathML">
			<ci> FLUX_VALUE </ci>
		</math>
		<listOfParameters>
			<parameter id="LOWER_BOUND" value="0" units="mmol_per_gDW_per_hr"/>
			<parameter id="UPPER_BOUND" value="100000" units="mmol_per_gDW_per_hr"/>
			<parameter id="OBJECTIVE_COEFFICIENT" value="0.000000"/>
			<parameter id="FLUX_VALUE" value="0.000000" units="mmol_per_gDW_per_hr"/>
			<parameter id="REDUCED_COST" value="0.000000"/>
		</listOfParameters>
	</kineticLaw>
</reaction>
<reaction id="R67" name="67" reversible="false">
<notes>
  <html:p>GENE_ASSOCIATION:  </html:p>
  <html:p>PROTEIN_ASSOCIATION: </html:p>
  <html:p>SUBSYSTEM: </html:p>
  <html:p>PROTEIN_CLASS: </html:p>
</notes>
<listOfReactants>
	<speciesReference species="M_UREA_c" stoichiometry="1"/>
</listOfReactants>
<listOfProducts>
	<speciesReference species="M_CO2_c" stoichiometry="1"/>
	<speciesReference species="M_NH3_c" stoichiometry="2"/>
</listOfProducts>
	<kineticLaw>
		<math xmlns="http://www.w3.org/1998/Math/MathML">
			<ci> FLUX_VALUE </ci>
		</math>
		<listOfParameters>
			<parameter id="LOWER_BOUND" value="0" units="mmol_per_gDW_per_hr"/>
			<parameter id="UPPER_BOUND" value="100000" units="mmol_per_gDW_per_hr"/>
			<parameter id="OBJECTIVE_COEFFICIENT" value="0.000000"/>
			<parameter id="FLUX_VALUE" value="0.000000" units="mmol_per_gDW_per_hr"/>
			<parameter id="REDUCED_COST" value="0.000000"/>
		</listOfParameters>
	</kineticLaw>
</reaction>
<reaction id="R68" name="68" reversible="false">
<notes>
  <html:p>GENE_ASSOCIATION:  </html:p>
  <html:p>PROTEIN_ASSOCIATION: </html:p>
  <html:p>SUBSYSTEM: </html:p>
  <html:p>PROTEIN_CLASS: </html:p>
</notes>
<listOfReactants>
	<speciesReference species="M_ILE_c" stoichiometry="1"/>
	<speciesReference species="M_NAD_c" stoichiometry="1"/>
</listOfReactants>
<listOfProducts>
	<speciesReference species="M_NADH_c" stoichiometry="1"/>
	<speciesReference species="M_NH3_c" stoichiometry="1"/>
	<speciesReference species="M_OXOMETHYLPENTANOATE_c" stoichiometry="1"/>
</listOfProducts>
	<kineticLaw>
		<math xmlns="http://www.w3.org/1998/Math/MathML">
			<ci> FLUX_VALUE </ci>
		</math>
		<listOfParameters>
			<parameter id="LOWER_BOUND" value="0" units="mmol_per_gDW_per_hr"/>
			<parameter id="UPPER_BOUND" value="100000" units="mmol_per_gDW_per_hr"/>
			<parameter id="OBJECTIVE_COEFFICIENT" value="0.000000"/>
			<parameter id="FLUX_VALUE" value="0.000000" units="mmol_per_gDW_per_hr"/>
			<parameter id="REDUCED_COST" value="0.000000"/>
		</listOfParameters>
	</kineticLaw>
</reaction>
<reaction id="R69" name="69" reversible="false">
<notes>
  <html:p>GENE_ASSOCIATION:  </html:p>
  <html:p>PROTEIN_ASSOCIATION: </html:p>
  <html:p>SUBSYSTEM: </html:p>
  <html:p>PROTEIN_CLASS: </html:p>
</notes>
<listOfReactants>
	<speciesReference species="M_LIPO_c" stoichiometry="1"/>
	<speciesReference species="M_OXOMETHYLPENTANOATE_c" stoichiometry="1"/>
</listOfReactants>
<listOfProducts>
	<speciesReference species="M_2MBUTLIPO_c" stoichiometry="1"/>
	<speciesReference species="M_CO2_c" stoichiometry="1"/>
</listOfProducts>
	<kineticLaw>
		<math xmlns="http://www.w3.org/1998/Math/MathML">
			<ci> FLUX_VALUE </ci>
		</math>
		<listOfParameters>
			<parameter id="LOWER_BOUND" value="0" units="mmol_per_gDW_per_hr"/>
			<parameter id="UPPER_BOUND" value="100000" units="mmol_per_gDW_per_hr"/>
			<parameter id="OBJECTIVE_COEFFICIENT" value="0.000000"/>
			<parameter id="FLUX_VALUE" value="0.000000" units="mmol_per_gDW_per_hr"/>
			<parameter id="REDUCED_COST" value="0.000000"/>
		</listOfParameters>
	</kineticLaw>
</reaction>
<reaction id="R70" name="70" reversible="false">
<notes>
  <html:p>GENE_ASSOCIATION:  </html:p>
  <html:p>PROTEIN_ASSOCIATION: </html:p>
  <html:p>SUBSYSTEM: </html:p>
  <html:p>PROTEIN_CLASS: </html:p>
</notes>
<listOfReactants>
	<speciesReference species="M_2MBUTLIPO_c" stoichiometry="1"/>
	<speciesReference species="M_COA_c" stoichiometry="1"/>
</listOfReactants>
<listOfProducts>
	<speciesReference species="M_2MBUTCOA_c" stoichiometry="1"/>
	<speciesReference species="M_DLIPO_c" stoichiometry="1"/>
</listOfProducts>
	<kineticLaw>
		<math xmlns="http://www.w3.org/1998/Math/MathML">
			<ci> FLUX_VALUE </ci>
		</math>
		<listOfParameters>
			<parameter id="LOWER_BOUND" value="0" units="mmol_per_gDW_per_hr"/>
			<parameter id="UPPER_BOUND" value="100000" units="mmol_per_gDW_per_hr"/>
			<parameter id="OBJECTIVE_COEFFICIENT" value="0.000000"/>
			<parameter id="FLUX_VALUE" value="0.000000" units="mmol_per_gDW_per_hr"/>
			<parameter id="REDUCED_COST" value="0.000000"/>
		</listOfParameters>
	</kineticLaw>
</reaction>
<reaction id="R71" name="71" reversible="false">
<notes>
  <html:p>GENE_ASSOCIATION:  </html:p>
  <html:p>PROTEIN_ASSOCIATION: </html:p>
  <html:p>SUBSYSTEM: </html:p>
  <html:p>PROTEIN_CLASS: </html:p>
</notes>
<listOfReactants>
	<speciesReference species="M_2MBUTCOA_c" stoichiometry="1"/>
	<speciesReference species="M_MK_c" stoichiometry="1"/>
</listOfReactants>
<listOfProducts>
	<speciesReference species="M_2MBECOA_c" stoichiometry="1"/>
	<speciesReference species="M_MKH2_c" stoichiometry="1"/>
</listOfProducts>
	<kineticLaw>
		<math xmlns="http://www.w3.org/1998/Math/MathML">
			<ci> FLUX_VALUE </ci>
		</math>
		<listOfParameters>
			<parameter id="LOWER_BOUND" value="0" units="mmol_per_gDW_per_hr"/>
			<parameter id="UPPER_BOUND" value="100000" units="mmol_per_gDW_per_hr"/>
			<parameter id="OBJECTIVE_COEFFICIENT" value="0.000000"/>
			<parameter id="FLUX_VALUE" value="0.000000" units="mmol_per_gDW_per_hr"/>
			<parameter id="REDUCED_COST" value="0.000000"/>
		</listOfParameters>
	</kineticLaw>
</reaction>
<reaction id="R72" name="72" reversible="false">
<notes>
  <html:p>GENE_ASSOCIATION:  </html:p>
  <html:p>PROTEIN_ASSOCIATION: </html:p>
  <html:p>SUBSYSTEM: </html:p>
  <html:p>PROTEIN_CLASS: </html:p>
</notes>
<listOfReactants>
	<speciesReference species="M_2MBECOA_c" stoichiometry="1"/>
</listOfReactants>
<listOfProducts>
	<speciesReference species="M_HMBUTCOA_c" stoichiometry="1"/>
</listOfProducts>
	<kineticLaw>
		<math xmlns="http://www.w3.org/1998/Math/MathML">
			<ci> FLUX_VALUE </ci>
		</math>
		<listOfParameters>
			<parameter id="LOWER_BOUND" value="0" units="mmol_per_gDW_per_hr"/>
			<parameter id="UPPER_BOUND" value="100000" units="mmol_per_gDW_per_hr"/>
			<parameter id="OBJECTIVE_COEFFICIENT" value="0.000000"/>
			<parameter id="FLUX_VALUE" value="0.000000" units="mmol_per_gDW_per_hr"/>
			<parameter id="REDUCED_COST" value="0.000000"/>
		</listOfParameters>
	</kineticLaw>
</reaction>
<reaction id="R73" name="73" reversible="false">
<notes>
  <html:p>GENE_ASSOCIATION:  </html:p>
  <html:p>PROTEIN_ASSOCIATION: </html:p>
  <html:p>SUBSYSTEM: </html:p>
  <html:p>PROTEIN_CLASS: </html:p>
</notes>
<listOfReactants>
	<speciesReference species="M_HMBUTCOA_c" stoichiometry="1"/>
	<speciesReference species="M_NAD_c" stoichiometry="1"/>
</listOfReactants>
<listOfProducts>
	<speciesReference species="M_MAACCOA_c" stoichiometry="1"/>
	<speciesReference species="M_NADH_c" stoichiometry="1"/>
</listOfProducts>
	<kineticLaw>
		<math xmlns="http://www.w3.org/1998/Math/MathML">
			<ci> FLUX_VALUE </ci>
		</math>
		<listOfParameters>
			<parameter id="LOWER_BOUND" value="0" units="mmol_per_gDW_per_hr"/>
			<parameter id="UPPER_BOUND" value="100000" units="mmol_per_gDW_per_hr"/>
			<parameter id="OBJECTIVE_COEFFICIENT" value="0.000000"/>
			<parameter id="FLUX_VALUE" value="0.000000" units="mmol_per_gDW_per_hr"/>
			<parameter id="REDUCED_COST" value="0.000000"/>
		</listOfParameters>
	</kineticLaw>
</reaction>
<reaction id="R74" name="74" reversible="false">
<notes>
  <html:p>GENE_ASSOCIATION:  </html:p>
  <html:p>PROTEIN_ASSOCIATION: </html:p>
  <html:p>SUBSYSTEM: </html:p>
  <html:p>PROTEIN_CLASS: </html:p>
</notes>
<listOfReactants>
	<speciesReference species="M_COA_c" stoichiometry="1"/>
	<speciesReference species="M_MAACCOA_c" stoichiometry="1"/>
</listOfReactants>
<listOfProducts>
	<speciesReference species="M_ACCOA_c" stoichiometry="1"/>
	<speciesReference species="M_PROPIONYLCOA_c" stoichiometry="1"/>
</listOfProducts>
	<kineticLaw>
		<math xmlns="http://www.w3.org/1998/Math/MathML">
			<ci> FLUX_VALUE </ci>
		</math>
		<listOfParameters>
			<parameter id="LOWER_BOUND" value="0" units="mmol_per_gDW_per_hr"/>
			<parameter id="UPPER_BOUND" value="100000" units="mmol_per_gDW_per_hr"/>
			<parameter id="OBJECTIVE_COEFFICIENT" value="0.000000"/>
			<parameter id="FLUX_VALUE" value="0.000000" units="mmol_per_gDW_per_hr"/>
			<parameter id="REDUCED_COST" value="0.000000"/>
		</listOfParameters>
	</kineticLaw>
</reaction>
<reaction id="R75" name="75" reversible="false">
<notes>
  <html:p>GENE_ASSOCIATION:  </html:p>
  <html:p>PROTEIN_ASSOCIATION: </html:p>
  <html:p>SUBSYSTEM: </html:p>
  <html:p>PROTEIN_CLASS: </html:p>
</notes>
<listOfReactants>
	<speciesReference species="M_ATP_c" stoichiometry="1"/>
	<speciesReference species="M_CO2_c" stoichiometry="1"/>
	<speciesReference species="M_PROPIONYLCOA_c" stoichiometry="1"/>
</listOfReactants>
<listOfProducts>
	<speciesReference species="M_ADP_c" stoichiometry="1"/>
	<speciesReference species="M_PI_c" stoichiometry="1"/>
	<speciesReference species="M_SMMALONYLCOA_c" stoichiometry="1"/>
</listOfProducts>
	<kineticLaw>
		<math xmlns="http://www.w3.org/1998/Math/MathML">
			<ci> FLUX_VALUE </ci>
		</math>
		<listOfParameters>
			<parameter id="LOWER_BOUND" value="0" units="mmol_per_gDW_per_hr"/>
			<parameter id="UPPER_BOUND" value="100000" units="mmol_per_gDW_per_hr"/>
			<parameter id="OBJECTIVE_COEFFICIENT" value="0.000000"/>
			<parameter id="FLUX_VALUE" value="0.000000" units="mmol_per_gDW_per_hr"/>
			<parameter id="REDUCED_COST" value="0.000000"/>
		</listOfParameters>
	</kineticLaw>
</reaction>
<reaction id="R76" name="76" reversible="true">
<notes>
  <html:p>GENE_ASSOCIATION:  </html:p>
  <html:p>PROTEIN_ASSOCIATION: </html:p>
  <html:p>SUBSYSTEM: </html:p>
  <html:p>PROTEIN_CLASS: </html:p>
</notes>
<listOfReactants>
	<speciesReference species="M_RMMALONYLCOA_c" stoichiometry="1"/>
</listOfReactants>
<listOfProducts>
	<speciesReference species="M_SMMALONYLCOA_c" stoichiometry="1"/>
</listOfProducts>
	<kineticLaw>
		<math xmlns="http://www.w3.org/1998/Math/MathML">
			<ci> FLUX_VALUE </ci>
		</math>
		<listOfParameters>
			<parameter id="LOWER_BOUND" value="-100000" units="mmol_per_gDW_per_hr"/>
			<parameter id="UPPER_BOUND" value="100000" units="mmol_per_gDW_per_hr"/>
			<parameter id="OBJECTIVE_COEFFICIENT" value="0.000000"/>
			<parameter id="FLUX_VALUE" value="0.000000" units="mmol_per_gDW_per_hr"/>
			<parameter id="REDUCED_COST" value="0.000000"/>
		</listOfParameters>
	</kineticLaw>
</reaction>
<reaction id="R77" name="77" reversible="true">
<notes>
  <html:p>GENE_ASSOCIATION:  </html:p>
  <html:p>PROTEIN_ASSOCIATION: </html:p>
  <html:p>SUBSYSTEM: </html:p>
  <html:p>PROTEIN_CLASS: </html:p>
</notes>
<listOfReactants>
	<speciesReference species="M_RMMALONYLCOA_c" stoichiometry="1"/>
</listOfReactants>
<listOfProducts>
	<speciesReference species="M_SUCCOA_c" stoichiometry="1"/>
</listOfProducts>
	<kineticLaw>
		<math xmlns="http://www.w3.org/1998/Math/MathML">
			<ci> FLUX_VALUE </ci>
		</math>
		<listOfParameters>
			<parameter id="LOWER_BOUND" value="-100000" units="mmol_per_gDW_per_hr"/>
			<parameter id="UPPER_BOUND" value="100000" units="mmol_per_gDW_per_hr"/>
			<parameter id="OBJECTIVE_COEFFICIENT" value="0.000000"/>
			<parameter id="FLUX_VALUE" value="0.000000" units="mmol_per_gDW_per_hr"/>
			<parameter id="REDUCED_COST" value="0.000000"/>
		</listOfParameters>
	</kineticLaw>
</reaction>
<reaction id="R78" name="78" reversible="false">
<notes>
  <html:p>GENE_ASSOCIATION:  </html:p>
  <html:p>PROTEIN_ASSOCIATION: </html:p>
  <html:p>SUBSYSTEM: </html:p>
  <html:p>PROTEIN_CLASS: </html:p>
</notes>
<listOfReactants>
	<speciesReference species="M_LEU_c" stoichiometry="1"/>
	<speciesReference species="M_NAD_c" stoichiometry="1"/>
</listOfReactants>
<listOfProducts>
	<speciesReference species="M_MOP_c" stoichiometry="1"/>
	<speciesReference species="M_NADH_c" stoichiometry="1"/>
	<speciesReference species="M_NH3_c" stoichiometry="1"/>
</listOfProducts>
	<kineticLaw>
		<math xmlns="http://www.w3.org/1998/Math/MathML">
			<ci> FLUX_VALUE </ci>
		</math>
		<listOfParameters>
			<parameter id="LOWER_BOUND" value="0" units="mmol_per_gDW_per_hr"/>
			<parameter id="UPPER_BOUND" value="100000" units="mmol_per_gDW_per_hr"/>
			<parameter id="OBJECTIVE_COEFFICIENT" value="0.000000"/>
			<parameter id="FLUX_VALUE" value="0.000000" units="mmol_per_gDW_per_hr"/>
			<parameter id="REDUCED_COST" value="0.000000"/>
		</listOfParameters>
	</kineticLaw>
</reaction>
<reaction id="R79" name="79" reversible="false">
<notes>
  <html:p>GENE_ASSOCIATION:  </html:p>
  <html:p>PROTEIN_ASSOCIATION: </html:p>
  <html:p>SUBSYSTEM: </html:p>
  <html:p>PROTEIN_CLASS: </html:p>
</notes>
<listOfReactants>
	<speciesReference species="M_LIPO_c" stoichiometry="1"/>
	<speciesReference species="M_MOP_c" stoichiometry="1"/>
</listOfReactants>
<listOfProducts>
	<speciesReference species="M_3MBUTLIPO_c" stoichiometry="1"/>
	<speciesReference species="M_CO2_c" stoichiometry="1"/>
</listOfProducts>
	<kineticLaw>
		<math xmlns="http://www.w3.org/1998/Math/MathML">
			<ci> FLUX_VALUE </ci>
		</math>
		<listOfParameters>
			<parameter id="LOWER_BOUND" value="0" units="mmol_per_gDW_per_hr"/>
			<parameter id="UPPER_BOUND" value="100000" units="mmol_per_gDW_per_hr"/>
			<parameter id="OBJECTIVE_COEFFICIENT" value="0.000000"/>
			<parameter id="FLUX_VALUE" value="0.000000" units="mmol_per_gDW_per_hr"/>
			<parameter id="REDUCED_COST" value="0.000000"/>
		</listOfParameters>
	</kineticLaw>
</reaction>
<reaction id="R80" name="80" reversible="false">
<notes>
  <html:p>GENE_ASSOCIATION:  </html:p>
  <html:p>PROTEIN_ASSOCIATION: </html:p>
  <html:p>SUBSYSTEM: </html:p>
  <html:p>PROTEIN_CLASS: </html:p>
</notes>
<listOfReactants>
	<speciesReference species="M_3MBUTLIPO_c" stoichiometry="1"/>
	<speciesReference species="M_COA_c" stoichiometry="1"/>
</listOfReactants>
<listOfProducts>
	<speciesReference species="M_3MBUTCOA_c" stoichiometry="1"/>
	<speciesReference species="M_DLIPO_c" stoichiometry="1"/>
</listOfProducts>
	<kineticLaw>
		<math xmlns="http://www.w3.org/1998/Math/MathML">
			<ci> FLUX_VALUE </ci>
		</math>
		<listOfParameters>
			<parameter id="LOWER_BOUND" value="0" units="mmol_per_gDW_per_hr"/>
			<parameter id="UPPER_BOUND" value="100000" units="mmol_per_gDW_per_hr"/>
			<parameter id="OBJECTIVE_COEFFICIENT" value="0.000000"/>
			<parameter id="FLUX_VALUE" value="0.000000" units="mmol_per_gDW_per_hr"/>
			<parameter id="REDUCED_COST" value="0.000000"/>
		</listOfParameters>
	</kineticLaw>
</reaction>
<reaction id="R81" name="81" reversible="false">
<notes>
  <html:p>GENE_ASSOCIATION:  </html:p>
  <html:p>PROTEIN_ASSOCIATION: </html:p>
  <html:p>SUBSYSTEM: </html:p>
  <html:p>PROTEIN_CLASS: </html:p>
</notes>
<listOfReactants>
	<speciesReference species="M_3MBUTCOA_c" stoichiometry="1"/>
	<speciesReference species="M_MK_c" stoichiometry="1"/>
</listOfReactants>
<listOfProducts>
	<speciesReference species="M_3MBECOA_c" stoichiometry="1"/>
	<speciesReference species="M_MKH2_c" stoichiometry="1"/>
</listOfProducts>
	<kineticLaw>
		<math xmlns="http://www.w3.org/1998/Math/MathML">
			<ci> FLUX_VALUE </ci>
		</math>
		<listOfParameters>
			<parameter id="LOWER_BOUND" value="0" units="mmol_per_gDW_per_hr"/>
			<parameter id="UPPER_BOUND" value="100000" units="mmol_per_gDW_per_hr"/>
			<parameter id="OBJECTIVE_COEFFICIENT" value="0.000000"/>
			<parameter id="FLUX_VALUE" value="0.000000" units="mmol_per_gDW_per_hr"/>
			<parameter id="REDUCED_COST" value="0.000000"/>
		</listOfParameters>
	</kineticLaw>
</reaction>
<reaction id="R82" name="82" reversible="false">
<notes>
  <html:p>GENE_ASSOCIATION:  </html:p>
  <html:p>PROTEIN_ASSOCIATION: </html:p>
  <html:p>SUBSYSTEM: </html:p>
  <html:p>PROTEIN_CLASS: </html:p>
</notes>
<listOfReactants>
	<speciesReference species="M_3MBECOA_c" stoichiometry="1"/>
	<speciesReference species="M_ATP_c" stoichiometry="1"/>
	<speciesReference species="M_CO2_c" stoichiometry="1"/>
</listOfReactants>
<listOfProducts>
	<speciesReference species="M_ADP_c" stoichiometry="1"/>
	<speciesReference species="M_MGLUTCOA_c" stoichiometry="1"/>
	<speciesReference species="M_PI_c" stoichiometry="1"/>
</listOfProducts>
	<kineticLaw>
		<math xmlns="http://www.w3.org/1998/Math/MathML">
			<ci> FLUX_VALUE </ci>
		</math>
		<listOfParameters>
			<parameter id="LOWER_BOUND" value="0" units="mmol_per_gDW_per_hr"/>
			<parameter id="UPPER_BOUND" value="100000" units="mmol_per_gDW_per_hr"/>
			<parameter id="OBJECTIVE_COEFFICIENT" value="0.000000"/>
			<parameter id="FLUX_VALUE" value="0.000000" units="mmol_per_gDW_per_hr"/>
			<parameter id="REDUCED_COST" value="0.000000"/>
		</listOfParameters>
	</kineticLaw>
</reaction>
<reaction id="R83" name="83" reversible="false">
<notes>
  <html:p>GENE_ASSOCIATION:  </html:p>
  <html:p>PROTEIN_ASSOCIATION: </html:p>
  <html:p>SUBSYSTEM: </html:p>
  <html:p>PROTEIN_CLASS: </html:p>
</notes>
<listOfReactants>
	<speciesReference species="M_MGLUTCOA_c" stoichiometry="1"/>
</listOfReactants>
<listOfProducts>
	<speciesReference species="M_HMGLUTCOA_c" stoichiometry="1"/>
</listOfProducts>
	<kineticLaw>
		<math xmlns="http://www.w3.org/1998/Math/MathML">
			<ci> FLUX_VALUE </ci>
		</math>
		<listOfParameters>
			<parameter id="LOWER_BOUND" value="0" units="mmol_per_gDW_per_hr"/>
			<parameter id="UPPER_BOUND" value="100000" units="mmol_per_gDW_per_hr"/>
			<parameter id="OBJECTIVE_COEFFICIENT" value="0.000000"/>
			<parameter id="FLUX_VALUE" value="0.000000" units="mmol_per_gDW_per_hr"/>
			<parameter id="REDUCED_COST" value="0.000000"/>
		</listOfParameters>
	</kineticLaw>
</reaction>
<reaction id="R84" name="84" reversible="false">
<notes>
  <html:p>GENE_ASSOCIATION:  </html:p>
  <html:p>PROTEIN_ASSOCIATION: </html:p>
  <html:p>SUBSYSTEM: </html:p>
  <html:p>PROTEIN_CLASS: </html:p>
</notes>
<listOfReactants>
	<speciesReference species="M_HMGLUTCOA_c" stoichiometry="1"/>
</listOfReactants>
<listOfProducts>
	<speciesReference species="M_ACCOA_c" stoichiometry="1"/>
	<speciesReference species="M_ACTAC_c" stoichiometry="1"/>
</listOfProducts>
	<kineticLaw>
		<math xmlns="http://www.w3.org/1998/Math/MathML">
			<ci> FLUX_VALUE </ci>
		</math>
		<listOfParameters>
			<parameter id="LOWER_BOUND" value="0" units="mmol_per_gDW_per_hr"/>
			<parameter id="UPPER_BOUND" value="100000" units="mmol_per_gDW_per_hr"/>
			<parameter id="OBJECTIVE_COEFFICIENT" value="0.000000"/>
			<parameter id="FLUX_VALUE" value="0.000000" units="mmol_per_gDW_per_hr"/>
			<parameter id="REDUCED_COST" value="0.000000"/>
		</listOfParameters>
	</kineticLaw>
</reaction>
<reaction id="R85" name="85" reversible="false">
<notes>
  <html:p>GENE_ASSOCIATION:  </html:p>
  <html:p>PROTEIN_ASSOCIATION: </html:p>
  <html:p>SUBSYSTEM: </html:p>
  <html:p>PROTEIN_CLASS: </html:p>
</notes>
<listOfReactants>
	<speciesReference species="M_ACTAC_c" stoichiometry="1"/>
	<speciesReference species="M_ATP_c" stoichiometry="1"/>
	<speciesReference species="M_COA_c" stoichiometry="1"/>
</listOfReactants>
<listOfProducts>
	<speciesReference species="M_AACCOA_c" stoichiometry="1"/>
	<speciesReference species="M_AMP_c" stoichiometry="1"/>
	<speciesReference species="M_PPI_c" stoichiometry="1"/>
</listOfProducts>
	<kineticLaw>
		<math xmlns="http://www.w3.org/1998/Math/MathML">
			<ci> FLUX_VALUE </ci>
		</math>
		<listOfParameters>
			<parameter id="LOWER_BOUND" value="0" units="mmol_per_gDW_per_hr"/>
			<parameter id="UPPER_BOUND" value="100000" units="mmol_per_gDW_per_hr"/>
			<parameter id="OBJECTIVE_COEFFICIENT" value="0.000000"/>
			<parameter id="FLUX_VALUE" value="0.000000" units="mmol_per_gDW_per_hr"/>
			<parameter id="REDUCED_COST" value="0.000000"/>
		</listOfParameters>
	</kineticLaw>
</reaction>
<reaction id="R86" name="86" reversible="true">
<notes>
  <html:p>GENE_ASSOCIATION:  </html:p>
  <html:p>PROTEIN_ASSOCIATION: </html:p>
  <html:p>SUBSYSTEM: </html:p>
  <html:p>PROTEIN_CLASS: </html:p>
</notes>
<listOfReactants>
	<speciesReference species="M_ACTAC_c" stoichiometry="1"/>
	<speciesReference species="M_SUCCOA_c" stoichiometry="1"/>
</listOfReactants>
<listOfProducts>
	<speciesReference species="M_AACCOA_c" stoichiometry="1"/>
	<speciesReference species="M_SUCC_c" stoichiometry="1"/>
</listOfProducts>
	<kineticLaw>
		<math xmlns="http://www.w3.org/1998/Math/MathML">
			<ci> FLUX_VALUE </ci>
		</math>
		<listOfParameters>
			<parameter id="LOWER_BOUND" value="-100000" units="mmol_per_gDW_per_hr"/>
			<parameter id="UPPER_BOUND" value="100000" units="mmol_per_gDW_per_hr"/>
			<parameter id="OBJECTIVE_COEFFICIENT" value="0.000000"/>
			<parameter id="FLUX_VALUE" value="0.000000" units="mmol_per_gDW_per_hr"/>
			<parameter id="REDUCED_COST" value="0.000000"/>
		</listOfParameters>
	</kineticLaw>
</reaction>
<reaction id="R87" name="87" reversible="false">
<notes>
  <html:p>GENE_ASSOCIATION:  </html:p>
  <html:p>PROTEIN_ASSOCIATION: </html:p>
  <html:p>SUBSYSTEM: </html:p>
  <html:p>PROTEIN_CLASS: </html:p>
</notes>
<listOfReactants>
	<speciesReference species="M_NAD_c" stoichiometry="1"/>
	<speciesReference species="M_VAL_c" stoichiometry="1"/>
</listOfReactants>
<listOfProducts>
	<speciesReference species="M_NADH_c" stoichiometry="1"/>
	<speciesReference species="M_NH3_c" stoichiometry="1"/>
	<speciesReference species="M_OMVAL_c" stoichiometry="1"/>
</listOfProducts>
	<kineticLaw>
		<math xmlns="http://www.w3.org/1998/Math/MathML">
			<ci> FLUX_VALUE </ci>
		</math>
		<listOfParameters>
			<parameter id="LOWER_BOUND" value="0" units="mmol_per_gDW_per_hr"/>
			<parameter id="UPPER_BOUND" value="100000" units="mmol_per_gDW_per_hr"/>
			<parameter id="OBJECTIVE_COEFFICIENT" value="0.000000"/>
			<parameter id="FLUX_VALUE" value="0.000000" units="mmol_per_gDW_per_hr"/>
			<parameter id="REDUCED_COST" value="0.000000"/>
		</listOfParameters>
	</kineticLaw>
</reaction>
<reaction id="R88" name="88" reversible="false">
<notes>
  <html:p>GENE_ASSOCIATION:  </html:p>
  <html:p>PROTEIN_ASSOCIATION: </html:p>
  <html:p>SUBSYSTEM: </html:p>
  <html:p>PROTEIN_CLASS: </html:p>
</notes>
<listOfReactants>
	<speciesReference species="M_LIPO_c" stoichiometry="1"/>
	<speciesReference species="M_OMVAL_c" stoichiometry="1"/>
</listOfReactants>
<listOfProducts>
	<speciesReference species="M_CO2_c" stoichiometry="1"/>
	<speciesReference species="M_IBUTLIPO_c" stoichiometry="1"/>
</listOfProducts>
	<kineticLaw>
		<math xmlns="http://www.w3.org/1998/Math/MathML">
			<ci> FLUX_VALUE </ci>
		</math>
		<listOfParameters>
			<parameter id="LOWER_BOUND" value="0" units="mmol_per_gDW_per_hr"/>
			<parameter id="UPPER_BOUND" value="100000" units="mmol_per_gDW_per_hr"/>
			<parameter id="OBJECTIVE_COEFFICIENT" value="0.000000"/>
			<parameter id="FLUX_VALUE" value="0.000000" units="mmol_per_gDW_per_hr"/>
			<parameter id="REDUCED_COST" value="0.000000"/>
		</listOfParameters>
	</kineticLaw>
</reaction>
<reaction id="R89" name="89" reversible="false">
<notes>
  <html:p>GENE_ASSOCIATION:  </html:p>
  <html:p>PROTEIN_ASSOCIATION: </html:p>
  <html:p>SUBSYSTEM: </html:p>
  <html:p>PROTEIN_CLASS: </html:p>
</notes>
<listOfReactants>
	<speciesReference species="M_COA_c" stoichiometry="1"/>
	<speciesReference species="M_IBUTLIPO_c" stoichiometry="1"/>
</listOfReactants>
<listOfProducts>
	<speciesReference species="M_DLIPO_c" stoichiometry="1"/>
	<speciesReference species="M_IBUTCOA_c" stoichiometry="1"/>
</listOfProducts>
	<kineticLaw>
		<math xmlns="http://www.w3.org/1998/Math/MathML">
			<ci> FLUX_VALUE </ci>
		</math>
		<listOfParameters>
			<parameter id="LOWER_BOUND" value="0" units="mmol_per_gDW_per_hr"/>
			<parameter id="UPPER_BOUND" value="100000" units="mmol_per_gDW_per_hr"/>
			<parameter id="OBJECTIVE_COEFFICIENT" value="0.000000"/>
			<parameter id="FLUX_VALUE" value="0.000000" units="mmol_per_gDW_per_hr"/>
			<parameter id="REDUCED_COST" value="0.000000"/>
		</listOfParameters>
	</kineticLaw>
</reaction>
<reaction id="R90" name="90" reversible="false">
<notes>
  <html:p>GENE_ASSOCIATION:  </html:p>
  <html:p>PROTEIN_ASSOCIATION: </html:p>
  <html:p>SUBSYSTEM: </html:p>
  <html:p>PROTEIN_CLASS: </html:p>
</notes>
<listOfReactants>
	<speciesReference species="M_IBUTCOA_c" stoichiometry="1"/>
	<speciesReference species="M_MK_c" stoichiometry="1"/>
</listOfReactants>
<listOfProducts>
	<speciesReference species="M_MACRCOA_c" stoichiometry="1"/>
	<speciesReference species="M_MKH2_c" stoichiometry="1"/>
</listOfProducts>
	<kineticLaw>
		<math xmlns="http://www.w3.org/1998/Math/MathML">
			<ci> FLUX_VALUE </ci>
		</math>
		<listOfParameters>
			<parameter id="LOWER_BOUND" value="0" units="mmol_per_gDW_per_hr"/>
			<parameter id="UPPER_BOUND" value="100000" units="mmol_per_gDW_per_hr"/>
			<parameter id="OBJECTIVE_COEFFICIENT" value="0.000000"/>
			<parameter id="FLUX_VALUE" value="0.000000" units="mmol_per_gDW_per_hr"/>
			<parameter id="REDUCED_COST" value="0.000000"/>
		</listOfParameters>
	</kineticLaw>
</reaction>
<reaction id="R91" name="91" reversible="false">
<notes>
  <html:p>GENE_ASSOCIATION:  </html:p>
  <html:p>PROTEIN_ASSOCIATION: </html:p>
  <html:p>SUBSYSTEM: </html:p>
  <html:p>PROTEIN_CLASS: </html:p>
</notes>
<listOfReactants>
	<speciesReference species="M_MACRCOA_c" stoichiometry="1"/>
</listOfReactants>
<listOfProducts>
	<speciesReference species="M_HIBUTCOA_c" stoichiometry="1"/>
</listOfProducts>
	<kineticLaw>
		<math xmlns="http://www.w3.org/1998/Math/MathML">
			<ci> FLUX_VALUE </ci>
		</math>
		<listOfParameters>
			<parameter id="LOWER_BOUND" value="0" units="mmol_per_gDW_per_hr"/>
			<parameter id="UPPER_BOUND" value="100000" units="mmol_per_gDW_per_hr"/>
			<parameter id="OBJECTIVE_COEFFICIENT" value="0.000000"/>
			<parameter id="FLUX_VALUE" value="0.000000" units="mmol_per_gDW_per_hr"/>
			<parameter id="REDUCED_COST" value="0.000000"/>
		</listOfParameters>
	</kineticLaw>
</reaction>
<reaction id="R92" name="92" reversible="false">
<notes>
  <html:p>GENE_ASSOCIATION:  </html:p>
  <html:p>PROTEIN_ASSOCIATION: </html:p>
  <html:p>SUBSYSTEM: </html:p>
  <html:p>PROTEIN_CLASS: </html:p>
</notes>
<listOfReactants>
	<speciesReference species="M_HIBUTCOA_c" stoichiometry="1"/>
</listOfReactants>
<listOfProducts>
	<speciesReference species="M_COA_c" stoichiometry="1"/>
	<speciesReference species="M_HIBUT_c" stoichiometry="1"/>
</listOfProducts>
	<kineticLaw>
		<math xmlns="http://www.w3.org/1998/Math/MathML">
			<ci> FLUX_VALUE </ci>
		</math>
		<listOfParameters>
			<parameter id="LOWER_BOUND" value="0" units="mmol_per_gDW_per_hr"/>
			<parameter id="UPPER_BOUND" value="100000" units="mmol_per_gDW_per_hr"/>
			<parameter id="OBJECTIVE_COEFFICIENT" value="0.000000"/>
			<parameter id="FLUX_VALUE" value="0.000000" units="mmol_per_gDW_per_hr"/>
			<parameter id="REDUCED_COST" value="0.000000"/>
		</listOfParameters>
	</kineticLaw>
</reaction>
<reaction id="R93" name="93" reversible="false">
<notes>
  <html:p>GENE_ASSOCIATION:  </html:p>
  <html:p>PROTEIN_ASSOCIATION: </html:p>
  <html:p>SUBSYSTEM: </html:p>
  <html:p>PROTEIN_CLASS: </html:p>
</notes>
<listOfReactants>
	<speciesReference species="M_HIBUT_c" stoichiometry="1"/>
	<speciesReference species="M_NAD_c" stoichiometry="1"/>
</listOfReactants>
<listOfProducts>
	<speciesReference species="M_METHYLMALONATES_c" stoichiometry="1"/>
	<speciesReference species="M_NADH_c" stoichiometry="1"/>
</listOfProducts>
	<kineticLaw>
		<math xmlns="http://www.w3.org/1998/Math/MathML">
			<ci> FLUX_VALUE </ci>
		</math>
		<listOfParameters>
			<parameter id="LOWER_BOUND" value="0" units="mmol_per_gDW_per_hr"/>
			<parameter id="UPPER_BOUND" value="100000" units="mmol_per_gDW_per_hr"/>
			<parameter id="OBJECTIVE_COEFFICIENT" value="0.000000"/>
			<parameter id="FLUX_VALUE" value="0.000000" units="mmol_per_gDW_per_hr"/>
			<parameter id="REDUCED_COST" value="0.000000"/>
		</listOfParameters>
	</kineticLaw>
</reaction>
<reaction id="R94" name="94" reversible="false">
<notes>
  <html:p>GENE_ASSOCIATION:  </html:p>
  <html:p>PROTEIN_ASSOCIATION: </html:p>
  <html:p>SUBSYSTEM: </html:p>
  <html:p>PROTEIN_CLASS: </html:p>
</notes>
<listOfReactants>
	<speciesReference species="M_COA_c" stoichiometry="1"/>
	<speciesReference species="M_METHYLMALONATE_c" stoichiometry="1"/>
</listOfReactants>
<listOfProducts>
	<speciesReference species="M_RMMALONYLCOA_c" stoichiometry="1"/>
</listOfProducts>
	<kineticLaw>
		<math xmlns="http://www.w3.org/1998/Math/MathML">
			<ci> FLUX_VALUE </ci>
		</math>
		<listOfParameters>
			<parameter id="LOWER_BOUND" value="0" units="mmol_per_gDW_per_hr"/>
			<parameter id="UPPER_BOUND" value="100000" units="mmol_per_gDW_per_hr"/>
			<parameter id="OBJECTIVE_COEFFICIENT" value="0.000000"/>
			<parameter id="FLUX_VALUE" value="0.000000" units="mmol_per_gDW_per_hr"/>
			<parameter id="REDUCED_COST" value="0.000000"/>
		</listOfParameters>
	</kineticLaw>
</reaction>
<reaction id="R95" name="95" reversible="false">
<notes>
  <html:p>GENE_ASSOCIATION:  </html:p>
  <html:p>PROTEIN_ASSOCIATION: </html:p>
  <html:p>SUBSYSTEM: </html:p>
  <html:p>PROTEIN_CLASS: </html:p>
</notes>
<listOfReactants>
	<speciesReference species="M_COA_c" stoichiometry="1"/>
	<speciesReference species="M_METHYLMALONATES_c" stoichiometry="1"/>
	<speciesReference species="M_NAD_c" stoichiometry="1"/>
</listOfReactants>
<listOfProducts>
	<speciesReference species="M_CO2_c" stoichiometry="1"/>
	<speciesReference species="M_NADH_c" stoichiometry="1"/>
	<speciesReference species="M_PROPIONYLCOA_c" stoichiometry="1"/>
</listOfProducts>
	<kineticLaw>
		<math xmlns="http://www.w3.org/1998/Math/MathML">
			<ci> FLUX_VALUE </ci>
		</math>
		<listOfParameters>
			<parameter id="LOWER_BOUND" value="0" units="mmol_per_gDW_per_hr"/>
			<parameter id="UPPER_BOUND" value="100000" units="mmol_per_gDW_per_hr"/>
			<parameter id="OBJECTIVE_COEFFICIENT" value="0.000000"/>
			<parameter id="FLUX_VALUE" value="0.000000" units="mmol_per_gDW_per_hr"/>
			<parameter id="REDUCED_COST" value="0.000000"/>
		</listOfParameters>
	</kineticLaw>
</reaction>
<reaction id="R96" name="96" reversible="false">
<notes>
  <html:p>GENE_ASSOCIATION:  </html:p>
  <html:p>PROTEIN_ASSOCIATION: </html:p>
  <html:p>SUBSYSTEM: </html:p>
  <html:p>PROTEIN_CLASS: </html:p>
</notes>
<listOfReactants>
	<speciesReference species="M_ISUCC_c" stoichiometry="1"/>
</listOfReactants>
<listOfProducts>
	<speciesReference species="M_NH3_c" stoichiometry="1"/>
	<speciesReference species="M_OA_c" stoichiometry="1"/>
</listOfProducts>
	<kineticLaw>
		<math xmlns="http://www.w3.org/1998/Math/MathML">
			<ci> FLUX_VALUE </ci>
		</math>
		<listOfParameters>
			<parameter id="LOWER_BOUND" value="0" units="mmol_per_gDW_per_hr"/>
			<parameter id="UPPER_BOUND" value="100000" units="mmol_per_gDW_per_hr"/>
			<parameter id="OBJECTIVE_COEFFICIENT" value="0.000000"/>
			<parameter id="FLUX_VALUE" value="0.000000" units="mmol_per_gDW_per_hr"/>
			<parameter id="REDUCED_COST" value="0.000000"/>
		</listOfParameters>
	</kineticLaw>
</reaction>
<reaction id="R97" name="97" reversible="false">
<notes>
  <html:p>GENE_ASSOCIATION:  </html:p>
  <html:p>PROTEIN_ASSOCIATION: </html:p>
  <html:p>SUBSYSTEM: </html:p>
  <html:p>PROTEIN_CLASS: </html:p>
</notes>
<listOfReactants>
	<speciesReference species="M_ASP_c" stoichiometry="1"/>
</listOfReactants>
<listOfProducts>
	<speciesReference species="M_bALA_c" stoichiometry="1"/>
	<speciesReference species="M_CO2_c" stoichiometry="1"/>
</listOfProducts>
	<kineticLaw>
		<math xmlns="http://www.w3.org/1998/Math/MathML">
			<ci> FLUX_VALUE </ci>
		</math>
		<listOfParameters>
			<parameter id="LOWER_BOUND" value="0" units="mmol_per_gDW_per_hr"/>
			<parameter id="UPPER_BOUND" value="100000" units="mmol_per_gDW_per_hr"/>
			<parameter id="OBJECTIVE_COEFFICIENT" value="0.000000"/>
			<parameter id="FLUX_VALUE" value="0.000000" units="mmol_per_gDW_per_hr"/>
			<parameter id="REDUCED_COST" value="0.000000"/>
		</listOfParameters>
	</kineticLaw>
</reaction>
<reaction id="R98" name="98" reversible="true">
<notes>
  <html:p>GENE_ASSOCIATION:  </html:p>
  <html:p>PROTEIN_ASSOCIATION: </html:p>
  <html:p>SUBSYSTEM: </html:p>
  <html:p>PROTEIN_CLASS: </html:p>
</notes>
<listOfReactants>
	<speciesReference species="M_AKG_c" stoichiometry="1"/>
	<speciesReference species="M_bALA_c" stoichiometry="1"/>
</listOfReactants>
<listOfProducts>
	<speciesReference species="M_GLU_c" stoichiometry="1"/>
	<speciesReference species="M_MALONATES_c" stoichiometry="1"/>
</listOfProducts>
	<kineticLaw>
		<math xmlns="http://www.w3.org/1998/Math/MathML">
			<ci> FLUX_VALUE </ci>
		</math>
		<listOfParameters>
			<parameter id="LOWER_BOUND" value="-100000" units="mmol_per_gDW_per_hr"/>
			<parameter id="UPPER_BOUND" value="100000" units="mmol_per_gDW_per_hr"/>
			<parameter id="OBJECTIVE_COEFFICIENT" value="0.000000"/>
			<parameter id="FLUX_VALUE" value="0.000000" units="mmol_per_gDW_per_hr"/>
			<parameter id="REDUCED_COST" value="0.000000"/>
		</listOfParameters>
	</kineticLaw>
</reaction>
<reaction id="R99" name="99" reversible="false">
<notes>
  <html:p>GENE_ASSOCIATION:  </html:p>
  <html:p>PROTEIN_ASSOCIATION: </html:p>
  <html:p>SUBSYSTEM: </html:p>
  <html:p>PROTEIN_CLASS: </html:p>
</notes>
<listOfReactants>
	<speciesReference species="M_COA_c" stoichiometry="1"/>
	<speciesReference species="M_MALONATES_c" stoichiometry="1"/>
	<speciesReference species="M_NAD_c" stoichiometry="1"/>
</listOfReactants>
<listOfProducts>
	<speciesReference species="M_ACCOA_c" stoichiometry="1"/>
	<speciesReference species="M_CO2_c" stoichiometry="1"/>
	<speciesReference species="M_NADH_c" stoichiometry="1"/>
</listOfProducts>
	<kineticLaw>
		<math xmlns="http://www.w3.org/1998/Math/MathML">
			<ci> FLUX_VALUE </ci>
		</math>
		<listOfParameters>
			<parameter id="LOWER_BOUND" value="0" units="mmol_per_gDW_per_hr"/>
			<parameter id="UPPER_BOUND" value="100000" units="mmol_per_gDW_per_hr"/>
			<parameter id="OBJECTIVE_COEFFICIENT" value="0.000000"/>
			<parameter id="FLUX_VALUE" value="0.000000" units="mmol_per_gDW_per_hr"/>
			<parameter id="REDUCED_COST" value="0.000000"/>
		</listOfParameters>
	</kineticLaw>
</reaction>
<reaction id="R100" name="100" reversible="false">
<notes>
  <html:p>GENE_ASSOCIATION:  </html:p>
  <html:p>PROTEIN_ASSOCIATION: </html:p>
  <html:p>SUBSYSTEM: </html:p>
  <html:p>PROTEIN_CLASS: </html:p>
</notes>
<listOfReactants>
	<speciesReference species="M_ASN_c" stoichiometry="1"/>
</listOfReactants>
<listOfProducts>
	<speciesReference species="M_ASP_c" stoichiometry="1"/>
	<speciesReference species="M_NH3_c" stoichiometry="1"/>
</listOfProducts>
	<kineticLaw>
		<math xmlns="http://www.w3.org/1998/Math/MathML">
			<ci> FLUX_VALUE </ci>
		</math>
		<listOfParameters>
			<parameter id="LOWER_BOUND" value="0" units="mmol_per_gDW_per_hr"/>
			<parameter id="UPPER_BOUND" value="100000" units="mmol_per_gDW_per_hr"/>
			<parameter id="OBJECTIVE_COEFFICIENT" value="0.000000"/>
			<parameter id="FLUX_VALUE" value="0.000000" units="mmol_per_gDW_per_hr"/>
			<parameter id="REDUCED_COST" value="0.000000"/>
		</listOfParameters>
	</kineticLaw>
</reaction>
<reaction id="R101" name="101" reversible="false">
<notes>
  <html:p>GENE_ASSOCIATION:  </html:p>
  <html:p>PROTEIN_ASSOCIATION: </html:p>
  <html:p>SUBSYSTEM: </html:p>
  <html:p>PROTEIN_CLASS: </html:p>
</notes>
<listOfReactants>
	<speciesReference species="M_THR_c" stoichiometry="1"/>
</listOfReactants>
<listOfProducts>
	<speciesReference species="M_ACAL_c" stoichiometry="1"/>
	<speciesReference species="M_GLY_c" stoichiometry="1"/>
</listOfProducts>
	<kineticLaw>
		<math xmlns="http://www.w3.org/1998/Math/MathML">
			<ci> FLUX_VALUE </ci>
		</math>
		<listOfParameters>
			<parameter id="LOWER_BOUND" value="0" units="mmol_per_gDW_per_hr"/>
			<parameter id="UPPER_BOUND" value="100000" units="mmol_per_gDW_per_hr"/>
			<parameter id="OBJECTIVE_COEFFICIENT" value="0.000000"/>
			<parameter id="FLUX_VALUE" value="0.000000" units="mmol_per_gDW_per_hr"/>
			<parameter id="REDUCED_COST" value="0.000000"/>
		</listOfParameters>
	</kineticLaw>
</reaction>
<reaction id="R102" name="102" reversible="false">
<notes>
  <html:p>GENE_ASSOCIATION:  </html:p>
  <html:p>PROTEIN_ASSOCIATION: </html:p>
  <html:p>SUBSYSTEM: </html:p>
  <html:p>PROTEIN_CLASS: </html:p>
</notes>
<listOfReactants>
	<speciesReference species="M_NAD_c" stoichiometry="1"/>
	<speciesReference species="M_THR_c" stoichiometry="1"/>
</listOfReactants>
<listOfProducts>
	<speciesReference species="M_2A3KB_c" stoichiometry="1"/>
	<speciesReference species="M_NADH_c" stoichiometry="1"/>
</listOfProducts>
	<kineticLaw>
		<math xmlns="http://www.w3.org/1998/Math/MathML">
			<ci> FLUX_VALUE </ci>
		</math>
		<listOfParameters>
			<parameter id="LOWER_BOUND" value="0" units="mmol_per_gDW_per_hr"/>
			<parameter id="UPPER_BOUND" value="100000" units="mmol_per_gDW_per_hr"/>
			<parameter id="OBJECTIVE_COEFFICIENT" value="0.000000"/>
			<parameter id="FLUX_VALUE" value="0.000000" units="mmol_per_gDW_per_hr"/>
			<parameter id="REDUCED_COST" value="0.000000"/>
		</listOfParameters>
	</kineticLaw>
</reaction>
<reaction id="R103" name="103" reversible="false">
<notes>
  <html:p>GENE_ASSOCIATION:  </html:p>
  <html:p>PROTEIN_ASSOCIATION: </html:p>
  <html:p>SUBSYSTEM: </html:p>
  <html:p>PROTEIN_CLASS: </html:p>
</notes>
<listOfReactants>
	<speciesReference species="M_2A3KB_c" stoichiometry="1"/>
</listOfReactants>
<listOfProducts>
	<speciesReference species="M_AMINOACETONE_c" stoichiometry="1"/>
	<speciesReference species="M_CO2_c" stoichiometry="1"/>
</listOfProducts>
	<kineticLaw>
		<math xmlns="http://www.w3.org/1998/Math/MathML">
			<ci> FLUX_VALUE </ci>
		</math>
		<listOfParameters>
			<parameter id="LOWER_BOUND" value="0" units="mmol_per_gDW_per_hr"/>
			<parameter id="UPPER_BOUND" value="100000" units="mmol_per_gDW_per_hr"/>
			<parameter id="OBJECTIVE_COEFFICIENT" value="0.000000"/>
			<parameter id="FLUX_VALUE" value="0.000000" units="mmol_per_gDW_per_hr"/>
			<parameter id="REDUCED_COST" value="0.000000"/>
		</listOfParameters>
	</kineticLaw>
</reaction>
<reaction id="R104" name="104" reversible="true">
<notes>
  <html:p>GENE_ASSOCIATION:  </html:p>
  <html:p>PROTEIN_ASSOCIATION: </html:p>
  <html:p>SUBSYSTEM: </html:p>
  <html:p>PROTEIN_CLASS: </html:p>
</notes>
<listOfReactants>
	<speciesReference species="M_2A3KB_c" stoichiometry="1"/>
	<speciesReference species="M_COA_c" stoichiometry="1"/>
</listOfReactants>
<listOfProducts>
	<speciesReference species="M_ACCOA_c" stoichiometry="1"/>
	<speciesReference species="M_GLY_c" stoichiometry="1"/>
</listOfProducts>
	<kineticLaw>
		<math xmlns="http://www.w3.org/1998/Math/MathML">
			<ci> FLUX_VALUE </ci>
		</math>
		<listOfParameters>
			<parameter id="LOWER_BOUND" value="-100000" units="mmol_per_gDW_per_hr"/>
			<parameter id="UPPER_BOUND" value="100000" units="mmol_per_gDW_per_hr"/>
			<parameter id="OBJECTIVE_COEFFICIENT" value="0.000000"/>
			<parameter id="FLUX_VALUE" value="0.000000" units="mmol_per_gDW_per_hr"/>
			<parameter id="REDUCED_COST" value="0.000000"/>
		</listOfParameters>
	</kineticLaw>
</reaction>
<reaction id="R105" name="105" reversible="false">
<notes>
  <html:p>GENE_ASSOCIATION:  </html:p>
  <html:p>PROTEIN_ASSOCIATION: </html:p>
  <html:p>SUBSYSTEM: </html:p>
  <html:p>PROTEIN_CLASS: </html:p>
</notes>
<listOfReactants>
	<speciesReference species="M_LYS_c" stoichiometry="1"/>
</listOfReactants>
<listOfProducts>
	<speciesReference species="M_CADA_c" stoichiometry="1"/>
	<speciesReference species="M_CO2_c" stoichiometry="1"/>
</listOfProducts>
	<kineticLaw>
		<math xmlns="http://www.w3.org/1998/Math/MathML">
			<ci> FLUX_VALUE </ci>
		</math>
		<listOfParameters>
			<parameter id="LOWER_BOUND" value="0" units="mmol_per_gDW_per_hr"/>
			<parameter id="UPPER_BOUND" value="100000" units="mmol_per_gDW_per_hr"/>
			<parameter id="OBJECTIVE_COEFFICIENT" value="0.000000"/>
			<parameter id="FLUX_VALUE" value="0.000000" units="mmol_per_gDW_per_hr"/>
			<parameter id="REDUCED_COST" value="0.000000"/>
		</listOfParameters>
	</kineticLaw>
</reaction>
<reaction id="R106" name="106" reversible="false">
<notes>
  <html:p>GENE_ASSOCIATION:  </html:p>
  <html:p>PROTEIN_ASSOCIATION: </html:p>
  <html:p>SUBSYSTEM: </html:p>
  <html:p>PROTEIN_CLASS: </html:p>
</notes>
<listOfReactants>
	<speciesReference species="M_AKG_c" stoichiometry="1"/>
	<speciesReference species="M_CADA_c" stoichiometry="1"/>
</listOfReactants>
<listOfProducts>
	<speciesReference species="M_GLU_c" stoichiometry="1"/>
	<speciesReference species="M_PIPER_c" stoichiometry="1"/>
</listOfProducts>
	<kineticLaw>
		<math xmlns="http://www.w3.org/1998/Math/MathML">
			<ci> FLUX_VALUE </ci>
		</math>
		<listOfParameters>
			<parameter id="LOWER_BOUND" value="0" units="mmol_per_gDW_per_hr"/>
			<parameter id="UPPER_BOUND" value="100000" units="mmol_per_gDW_per_hr"/>
			<parameter id="OBJECTIVE_COEFFICIENT" value="0.000000"/>
			<parameter id="FLUX_VALUE" value="0.000000" units="mmol_per_gDW_per_hr"/>
			<parameter id="REDUCED_COST" value="0.000000"/>
		</listOfParameters>
	</kineticLaw>
</reaction>
<reaction id="R107" name="107" reversible="false">
<notes>
  <html:p>GENE_ASSOCIATION:  </html:p>
  <html:p>PROTEIN_ASSOCIATION: </html:p>
  <html:p>SUBSYSTEM: </html:p>
  <html:p>PROTEIN_CLASS: </html:p>
</notes>
<listOfReactants>
	<speciesReference species="M_NAD_c" stoichiometry="1"/>
	<speciesReference species="M_PIPER_c" stoichiometry="1"/>
</listOfReactants>
<listOfProducts>
	<speciesReference species="M_AMINOVAL_c" stoichiometry="1"/>
	<speciesReference species="M_NADH_c" stoichiometry="1"/>
</listOfProducts>
	<kineticLaw>
		<math xmlns="http://www.w3.org/1998/Math/MathML">
			<ci> FLUX_VALUE </ci>
		</math>
		<listOfParameters>
			<parameter id="LOWER_BOUND" value="0" units="mmol_per_gDW_per_hr"/>
			<parameter id="UPPER_BOUND" value="100000" units="mmol_per_gDW_per_hr"/>
			<parameter id="OBJECTIVE_COEFFICIENT" value="0.000000"/>
			<parameter id="FLUX_VALUE" value="0.000000" units="mmol_per_gDW_per_hr"/>
			<parameter id="REDUCED_COST" value="0.000000"/>
		</listOfParameters>
	</kineticLaw>
</reaction>
<reaction id="R108" name="108" reversible="false">
<notes>
  <html:p>GENE_ASSOCIATION:  </html:p>
  <html:p>PROTEIN_ASSOCIATION: </html:p>
  <html:p>SUBSYSTEM: </html:p>
  <html:p>PROTEIN_CLASS: </html:p>
</notes>
<listOfReactants>
	<speciesReference species="M_AKG_c" stoichiometry="1"/>
	<speciesReference species="M_AMINOVAL_c" stoichiometry="1"/>
</listOfReactants>
<listOfProducts>
	<speciesReference species="M_GLU_c" stoichiometry="1"/>
	<speciesReference species="M_GLUTSEMI_c" stoichiometry="1"/>
</listOfProducts>
	<kineticLaw>
		<math xmlns="http://www.w3.org/1998/Math/MathML">
			<ci> FLUX_VALUE </ci>
		</math>
		<listOfParameters>
			<parameter id="LOWER_BOUND" value="0" units="mmol_per_gDW_per_hr"/>
			<parameter id="UPPER_BOUND" value="100000" units="mmol_per_gDW_per_hr"/>
			<parameter id="OBJECTIVE_COEFFICIENT" value="0.000000"/>
			<parameter id="FLUX_VALUE" value="0.000000" units="mmol_per_gDW_per_hr"/>
			<parameter id="REDUCED_COST" value="0.000000"/>
		</listOfParameters>
	</kineticLaw>
</reaction>
<reaction id="R109" name="109" reversible="false">
<notes>
  <html:p>GENE_ASSOCIATION:  </html:p>
  <html:p>PROTEIN_ASSOCIATION: </html:p>
  <html:p>SUBSYSTEM: </html:p>
  <html:p>PROTEIN_CLASS: </html:p>
</notes>
<listOfReactants>
	<speciesReference species="M_GLUTSEMI_c" stoichiometry="1"/>
	<speciesReference species="M_NAD_c" stoichiometry="1"/>
</listOfReactants>
<listOfProducts>
	<speciesReference species="M_GLUT_c" stoichiometry="1"/>
	<speciesReference species="M_NADH_c" stoichiometry="1"/>
</listOfProducts>
	<kineticLaw>
		<math xmlns="http://www.w3.org/1998/Math/MathML">
			<ci> FLUX_VALUE </ci>
		</math>
		<listOfParameters>
			<parameter id="LOWER_BOUND" value="0" units="mmol_per_gDW_per_hr"/>
			<parameter id="UPPER_BOUND" value="100000" units="mmol_per_gDW_per_hr"/>
			<parameter id="OBJECTIVE_COEFFICIENT" value="0.000000"/>
			<parameter id="FLUX_VALUE" value="0.000000" units="mmol_per_gDW_per_hr"/>
			<parameter id="REDUCED_COST" value="0.000000"/>
		</listOfParameters>
	</kineticLaw>
</reaction>
<reaction id="R110" name="110" reversible="false">
<notes>
  <html:p>GENE_ASSOCIATION:  </html:p>
  <html:p>PROTEIN_ASSOCIATION: </html:p>
  <html:p>SUBSYSTEM: </html:p>
  <html:p>PROTEIN_CLASS: </html:p>
</notes>
<listOfReactants>
	<speciesReference species="M_ATP_c" stoichiometry="1"/>
	<speciesReference species="M_COA_c" stoichiometry="1"/>
	<speciesReference species="M_GLUT_c" stoichiometry="1"/>
</listOfReactants>
<listOfProducts>
	<speciesReference species="M_ADP_c" stoichiometry="1"/>
	<speciesReference species="M_GLUTCOA_c" stoichiometry="1"/>
	<speciesReference species="M_PI_c" stoichiometry="1"/>
</listOfProducts>
	<kineticLaw>
		<math xmlns="http://www.w3.org/1998/Math/MathML">
			<ci> FLUX_VALUE </ci>
		</math>
		<listOfParameters>
			<parameter id="LOWER_BOUND" value="0" units="mmol_per_gDW_per_hr"/>
			<parameter id="UPPER_BOUND" value="100000" units="mmol_per_gDW_per_hr"/>
			<parameter id="OBJECTIVE_COEFFICIENT" value="0.000000"/>
			<parameter id="FLUX_VALUE" value="0.000000" units="mmol_per_gDW_per_hr"/>
			<parameter id="REDUCED_COST" value="0.000000"/>
		</listOfParameters>
	</kineticLaw>
</reaction>
<reaction id="R111" name="111" reversible="false">
<notes>
  <html:p>GENE_ASSOCIATION:  </html:p>
  <html:p>PROTEIN_ASSOCIATION: </html:p>
  <html:p>SUBSYSTEM: </html:p>
  <html:p>PROTEIN_CLASS: </html:p>
</notes>
<listOfReactants>
	<speciesReference species="M_GLUTCOA_c" stoichiometry="1"/>
	<speciesReference species="M_NAD_c" stoichiometry="2"/>
</listOfReactants>
<listOfProducts>
	<speciesReference species="M_AACCOA_c" stoichiometry="1"/>
	<speciesReference species="M_NADH_c" stoichiometry="2"/>
</listOfProducts>
	<kineticLaw>
		<math xmlns="http://www.w3.org/1998/Math/MathML">
			<ci> FLUX_VALUE </ci>
		</math>
		<listOfParameters>
			<parameter id="LOWER_BOUND" value="0" units="mmol_per_gDW_per_hr"/>
			<parameter id="UPPER_BOUND" value="100000" units="mmol_per_gDW_per_hr"/>
			<parameter id="OBJECTIVE_COEFFICIENT" value="0.000000"/>
			<parameter id="FLUX_VALUE" value="0.000000" units="mmol_per_gDW_per_hr"/>
			<parameter id="REDUCED_COST" value="0.000000"/>
		</listOfParameters>
	</kineticLaw>
</reaction>
<reaction id="R112" name="112" reversible="false">
<notes>
  <html:p>GENE_ASSOCIATION:  </html:p>
  <html:p>PROTEIN_ASSOCIATION: </html:p>
  <html:p>SUBSYSTEM: </html:p>
  <html:p>PROTEIN_CLASS: </html:p>
</notes>
<listOfReactants>
	<speciesReference species="M_O2_c" stoichiometry="1"/>
	<speciesReference species="M_OBUT_c" stoichiometry="1"/>
	<speciesReference species="M_PI_c" stoichiometry="1"/>
</listOfReactants>
<listOfProducts>
	<speciesReference species="M_CO2_c" stoichiometry="1"/>
	<speciesReference species="M_PROPIONYLP_c" stoichiometry="1"/>
</listOfProducts>
	<kineticLaw>
		<math xmlns="http://www.w3.org/1998/Math/MathML">
			<ci> FLUX_VALUE </ci>
		</math>
		<listOfParameters>
			<parameter id="LOWER_BOUND" value="0" units="mmol_per_gDW_per_hr"/>
			<parameter id="UPPER_BOUND" value="100000" units="mmol_per_gDW_per_hr"/>
			<parameter id="OBJECTIVE_COEFFICIENT" value="0.000000"/>
			<parameter id="FLUX_VALUE" value="0.000000" units="mmol_per_gDW_per_hr"/>
			<parameter id="REDUCED_COST" value="0.000000"/>
		</listOfParameters>
	</kineticLaw>
</reaction>
<reaction id="R113" name="113" reversible="false">
<notes>
  <html:p>GENE_ASSOCIATION:  </html:p>
  <html:p>PROTEIN_ASSOCIATION: </html:p>
  <html:p>SUBSYSTEM: </html:p>
  <html:p>PROTEIN_CLASS: </html:p>
</notes>
<listOfReactants>
	<speciesReference species="M_SAP_c" stoichiometry="1"/>
	<speciesReference species="M_THF_c" stoichiometry="1"/>
</listOfReactants>
<listOfProducts>
	<speciesReference species="M_DHLIPOYLPROTEIN_c" stoichiometry="1"/>
	<speciesReference species="M_METTHF_c" stoichiometry="1"/>
	<speciesReference species="M_NH3_c" stoichiometry="1"/>
</listOfProducts>
	<kineticLaw>
		<math xmlns="http://www.w3.org/1998/Math/MathML">
			<ci> FLUX_VALUE </ci>
		</math>
		<listOfParameters>
			<parameter id="LOWER_BOUND" value="0" units="mmol_per_gDW_per_hr"/>
			<parameter id="UPPER_BOUND" value="100000" units="mmol_per_gDW_per_hr"/>
			<parameter id="OBJECTIVE_COEFFICIENT" value="0.000000"/>
			<parameter id="FLUX_VALUE" value="0.000000" units="mmol_per_gDW_per_hr"/>
			<parameter id="REDUCED_COST" value="0.000000"/>
		</listOfParameters>
	</kineticLaw>
</reaction>
<reaction id="R114" name="114" reversible="true">
<notes>
  <html:p>GENE_ASSOCIATION:  </html:p>
  <html:p>PROTEIN_ASSOCIATION: </html:p>
  <html:p>SUBSYSTEM: </html:p>
  <html:p>PROTEIN_CLASS: </html:p>
</notes>
<listOfReactants>
	<speciesReference species="M_SER_c" stoichiometry="1"/>
	<speciesReference species="M_THF_c" stoichiometry="1"/>
</listOfReactants>
<listOfProducts>
	<speciesReference species="M_GLY_c" stoichiometry="1"/>
	<speciesReference species="M_METTHF_c" stoichiometry="1"/>
</listOfProducts>
	<kineticLaw>
		<math xmlns="http://www.w3.org/1998/Math/MathML">
			<ci> FLUX_VALUE </ci>
		</math>
		<listOfParameters>
			<parameter id="LOWER_BOUND" value="-100000" units="mmol_per_gDW_per_hr"/>
			<parameter id="UPPER_BOUND" value="100000" units="mmol_per_gDW_per_hr"/>
			<parameter id="OBJECTIVE_COEFFICIENT" value="0.000000"/>
			<parameter id="FLUX_VALUE" value="0.000000" units="mmol_per_gDW_per_hr"/>
			<parameter id="REDUCED_COST" value="0.000000"/>
		</listOfParameters>
	</kineticLaw>
</reaction>
<reaction id="R115" name="115" reversible="false">
<notes>
  <html:p>GENE_ASSOCIATION:  </html:p>
  <html:p>PROTEIN_ASSOCIATION: </html:p>
  <html:p>SUBSYSTEM: </html:p>
  <html:p>PROTEIN_CLASS: </html:p>
</notes>
<listOfReactants>
	<speciesReference species="M_GLY_c" stoichiometry="1"/>
	<speciesReference species="M_LIPOYLPROTEIN_c" stoichiometry="1"/>
</listOfReactants>
<listOfProducts>
	<speciesReference species="M_CO2_c" stoichiometry="1"/>
	<speciesReference species="M_SAP_c" stoichiometry="1"/>
</listOfProducts>
	<kineticLaw>
		<math xmlns="http://www.w3.org/1998/Math/MathML">
			<ci> FLUX_VALUE </ci>
		</math>
		<listOfParameters>
			<parameter id="LOWER_BOUND" value="0" units="mmol_per_gDW_per_hr"/>
			<parameter id="UPPER_BOUND" value="100000" units="mmol_per_gDW_per_hr"/>
			<parameter id="OBJECTIVE_COEFFICIENT" value="0.000000"/>
			<parameter id="FLUX_VALUE" value="0.000000" units="mmol_per_gDW_per_hr"/>
			<parameter id="REDUCED_COST" value="0.000000"/>
		</listOfParameters>
	</kineticLaw>
</reaction>
<reaction id="R116" name="116" reversible="false">
<notes>
  <html:p>GENE_ASSOCIATION:  </html:p>
  <html:p>PROTEIN_ASSOCIATION: </html:p>
  <html:p>SUBSYSTEM: </html:p>
  <html:p>PROTEIN_CLASS: </html:p>
</notes>
<listOfReactants>
	<speciesReference species="M_DHLIPOYLPROTEIN_c" stoichiometry="1"/>
	<speciesReference species="M_NAD_c" stoichiometry="1"/>
</listOfReactants>
<listOfProducts>
	<speciesReference species="M_LIPOYLPROTEIN_c" stoichiometry="1"/>
	<speciesReference species="M_NADH_c" stoichiometry="1"/>
</listOfProducts>
	<kineticLaw>
		<math xmlns="http://www.w3.org/1998/Math/MathML">
			<ci> FLUX_VALUE </ci>
		</math>
		<listOfParameters>
			<parameter id="LOWER_BOUND" value="0" units="mmol_per_gDW_per_hr"/>
			<parameter id="UPPER_BOUND" value="100000" units="mmol_per_gDW_per_hr"/>
			<parameter id="OBJECTIVE_COEFFICIENT" value="0.000000"/>
			<parameter id="FLUX_VALUE" value="0.000000" units="mmol_per_gDW_per_hr"/>
			<parameter id="REDUCED_COST" value="0.000000"/>
		</listOfParameters>
	</kineticLaw>
</reaction>
<reaction id="R117" name="117" reversible="false">
<notes>
  <html:p>GENE_ASSOCIATION:  </html:p>
  <html:p>PROTEIN_ASSOCIATION: </html:p>
  <html:p>SUBSYSTEM: </html:p>
  <html:p>PROTEIN_CLASS: </html:p>
</notes>
<listOfReactants>
	<speciesReference species="M_SER_c" stoichiometry="1"/>
</listOfReactants>
<listOfProducts>
	<speciesReference species="M_NH3_c" stoichiometry="1"/>
	<speciesReference species="M_PYR_c" stoichiometry="1"/>
</listOfProducts>
	<kineticLaw>
		<math xmlns="http://www.w3.org/1998/Math/MathML">
			<ci> FLUX_VALUE </ci>
		</math>
		<listOfParameters>
			<parameter id="LOWER_BOUND" value="0" units="mmol_per_gDW_per_hr"/>
			<parameter id="UPPER_BOUND" value="100000" units="mmol_per_gDW_per_hr"/>
			<parameter id="OBJECTIVE_COEFFICIENT" value="0.000000"/>
			<parameter id="FLUX_VALUE" value="0.000000" units="mmol_per_gDW_per_hr"/>
			<parameter id="REDUCED_COST" value="0.000000"/>
		</listOfParameters>
	</kineticLaw>
</reaction>
<reaction id="R118" name="118" reversible="false">
<notes>
  <html:p>GENE_ASSOCIATION:  </html:p>
  <html:p>PROTEIN_ASSOCIATION: </html:p>
  <html:p>SUBSYSTEM: </html:p>
  <html:p>PROTEIN_CLASS: </html:p>
</notes>
<listOfReactants>
	<speciesReference species="M_CYS_c" stoichiometry="1"/>
</listOfReactants>
<listOfProducts>
	<speciesReference species="M_H2S_c" stoichiometry="1"/>
	<speciesReference species="M_NH3_c" stoichiometry="1"/>
	<speciesReference species="M_PYR_c" stoichiometry="1"/>
</listOfProducts>
	<kineticLaw>
		<math xmlns="http://www.w3.org/1998/Math/MathML">
			<ci> FLUX_VALUE </ci>
		</math>
		<listOfParameters>
			<parameter id="LOWER_BOUND" value="0" units="mmol_per_gDW_per_hr"/>
			<parameter id="UPPER_BOUND" value="100000" units="mmol_per_gDW_per_hr"/>
			<parameter id="OBJECTIVE_COEFFICIENT" value="0.000000"/>
			<parameter id="FLUX_VALUE" value="0.000000" units="mmol_per_gDW_per_hr"/>
			<parameter id="REDUCED_COST" value="0.000000"/>
		</listOfParameters>
	</kineticLaw>
</reaction>
<reaction id="R119" name="119" reversible="false">
<notes>
  <html:p>GENE_ASSOCIATION:  </html:p>
  <html:p>PROTEIN_ASSOCIATION: </html:p>
  <html:p>SUBSYSTEM: </html:p>
  <html:p>PROTEIN_CLASS: </html:p>
</notes>
<listOfReactants>
	<speciesReference species="M_HIS_c" stoichiometry="1"/>
</listOfReactants>
<listOfProducts>
	<speciesReference species="M_NH3_c" stoichiometry="1"/>
	<speciesReference species="M_UROCANATE_c" stoichiometry="1"/>
</listOfProducts>
	<kineticLaw>
		<math xmlns="http://www.w3.org/1998/Math/MathML">
			<ci> FLUX_VALUE </ci>
		</math>
		<listOfParameters>
			<parameter id="LOWER_BOUND" value="0" units="mmol_per_gDW_per_hr"/>
			<parameter id="UPPER_BOUND" value="100000" units="mmol_per_gDW_per_hr"/>
			<parameter id="OBJECTIVE_COEFFICIENT" value="0.000000"/>
			<parameter id="FLUX_VALUE" value="0.000000" units="mmol_per_gDW_per_hr"/>
			<parameter id="REDUCED_COST" value="0.000000"/>
		</listOfParameters>
	</kineticLaw>
</reaction>
<reaction id="R120" name="120" reversible="false">
<notes>
  <html:p>GENE_ASSOCIATION:  </html:p>
  <html:p>PROTEIN_ASSOCIATION: </html:p>
  <html:p>SUBSYSTEM: </html:p>
  <html:p>PROTEIN_CLASS: </html:p>
</notes>
<listOfReactants>
	<speciesReference species="M_UROCANATE_c" stoichiometry="1"/>
</listOfReactants>
<listOfProducts>
	<speciesReference species="M_ODHIMP_c" stoichiometry="1"/>
</listOfProducts>
	<kineticLaw>
		<math xmlns="http://www.w3.org/1998/Math/MathML">
			<ci> FLUX_VALUE </ci>
		</math>
		<listOfParameters>
			<parameter id="LOWER_BOUND" value="0" units="mmol_per_gDW_per_hr"/>
			<parameter id="UPPER_BOUND" value="100000" units="mmol_per_gDW_per_hr"/>
			<parameter id="OBJECTIVE_COEFFICIENT" value="0.000000"/>
			<parameter id="FLUX_VALUE" value="0.000000" units="mmol_per_gDW_per_hr"/>
			<parameter id="REDUCED_COST" value="0.000000"/>
		</listOfParameters>
	</kineticLaw>
</reaction>
<reaction id="R121" name="121" reversible="false">
<notes>
  <html:p>GENE_ASSOCIATION:  </html:p>
  <html:p>PROTEIN_ASSOCIATION: </html:p>
  <html:p>SUBSYSTEM: </html:p>
  <html:p>PROTEIN_CLASS: </html:p>
</notes>
<listOfReactants>
	<speciesReference species="M_NADH_c" stoichiometry="1"/>
	<speciesReference species="M_O2_c" stoichiometry="1"/>
	<speciesReference species="M_ODHIMP_c" stoichiometry="1"/>
</listOfReactants>
<listOfProducts>
	<speciesReference species="M_HYDANTPR_c" stoichiometry="1"/>
	<speciesReference species="M_NAD_c" stoichiometry="1"/>
</listOfProducts>
	<kineticLaw>
		<math xmlns="http://www.w3.org/1998/Math/MathML">
			<ci> FLUX_VALUE </ci>
		</math>
		<listOfParameters>
			<parameter id="LOWER_BOUND" value="0" units="mmol_per_gDW_per_hr"/>
			<parameter id="UPPER_BOUND" value="100000" units="mmol_per_gDW_per_hr"/>
			<parameter id="OBJECTIVE_COEFFICIENT" value="0.000000"/>
			<parameter id="FLUX_VALUE" value="0.000000" units="mmol_per_gDW_per_hr"/>
			<parameter id="REDUCED_COST" value="0.000000"/>
		</listOfParameters>
	</kineticLaw>
</reaction>
<reaction id="R122" name="122" reversible="false">
<notes>
  <html:p>GENE_ASSOCIATION:  </html:p>
  <html:p>PROTEIN_ASSOCIATION: </html:p>
  <html:p>SUBSYSTEM: </html:p>
  <html:p>PROTEIN_CLASS: </html:p>
</notes>
<listOfReactants>
	<speciesReference species="M_HYDANTPR_c" stoichiometry="1"/>
</listOfReactants>
<listOfProducts>
	<speciesReference species="M_CAGLU_c" stoichiometry="1"/>
</listOfProducts>
	<kineticLaw>
		<math xmlns="http://www.w3.org/1998/Math/MathML">
			<ci> FLUX_VALUE </ci>
		</math>
		<listOfParameters>
			<parameter id="LOWER_BOUND" value="0" units="mmol_per_gDW_per_hr"/>
			<parameter id="UPPER_BOUND" value="100000" units="mmol_per_gDW_per_hr"/>
			<parameter id="OBJECTIVE_COEFFICIENT" value="0.000000"/>
			<parameter id="FLUX_VALUE" value="0.000000" units="mmol_per_gDW_per_hr"/>
			<parameter id="REDUCED_COST" value="0.000000"/>
		</listOfParameters>
	</kineticLaw>
</reaction>
<reaction id="R123" name="123" reversible="false">
<notes>
  <html:p>GENE_ASSOCIATION:  </html:p>
  <html:p>PROTEIN_ASSOCIATION: </html:p>
  <html:p>SUBSYSTEM: </html:p>
  <html:p>PROTEIN_CLASS: </html:p>
</notes>
<listOfReactants>
	<speciesReference species="M_CAGLU_c" stoichiometry="1"/>
</listOfReactants>
<listOfProducts>
	<speciesReference species="M_CO2_c" stoichiometry="1"/>
	<speciesReference species="M_GLU_c" stoichiometry="1"/>
	<speciesReference species="M_NH3_c" stoichiometry="1"/>
</listOfProducts>
	<kineticLaw>
		<math xmlns="http://www.w3.org/1998/Math/MathML">
			<ci> FLUX_VALUE </ci>
		</math>
		<listOfParameters>
			<parameter id="LOWER_BOUND" value="0" units="mmol_per_gDW_per_hr"/>
			<parameter id="UPPER_BOUND" value="100000" units="mmol_per_gDW_per_hr"/>
			<parameter id="OBJECTIVE_COEFFICIENT" value="0.000000"/>
			<parameter id="FLUX_VALUE" value="0.000000" units="mmol_per_gDW_per_hr"/>
			<parameter id="REDUCED_COST" value="0.000000"/>
		</listOfParameters>
	</kineticLaw>
</reaction>
<reaction id="R124" name="124" reversible="false">
<notes>
  <html:p>GENE_ASSOCIATION:  </html:p>
  <html:p>PROTEIN_ASSOCIATION: </html:p>
  <html:p>SUBSYSTEM: </html:p>
  <html:p>PROTEIN_CLASS: </html:p>
</notes>
<listOfReactants>
	<speciesReference species="M_ODHIMP_c" stoichiometry="1"/>
</listOfReactants>
<listOfProducts>
	<speciesReference species="M_FORGLU_c" stoichiometry="1"/>
</listOfProducts>
	<kineticLaw>
		<math xmlns="http://www.w3.org/1998/Math/MathML">
			<ci> FLUX_VALUE </ci>
		</math>
		<listOfParameters>
			<parameter id="LOWER_BOUND" value="0" units="mmol_per_gDW_per_hr"/>
			<parameter id="UPPER_BOUND" value="100000" units="mmol_per_gDW_per_hr"/>
			<parameter id="OBJECTIVE_COEFFICIENT" value="0.000000"/>
			<parameter id="FLUX_VALUE" value="0.000000" units="mmol_per_gDW_per_hr"/>
			<parameter id="REDUCED_COST" value="0.000000"/>
		</listOfParameters>
	</kineticLaw>
</reaction>
<reaction id="R125" name="125" reversible="false">
<notes>
  <html:p>GENE_ASSOCIATION:  </html:p>
  <html:p>PROTEIN_ASSOCIATION: </html:p>
  <html:p>SUBSYSTEM: </html:p>
  <html:p>PROTEIN_CLASS: </html:p>
</notes>
<listOfReactants>
	<speciesReference species="M_FORGLU_c" stoichiometry="1"/>
</listOfReactants>
<listOfProducts>
	<speciesReference species="M_FORMAMIDE_c" stoichiometry="1"/>
	<speciesReference species="M_GLU_c" stoichiometry="1"/>
</listOfProducts>
	<kineticLaw>
		<math xmlns="http://www.w3.org/1998/Math/MathML">
			<ci> FLUX_VALUE </ci>
		</math>
		<listOfParameters>
			<parameter id="LOWER_BOUND" value="0" units="mmol_per_gDW_per_hr"/>
			<parameter id="UPPER_BOUND" value="100000" units="mmol_per_gDW_per_hr"/>
			<parameter id="OBJECTIVE_COEFFICIENT" value="0.000000"/>
			<parameter id="FLUX_VALUE" value="0.000000" units="mmol_per_gDW_per_hr"/>
			<parameter id="REDUCED_COST" value="0.000000"/>
		</listOfParameters>
	</kineticLaw>
</reaction>
<reaction id="R126" name="126" reversible="false">
<notes>
  <html:p>GENE_ASSOCIATION:  </html:p>
  <html:p>PROTEIN_ASSOCIATION: </html:p>
  <html:p>SUBSYSTEM: </html:p>
  <html:p>PROTEIN_CLASS: </html:p>
</notes>
<listOfReactants>
	<speciesReference species="M_O2_c" stoichiometry="1"/>
	<speciesReference species="M_TRP_c" stoichiometry="1"/>
</listOfReactants>
<listOfProducts>
	<speciesReference species="M_FKYN_c" stoichiometry="1"/>
</listOfProducts>
	<kineticLaw>
		<math xmlns="http://www.w3.org/1998/Math/MathML">
			<ci> FLUX_VALUE </ci>
		</math>
		<listOfParameters>
			<parameter id="LOWER_BOUND" value="0" units="mmol_per_gDW_per_hr"/>
			<parameter id="UPPER_BOUND" value="0" units="mmol_per_gDW_per_hr"/>
			<parameter id="OBJECTIVE_COEFFICIENT" value="0.000000"/>
			<parameter id="FLUX_VALUE" value="0.000000" units="mmol_per_gDW_per_hr"/>
			<parameter id="REDUCED_COST" value="0.000000"/>
		</listOfParameters>
	</kineticLaw>
</reaction>
<reaction id="R127" name="127" reversible="false">
<notes>
  <html:p>GENE_ASSOCIATION:  </html:p>
  <html:p>PROTEIN_ASSOCIATION: </html:p>
  <html:p>SUBSYSTEM: </html:p>
  <html:p>PROTEIN_CLASS: </html:p>
</notes>
<listOfReactants>
	<speciesReference species="M_FKYN_c" stoichiometry="1"/>
</listOfReactants>
<listOfProducts>
	<speciesReference species="M_FOR_c" stoichiometry="1"/>
	<speciesReference species="M_KYN_c" stoichiometry="1"/>
</listOfProducts>
	<kineticLaw>
		<math xmlns="http://www.w3.org/1998/Math/MathML">
			<ci> FLUX_VALUE </ci>
		</math>
		<listOfParameters>
			<parameter id="LOWER_BOUND" value="0" units="mmol_per_gDW_per_hr"/>
			<parameter id="UPPER_BOUND" value="100000" units="mmol_per_gDW_per_hr"/>
			<parameter id="OBJECTIVE_COEFFICIENT" value="0.000000"/>
			<parameter id="FLUX_VALUE" value="0.000000" units="mmol_per_gDW_per_hr"/>
			<parameter id="REDUCED_COST" value="0.000000"/>
		</listOfParameters>
	</kineticLaw>
</reaction>
<reaction id="R128" name="128" reversible="false">
<notes>
  <html:p>GENE_ASSOCIATION:  </html:p>
  <html:p>PROTEIN_ASSOCIATION: </html:p>
  <html:p>SUBSYSTEM: </html:p>
  <html:p>PROTEIN_CLASS: </html:p>
</notes>
<listOfReactants>
	<speciesReference species="M_KYN_c" stoichiometry="1"/>
</listOfReactants>
<listOfProducts>
	<speciesReference species="M_ALA_c" stoichiometry="1"/>
	<speciesReference species="M_AN_c" stoichiometry="1"/>
</listOfProducts>
	<kineticLaw>
		<math xmlns="http://www.w3.org/1998/Math/MathML">
			<ci> FLUX_VALUE </ci>
		</math>
		<listOfParameters>
			<parameter id="LOWER_BOUND" value="0" units="mmol_per_gDW_per_hr"/>
			<parameter id="UPPER_BOUND" value="100000" units="mmol_per_gDW_per_hr"/>
			<parameter id="OBJECTIVE_COEFFICIENT" value="0.000000"/>
			<parameter id="FLUX_VALUE" value="0.000000" units="mmol_per_gDW_per_hr"/>
			<parameter id="REDUCED_COST" value="0.000000"/>
		</listOfParameters>
	</kineticLaw>
</reaction>
<reaction id="R129" name="129" reversible="false">
<notes>
  <html:p>GENE_ASSOCIATION:  </html:p>
  <html:p>PROTEIN_ASSOCIATION: </html:p>
  <html:p>SUBSYSTEM: </html:p>
  <html:p>PROTEIN_CLASS: </html:p>
</notes>
<listOfReactants>
	<speciesReference species="M_FKYN_c" stoichiometry="1"/>
</listOfReactants>
<listOfProducts>
	<speciesReference species="M_ALA_c" stoichiometry="1"/>
	<speciesReference species="M_FAN_c" stoichiometry="1"/>
</listOfProducts>
	<kineticLaw>
		<math xmlns="http://www.w3.org/1998/Math/MathML">
			<ci> FLUX_VALUE </ci>
		</math>
		<listOfParameters>
			<parameter id="LOWER_BOUND" value="0" units="mmol_per_gDW_per_hr"/>
			<parameter id="UPPER_BOUND" value="100000" units="mmol_per_gDW_per_hr"/>
			<parameter id="OBJECTIVE_COEFFICIENT" value="0.000000"/>
			<parameter id="FLUX_VALUE" value="0.000000" units="mmol_per_gDW_per_hr"/>
			<parameter id="REDUCED_COST" value="0.000000"/>
		</listOfParameters>
	</kineticLaw>
</reaction>
<reaction id="R130" name="130" reversible="false">
<notes>
  <html:p>GENE_ASSOCIATION:  </html:p>
  <html:p>PROTEIN_ASSOCIATION: </html:p>
  <html:p>SUBSYSTEM: </html:p>
  <html:p>PROTEIN_CLASS: </html:p>
</notes>
<listOfReactants>
	<speciesReference species="M_FAN_c" stoichiometry="1"/>
</listOfReactants>
<listOfProducts>
	<speciesReference species="M_AN_c" stoichiometry="1"/>
	<speciesReference species="M_FOR_c" stoichiometry="1"/>
</listOfProducts>
	<kineticLaw>
		<math xmlns="http://www.w3.org/1998/Math/MathML">
			<ci> FLUX_VALUE </ci>
		</math>
		<listOfParameters>
			<parameter id="LOWER_BOUND" value="0" units="mmol_per_gDW_per_hr"/>
			<parameter id="UPPER_BOUND" value="100000" units="mmol_per_gDW_per_hr"/>
			<parameter id="OBJECTIVE_COEFFICIENT" value="0.000000"/>
			<parameter id="FLUX_VALUE" value="0.000000" units="mmol_per_gDW_per_hr"/>
			<parameter id="REDUCED_COST" value="0.000000"/>
		</listOfParameters>
	</kineticLaw>
</reaction>
<reaction id="R131" name="131" reversible="true">
<notes>
  <html:p>GENE_ASSOCIATION:  </html:p>
  <html:p>PROTEIN_ASSOCIATION: </html:p>
  <html:p>SUBSYSTEM: </html:p>
  <html:p>PROTEIN_CLASS: </html:p>
</notes>
<listOfReactants>
	<speciesReference species="M_AKG_c" stoichiometry="1"/>
	<speciesReference species="M_TYR_c" stoichiometry="1"/>
</listOfReactants>
<listOfProducts>
	<speciesReference species="M_4HPP_c" stoichiometry="1"/>
	<speciesReference species="M_GLU_c" stoichiometry="1"/>
</listOfProducts>
	<kineticLaw>
		<math xmlns="http://www.w3.org/1998/Math/MathML">
			<ci> FLUX_VALUE </ci>
		</math>
		<listOfParameters>
			<parameter id="LOWER_BOUND" value="-100000" units="mmol_per_gDW_per_hr"/>
			<parameter id="UPPER_BOUND" value="100000" units="mmol_per_gDW_per_hr"/>
			<parameter id="OBJECTIVE_COEFFICIENT" value="0.000000"/>
			<parameter id="FLUX_VALUE" value="0.000000" units="mmol_per_gDW_per_hr"/>
			<parameter id="REDUCED_COST" value="0.000000"/>
		</listOfParameters>
	</kineticLaw>
</reaction>
<reaction id="R132" name="132" reversible="false">
<notes>
  <html:p>GENE_ASSOCIATION:  </html:p>
  <html:p>PROTEIN_ASSOCIATION: </html:p>
  <html:p>SUBSYSTEM: </html:p>
  <html:p>PROTEIN_CLASS: </html:p>
</notes>
<listOfReactants>
	<speciesReference species="M_4HPP_c" stoichiometry="1"/>
	<speciesReference species="M_O2_c" stoichiometry="1"/>
</listOfReactants>
<listOfProducts>
	<speciesReference species="M_CO2_c" stoichiometry="1"/>
	<speciesReference species="M_HOMOGEN_c" stoichiometry="1"/>
</listOfProducts>
	<kineticLaw>
		<math xmlns="http://www.w3.org/1998/Math/MathML">
			<ci> FLUX_VALUE </ci>
		</math>
		<listOfParameters>
			<parameter id="LOWER_BOUND" value="0" units="mmol_per_gDW_per_hr"/>
			<parameter id="UPPER_BOUND" value="100000" units="mmol_per_gDW_per_hr"/>
			<parameter id="OBJECTIVE_COEFFICIENT" value="0.000000"/>
			<parameter id="FLUX_VALUE" value="0.000000" units="mmol_per_gDW_per_hr"/>
			<parameter id="REDUCED_COST" value="0.000000"/>
		</listOfParameters>
	</kineticLaw>
</reaction>
<reaction id="R133" name="133" reversible="false">
<notes>
  <html:p>GENE_ASSOCIATION:  </html:p>
  <html:p>PROTEIN_ASSOCIATION: </html:p>
  <html:p>SUBSYSTEM: </html:p>
  <html:p>PROTEIN_CLASS: </html:p>
</notes>
<listOfReactants>
	<speciesReference species="M_HOMOGEN_c" stoichiometry="1"/>
	<speciesReference species="M_O2_c" stoichiometry="1"/>
</listOfReactants>
<listOfProducts>
	<speciesReference species="M_MACAC_c" stoichiometry="1"/>
</listOfProducts>
	<kineticLaw>
		<math xmlns="http://www.w3.org/1998/Math/MathML">
			<ci> FLUX_VALUE </ci>
		</math>
		<listOfParameters>
			<parameter id="LOWER_BOUND" value="0" units="mmol_per_gDW_per_hr"/>
			<parameter id="UPPER_BOUND" value="100000" units="mmol_per_gDW_per_hr"/>
			<parameter id="OBJECTIVE_COEFFICIENT" value="0.000000"/>
			<parameter id="FLUX_VALUE" value="0.000000" units="mmol_per_gDW_per_hr"/>
			<parameter id="REDUCED_COST" value="0.000000"/>
		</listOfParameters>
	</kineticLaw>
</reaction>
<reaction id="R134" name="134" reversible="true">
<notes>
  <html:p>GENE_ASSOCIATION:  </html:p>
  <html:p>PROTEIN_ASSOCIATION: </html:p>
  <html:p>SUBSYSTEM: </html:p>
  <html:p>PROTEIN_CLASS: </html:p>
</notes>
<listOfReactants>
	<speciesReference species="M_MACAC_c" stoichiometry="1"/>
</listOfReactants>
<listOfProducts>
	<speciesReference species="M_FUACAC_c" stoichiometry="1"/>
</listOfProducts>
	<kineticLaw>
		<math xmlns="http://www.w3.org/1998/Math/MathML">
			<ci> FLUX_VALUE </ci>
		</math>
		<listOfParameters>
			<parameter id="LOWER_BOUND" value="-100000" units="mmol_per_gDW_per_hr"/>
			<parameter id="UPPER_BOUND" value="100000" units="mmol_per_gDW_per_hr"/>
			<parameter id="OBJECTIVE_COEFFICIENT" value="0.000000"/>
			<parameter id="FLUX_VALUE" value="0.000000" units="mmol_per_gDW_per_hr"/>
			<parameter id="REDUCED_COST" value="0.000000"/>
		</listOfParameters>
	</kineticLaw>
</reaction>
<reaction id="R135" name="135" reversible="false">
<notes>
  <html:p>GENE_ASSOCIATION:  </html:p>
  <html:p>PROTEIN_ASSOCIATION: </html:p>
  <html:p>SUBSYSTEM: </html:p>
  <html:p>PROTEIN_CLASS: </html:p>
</notes>
<listOfReactants>
	<speciesReference species="M_FUACAC_c" stoichiometry="1"/>
</listOfReactants>
<listOfProducts>
	<speciesReference species="M_ACTAC_c" stoichiometry="1"/>
	<speciesReference species="M_FUM_c" stoichiometry="1"/>
</listOfProducts>
	<kineticLaw>
		<math xmlns="http://www.w3.org/1998/Math/MathML">
			<ci> FLUX_VALUE </ci>
		</math>
		<listOfParameters>
			<parameter id="LOWER_BOUND" value="0" units="mmol_per_gDW_per_hr"/>
			<parameter id="UPPER_BOUND" value="100000" units="mmol_per_gDW_per_hr"/>
			<parameter id="OBJECTIVE_COEFFICIENT" value="0.000000"/>
			<parameter id="FLUX_VALUE" value="0.000000" units="mmol_per_gDW_per_hr"/>
			<parameter id="REDUCED_COST" value="0.000000"/>
		</listOfParameters>
	</kineticLaw>
</reaction>
<reaction id="R136" name="136" reversible="true">
<notes>
  <html:p>GENE_ASSOCIATION:  </html:p>
  <html:p>PROTEIN_ASSOCIATION: </html:p>
  <html:p>SUBSYSTEM: </html:p>
  <html:p>PROTEIN_CLASS: </html:p>
</notes>
<listOfReactants>
	<speciesReference species="M_AKG_c" stoichiometry="1"/>
	<speciesReference species="M_PHE_c" stoichiometry="1"/>
</listOfReactants>
<listOfProducts>
	<speciesReference species="M_GLU_c" stoichiometry="1"/>
	<speciesReference species="M_PHPYR_c" stoichiometry="1"/>
</listOfProducts>
	<kineticLaw>
		<math xmlns="http://www.w3.org/1998/Math/MathML">
			<ci> FLUX_VALUE </ci>
		</math>
		<listOfParameters>
			<parameter id="LOWER_BOUND" value="0" units="mmol_per_gDW_per_hr"/>
			<parameter id="UPPER_BOUND" value="0" units="mmol_per_gDW_per_hr"/>
			<parameter id="OBJECTIVE_COEFFICIENT" value="0.000000"/>
			<parameter id="FLUX_VALUE" value="0.000000" units="mmol_per_gDW_per_hr"/>
			<parameter id="REDUCED_COST" value="0.000000"/>
		</listOfParameters>
	</kineticLaw>
</reaction>
<reaction id="R137" name="137" reversible="false">
<notes>
  <html:p>GENE_ASSOCIATION:  </html:p>
  <html:p>PROTEIN_ASSOCIATION: </html:p>
  <html:p>SUBSYSTEM: </html:p>
  <html:p>PROTEIN_CLASS: </html:p>
</notes>
<listOfReactants>
	<speciesReference species="M_PHPYR_c" stoichiometry="1"/>
</listOfReactants>
<listOfProducts>
	<speciesReference species="M_CO2_c" stoichiometry="1"/>
	<speciesReference species="M_PHAC_c" stoichiometry="1"/>
</listOfProducts>
	<kineticLaw>
		<math xmlns="http://www.w3.org/1998/Math/MathML">
			<ci> FLUX_VALUE </ci>
		</math>
		<listOfParameters>
			<parameter id="LOWER_BOUND" value="0" units="mmol_per_gDW_per_hr"/>
			<parameter id="UPPER_BOUND" value="100000" units="mmol_per_gDW_per_hr"/>
			<parameter id="OBJECTIVE_COEFFICIENT" value="0.000000"/>
			<parameter id="FLUX_VALUE" value="0.000000" units="mmol_per_gDW_per_hr"/>
			<parameter id="REDUCED_COST" value="0.000000"/>
		</listOfParameters>
	</kineticLaw>
</reaction>
<reaction id="R138" name="138" reversible="false">
<notes>
  <html:p>GENE_ASSOCIATION:  </html:p>
  <html:p>PROTEIN_ASSOCIATION: </html:p>
  <html:p>SUBSYSTEM: </html:p>
  <html:p>PROTEIN_CLASS: </html:p>
</notes>
<listOfReactants>
	<speciesReference species="M_NAD_c" stoichiometry="1"/>
	<speciesReference species="M_PHAC_c" stoichiometry="1"/>
</listOfReactants>
<listOfProducts>
	<speciesReference species="M_NADH_c" stoichiometry="1"/>
	<speciesReference species="M_PAC_c" stoichiometry="1"/>
</listOfProducts>
	<kineticLaw>
		<math xmlns="http://www.w3.org/1998/Math/MathML">
			<ci> FLUX_VALUE </ci>
		</math>
		<listOfParameters>
			<parameter id="LOWER_BOUND" value="0" units="mmol_per_gDW_per_hr"/>
			<parameter id="UPPER_BOUND" value="100000" units="mmol_per_gDW_per_hr"/>
			<parameter id="OBJECTIVE_COEFFICIENT" value="0.000000"/>
			<parameter id="FLUX_VALUE" value="0.000000" units="mmol_per_gDW_per_hr"/>
			<parameter id="REDUCED_COST" value="0.000000"/>
		</listOfParameters>
	</kineticLaw>
</reaction>
<reaction id="R139" name="139" reversible="false">
<notes>
  <html:p>GENE_ASSOCIATION:  </html:p>
  <html:p>PROTEIN_ASSOCIATION: </html:p>
  <html:p>SUBSYSTEM: </html:p>
  <html:p>PROTEIN_CLASS: </html:p>
</notes>
<listOfReactants>
	<speciesReference species="M_ATP_c" stoichiometry="1"/>
	<speciesReference species="M_SLF_c" stoichiometry="1"/>
</listOfReactants>
<listOfProducts>
	<speciesReference species="M_APS_c" stoichiometry="1"/>
	<speciesReference species="M_PPI_c" stoichiometry="1"/>
</listOfProducts>
	<kineticLaw>
		<math xmlns="http://www.w3.org/1998/Math/MathML">
			<ci> FLUX_VALUE </ci>
		</math>
		<listOfParameters>
			<parameter id="LOWER_BOUND" value="0" units="mmol_per_gDW_per_hr"/>
			<parameter id="UPPER_BOUND" value="100000" units="mmol_per_gDW_per_hr"/>
			<parameter id="OBJECTIVE_COEFFICIENT" value="0.000000"/>
			<parameter id="FLUX_VALUE" value="0.000000" units="mmol_per_gDW_per_hr"/>
			<parameter id="REDUCED_COST" value="0.000000"/>
		</listOfParameters>
	</kineticLaw>
</reaction>
<reaction id="R140" name="140" reversible="false">
<notes>
  <html:p>GENE_ASSOCIATION:  </html:p>
  <html:p>PROTEIN_ASSOCIATION: </html:p>
  <html:p>SUBSYSTEM: </html:p>
  <html:p>PROTEIN_CLASS: </html:p>
</notes>
<listOfReactants>
	<speciesReference species="M_APS_c" stoichiometry="1"/>
	<speciesReference species="M_ATP_c" stoichiometry="1"/>
</listOfReactants>
<listOfProducts>
	<speciesReference species="M_ADP_c" stoichiometry="1"/>
	<speciesReference species="M_PAPS_c" stoichiometry="1"/>
</listOfProducts>
	<kineticLaw>
		<math xmlns="http://www.w3.org/1998/Math/MathML">
			<ci> FLUX_VALUE </ci>
		</math>
		<listOfParameters>
			<parameter id="LOWER_BOUND" value="0" units="mmol_per_gDW_per_hr"/>
			<parameter id="UPPER_BOUND" value="100000" units="mmol_per_gDW_per_hr"/>
			<parameter id="OBJECTIVE_COEFFICIENT" value="0.000000"/>
			<parameter id="FLUX_VALUE" value="0.000000" units="mmol_per_gDW_per_hr"/>
			<parameter id="REDUCED_COST" value="0.000000"/>
		</listOfParameters>
	</kineticLaw>
</reaction>
<reaction id="R141" name="141" reversible="false">
<notes>
  <html:p>GENE_ASSOCIATION:  </html:p>
  <html:p>PROTEIN_ASSOCIATION: </html:p>
  <html:p>SUBSYSTEM: </html:p>
  <html:p>PROTEIN_CLASS: </html:p>
</notes>
<listOfReactants>
	<speciesReference species="M_APS_c" stoichiometry="1"/>
	<speciesReference species="M_RTHIO_c" stoichiometry="1"/>
</listOfReactants>
<listOfProducts>
	<speciesReference species="M_AMP_c" stoichiometry="1"/>
	<speciesReference species="M_H2SO3_c" stoichiometry="1"/>
	<speciesReference species="M_OTHIOxt_e" stoichiometry="1"/>
</listOfProducts>
	<kineticLaw>
		<math xmlns="http://www.w3.org/1998/Math/MathML">
			<ci> FLUX_VALUE </ci>
		</math>
		<listOfParameters>
			<parameter id="LOWER_BOUND" value="0" units="mmol_per_gDW_per_hr"/>
			<parameter id="UPPER_BOUND" value="100000" units="mmol_per_gDW_per_hr"/>
			<parameter id="OBJECTIVE_COEFFICIENT" value="0.000000"/>
			<parameter id="FLUX_VALUE" value="0.000000" units="mmol_per_gDW_per_hr"/>
			<parameter id="REDUCED_COST" value="0.000000"/>
		</listOfParameters>
	</kineticLaw>
</reaction>
<reaction id="R142" name="142" reversible="false">
<notes>
  <html:p>GENE_ASSOCIATION:  </html:p>
  <html:p>PROTEIN_ASSOCIATION: </html:p>
  <html:p>SUBSYSTEM: </html:p>
  <html:p>PROTEIN_CLASS: </html:p>
</notes>
<listOfReactants>
	<speciesReference species="M_FERO_c" stoichiometry="6"/>
	<speciesReference species="M_H2SO3_c" stoichiometry="1"/>
</listOfReactants>
<listOfProducts>
	<speciesReference species="M_FERI_c" stoichiometry="6"/>
	<speciesReference species="M_H2S_c" stoichiometry="1"/>
</listOfProducts>
	<kineticLaw>
		<math xmlns="http://www.w3.org/1998/Math/MathML">
			<ci> FLUX_VALUE </ci>
		</math>
		<listOfParameters>
			<parameter id="LOWER_BOUND" value="0" units="mmol_per_gDW_per_hr"/>
			<parameter id="UPPER_BOUND" value="100000" units="mmol_per_gDW_per_hr"/>
			<parameter id="OBJECTIVE_COEFFICIENT" value="0.000000"/>
			<parameter id="FLUX_VALUE" value="0.000000" units="mmol_per_gDW_per_hr"/>
			<parameter id="REDUCED_COST" value="0.000000"/>
		</listOfParameters>
	</kineticLaw>
</reaction>
<reaction id="R143" name="143" reversible="false">
<notes>
  <html:p>GENE_ASSOCIATION:  </html:p>
  <html:p>PROTEIN_ASSOCIATION: </html:p>
  <html:p>SUBSYSTEM: </html:p>
  <html:p>PROTEIN_CLASS: </html:p>
</notes>
<listOfReactants>
	<speciesReference species="M_PAP_c" stoichiometry="1"/>
</listOfReactants>
<listOfProducts>
	<speciesReference species="M_AMP_c" stoichiometry="1"/>
	<speciesReference species="M_PI_c" stoichiometry="1"/>
</listOfProducts>
	<kineticLaw>
		<math xmlns="http://www.w3.org/1998/Math/MathML">
			<ci> FLUX_VALUE </ci>
		</math>
		<listOfParameters>
			<parameter id="LOWER_BOUND" value="0" units="mmol_per_gDW_per_hr"/>
			<parameter id="UPPER_BOUND" value="100000" units="mmol_per_gDW_per_hr"/>
			<parameter id="OBJECTIVE_COEFFICIENT" value="0.000000"/>
			<parameter id="FLUX_VALUE" value="0.000000" units="mmol_per_gDW_per_hr"/>
			<parameter id="REDUCED_COST" value="0.000000"/>
		</listOfParameters>
	</kineticLaw>
</reaction>
<reaction id="R144" name="144" reversible="false">
<notes>
  <html:p>GENE_ASSOCIATION:  </html:p>
  <html:p>PROTEIN_ASSOCIATION: </html:p>
  <html:p>SUBSYSTEM: </html:p>
  <html:p>PROTEIN_CLASS: </html:p>
</notes>
<listOfReactants>
	<speciesReference species="M_MKH2_c" stoichiometry="1"/>
	<speciesReference species="M_NO3_c" stoichiometry="1"/>
</listOfReactants>
<listOfProducts>
	<speciesReference species="M_H_c" stoichiometry="2"/>
	<speciesReference species="M_MK_c" stoichiometry="1"/>
	<speciesReference species="M_NO2_c" stoichiometry="1"/>
</listOfProducts>
	<kineticLaw>
		<math xmlns="http://www.w3.org/1998/Math/MathML">
			<ci> FLUX_VALUE </ci>
		</math>
		<listOfParameters>
			<parameter id="LOWER_BOUND" value="0" units="mmol_per_gDW_per_hr"/>
			<parameter id="UPPER_BOUND" value="100000" units="mmol_per_gDW_per_hr"/>
			<parameter id="OBJECTIVE_COEFFICIENT" value="0.000000"/>
			<parameter id="FLUX_VALUE" value="0.000000" units="mmol_per_gDW_per_hr"/>
			<parameter id="REDUCED_COST" value="0.000000"/>
		</listOfParameters>
	</kineticLaw>
</reaction>
<reaction id="R145" name="145" reversible="false">
<notes>
  <html:p>GENE_ASSOCIATION:  </html:p>
  <html:p>PROTEIN_ASSOCIATION: </html:p>
  <html:p>SUBSYSTEM: </html:p>
  <html:p>PROTEIN_CLASS: </html:p>
</notes>
<listOfReactants>
	<speciesReference species="M_NADH_c" stoichiometry="3"/>
	<speciesReference species="M_NO2_c" stoichiometry="1"/>
</listOfReactants>
<listOfProducts>
	<speciesReference species="M_NAD_c" stoichiometry="3"/>
	<speciesReference species="M_NH3_c" stoichiometry="1"/>
</listOfProducts>
	<kineticLaw>
		<math xmlns="http://www.w3.org/1998/Math/MathML">
			<ci> FLUX_VALUE </ci>
		</math>
		<listOfParameters>
			<parameter id="LOWER_BOUND" value="0" units="mmol_per_gDW_per_hr"/>
			<parameter id="UPPER_BOUND" value="100000" units="mmol_per_gDW_per_hr"/>
			<parameter id="OBJECTIVE_COEFFICIENT" value="0.000000"/>
			<parameter id="FLUX_VALUE" value="0.000000" units="mmol_per_gDW_per_hr"/>
			<parameter id="REDUCED_COST" value="0.000000"/>
		</listOfParameters>
	</kineticLaw>
</reaction>
<reaction id="R146" name="146" reversible="false">
<notes>
  <html:p>GENE_ASSOCIATION:  </html:p>
  <html:p>PROTEIN_ASSOCIATION: </html:p>
  <html:p>SUBSYSTEM: </html:p>
  <html:p>PROTEIN_CLASS: </html:p>
</notes>
<listOfReactants>
	<speciesReference species="M_FERO_c" stoichiometry="6"/>
	<speciesReference species="M_NO2_c" stoichiometry="1"/>
</listOfReactants>
<listOfProducts>
	<speciesReference species="M_FERI_c" stoichiometry="6"/>
	<speciesReference species="M_NH3_c" stoichiometry="1"/>
</listOfProducts>
	<kineticLaw>
		<math xmlns="http://www.w3.org/1998/Math/MathML">
			<ci> FLUX_VALUE </ci>
		</math>
		<listOfParameters>
			<parameter id="LOWER_BOUND" value="0" units="mmol_per_gDW_per_hr"/>
			<parameter id="UPPER_BOUND" value="100000" units="mmol_per_gDW_per_hr"/>
			<parameter id="OBJECTIVE_COEFFICIENT" value="0.000000"/>
			<parameter id="FLUX_VALUE" value="0.000000" units="mmol_per_gDW_per_hr"/>
			<parameter id="REDUCED_COST" value="0.000000"/>
		</listOfParameters>
	</kineticLaw>
</reaction>
<reaction id="R147" name="147" reversible="false">
<notes>
  <html:p>GENE_ASSOCIATION:  </html:p>
  <html:p>PROTEIN_ASSOCIATION: </html:p>
  <html:p>SUBSYSTEM: </html:p>
  <html:p>PROTEIN_CLASS: </html:p>
</notes>
<listOfReactants>
	<speciesReference species="M_ATP_c" stoichiometry="1"/>
	<speciesReference species="M_GLC_c" stoichiometry="1"/>
</listOfReactants>
<listOfProducts>
	<speciesReference species="M_ADP_c" stoichiometry="1"/>
	<speciesReference species="M_G6P_c" stoichiometry="1"/>
</listOfProducts>
	<kineticLaw>
		<math xmlns="http://www.w3.org/1998/Math/MathML">
			<ci> FLUX_VALUE </ci>
		</math>
		<listOfParameters>
			<parameter id="LOWER_BOUND" value="0" units="mmol_per_gDW_per_hr"/>
			<parameter id="UPPER_BOUND" value="1000" units="mmol_per_gDW_per_hr"/>
			<parameter id="OBJECTIVE_COEFFICIENT" value="0.000000"/>
			<parameter id="FLUX_VALUE" value="0.000000" units="mmol_per_gDW_per_hr"/>
			<parameter id="REDUCED_COST" value="0.000000"/>
		</listOfParameters>
	</kineticLaw>
</reaction>
<reaction id="R148" name="148" reversible="false">
<notes>
  <html:p>GENE_ASSOCIATION:  </html:p>
  <html:p>PROTEIN_ASSOCIATION: </html:p>
  <html:p>SUBSYSTEM: </html:p>
  <html:p>PROTEIN_CLASS: </html:p>
</notes>
<listOfReactants>
	<speciesReference species="M_ATP_c" stoichiometry="1"/>
	<speciesReference species="M_bDGLC_c" stoichiometry="1"/>
</listOfReactants>
<listOfProducts>
	<speciesReference species="M_ADP_c" stoichiometry="1"/>
	<speciesReference species="M_bDG6P_c" stoichiometry="1"/>
</listOfProducts>
	<kineticLaw>
		<math xmlns="http://www.w3.org/1998/Math/MathML">
			<ci> FLUX_VALUE </ci>
		</math>
		<listOfParameters>
			<parameter id="LOWER_BOUND" value="0" units="mmol_per_gDW_per_hr"/>
			<parameter id="UPPER_BOUND" value="100000" units="mmol_per_gDW_per_hr"/>
			<parameter id="OBJECTIVE_COEFFICIENT" value="0.000000"/>
			<parameter id="FLUX_VALUE" value="0.000000" units="mmol_per_gDW_per_hr"/>
			<parameter id="REDUCED_COST" value="0.000000"/>
		</listOfParameters>
	</kineticLaw>
</reaction>
<reaction id="R149" name="149" reversible="false">
<notes>
  <html:p>GENE_ASSOCIATION:  </html:p>
  <html:p>PROTEIN_ASSOCIATION: </html:p>
  <html:p>SUBSYSTEM: </html:p>
  <html:p>PROTEIN_CLASS: </html:p>
</notes>
<listOfReactants>
	<speciesReference species="M_GLC_c" stoichiometry="1"/>
	<speciesReference species="M_n_POLYP_c" stoichiometry="1"/>
</listOfReactants>
<listOfProducts>
	<speciesReference species="M_G6P_c" stoichiometry="1"/>
	<speciesReference species="M_n_1_POLYP_c" stoichiometry="1"/>
</listOfProducts>
	<kineticLaw>
		<math xmlns="http://www.w3.org/1998/Math/MathML">
			<ci> FLUX_VALUE </ci>
		</math>
		<listOfParameters>
			<parameter id="LOWER_BOUND" value="0" units="mmol_per_gDW_per_hr"/>
			<parameter id="UPPER_BOUND" value="100000" units="mmol_per_gDW_per_hr"/>
			<parameter id="OBJECTIVE_COEFFICIENT" value="0.000000"/>
			<parameter id="FLUX_VALUE" value="0.000000" units="mmol_per_gDW_per_hr"/>
			<parameter id="REDUCED_COST" value="0.000000"/>
		</listOfParameters>
	</kineticLaw>
</reaction>
<reaction id="R150" name="150" reversible="false">
<notes>
  <html:p>GENE_ASSOCIATION:  </html:p>
  <html:p>PROTEIN_ASSOCIATION: </html:p>
  <html:p>SUBSYSTEM: </html:p>
  <html:p>PROTEIN_CLASS: </html:p>
</notes>
<listOfReactants>
	<speciesReference species="M_bDGLC_c" stoichiometry="1"/>
	<speciesReference species="M_n_POLYP_c" stoichiometry="1"/>
</listOfReactants>
<listOfProducts>
	<speciesReference species="M_bDG6P_c" stoichiometry="1"/>
	<speciesReference species="M_n_1_POLYP_c" stoichiometry="1"/>
</listOfProducts>
	<kineticLaw>
		<math xmlns="http://www.w3.org/1998/Math/MathML">
			<ci> FLUX_VALUE </ci>
		</math>
		<listOfParameters>
			<parameter id="LOWER_BOUND" value="0" units="mmol_per_gDW_per_hr"/>
			<parameter id="UPPER_BOUND" value="100000" units="mmol_per_gDW_per_hr"/>
			<parameter id="OBJECTIVE_COEFFICIENT" value="0.000000"/>
			<parameter id="FLUX_VALUE" value="0.000000" units="mmol_per_gDW_per_hr"/>
			<parameter id="REDUCED_COST" value="0.000000"/>
		</listOfParameters>
	</kineticLaw>
</reaction>
<reaction id="R151" name="151" reversible="true">
<notes>
  <html:p>GENE_ASSOCIATION:  </html:p>
  <html:p>PROTEIN_ASSOCIATION: </html:p>
  <html:p>SUBSYSTEM: </html:p>
  <html:p>PROTEIN_CLASS: </html:p>
</notes>
<listOfReactants>
	<speciesReference species="M_GLC_c" stoichiometry="1"/>
</listOfReactants>
<listOfProducts>
	<speciesReference species="M_bDGLC_c" stoichiometry="1"/>
</listOfProducts>
	<kineticLaw>
		<math xmlns="http://www.w3.org/1998/Math/MathML">
			<ci> FLUX_VALUE </ci>
		</math>
		<listOfParameters>
			<parameter id="LOWER_BOUND" value="0" units="mmol_per_gDW_per_hr"/>
			<parameter id="UPPER_BOUND" value="0" units="mmol_per_gDW_per_hr"/>
			<parameter id="OBJECTIVE_COEFFICIENT" value="0.000000"/>
			<parameter id="FLUX_VALUE" value="0.000000" units="mmol_per_gDW_per_hr"/>
			<parameter id="REDUCED_COST" value="0.000000"/>
		</listOfParameters>
	</kineticLaw>
</reaction>
<reaction id="R152" name="152" reversible="true">
<notes>
  <html:p>GENE_ASSOCIATION:  </html:p>
  <html:p>PROTEIN_ASSOCIATION: </html:p>
  <html:p>SUBSYSTEM: </html:p>
  <html:p>PROTEIN_CLASS: </html:p>
</notes>
<listOfReactants>
	<speciesReference species="M_G6P_c" stoichiometry="1"/>
</listOfReactants>
<listOfProducts>
	<speciesReference species="M_bDG6P_c" stoichiometry="1"/>
</listOfProducts>
	<kineticLaw>
		<math xmlns="http://www.w3.org/1998/Math/MathML">
			<ci> FLUX_VALUE </ci>
		</math>
		<listOfParameters>
			<parameter id="LOWER_BOUND" value="0" units="mmol_per_gDW_per_hr"/>
			<parameter id="UPPER_BOUND" value="0" units="mmol_per_gDW_per_hr"/>
			<parameter id="OBJECTIVE_COEFFICIENT" value="0.000000"/>
			<parameter id="FLUX_VALUE" value="0.000000" units="mmol_per_gDW_per_hr"/>
			<parameter id="REDUCED_COST" value="0.000000"/>
		</listOfParameters>
	</kineticLaw>
</reaction>
<reaction id="R153" name="153" reversible="true">
<notes>
  <html:p>GENE_ASSOCIATION:  </html:p>
  <html:p>PROTEIN_ASSOCIATION: </html:p>
  <html:p>SUBSYSTEM: </html:p>
  <html:p>PROTEIN_CLASS: </html:p>
</notes>
<listOfReactants>
	<speciesReference species="M_G6P_c" stoichiometry="1"/>
</listOfReactants>
<listOfProducts>
	<speciesReference species="M_F6P_c" stoichiometry="1"/>
</listOfProducts>
	<kineticLaw>
		<math xmlns="http://www.w3.org/1998/Math/MathML">
			<ci> FLUX_VALUE </ci>
		</math>
		<listOfParameters>
			<parameter id="LOWER_BOUND" value="-100000" units="mmol_per_gDW_per_hr"/>
			<parameter id="UPPER_BOUND" value="100000" units="mmol_per_gDW_per_hr"/>
			<parameter id="OBJECTIVE_COEFFICIENT" value="0.000000"/>
			<parameter id="FLUX_VALUE" value="0.000000" units="mmol_per_gDW_per_hr"/>
			<parameter id="REDUCED_COST" value="0.000000"/>
		</listOfParameters>
	</kineticLaw>
</reaction>
<reaction id="R154" name="154" reversible="true">
<notes>
  <html:p>GENE_ASSOCIATION:  </html:p>
  <html:p>PROTEIN_ASSOCIATION: </html:p>
  <html:p>SUBSYSTEM: </html:p>
  <html:p>PROTEIN_CLASS: </html:p>
</notes>
<listOfReactants>
	<speciesReference species="M_bDG6P_c" stoichiometry="1"/>
</listOfReactants>
<listOfProducts>
	<speciesReference species="M_F6P_c" stoichiometry="1"/>
</listOfProducts>
	<kineticLaw>
		<math xmlns="http://www.w3.org/1998/Math/MathML">
			<ci> FLUX_VALUE </ci>
		</math>
		<listOfParameters>
			<parameter id="LOWER_BOUND" value="0" units="mmol_per_gDW_per_hr"/>
			<parameter id="UPPER_BOUND" value="0" units="mmol_per_gDW_per_hr"/>
			<parameter id="OBJECTIVE_COEFFICIENT" value="0.000000"/>
			<parameter id="FLUX_VALUE" value="0.000000" units="mmol_per_gDW_per_hr"/>
			<parameter id="REDUCED_COST" value="0.000000"/>
		</listOfParameters>
	</kineticLaw>
</reaction>
<reaction id="R155" name="155" reversible="true">
<notes>
  <html:p>GENE_ASSOCIATION:  </html:p>
  <html:p>PROTEIN_ASSOCIATION: </html:p>
  <html:p>SUBSYSTEM: </html:p>
  <html:p>PROTEIN_CLASS: </html:p>
</notes>
<listOfReactants>
	<speciesReference species="M_G6P_c" stoichiometry="1"/>
</listOfReactants>
<listOfProducts>
	<speciesReference species="M_G1P_c" stoichiometry="1"/>
</listOfProducts>
	<kineticLaw>
		<math xmlns="http://www.w3.org/1998/Math/MathML">
			<ci> FLUX_VALUE </ci>
		</math>
		<listOfParameters>
			<parameter id="LOWER_BOUND" value="-100000" units="mmol_per_gDW_per_hr"/>
			<parameter id="UPPER_BOUND" value="100000" units="mmol_per_gDW_per_hr"/>
			<parameter id="OBJECTIVE_COEFFICIENT" value="0.000000"/>
			<parameter id="FLUX_VALUE" value="0.000000" units="mmol_per_gDW_per_hr"/>
			<parameter id="REDUCED_COST" value="0.000000"/>
		</listOfParameters>
	</kineticLaw>
</reaction>
<reaction id="R156" name="156" reversible="false">
<notes>
  <html:p>GENE_ASSOCIATION:  </html:p>
  <html:p>PROTEIN_ASSOCIATION: </html:p>
  <html:p>SUBSYSTEM: </html:p>
  <html:p>PROTEIN_CLASS: </html:p>
</notes>
<listOfReactants>
	<speciesReference species="M_ATP_c" stoichiometry="1"/>
	<speciesReference species="M_F6P_c" stoichiometry="1"/>
</listOfReactants>
<listOfProducts>
	<speciesReference species="M_ADP_c" stoichiometry="1"/>
	<speciesReference species="M_FDP_c" stoichiometry="1"/>
</listOfProducts>
	<kineticLaw>
		<math xmlns="http://www.w3.org/1998/Math/MathML">
			<ci> FLUX_VALUE </ci>
		</math>
		<listOfParameters>
			<parameter id="LOWER_BOUND" value="0" units="mmol_per_gDW_per_hr"/>
			<parameter id="UPPER_BOUND" value="100000" units="mmol_per_gDW_per_hr"/>
			<parameter id="OBJECTIVE_COEFFICIENT" value="0.000000"/>
			<parameter id="FLUX_VALUE" value="0.000000" units="mmol_per_gDW_per_hr"/>
			<parameter id="REDUCED_COST" value="0.000000"/>
		</listOfParameters>
	</kineticLaw>
</reaction>
<reaction id="R157" name="157" reversible="false">
<notes>
  <html:p>GENE_ASSOCIATION:  </html:p>
  <html:p>PROTEIN_ASSOCIATION: </html:p>
  <html:p>SUBSYSTEM: </html:p>
  <html:p>PROTEIN_CLASS: </html:p>
</notes>
<listOfReactants>
	<speciesReference species="M_FDP_c" stoichiometry="1"/>
</listOfReactants>
<listOfProducts>
	<speciesReference species="M_F6P_c" stoichiometry="1"/>
	<speciesReference species="M_PI_c" stoichiometry="1"/>
</listOfProducts>
	<kineticLaw>
		<math xmlns="http://www.w3.org/1998/Math/MathML">
			<ci> FLUX_VALUE </ci>
		</math>
		<listOfParameters>
			<parameter id="LOWER_BOUND" value="0" units="mmol_per_gDW_per_hr"/>
			<parameter id="UPPER_BOUND" value="100000" units="mmol_per_gDW_per_hr"/>
			<parameter id="OBJECTIVE_COEFFICIENT" value="0.000000"/>
			<parameter id="FLUX_VALUE" value="0.000000" units="mmol_per_gDW_per_hr"/>
			<parameter id="REDUCED_COST" value="0.000000"/>
		</listOfParameters>
	</kineticLaw>
</reaction>
<reaction id="R158" name="158" reversible="true">
<notes>
  <html:p>GENE_ASSOCIATION:  </html:p>
  <html:p>PROTEIN_ASSOCIATION: </html:p>
  <html:p>SUBSYSTEM: </html:p>
  <html:p>PROTEIN_CLASS: </html:p>
</notes>
<listOfReactants>
	<speciesReference species="M_FDP_c" stoichiometry="1"/>
</listOfReactants>
<listOfProducts>
	<speciesReference species="M_DHAP_c" stoichiometry="1"/>
	<speciesReference species="M_G3P_c" stoichiometry="1"/>
</listOfProducts>
	<kineticLaw>
		<math xmlns="http://www.w3.org/1998/Math/MathML">
			<ci> FLUX_VALUE </ci>
		</math>
		<listOfParameters>
			<parameter id="LOWER_BOUND" value="-100000" units="mmol_per_gDW_per_hr"/>
			<parameter id="UPPER_BOUND" value="100000" units="mmol_per_gDW_per_hr"/>
			<parameter id="OBJECTIVE_COEFFICIENT" value="0.000000"/>
			<parameter id="FLUX_VALUE" value="0.000000" units="mmol_per_gDW_per_hr"/>
			<parameter id="REDUCED_COST" value="0.000000"/>
		</listOfParameters>
	</kineticLaw>
</reaction>
<reaction id="R159" name="159" reversible="true">
<notes>
  <html:p>GENE_ASSOCIATION:  </html:p>
  <html:p>PROTEIN_ASSOCIATION: </html:p>
  <html:p>SUBSYSTEM: </html:p>
  <html:p>PROTEIN_CLASS: </html:p>
</notes>
<listOfReactants>
	<speciesReference species="M_DHAP_c" stoichiometry="1"/>
</listOfReactants>
<listOfProducts>
	<speciesReference species="M_G3P_c" stoichiometry="1"/>
</listOfProducts>
	<kineticLaw>
		<math xmlns="http://www.w3.org/1998/Math/MathML">
			<ci> FLUX_VALUE </ci>
		</math>
		<listOfParameters>
			<parameter id="LOWER_BOUND" value="-100000" units="mmol_per_gDW_per_hr"/>
			<parameter id="UPPER_BOUND" value="100000" units="mmol_per_gDW_per_hr"/>
			<parameter id="OBJECTIVE_COEFFICIENT" value="0.000000"/>
			<parameter id="FLUX_VALUE" value="0.000000" units="mmol_per_gDW_per_hr"/>
			<parameter id="REDUCED_COST" value="0.000000"/>
		</listOfParameters>
	</kineticLaw>
</reaction>
<reaction id="R160" name="160" reversible="true">
<notes>
  <html:p>GENE_ASSOCIATION:  </html:p>
  <html:p>PROTEIN_ASSOCIATION: </html:p>
  <html:p>SUBSYSTEM: </html:p>
  <html:p>PROTEIN_CLASS: </html:p>
</notes>
<listOfReactants>
	<speciesReference species="M_G3P_c" stoichiometry="1"/>
	<speciesReference species="M_NAD_c" stoichiometry="1"/>
	<speciesReference species="M_PI_c" stoichiometry="1"/>
</listOfReactants>
<listOfProducts>
	<speciesReference species="M_13PDG_c" stoichiometry="1"/>
	<speciesReference species="M_NADH_c" stoichiometry="1"/>
</listOfProducts>
	<kineticLaw>
		<math xmlns="http://www.w3.org/1998/Math/MathML">
			<ci> FLUX_VALUE </ci>
		</math>
		<listOfParameters>
			<parameter id="LOWER_BOUND" value="-100000" units="mmol_per_gDW_per_hr"/>
			<parameter id="UPPER_BOUND" value="100000" units="mmol_per_gDW_per_hr"/>
			<parameter id="OBJECTIVE_COEFFICIENT" value="0.000000"/>
			<parameter id="FLUX_VALUE" value="0.000000" units="mmol_per_gDW_per_hr"/>
			<parameter id="REDUCED_COST" value="0.000000"/>
		</listOfParameters>
	</kineticLaw>
</reaction>
<reaction id="R161" name="161" reversible="false">
<notes>
  <html:p>GENE_ASSOCIATION:  </html:p>
  <html:p>PROTEIN_ASSOCIATION: </html:p>
  <html:p>SUBSYSTEM: </html:p>
  <html:p>PROTEIN_CLASS: </html:p>
</notes>
<listOfReactants>
	<speciesReference species="M_G3P_c" stoichiometry="1"/>
	<speciesReference species="M_NADP_c" stoichiometry="1"/>
</listOfReactants>
<listOfProducts>
	<speciesReference species="M_3PG_c" stoichiometry="1"/>
	<speciesReference species="M_NADPH_c" stoichiometry="1"/>
</listOfProducts>
	<kineticLaw>
		<math xmlns="http://www.w3.org/1998/Math/MathML">
			<ci> FLUX_VALUE </ci>
		</math>
		<listOfParameters>
			<parameter id="LOWER_BOUND" value="0" units="mmol_per_gDW_per_hr"/>
			<parameter id="UPPER_BOUND" value="100000" units="mmol_per_gDW_per_hr"/>
			<parameter id="OBJECTIVE_COEFFICIENT" value="0.000000"/>
			<parameter id="FLUX_VALUE" value="0.000000" units="mmol_per_gDW_per_hr"/>
			<parameter id="REDUCED_COST" value="0.000000"/>
		</listOfParameters>
	</kineticLaw>
</reaction>
<reaction id="R162" name="162" reversible="true">
<notes>
  <html:p>GENE_ASSOCIATION:  </html:p>
  <html:p>PROTEIN_ASSOCIATION: </html:p>
  <html:p>SUBSYSTEM: </html:p>
  <html:p>PROTEIN_CLASS: </html:p>
</notes>
<listOfReactants>
	<speciesReference species="M_13PDG_c" stoichiometry="1"/>
	<speciesReference species="M_ADP_c" stoichiometry="1"/>
</listOfReactants>
<listOfProducts>
	<speciesReference species="M_3PG_c" stoichiometry="1"/>
	<speciesReference species="M_ATP_c" stoichiometry="1"/>
</listOfProducts>
	<kineticLaw>
		<math xmlns="http://www.w3.org/1998/Math/MathML">
			<ci> FLUX_VALUE </ci>
		</math>
		<listOfParameters>
			<parameter id="LOWER_BOUND" value="-100000" units="mmol_per_gDW_per_hr"/>
			<parameter id="UPPER_BOUND" value="100000" units="mmol_per_gDW_per_hr"/>
			<parameter id="OBJECTIVE_COEFFICIENT" value="0.000000"/>
			<parameter id="FLUX_VALUE" value="0.000000" units="mmol_per_gDW_per_hr"/>
			<parameter id="REDUCED_COST" value="0.000000"/>
		</listOfParameters>
	</kineticLaw>
</reaction>
<reaction id="R163" name="163" reversible="false">
<notes>
  <html:p>GENE_ASSOCIATION:  </html:p>
  <html:p>PROTEIN_ASSOCIATION: </html:p>
  <html:p>SUBSYSTEM: </html:p>
  <html:p>PROTEIN_CLASS: </html:p>
</notes>
<listOfReactants>
	<speciesReference species="M_13PDG_c" stoichiometry="1"/>
	<speciesReference species="M_ADP_c" stoichiometry="1"/>
</listOfReactants>
<listOfProducts>
	<speciesReference species="M_3PG_c" stoichiometry="1"/>
	<speciesReference species="M_ATP_c" stoichiometry="1"/>
</listOfProducts>
	<kineticLaw>
		<math xmlns="http://www.w3.org/1998/Math/MathML">
			<ci> FLUX_VALUE </ci>
		</math>
		<listOfParameters>
			<parameter id="LOWER_BOUND" value="0" units="mmol_per_gDW_per_hr"/>
			<parameter id="UPPER_BOUND" value="0" units="mmol_per_gDW_per_hr"/>
			<parameter id="OBJECTIVE_COEFFICIENT" value="0.000000"/>
			<parameter id="FLUX_VALUE" value="0.000000" units="mmol_per_gDW_per_hr"/>
			<parameter id="REDUCED_COST" value="0.000000"/>
		</listOfParameters>
	</kineticLaw>
</reaction>
<reaction id="R164" name="164" reversible="true">
<notes>
  <html:p>GENE_ASSOCIATION:  </html:p>
  <html:p>PROTEIN_ASSOCIATION: </html:p>
  <html:p>SUBSYSTEM: </html:p>
  <html:p>PROTEIN_CLASS: </html:p>
</notes>
<listOfReactants>
	<speciesReference species="M_3PG_c" stoichiometry="1"/>
</listOfReactants>
<listOfProducts>
	<speciesReference species="M_2PG_c" stoichiometry="1"/>
</listOfProducts>
	<kineticLaw>
		<math xmlns="http://www.w3.org/1998/Math/MathML">
			<ci> FLUX_VALUE </ci>
		</math>
		<listOfParameters>
			<parameter id="LOWER_BOUND" value="-100000" units="mmol_per_gDW_per_hr"/>
			<parameter id="UPPER_BOUND" value="100000" units="mmol_per_gDW_per_hr"/>
			<parameter id="OBJECTIVE_COEFFICIENT" value="0.000000"/>
			<parameter id="FLUX_VALUE" value="0.000000" units="mmol_per_gDW_per_hr"/>
			<parameter id="REDUCED_COST" value="0.000000"/>
		</listOfParameters>
	</kineticLaw>
</reaction>
<reaction id="R165" name="165" reversible="true">
<notes>
  <html:p>GENE_ASSOCIATION:  </html:p>
  <html:p>PROTEIN_ASSOCIATION: </html:p>
  <html:p>SUBSYSTEM: </html:p>
  <html:p>PROTEIN_CLASS: </html:p>
</notes>
<listOfReactants>
	<speciesReference species="M_2PG_c" stoichiometry="1"/>
</listOfReactants>
<listOfProducts>
	<speciesReference species="M_PEP_c" stoichiometry="1"/>
</listOfProducts>
	<kineticLaw>
		<math xmlns="http://www.w3.org/1998/Math/MathML">
			<ci> FLUX_VALUE </ci>
		</math>
		<listOfParameters>
			<parameter id="LOWER_BOUND" value="-100000" units="mmol_per_gDW_per_hr"/>
			<parameter id="UPPER_BOUND" value="100000" units="mmol_per_gDW_per_hr"/>
			<parameter id="OBJECTIVE_COEFFICIENT" value="0.000000"/>
			<parameter id="FLUX_VALUE" value="0.000000" units="mmol_per_gDW_per_hr"/>
			<parameter id="REDUCED_COST" value="0.000000"/>
		</listOfParameters>
	</kineticLaw>
</reaction>
<reaction id="R166" name="166" reversible="false">
<notes>
  <html:p>GENE_ASSOCIATION:  </html:p>
  <html:p>PROTEIN_ASSOCIATION: </html:p>
  <html:p>SUBSYSTEM: </html:p>
  <html:p>PROTEIN_CLASS: </html:p>
</notes>
<listOfReactants>
	<speciesReference species="M_ADP_c" stoichiometry="1"/>
	<speciesReference species="M_PEP_c" stoichiometry="1"/>
</listOfReactants>
<listOfProducts>
	<speciesReference species="M_ATP_c" stoichiometry="1"/>
	<speciesReference species="M_PYR_c" stoichiometry="1"/>
</listOfProducts>
	<kineticLaw>
		<math xmlns="http://www.w3.org/1998/Math/MathML">
			<ci> FLUX_VALUE </ci>
		</math>
		<listOfParameters>
			<parameter id="LOWER_BOUND" value="0" units="mmol_per_gDW_per_hr"/>
			<parameter id="UPPER_BOUND" value="100000" units="mmol_per_gDW_per_hr"/>
			<parameter id="OBJECTIVE_COEFFICIENT" value="0.000000"/>
			<parameter id="FLUX_VALUE" value="0.000000" units="mmol_per_gDW_per_hr"/>
			<parameter id="REDUCED_COST" value="0.000000"/>
		</listOfParameters>
	</kineticLaw>
</reaction>
<reaction id="R167" name="167" reversible="false">
<notes>
  <html:p>GENE_ASSOCIATION:  </html:p>
  <html:p>PROTEIN_ASSOCIATION: </html:p>
  <html:p>SUBSYSTEM: </html:p>
  <html:p>PROTEIN_CLASS: </html:p>
</notes>
<listOfReactants>
	<speciesReference species="M_LIPO_c" stoichiometry="1"/>
	<speciesReference species="M_PYR_c" stoichiometry="1"/>
</listOfReactants>
<listOfProducts>
	<speciesReference species="M_ADLIPO_c" stoichiometry="1"/>
	<speciesReference species="M_CO2_c" stoichiometry="1"/>
</listOfProducts>
	<kineticLaw>
		<math xmlns="http://www.w3.org/1998/Math/MathML">
			<ci> FLUX_VALUE </ci>
		</math>
		<listOfParameters>
			<parameter id="LOWER_BOUND" value="0" units="mmol_per_gDW_per_hr"/>
			<parameter id="UPPER_BOUND" value="100000" units="mmol_per_gDW_per_hr"/>
			<parameter id="OBJECTIVE_COEFFICIENT" value="0.000000"/>
			<parameter id="FLUX_VALUE" value="0.000000" units="mmol_per_gDW_per_hr"/>
			<parameter id="REDUCED_COST" value="0.000000"/>
		</listOfParameters>
	</kineticLaw>
</reaction>
<reaction id="R168" name="168" reversible="false">
<notes>
  <html:p>GENE_ASSOCIATION:  </html:p>
  <html:p>PROTEIN_ASSOCIATION: </html:p>
  <html:p>SUBSYSTEM: </html:p>
  <html:p>PROTEIN_CLASS: </html:p>
</notes>
<listOfReactants>
	<speciesReference species="M_ADLIPO_c" stoichiometry="1"/>
	<speciesReference species="M_COA_c" stoichiometry="1"/>
</listOfReactants>
<listOfProducts>
	<speciesReference species="M_ACCOA_c" stoichiometry="1"/>
	<speciesReference species="M_DLIPO_c" stoichiometry="1"/>
</listOfProducts>
	<kineticLaw>
		<math xmlns="http://www.w3.org/1998/Math/MathML">
			<ci> FLUX_VALUE </ci>
		</math>
		<listOfParameters>
			<parameter id="LOWER_BOUND" value="0" units="mmol_per_gDW_per_hr"/>
			<parameter id="UPPER_BOUND" value="100000" units="mmol_per_gDW_per_hr"/>
			<parameter id="OBJECTIVE_COEFFICIENT" value="0.000000"/>
			<parameter id="FLUX_VALUE" value="0.000000" units="mmol_per_gDW_per_hr"/>
			<parameter id="REDUCED_COST" value="0.000000"/>
		</listOfParameters>
	</kineticLaw>
</reaction>
<reaction id="R169" name="169" reversible="false">
<notes>
  <html:p>GENE_ASSOCIATION:  </html:p>
  <html:p>PROTEIN_ASSOCIATION: </html:p>
  <html:p>SUBSYSTEM: </html:p>
  <html:p>PROTEIN_CLASS: </html:p>
</notes>
<listOfReactants>
	<speciesReference species="M_DLIPO_c" stoichiometry="1"/>
	<speciesReference species="M_NAD_c" stoichiometry="1"/>
</listOfReactants>
<listOfProducts>
	<speciesReference species="M_LIPO_c" stoichiometry="1"/>
	<speciesReference species="M_NADH_c" stoichiometry="1"/>
</listOfProducts>
	<kineticLaw>
		<math xmlns="http://www.w3.org/1998/Math/MathML">
			<ci> FLUX_VALUE </ci>
		</math>
		<listOfParameters>
			<parameter id="LOWER_BOUND" value="0" units="mmol_per_gDW_per_hr"/>
			<parameter id="UPPER_BOUND" value="100000" units="mmol_per_gDW_per_hr"/>
			<parameter id="OBJECTIVE_COEFFICIENT" value="0.000000"/>
			<parameter id="FLUX_VALUE" value="0.000000" units="mmol_per_gDW_per_hr"/>
			<parameter id="REDUCED_COST" value="0.000000"/>
		</listOfParameters>
	</kineticLaw>
</reaction>
<reaction id="R170" name="170" reversible="false">
<notes>
  <html:p>GENE_ASSOCIATION:  </html:p>
  <html:p>PROTEIN_ASSOCIATION: </html:p>
  <html:p>SUBSYSTEM: </html:p>
  <html:p>PROTEIN_CLASS: </html:p>
</notes>
<listOfReactants>
	<speciesReference species="M_ACCOA_c" stoichiometry="1"/>
	<speciesReference species="M_OA_c" stoichiometry="1"/>
</listOfReactants>
<listOfProducts>
	<speciesReference species="M_CIT_c" stoichiometry="1"/>
	<speciesReference species="M_COA_c" stoichiometry="1"/>
</listOfProducts>
	<kineticLaw>
		<math xmlns="http://www.w3.org/1998/Math/MathML">
			<ci> FLUX_VALUE </ci>
		</math>
		<listOfParameters>
			<parameter id="LOWER_BOUND" value="0" units="mmol_per_gDW_per_hr"/>
			<parameter id="UPPER_BOUND" value="100000" units="mmol_per_gDW_per_hr"/>
			<parameter id="OBJECTIVE_COEFFICIENT" value="0.000000"/>
			<parameter id="FLUX_VALUE" value="0.000000" units="mmol_per_gDW_per_hr"/>
			<parameter id="REDUCED_COST" value="0.000000"/>
		</listOfParameters>
	</kineticLaw>
</reaction>
<reaction id="R171" name="171" reversible="true">
<notes>
  <html:p>GENE_ASSOCIATION:  </html:p>
  <html:p>PROTEIN_ASSOCIATION: </html:p>
  <html:p>SUBSYSTEM: </html:p>
  <html:p>PROTEIN_CLASS: </html:p>
</notes>
<listOfReactants>
	<speciesReference species="M_CIT_c" stoichiometry="1"/>
</listOfReactants>
<listOfProducts>
	<speciesReference species="M_ICIT_c" stoichiometry="1"/>
</listOfProducts>
	<kineticLaw>
		<math xmlns="http://www.w3.org/1998/Math/MathML">
			<ci> FLUX_VALUE </ci>
		</math>
		<listOfParameters>
			<parameter id="LOWER_BOUND" value="-100000" units="mmol_per_gDW_per_hr"/>
			<parameter id="UPPER_BOUND" value="100000" units="mmol_per_gDW_per_hr"/>
			<parameter id="OBJECTIVE_COEFFICIENT" value="0.000000"/>
			<parameter id="FLUX_VALUE" value="0.000000" units="mmol_per_gDW_per_hr"/>
			<parameter id="REDUCED_COST" value="0.000000"/>
		</listOfParameters>
	</kineticLaw>
</reaction>
<reaction id="R172" name="172" reversible="false">
<notes>
  <html:p>GENE_ASSOCIATION:  </html:p>
  <html:p>PROTEIN_ASSOCIATION: </html:p>
  <html:p>SUBSYSTEM: </html:p>
  <html:p>PROTEIN_CLASS: </html:p>
</notes>
<listOfReactants>
	<speciesReference species="M_ICIT_c" stoichiometry="1"/>
	<speciesReference species="M_NADP_c" stoichiometry="1"/>
</listOfReactants>
<listOfProducts>
	<speciesReference species="M_AKG_c" stoichiometry="1"/>
	<speciesReference species="M_CO2_c" stoichiometry="1"/>
	<speciesReference species="M_NADPH_c" stoichiometry="1"/>
</listOfProducts>
	<kineticLaw>
		<math xmlns="http://www.w3.org/1998/Math/MathML">
			<ci> FLUX_VALUE </ci>
		</math>
		<listOfParameters>
			<parameter id="LOWER_BOUND" value="0" units="mmol_per_gDW_per_hr"/>
			<parameter id="UPPER_BOUND" value="100000" units="mmol_per_gDW_per_hr"/>
			<parameter id="OBJECTIVE_COEFFICIENT" value="0.000000"/>
			<parameter id="FLUX_VALUE" value="0.000000" units="mmol_per_gDW_per_hr"/>
			<parameter id="REDUCED_COST" value="0.000000"/>
		</listOfParameters>
	</kineticLaw>
</reaction>
<reaction id="R173" name="173" reversible="false">
<notes>
  <html:p>GENE_ASSOCIATION:  </html:p>
  <html:p>PROTEIN_ASSOCIATION: </html:p>
  <html:p>SUBSYSTEM: </html:p>
  <html:p>PROTEIN_CLASS: </html:p>
</notes>
<listOfReactants>
	<speciesReference species="M_AKG_c" stoichiometry="1"/>
	<speciesReference species="M_LIPO_c" stoichiometry="1"/>
</listOfReactants>
<listOfProducts>
	<speciesReference species="M_CO2_c" stoichiometry="1"/>
	<speciesReference species="M_SDLIPO_c" stoichiometry="1"/>
</listOfProducts>
	<kineticLaw>
		<math xmlns="http://www.w3.org/1998/Math/MathML">
			<ci> FLUX_VALUE </ci>
		</math>
		<listOfParameters>
			<parameter id="LOWER_BOUND" value="0" units="mmol_per_gDW_per_hr"/>
			<parameter id="UPPER_BOUND" value="100000" units="mmol_per_gDW_per_hr"/>
			<parameter id="OBJECTIVE_COEFFICIENT" value="0.000000"/>
			<parameter id="FLUX_VALUE" value="0.000000" units="mmol_per_gDW_per_hr"/>
			<parameter id="REDUCED_COST" value="0.000000"/>
		</listOfParameters>
	</kineticLaw>
</reaction>
<reaction id="R174" name="174" reversible="false">
<notes>
  <html:p>GENE_ASSOCIATION:  </html:p>
  <html:p>PROTEIN_ASSOCIATION: </html:p>
  <html:p>SUBSYSTEM: </html:p>
  <html:p>PROTEIN_CLASS: </html:p>
</notes>
<listOfReactants>
	<speciesReference species="M_COA_c" stoichiometry="1"/>
	<speciesReference species="M_SDLIPO_c" stoichiometry="1"/>
</listOfReactants>
<listOfProducts>
	<speciesReference species="M_DLIPO_c" stoichiometry="1"/>
	<speciesReference species="M_SUCCOA_c" stoichiometry="1"/>
</listOfProducts>
	<kineticLaw>
		<math xmlns="http://www.w3.org/1998/Math/MathML">
			<ci> FLUX_VALUE </ci>
		</math>
		<listOfParameters>
			<parameter id="LOWER_BOUND" value="0" units="mmol_per_gDW_per_hr"/>
			<parameter id="UPPER_BOUND" value="100000" units="mmol_per_gDW_per_hr"/>
			<parameter id="OBJECTIVE_COEFFICIENT" value="0.000000"/>
			<parameter id="FLUX_VALUE" value="0.000000" units="mmol_per_gDW_per_hr"/>
			<parameter id="REDUCED_COST" value="0.000000"/>
		</listOfParameters>
	</kineticLaw>
</reaction>
<reaction id="R175" name="175" reversible="true">
<notes>
  <html:p>GENE_ASSOCIATION:  </html:p>
  <html:p>PROTEIN_ASSOCIATION: </html:p>
  <html:p>SUBSYSTEM: </html:p>
  <html:p>PROTEIN_CLASS: </html:p>
</notes>
<listOfReactants>
	<speciesReference species="M_AKG_c" stoichiometry="1"/>
	<speciesReference species="M_COA_c" stoichiometry="1"/>
	<speciesReference species="M_FERI_c" stoichiometry="2"/>
</listOfReactants>
<listOfProducts>
	<speciesReference species="M_CO2_c" stoichiometry="1"/>
	<speciesReference species="M_FERO_c" stoichiometry="2"/>
	<speciesReference species="M_SUCCOA_c" stoichiometry="1"/>
</listOfProducts>
	<kineticLaw>
		<math xmlns="http://www.w3.org/1998/Math/MathML">
			<ci> FLUX_VALUE </ci>
		</math>
		<listOfParameters>
			<parameter id="LOWER_BOUND" value="-100000" units="mmol_per_gDW_per_hr"/>
			<parameter id="UPPER_BOUND" value="100000" units="mmol_per_gDW_per_hr"/>
			<parameter id="OBJECTIVE_COEFFICIENT" value="0.000000"/>
			<parameter id="FLUX_VALUE" value="0.000000" units="mmol_per_gDW_per_hr"/>
			<parameter id="REDUCED_COST" value="0.000000"/>
		</listOfParameters>
	</kineticLaw>
</reaction>
<reaction id="R176" name="176" reversible="true">
<notes>
  <html:p>GENE_ASSOCIATION:  </html:p>
  <html:p>PROTEIN_ASSOCIATION: </html:p>
  <html:p>SUBSYSTEM: </html:p>
  <html:p>PROTEIN_CLASS: </html:p>
</notes>
<listOfReactants>
	<speciesReference species="M_ADP_c" stoichiometry="1"/>
	<speciesReference species="M_PI_c" stoichiometry="1"/>
	<speciesReference species="M_SUCCOA_c" stoichiometry="1"/>
</listOfReactants>
<listOfProducts>
	<speciesReference species="M_ATP_c" stoichiometry="1"/>
	<speciesReference species="M_COA_c" stoichiometry="1"/>
	<speciesReference species="M_SUCC_c" stoichiometry="1"/>
</listOfProducts>
	<kineticLaw>
		<math xmlns="http://www.w3.org/1998/Math/MathML">
			<ci> FLUX_VALUE </ci>
		</math>
		<listOfParameters>
			<parameter id="LOWER_BOUND" value="-100000" units="mmol_per_gDW_per_hr"/>
			<parameter id="UPPER_BOUND" value="100000" units="mmol_per_gDW_per_hr"/>
			<parameter id="OBJECTIVE_COEFFICIENT" value="0.000000"/>
			<parameter id="FLUX_VALUE" value="0.000000" units="mmol_per_gDW_per_hr"/>
			<parameter id="REDUCED_COST" value="0.000000"/>
		</listOfParameters>
	</kineticLaw>
</reaction>
<reaction id="R177" name="177" reversible="true">
<notes>
  <html:p>GENE_ASSOCIATION:  </html:p>
  <html:p>PROTEIN_ASSOCIATION: </html:p>
  <html:p>SUBSYSTEM: </html:p>
  <html:p>PROTEIN_CLASS: </html:p>
</notes>
<listOfReactants>
	<speciesReference species="M_FUM_c" stoichiometry="1"/>
</listOfReactants>
<listOfProducts>
	<speciesReference species="M_MAL_c" stoichiometry="1"/>
</listOfProducts>
	<kineticLaw>
		<math xmlns="http://www.w3.org/1998/Math/MathML">
			<ci> FLUX_VALUE </ci>
		</math>
		<listOfParameters>
			<parameter id="LOWER_BOUND" value="-100000" units="mmol_per_gDW_per_hr"/>
			<parameter id="UPPER_BOUND" value="100000" units="mmol_per_gDW_per_hr"/>
			<parameter id="OBJECTIVE_COEFFICIENT" value="0.000000"/>
			<parameter id="FLUX_VALUE" value="0.000000" units="mmol_per_gDW_per_hr"/>
			<parameter id="REDUCED_COST" value="0.000000"/>
		</listOfParameters>
	</kineticLaw>
</reaction>
<reaction id="R178" name="178" reversible="true">
<notes>
  <html:p>GENE_ASSOCIATION:  </html:p>
  <html:p>PROTEIN_ASSOCIATION: </html:p>
  <html:p>SUBSYSTEM: </html:p>
  <html:p>PROTEIN_CLASS: </html:p>
</notes>
<listOfReactants>
	<speciesReference species="M_MAL_c" stoichiometry="1"/>
	<speciesReference species="M_NAD_c" stoichiometry="1"/>
</listOfReactants>
<listOfProducts>
	<speciesReference species="M_NADH_c" stoichiometry="1"/>
	<speciesReference species="M_OA_c" stoichiometry="1"/>
</listOfProducts>
	<kineticLaw>
		<math xmlns="http://www.w3.org/1998/Math/MathML">
			<ci> FLUX_VALUE </ci>
		</math>
		<listOfParameters>
			<parameter id="LOWER_BOUND" value="-100000" units="mmol_per_gDW_per_hr"/>
			<parameter id="UPPER_BOUND" value="100000" units="mmol_per_gDW_per_hr"/>
			<parameter id="OBJECTIVE_COEFFICIENT" value="0.000000"/>
			<parameter id="FLUX_VALUE" value="0.000000" units="mmol_per_gDW_per_hr"/>
			<parameter id="REDUCED_COST" value="0.000000"/>
		</listOfParameters>
	</kineticLaw>
</reaction>
<reaction id="R179" name="179" reversible="false">
<notes>
  <html:p>GENE_ASSOCIATION:  </html:p>
  <html:p>PROTEIN_ASSOCIATION: </html:p>
  <html:p>SUBSYSTEM: </html:p>
  <html:p>PROTEIN_CLASS: </html:p>
</notes>
<listOfReactants>
	<speciesReference species="M_CIT_c" stoichiometry="1"/>
</listOfReactants>
<listOfProducts>
	<speciesReference species="M_AC_c" stoichiometry="1"/>
	<speciesReference species="M_OA_c" stoichiometry="1"/>
</listOfProducts>
	<kineticLaw>
		<math xmlns="http://www.w3.org/1998/Math/MathML">
			<ci> FLUX_VALUE </ci>
		</math>
		<listOfParameters>
			<parameter id="LOWER_BOUND" value="0" units="mmol_per_gDW_per_hr"/>
			<parameter id="UPPER_BOUND" value="100000" units="mmol_per_gDW_per_hr"/>
			<parameter id="OBJECTIVE_COEFFICIENT" value="0.000000"/>
			<parameter id="FLUX_VALUE" value="0.000000" units="mmol_per_gDW_per_hr"/>
			<parameter id="REDUCED_COST" value="0.000000"/>
		</listOfParameters>
	</kineticLaw>
</reaction>
<reaction id="R180" name="180" reversible="false">
<notes>
  <html:p>GENE_ASSOCIATION:  </html:p>
  <html:p>PROTEIN_ASSOCIATION: </html:p>
  <html:p>SUBSYSTEM: </html:p>
  <html:p>PROTEIN_CLASS: </html:p>
</notes>
<listOfReactants>
	<speciesReference species="M_AC_c" stoichiometry="1"/>
	<speciesReference species="M_ATP_c" stoichiometry="1"/>
	<speciesReference species="M_COA_c" stoichiometry="1"/>
</listOfReactants>
<listOfProducts>
	<speciesReference species="M_ACCOA_c" stoichiometry="1"/>
	<speciesReference species="M_AMP_c" stoichiometry="1"/>
	<speciesReference species="M_PPI_c" stoichiometry="1"/>
</listOfProducts>
	<kineticLaw>
		<math xmlns="http://www.w3.org/1998/Math/MathML">
			<ci> FLUX_VALUE </ci>
		</math>
		<listOfParameters>
			<parameter id="LOWER_BOUND" value="0" units="mmol_per_gDW_per_hr"/>
			<parameter id="UPPER_BOUND" value="100000" units="mmol_per_gDW_per_hr"/>
			<parameter id="OBJECTIVE_COEFFICIENT" value="0.000000"/>
			<parameter id="FLUX_VALUE" value="0.000000" units="mmol_per_gDW_per_hr"/>
			<parameter id="REDUCED_COST" value="0.000000"/>
		</listOfParameters>
	</kineticLaw>
</reaction>
<reaction id="R181" name="181" reversible="false">
<notes>
  <html:p>GENE_ASSOCIATION:  </html:p>
  <html:p>PROTEIN_ASSOCIATION: </html:p>
  <html:p>SUBSYSTEM: </html:p>
  <html:p>PROTEIN_CLASS: </html:p>
</notes>
<listOfReactants>
	<speciesReference species="M_ACAL_c" stoichiometry="1"/>
	<speciesReference species="M_NAD_c" stoichiometry="1"/>
</listOfReactants>
<listOfProducts>
	<speciesReference species="M_AC_c" stoichiometry="1"/>
	<speciesReference species="M_NADH_c" stoichiometry="1"/>
</listOfProducts>
	<kineticLaw>
		<math xmlns="http://www.w3.org/1998/Math/MathML">
			<ci> FLUX_VALUE </ci>
		</math>
		<listOfParameters>
			<parameter id="LOWER_BOUND" value="0" units="mmol_per_gDW_per_hr"/>
			<parameter id="UPPER_BOUND" value="100000" units="mmol_per_gDW_per_hr"/>
			<parameter id="OBJECTIVE_COEFFICIENT" value="0.000000"/>
			<parameter id="FLUX_VALUE" value="0.000000" units="mmol_per_gDW_per_hr"/>
			<parameter id="REDUCED_COST" value="0.000000"/>
		</listOfParameters>
	</kineticLaw>
</reaction>
<reaction id="R182" name="182" reversible="false">
<notes>
  <html:p>GENE_ASSOCIATION:  </html:p>
  <html:p>PROTEIN_ASSOCIATION: </html:p>
  <html:p>SUBSYSTEM: </html:p>
  <html:p>PROTEIN_CLASS: </html:p>
</notes>
<listOfReactants>
	<speciesReference species="M_ATP_c" stoichiometry="1"/>
	<speciesReference species="M_PI_c" stoichiometry="1"/>
	<speciesReference species="M_PYR_c" stoichiometry="1"/>
</listOfReactants>
<listOfProducts>
	<speciesReference species="M_AMP_c" stoichiometry="1"/>
	<speciesReference species="M_PEP_c" stoichiometry="1"/>
	<speciesReference species="M_PPI_c" stoichiometry="1"/>
</listOfProducts>
	<kineticLaw>
		<math xmlns="http://www.w3.org/1998/Math/MathML">
			<ci> FLUX_VALUE </ci>
		</math>
		<listOfParameters>
			<parameter id="LOWER_BOUND" value="0" units="mmol_per_gDW_per_hr"/>
			<parameter id="UPPER_BOUND" value="100000" units="mmol_per_gDW_per_hr"/>
			<parameter id="OBJECTIVE_COEFFICIENT" value="0.000000"/>
			<parameter id="FLUX_VALUE" value="0.000000" units="mmol_per_gDW_per_hr"/>
			<parameter id="REDUCED_COST" value="0.000000"/>
		</listOfParameters>
	</kineticLaw>
</reaction>
<reaction id="R183" name="183" reversible="true">
<notes>
  <html:p>GENE_ASSOCIATION:  </html:p>
  <html:p>PROTEIN_ASSOCIATION: </html:p>
  <html:p>SUBSYSTEM: </html:p>
  <html:p>PROTEIN_CLASS: </html:p>
</notes>
<listOfReactants>
	<speciesReference species="M_LAC_c" stoichiometry="1"/>
	<speciesReference species="M_NAD_c" stoichiometry="1"/>
</listOfReactants>
<listOfProducts>
	<speciesReference species="M_NADH_c" stoichiometry="1"/>
	<speciesReference species="M_PYR_c" stoichiometry="1"/>
</listOfProducts>
	<kineticLaw>
		<math xmlns="http://www.w3.org/1998/Math/MathML">
			<ci> FLUX_VALUE </ci>
		</math>
		<listOfParameters>
			<parameter id="LOWER_BOUND" value="-100000" units="mmol_per_gDW_per_hr"/>
			<parameter id="UPPER_BOUND" value="100000" units="mmol_per_gDW_per_hr"/>
			<parameter id="OBJECTIVE_COEFFICIENT" value="0.000000"/>
			<parameter id="FLUX_VALUE" value="0.000000" units="mmol_per_gDW_per_hr"/>
			<parameter id="REDUCED_COST" value="0.000000"/>
		</listOfParameters>
	</kineticLaw>
</reaction>
<reaction id="R184" name="184" reversible="true">
<notes>
  <html:p>GENE_ASSOCIATION:  </html:p>
  <html:p>PROTEIN_ASSOCIATION: </html:p>
  <html:p>SUBSYSTEM: </html:p>
  <html:p>PROTEIN_CLASS: </html:p>
</notes>
<listOfReactants>
	<speciesReference species="M_LLAC_c" stoichiometry="1"/>
	<speciesReference species="M_NAD_c" stoichiometry="1"/>
</listOfReactants>
<listOfProducts>
	<speciesReference species="M_NADH_c" stoichiometry="1"/>
	<speciesReference species="M_PYR_c" stoichiometry="1"/>
</listOfProducts>
	<kineticLaw>
		<math xmlns="http://www.w3.org/1998/Math/MathML">
			<ci> FLUX_VALUE </ci>
		</math>
		<listOfParameters>
			<parameter id="LOWER_BOUND" value="-100000" units="mmol_per_gDW_per_hr"/>
			<parameter id="UPPER_BOUND" value="100000" units="mmol_per_gDW_per_hr"/>
			<parameter id="OBJECTIVE_COEFFICIENT" value="0.000000"/>
			<parameter id="FLUX_VALUE" value="0.000000" units="mmol_per_gDW_per_hr"/>
			<parameter id="REDUCED_COST" value="0.000000"/>
		</listOfParameters>
	</kineticLaw>
</reaction>
<reaction id="R185" name="185" reversible="false">
<notes>
  <html:p>GENE_ASSOCIATION:  </html:p>
  <html:p>PROTEIN_ASSOCIATION: </html:p>
  <html:p>SUBSYSTEM: </html:p>
  <html:p>PROTEIN_CLASS: </html:p>
</notes>
<listOfReactants>
	<speciesReference species="M_MAL_c" stoichiometry="1"/>
	<speciesReference species="M_NAD_c" stoichiometry="1"/>
</listOfReactants>
<listOfProducts>
	<speciesReference species="M_CO2_c" stoichiometry="1"/>
	<speciesReference species="M_NADH_c" stoichiometry="1"/>
	<speciesReference species="M_PYR_c" stoichiometry="1"/>
</listOfProducts>
	<kineticLaw>
		<math xmlns="http://www.w3.org/1998/Math/MathML">
			<ci> FLUX_VALUE </ci>
		</math>
		<listOfParameters>
			<parameter id="LOWER_BOUND" value="0" units="mmol_per_gDW_per_hr"/>
			<parameter id="UPPER_BOUND" value="100000" units="mmol_per_gDW_per_hr"/>
			<parameter id="OBJECTIVE_COEFFICIENT" value="0.000000"/>
			<parameter id="FLUX_VALUE" value="0.000000" units="mmol_per_gDW_per_hr"/>
			<parameter id="REDUCED_COST" value="0.000000"/>
		</listOfParameters>
	</kineticLaw>
</reaction>
<reaction id="R186" name="186" reversible="true">
<notes>
  <html:p>GENE_ASSOCIATION:  </html:p>
  <html:p>PROTEIN_ASSOCIATION: </html:p>
  <html:p>SUBSYSTEM: </html:p>
  <html:p>PROTEIN_CLASS: </html:p>
</notes>
<listOfReactants>
	<speciesReference species="M_ACCOA_c" stoichiometry="1"/>
	<speciesReference species="M_ATP_c" stoichiometry="1"/>
	<speciesReference species="M_CO2_c" stoichiometry="1"/>
</listOfReactants>
<listOfProducts>
	<speciesReference species="M_ADP_c" stoichiometry="1"/>
	<speciesReference species="M_MALCOA_c" stoichiometry="1"/>
	<speciesReference species="M_PI_c" stoichiometry="1"/>
</listOfProducts>
	<kineticLaw>
		<math xmlns="http://www.w3.org/1998/Math/MathML">
			<ci> FLUX_VALUE </ci>
		</math>
		<listOfParameters>
			<parameter id="LOWER_BOUND" value="-100000" units="mmol_per_gDW_per_hr"/>
			<parameter id="UPPER_BOUND" value="100000" units="mmol_per_gDW_per_hr"/>
			<parameter id="OBJECTIVE_COEFFICIENT" value="0.000000"/>
			<parameter id="FLUX_VALUE" value="0.000000" units="mmol_per_gDW_per_hr"/>
			<parameter id="REDUCED_COST" value="0.000000"/>
		</listOfParameters>
	</kineticLaw>
</reaction>
<reaction id="R187" name="187" reversible="false">
<notes>
  <html:p>GENE_ASSOCIATION:  </html:p>
  <html:p>PROTEIN_ASSOCIATION: </html:p>
  <html:p>SUBSYSTEM: </html:p>
  <html:p>PROTEIN_CLASS: </html:p>
</notes>
<listOfReactants>
	<speciesReference species="M_MK_c" stoichiometry="1"/>
	<speciesReference species="M_PYR_c" stoichiometry="1"/>
</listOfReactants>
<listOfProducts>
	<speciesReference species="M_AC_c" stoichiometry="1"/>
	<speciesReference species="M_CO2_c" stoichiometry="1"/>
	<speciesReference species="M_MKH2_c" stoichiometry="1"/>
</listOfProducts>
	<kineticLaw>
		<math xmlns="http://www.w3.org/1998/Math/MathML">
			<ci> FLUX_VALUE </ci>
		</math>
		<listOfParameters>
			<parameter id="LOWER_BOUND" value="0" units="mmol_per_gDW_per_hr"/>
			<parameter id="UPPER_BOUND" value="100000" units="mmol_per_gDW_per_hr"/>
			<parameter id="OBJECTIVE_COEFFICIENT" value="0.000000"/>
			<parameter id="FLUX_VALUE" value="0.000000" units="mmol_per_gDW_per_hr"/>
			<parameter id="REDUCED_COST" value="0.000000"/>
		</listOfParameters>
	</kineticLaw>
</reaction>
<reaction id="R188" name="188" reversible="true">
<notes>
  <html:p>GENE_ASSOCIATION:  </html:p>
  <html:p>PROTEIN_ASSOCIATION: </html:p>
  <html:p>SUBSYSTEM: </html:p>
  <html:p>PROTEIN_CLASS: </html:p>
</notes>
<listOfReactants>
	<speciesReference species="M_ACAL_c" stoichiometry="1"/>
	<speciesReference species="M_NADH_c" stoichiometry="1"/>
</listOfReactants>
<listOfProducts>
	<speciesReference species="M_ETH_c" stoichiometry="1"/>
	<speciesReference species="M_NAD_c" stoichiometry="1"/>
</listOfProducts>
	<kineticLaw>
		<math xmlns="http://www.w3.org/1998/Math/MathML">
			<ci> FLUX_VALUE </ci>
		</math>
		<listOfParameters>
			<parameter id="LOWER_BOUND" value="-100000" units="mmol_per_gDW_per_hr"/>
			<parameter id="UPPER_BOUND" value="100000" units="mmol_per_gDW_per_hr"/>
			<parameter id="OBJECTIVE_COEFFICIENT" value="0.000000"/>
			<parameter id="FLUX_VALUE" value="0.000000" units="mmol_per_gDW_per_hr"/>
			<parameter id="REDUCED_COST" value="0.000000"/>
		</listOfParameters>
	</kineticLaw>
</reaction>
<reaction id="R189" name="189" reversible="false">
<notes>
  <html:p>GENE_ASSOCIATION:  </html:p>
  <html:p>PROTEIN_ASSOCIATION: </html:p>
  <html:p>SUBSYSTEM: </html:p>
  <html:p>PROTEIN_CLASS: </html:p>
</notes>
<listOfReactants>
	<speciesReference species="M_AC_c" stoichiometry="1"/>
	<speciesReference species="M_ATP_c" stoichiometry="1"/>
</listOfReactants>
<listOfProducts>
	<speciesReference species="M_ACETYLP_c" stoichiometry="1"/>
	<speciesReference species="M_ADP_c" stoichiometry="1"/>
</listOfProducts>
	<kineticLaw>
		<math xmlns="http://www.w3.org/1998/Math/MathML">
			<ci> FLUX_VALUE </ci>
		</math>
		<listOfParameters>
			<parameter id="LOWER_BOUND" value="0" units="mmol_per_gDW_per_hr"/>
			<parameter id="UPPER_BOUND" value="100000" units="mmol_per_gDW_per_hr"/>
			<parameter id="OBJECTIVE_COEFFICIENT" value="0.000000"/>
			<parameter id="FLUX_VALUE" value="0.000000" units="mmol_per_gDW_per_hr"/>
			<parameter id="REDUCED_COST" value="0.000000"/>
		</listOfParameters>
	</kineticLaw>
</reaction>
<reaction id="R190" name="190" reversible="false">
<notes>
  <html:p>GENE_ASSOCIATION:  </html:p>
  <html:p>PROTEIN_ASSOCIATION: </html:p>
  <html:p>SUBSYSTEM: </html:p>
  <html:p>PROTEIN_CLASS: </html:p>
</notes>
<listOfReactants>
	<speciesReference species="M_ACETYLP_c" stoichiometry="1"/>
	<speciesReference species="M_COA_c" stoichiometry="1"/>
</listOfReactants>
<listOfProducts>
	<speciesReference species="M_ACCOA_c" stoichiometry="1"/>
	<speciesReference species="M_PI_c" stoichiometry="1"/>
</listOfProducts>
	<kineticLaw>
		<math xmlns="http://www.w3.org/1998/Math/MathML">
			<ci> FLUX_VALUE </ci>
		</math>
		<listOfParameters>
			<parameter id="LOWER_BOUND" value="0" units="mmol_per_gDW_per_hr"/>
			<parameter id="UPPER_BOUND" value="100000" units="mmol_per_gDW_per_hr"/>
			<parameter id="OBJECTIVE_COEFFICIENT" value="0.000000"/>
			<parameter id="FLUX_VALUE" value="0.000000" units="mmol_per_gDW_per_hr"/>
			<parameter id="REDUCED_COST" value="0.000000"/>
		</listOfParameters>
	</kineticLaw>
</reaction>
<reaction id="R191" name="191" reversible="false">
<notes>
  <html:p>GENE_ASSOCIATION:  </html:p>
  <html:p>PROTEIN_ASSOCIATION: </html:p>
  <html:p>SUBSYSTEM: </html:p>
  <html:p>PROTEIN_CLASS: </html:p>
</notes>
<listOfReactants>
	<speciesReference species="M_ACETYLP_c" stoichiometry="1"/>
</listOfReactants>
<listOfProducts>
	<speciesReference species="M_AC_c" stoichiometry="1"/>
	<speciesReference species="M_PI_c" stoichiometry="1"/>
</listOfProducts>
	<kineticLaw>
		<math xmlns="http://www.w3.org/1998/Math/MathML">
			<ci> FLUX_VALUE </ci>
		</math>
		<listOfParameters>
			<parameter id="LOWER_BOUND" value="0" units="mmol_per_gDW_per_hr"/>
			<parameter id="UPPER_BOUND" value="100000" units="mmol_per_gDW_per_hr"/>
			<parameter id="OBJECTIVE_COEFFICIENT" value="0.000000"/>
			<parameter id="FLUX_VALUE" value="0.000000" units="mmol_per_gDW_per_hr"/>
			<parameter id="REDUCED_COST" value="0.000000"/>
		</listOfParameters>
	</kineticLaw>
</reaction>
<reaction id="R192" name="192" reversible="false">
<notes>
  <html:p>GENE_ASSOCIATION:  </html:p>
  <html:p>PROTEIN_ASSOCIATION: </html:p>
  <html:p>SUBSYSTEM: </html:p>
  <html:p>PROTEIN_CLASS: </html:p>
</notes>
<listOfReactants>
	<speciesReference species="M_COA_c" stoichiometry="1"/>
	<speciesReference species="M_PROPIONYLP_c" stoichiometry="1"/>
</listOfReactants>
<listOfProducts>
	<speciesReference species="M_PI_c" stoichiometry="1"/>
	<speciesReference species="M_PROPIONYLCOA_c" stoichiometry="1"/>
</listOfProducts>
	<kineticLaw>
		<math xmlns="http://www.w3.org/1998/Math/MathML">
			<ci> FLUX_VALUE </ci>
		</math>
		<listOfParameters>
			<parameter id="LOWER_BOUND" value="0" units="mmol_per_gDW_per_hr"/>
			<parameter id="UPPER_BOUND" value="100000" units="mmol_per_gDW_per_hr"/>
			<parameter id="OBJECTIVE_COEFFICIENT" value="0.000000"/>
			<parameter id="FLUX_VALUE" value="0.000000" units="mmol_per_gDW_per_hr"/>
			<parameter id="REDUCED_COST" value="0.000000"/>
		</listOfParameters>
	</kineticLaw>
</reaction>
<reaction id="R193" name="193" reversible="false">
<notes>
  <html:p>GENE_ASSOCIATION:  </html:p>
  <html:p>PROTEIN_ASSOCIATION: </html:p>
  <html:p>SUBSYSTEM: </html:p>
  <html:p>PROTEIN_CLASS: </html:p>
</notes>
<listOfReactants>
	<speciesReference species="M_ATP_c" stoichiometry="1"/>
	<speciesReference species="M_PROPANOATE_c" stoichiometry="1"/>
</listOfReactants>
<listOfProducts>
	<speciesReference species="M_ADP_c" stoichiometry="1"/>
	<speciesReference species="M_PROPIONYLP_c" stoichiometry="1"/>
</listOfProducts>
	<kineticLaw>
		<math xmlns="http://www.w3.org/1998/Math/MathML">
			<ci> FLUX_VALUE </ci>
		</math>
		<listOfParameters>
			<parameter id="LOWER_BOUND" value="0" units="mmol_per_gDW_per_hr"/>
			<parameter id="UPPER_BOUND" value="100000" units="mmol_per_gDW_per_hr"/>
			<parameter id="OBJECTIVE_COEFFICIENT" value="0.000000"/>
			<parameter id="FLUX_VALUE" value="0.000000" units="mmol_per_gDW_per_hr"/>
			<parameter id="REDUCED_COST" value="0.000000"/>
		</listOfParameters>
	</kineticLaw>
</reaction>
<reaction id="R194" name="194" reversible="false">
<notes>
  <html:p>GENE_ASSOCIATION:  </html:p>
  <html:p>PROTEIN_ASSOCIATION: </html:p>
  <html:p>SUBSYSTEM: </html:p>
  <html:p>PROTEIN_CLASS: </html:p>
</notes>
<listOfReactants>
	<speciesReference species="M_SMMALONYLCOA_c" stoichiometry="1"/>
</listOfReactants>
<listOfProducts>
	<speciesReference species="M_CO2_c" stoichiometry="1"/>
	<speciesReference species="M_PROPIONYLCOA_c" stoichiometry="1"/>
</listOfProducts>
	<kineticLaw>
		<math xmlns="http://www.w3.org/1998/Math/MathML">
			<ci> FLUX_VALUE </ci>
		</math>
		<listOfParameters>
			<parameter id="LOWER_BOUND" value="0" units="mmol_per_gDW_per_hr"/>
			<parameter id="UPPER_BOUND" value="100000" units="mmol_per_gDW_per_hr"/>
			<parameter id="OBJECTIVE_COEFFICIENT" value="0.000000"/>
			<parameter id="FLUX_VALUE" value="0.000000" units="mmol_per_gDW_per_hr"/>
			<parameter id="REDUCED_COST" value="0.000000"/>
		</listOfParameters>
	</kineticLaw>
</reaction>
<reaction id="R195" name="195" reversible="false">
<notes>
  <html:p>GENE_ASSOCIATION:  </html:p>
  <html:p>PROTEIN_ASSOCIATION: </html:p>
  <html:p>SUBSYSTEM: </html:p>
  <html:p>PROTEIN_CLASS: </html:p>
</notes>
<listOfReactants>
	<speciesReference species="M_ATP_c" stoichiometry="1"/>
	<speciesReference species="M_COA_c" stoichiometry="1"/>
	<speciesReference species="M_PROPANOATE_c" stoichiometry="1"/>
</listOfReactants>
<listOfProducts>
	<speciesReference species="M_AMP_c" stoichiometry="1"/>
	<speciesReference species="M_PPI_c" stoichiometry="1"/>
	<speciesReference species="M_PROPIONYLCOA_c" stoichiometry="1"/>
</listOfProducts>
	<kineticLaw>
		<math xmlns="http://www.w3.org/1998/Math/MathML">
			<ci> FLUX_VALUE </ci>
		</math>
		<listOfParameters>
			<parameter id="LOWER_BOUND" value="0" units="mmol_per_gDW_per_hr"/>
			<parameter id="UPPER_BOUND" value="100000" units="mmol_per_gDW_per_hr"/>
			<parameter id="OBJECTIVE_COEFFICIENT" value="0.000000"/>
			<parameter id="FLUX_VALUE" value="0.000000" units="mmol_per_gDW_per_hr"/>
			<parameter id="REDUCED_COST" value="0.000000"/>
		</listOfParameters>
	</kineticLaw>
</reaction>
<reaction id="R196" name="196" reversible="false">
<notes>
  <html:p>GENE_ASSOCIATION:  </html:p>
  <html:p>PROTEIN_ASSOCIATION: </html:p>
  <html:p>SUBSYSTEM: </html:p>
  <html:p>PROTEIN_CLASS: </html:p>
</notes>
<listOfReactants>
	<speciesReference species="M_MK_c" stoichiometry="1"/>
	<speciesReference species="M_PROPIONYLCOA_c" stoichiometry="1"/>
</listOfReactants>
<listOfProducts>
	<speciesReference species="M_ACRCOA_c" stoichiometry="1"/>
	<speciesReference species="M_MKH2_c" stoichiometry="1"/>
</listOfProducts>
	<kineticLaw>
		<math xmlns="http://www.w3.org/1998/Math/MathML">
			<ci> FLUX_VALUE </ci>
		</math>
		<listOfParameters>
			<parameter id="LOWER_BOUND" value="0" units="mmol_per_gDW_per_hr"/>
			<parameter id="UPPER_BOUND" value="100000" units="mmol_per_gDW_per_hr"/>
			<parameter id="OBJECTIVE_COEFFICIENT" value="0.000000"/>
			<parameter id="FLUX_VALUE" value="0.000000" units="mmol_per_gDW_per_hr"/>
			<parameter id="REDUCED_COST" value="0.000000"/>
		</listOfParameters>
	</kineticLaw>
</reaction>
<reaction id="R197" name="197" reversible="true">
<notes>
  <html:p>GENE_ASSOCIATION:  </html:p>
  <html:p>PROTEIN_ASSOCIATION: </html:p>
  <html:p>SUBSYSTEM: </html:p>
  <html:p>PROTEIN_CLASS: </html:p>
</notes>
<listOfReactants>
	<speciesReference species="M_ACRCOA_c" stoichiometry="1"/>
</listOfReactants>
<listOfProducts>
	<speciesReference species="M_HPCOA_c" stoichiometry="1"/>
</listOfProducts>
	<kineticLaw>
		<math xmlns="http://www.w3.org/1998/Math/MathML">
			<ci> FLUX_VALUE </ci>
		</math>
		<listOfParameters>
			<parameter id="LOWER_BOUND" value="-100000" units="mmol_per_gDW_per_hr"/>
			<parameter id="UPPER_BOUND" value="100000" units="mmol_per_gDW_per_hr"/>
			<parameter id="OBJECTIVE_COEFFICIENT" value="0.000000"/>
			<parameter id="FLUX_VALUE" value="0.000000" units="mmol_per_gDW_per_hr"/>
			<parameter id="REDUCED_COST" value="0.000000"/>
		</listOfParameters>
	</kineticLaw>
</reaction>
<reaction id="R198" name="198" reversible="true">
<notes>
  <html:p>GENE_ASSOCIATION:  </html:p>
  <html:p>PROTEIN_ASSOCIATION: </html:p>
  <html:p>SUBSYSTEM: </html:p>
  <html:p>PROTEIN_CLASS: </html:p>
</notes>
<listOfReactants>
	<speciesReference species="M_HPCOA_c" stoichiometry="1"/>
	<speciesReference species="M_NADP_c" stoichiometry="1"/>
</listOfReactants>
<listOfProducts>
	<speciesReference species="M_NADPH_c" stoichiometry="1"/>
	<speciesReference species="M_OPCOA_c" stoichiometry="1"/>
</listOfProducts>
	<kineticLaw>
		<math xmlns="http://www.w3.org/1998/Math/MathML">
			<ci> FLUX_VALUE </ci>
		</math>
		<listOfParameters>
			<parameter id="LOWER_BOUND" value="-100000" units="mmol_per_gDW_per_hr"/>
			<parameter id="UPPER_BOUND" value="100000" units="mmol_per_gDW_per_hr"/>
			<parameter id="OBJECTIVE_COEFFICIENT" value="0.000000"/>
			<parameter id="FLUX_VALUE" value="0.000000" units="mmol_per_gDW_per_hr"/>
			<parameter id="REDUCED_COST" value="0.000000"/>
		</listOfParameters>
	</kineticLaw>
</reaction>
<reaction id="R199" name="199" reversible="true">
<notes>
  <html:p>GENE_ASSOCIATION:  </html:p>
  <html:p>PROTEIN_ASSOCIATION: </html:p>
  <html:p>SUBSYSTEM: </html:p>
  <html:p>PROTEIN_CLASS: </html:p>
</notes>
<listOfReactants>
	<speciesReference species="M_NADPH_c" stoichiometry="1"/>
	<speciesReference species="M_O2_c" stoichiometry="1"/>
	<speciesReference species="M_OPCOA_c" stoichiometry="1"/>
</listOfReactants>
<listOfProducts>
	<speciesReference species="M_MALCOA_c" stoichiometry="1"/>
	<speciesReference species="M_NADP_c" stoichiometry="1"/>
</listOfProducts>
	<kineticLaw>
		<math xmlns="http://www.w3.org/1998/Math/MathML">
			<ci> FLUX_VALUE </ci>
		</math>
		<listOfParameters>
			<parameter id="LOWER_BOUND" value="-100000" units="mmol_per_gDW_per_hr"/>
			<parameter id="UPPER_BOUND" value="100000" units="mmol_per_gDW_per_hr"/>
			<parameter id="OBJECTIVE_COEFFICIENT" value="0.000000"/>
			<parameter id="FLUX_VALUE" value="0.000000" units="mmol_per_gDW_per_hr"/>
			<parameter id="REDUCED_COST" value="0.000000"/>
		</listOfParameters>
	</kineticLaw>
</reaction>
<reaction id="R200" name="200" reversible="true">
<notes>
  <html:p>GENE_ASSOCIATION:  </html:p>
  <html:p>PROTEIN_ASSOCIATION: </html:p>
  <html:p>SUBSYSTEM: </html:p>
  <html:p>PROTEIN_CLASS: </html:p>
</notes>
<listOfReactants>
	<speciesReference species="M_AACCOA_c" stoichiometry="1"/>
	<speciesReference species="M_NADPH_c" stoichiometry="1"/>
</listOfReactants>
<listOfProducts>
	<speciesReference species="M_NADP_c" stoichiometry="1"/>
	<speciesReference species="M_SHYDROXYBUTANOYL_c" stoichiometry="1"/>
</listOfProducts>
	<kineticLaw>
		<math xmlns="http://www.w3.org/1998/Math/MathML">
			<ci> FLUX_VALUE </ci>
		</math>
		<listOfParameters>
			<parameter id="LOWER_BOUND" value="-100000" units="mmol_per_gDW_per_hr"/>
			<parameter id="UPPER_BOUND" value="100000" units="mmol_per_gDW_per_hr"/>
			<parameter id="OBJECTIVE_COEFFICIENT" value="0.000000"/>
			<parameter id="FLUX_VALUE" value="0.000000" units="mmol_per_gDW_per_hr"/>
			<parameter id="REDUCED_COST" value="0.000000"/>
		</listOfParameters>
	</kineticLaw>
</reaction>
<reaction id="R201" name="201" reversible="true">
<notes>
  <html:p>GENE_ASSOCIATION:  </html:p>
  <html:p>PROTEIN_ASSOCIATION: </html:p>
  <html:p>SUBSYSTEM: </html:p>
  <html:p>PROTEIN_CLASS: </html:p>
</notes>
<listOfReactants>
	<speciesReference species="M_CROTONOYLCOA_c" stoichiometry="1"/>
</listOfReactants>
<listOfProducts>
	<speciesReference species="M_SHYDROXYBUTANOYL_c" stoichiometry="1"/>
</listOfProducts>
	<kineticLaw>
		<math xmlns="http://www.w3.org/1998/Math/MathML">
			<ci> FLUX_VALUE </ci>
		</math>
		<listOfParameters>
			<parameter id="LOWER_BOUND" value="-100000" units="mmol_per_gDW_per_hr"/>
			<parameter id="UPPER_BOUND" value="100000" units="mmol_per_gDW_per_hr"/>
			<parameter id="OBJECTIVE_COEFFICIENT" value="0.000000"/>
			<parameter id="FLUX_VALUE" value="0.000000" units="mmol_per_gDW_per_hr"/>
			<parameter id="REDUCED_COST" value="0.000000"/>
		</listOfParameters>
	</kineticLaw>
</reaction>
<reaction id="R202" name="202" reversible="true">
<notes>
  <html:p>GENE_ASSOCIATION:  </html:p>
  <html:p>PROTEIN_ASSOCIATION: </html:p>
  <html:p>SUBSYSTEM: </html:p>
  <html:p>PROTEIN_CLASS: </html:p>
</notes>
<listOfReactants>
	<speciesReference species="M_RHYDROXYBUTANOYL_c" stoichiometry="1"/>
</listOfReactants>
<listOfProducts>
	<speciesReference species="M_SHYDROXYBUTANOYL_c" stoichiometry="1"/>
</listOfProducts>
	<kineticLaw>
		<math xmlns="http://www.w3.org/1998/Math/MathML">
			<ci> FLUX_VALUE </ci>
		</math>
		<listOfParameters>
			<parameter id="LOWER_BOUND" value="-100000" units="mmol_per_gDW_per_hr"/>
			<parameter id="UPPER_BOUND" value="100000" units="mmol_per_gDW_per_hr"/>
			<parameter id="OBJECTIVE_COEFFICIENT" value="0.000000"/>
			<parameter id="FLUX_VALUE" value="0.000000" units="mmol_per_gDW_per_hr"/>
			<parameter id="REDUCED_COST" value="0.000000"/>
		</listOfParameters>
	</kineticLaw>
</reaction>
<reaction id="R203" name="203" reversible="false">
<notes>
  <html:p>GENE_ASSOCIATION:  </html:p>
  <html:p>PROTEIN_ASSOCIATION: </html:p>
  <html:p>SUBSYSTEM: </html:p>
  <html:p>PROTEIN_CLASS: </html:p>
</notes>
<listOfReactants>
	<speciesReference species="M_NAD_c" stoichiometry="1"/>
	<speciesReference species="M_RHYDROXYBUTANOATE_c" stoichiometry="1"/>
</listOfReactants>
<listOfProducts>
	<speciesReference species="M_ACTAC_c" stoichiometry="1"/>
	<speciesReference species="M_NADH_c" stoichiometry="1"/>
</listOfProducts>
	<kineticLaw>
		<math xmlns="http://www.w3.org/1998/Math/MathML">
			<ci> FLUX_VALUE </ci>
		</math>
		<listOfParameters>
			<parameter id="LOWER_BOUND" value="0" units="mmol_per_gDW_per_hr"/>
			<parameter id="UPPER_BOUND" value="100000" units="mmol_per_gDW_per_hr"/>
			<parameter id="OBJECTIVE_COEFFICIENT" value="0.000000"/>
			<parameter id="FLUX_VALUE" value="0.000000" units="mmol_per_gDW_per_hr"/>
			<parameter id="REDUCED_COST" value="0.000000"/>
		</listOfParameters>
	</kineticLaw>
</reaction>
<reaction id="R204" name="204" reversible="false">
<notes>
  <html:p>GENE_ASSOCIATION:  </html:p>
  <html:p>PROTEIN_ASSOCIATION: </html:p>
  <html:p>SUBSYSTEM: </html:p>
  <html:p>PROTEIN_CLASS: </html:p>
</notes>
<listOfReactants>
	<speciesReference species="M_G6P_c" stoichiometry="1"/>
	<speciesReference species="M_NADP_c" stoichiometry="1"/>
</listOfReactants>
<listOfProducts>
	<speciesReference species="M_D6PGL_c" stoichiometry="1"/>
	<speciesReference species="M_NADPH_c" stoichiometry="1"/>
</listOfProducts>
	<kineticLaw>
		<math xmlns="http://www.w3.org/1998/Math/MathML">
			<ci> FLUX_VALUE </ci>
		</math>
		<listOfParameters>
			<parameter id="LOWER_BOUND" value="0" units="mmol_per_gDW_per_hr"/>
			<parameter id="UPPER_BOUND" value="100000" units="mmol_per_gDW_per_hr"/>
			<parameter id="OBJECTIVE_COEFFICIENT" value="0.000000"/>
			<parameter id="FLUX_VALUE" value="0.000000" units="mmol_per_gDW_per_hr"/>
			<parameter id="REDUCED_COST" value="0.000000"/>
		</listOfParameters>
	</kineticLaw>
</reaction>
<reaction id="R205" name="205" reversible="false">
<notes>
  <html:p>GENE_ASSOCIATION:  </html:p>
  <html:p>PROTEIN_ASSOCIATION: </html:p>
  <html:p>SUBSYSTEM: </html:p>
  <html:p>PROTEIN_CLASS: </html:p>
</notes>
<listOfReactants>
	<speciesReference species="M_G6P_c" stoichiometry="1"/>
	<speciesReference species="M_NAD_c" stoichiometry="1"/>
</listOfReactants>
<listOfProducts>
	<speciesReference species="M_D6PGL_c" stoichiometry="1"/>
	<speciesReference species="M_NADH_c" stoichiometry="1"/>
</listOfProducts>
	<kineticLaw>
		<math xmlns="http://www.w3.org/1998/Math/MathML">
			<ci> FLUX_VALUE </ci>
		</math>
		<listOfParameters>
			<parameter id="LOWER_BOUND" value="0" units="mmol_per_gDW_per_hr"/>
			<parameter id="UPPER_BOUND" value="0" units="mmol_per_gDW_per_hr"/>
			<parameter id="OBJECTIVE_COEFFICIENT" value="0.000000"/>
			<parameter id="FLUX_VALUE" value="0.000000" units="mmol_per_gDW_per_hr"/>
			<parameter id="REDUCED_COST" value="0.000000"/>
		</listOfParameters>
	</kineticLaw>
</reaction>
<reaction id="R206" name="206" reversible="false">
<notes>
  <html:p>GENE_ASSOCIATION:  </html:p>
  <html:p>PROTEIN_ASSOCIATION: </html:p>
  <html:p>SUBSYSTEM: </html:p>
  <html:p>PROTEIN_CLASS: </html:p>
</notes>
<listOfReactants>
	<speciesReference species="M_D6PGL_c" stoichiometry="1"/>
</listOfReactants>
<listOfProducts>
	<speciesReference species="M_D6PGC_c" stoichiometry="1"/>
</listOfProducts>
	<kineticLaw>
		<math xmlns="http://www.w3.org/1998/Math/MathML">
			<ci> FLUX_VALUE </ci>
		</math>
		<listOfParameters>
			<parameter id="LOWER_BOUND" value="0" units="mmol_per_gDW_per_hr"/>
			<parameter id="UPPER_BOUND" value="100000" units="mmol_per_gDW_per_hr"/>
			<parameter id="OBJECTIVE_COEFFICIENT" value="0.000000"/>
			<parameter id="FLUX_VALUE" value="0.000000" units="mmol_per_gDW_per_hr"/>
			<parameter id="REDUCED_COST" value="0.000000"/>
		</listOfParameters>
	</kineticLaw>
</reaction>
<reaction id="R207" name="207" reversible="false">
<notes>
  <html:p>GENE_ASSOCIATION:  </html:p>
  <html:p>PROTEIN_ASSOCIATION: </html:p>
  <html:p>SUBSYSTEM: </html:p>
  <html:p>PROTEIN_CLASS: </html:p>
</notes>
<listOfReactants>
	<speciesReference species="M_D6PGC_c" stoichiometry="1"/>
	<speciesReference species="M_NADP_c" stoichiometry="1"/>
</listOfReactants>
<listOfProducts>
	<speciesReference species="M_CO2_c" stoichiometry="1"/>
	<speciesReference species="M_NADPH_c" stoichiometry="1"/>
	<speciesReference species="M_RL5P_c" stoichiometry="1"/>
</listOfProducts>
	<kineticLaw>
		<math xmlns="http://www.w3.org/1998/Math/MathML">
			<ci> FLUX_VALUE </ci>
		</math>
		<listOfParameters>
			<parameter id="LOWER_BOUND" value="0" units="mmol_per_gDW_per_hr"/>
			<parameter id="UPPER_BOUND" value="100000" units="mmol_per_gDW_per_hr"/>
			<parameter id="OBJECTIVE_COEFFICIENT" value="0.000000"/>
			<parameter id="FLUX_VALUE" value="0.000000" units="mmol_per_gDW_per_hr"/>
			<parameter id="REDUCED_COST" value="0.000000"/>
		</listOfParameters>
	</kineticLaw>
</reaction>
<reaction id="R208" name="208" reversible="true">
<notes>
  <html:p>GENE_ASSOCIATION:  </html:p>
  <html:p>PROTEIN_ASSOCIATION: </html:p>
  <html:p>SUBSYSTEM: </html:p>
  <html:p>PROTEIN_CLASS: </html:p>
</notes>
<listOfReactants>
	<speciesReference species="M_RL5P_c" stoichiometry="1"/>
</listOfReactants>
<listOfProducts>
	<speciesReference species="M_X5P_c" stoichiometry="1"/>
</listOfProducts>
	<kineticLaw>
		<math xmlns="http://www.w3.org/1998/Math/MathML">
			<ci> FLUX_VALUE </ci>
		</math>
		<listOfParameters>
			<parameter id="LOWER_BOUND" value="-100000" units="mmol_per_gDW_per_hr"/>
			<parameter id="UPPER_BOUND" value="100000" units="mmol_per_gDW_per_hr"/>
			<parameter id="OBJECTIVE_COEFFICIENT" value="0.000000"/>
			<parameter id="FLUX_VALUE" value="0.000000" units="mmol_per_gDW_per_hr"/>
			<parameter id="REDUCED_COST" value="0.000000"/>
		</listOfParameters>
	</kineticLaw>
</reaction>
<reaction id="R209" name="209" reversible="true">
<notes>
  <html:p>GENE_ASSOCIATION:  </html:p>
  <html:p>PROTEIN_ASSOCIATION: </html:p>
  <html:p>SUBSYSTEM: </html:p>
  <html:p>PROTEIN_CLASS: </html:p>
</notes>
<listOfReactants>
	<speciesReference species="M_RL5P_c" stoichiometry="1"/>
</listOfReactants>
<listOfProducts>
	<speciesReference species="M_R5P_c" stoichiometry="1"/>
</listOfProducts>
	<kineticLaw>
		<math xmlns="http://www.w3.org/1998/Math/MathML">
			<ci> FLUX_VALUE </ci>
		</math>
		<listOfParameters>
			<parameter id="LOWER_BOUND" value="-100000" units="mmol_per_gDW_per_hr"/>
			<parameter id="UPPER_BOUND" value="100000" units="mmol_per_gDW_per_hr"/>
			<parameter id="OBJECTIVE_COEFFICIENT" value="0.000000"/>
			<parameter id="FLUX_VALUE" value="0.000000" units="mmol_per_gDW_per_hr"/>
			<parameter id="REDUCED_COST" value="0.000000"/>
		</listOfParameters>
	</kineticLaw>
</reaction>
<reaction id="R210" name="210" reversible="true">
<notes>
  <html:p>GENE_ASSOCIATION:  </html:p>
  <html:p>PROTEIN_ASSOCIATION: </html:p>
  <html:p>SUBSYSTEM: </html:p>
  <html:p>PROTEIN_CLASS: </html:p>
</notes>
<listOfReactants>
	<speciesReference species="M_R1P_c" stoichiometry="1"/>
</listOfReactants>
<listOfProducts>
	<speciesReference species="M_R5P_c" stoichiometry="1"/>
</listOfProducts>
	<kineticLaw>
		<math xmlns="http://www.w3.org/1998/Math/MathML">
			<ci> FLUX_VALUE </ci>
		</math>
		<listOfParameters>
			<parameter id="LOWER_BOUND" value="-100000" units="mmol_per_gDW_per_hr"/>
			<parameter id="UPPER_BOUND" value="100000" units="mmol_per_gDW_per_hr"/>
			<parameter id="OBJECTIVE_COEFFICIENT" value="0.000000"/>
			<parameter id="FLUX_VALUE" value="0.000000" units="mmol_per_gDW_per_hr"/>
			<parameter id="REDUCED_COST" value="0.000000"/>
		</listOfParameters>
	</kineticLaw>
</reaction>
<reaction id="R211" name="211" reversible="true">
<notes>
  <html:p>GENE_ASSOCIATION:  </html:p>
  <html:p>PROTEIN_ASSOCIATION: </html:p>
  <html:p>SUBSYSTEM: </html:p>
  <html:p>PROTEIN_CLASS: </html:p>
</notes>
<listOfReactants>
	<speciesReference species="M_R5P_c" stoichiometry="1"/>
	<speciesReference species="M_X5P_c" stoichiometry="1"/>
</listOfReactants>
<listOfProducts>
	<speciesReference species="M_G3P_c" stoichiometry="1"/>
	<speciesReference species="M_S7P_c" stoichiometry="1"/>
</listOfProducts>
	<kineticLaw>
		<math xmlns="http://www.w3.org/1998/Math/MathML">
			<ci> FLUX_VALUE </ci>
		</math>
		<listOfParameters>
			<parameter id="LOWER_BOUND" value="-100000" units="mmol_per_gDW_per_hr"/>
			<parameter id="UPPER_BOUND" value="100000" units="mmol_per_gDW_per_hr"/>
			<parameter id="OBJECTIVE_COEFFICIENT" value="0.000000"/>
			<parameter id="FLUX_VALUE" value="0.000000" units="mmol_per_gDW_per_hr"/>
			<parameter id="REDUCED_COST" value="0.000000"/>
		</listOfParameters>
	</kineticLaw>
</reaction>
<reaction id="R212" name="212" reversible="true">
<notes>
  <html:p>GENE_ASSOCIATION:  </html:p>
  <html:p>PROTEIN_ASSOCIATION: </html:p>
  <html:p>SUBSYSTEM: </html:p>
  <html:p>PROTEIN_CLASS: </html:p>
</notes>
<listOfReactants>
	<speciesReference species="M_E4P_c" stoichiometry="1"/>
	<speciesReference species="M_X5P_c" stoichiometry="1"/>
</listOfReactants>
<listOfProducts>
	<speciesReference species="M_F6P_c" stoichiometry="1"/>
	<speciesReference species="M_G3P_c" stoichiometry="1"/>
</listOfProducts>
	<kineticLaw>
		<math xmlns="http://www.w3.org/1998/Math/MathML">
			<ci> FLUX_VALUE </ci>
		</math>
		<listOfParameters>
			<parameter id="LOWER_BOUND" value="-100000" units="mmol_per_gDW_per_hr"/>
			<parameter id="UPPER_BOUND" value="100000" units="mmol_per_gDW_per_hr"/>
			<parameter id="OBJECTIVE_COEFFICIENT" value="0.000000"/>
			<parameter id="FLUX_VALUE" value="0.000000" units="mmol_per_gDW_per_hr"/>
			<parameter id="REDUCED_COST" value="0.000000"/>
		</listOfParameters>
	</kineticLaw>
</reaction>
<reaction id="R213" name="213" reversible="true">
<notes>
  <html:p>GENE_ASSOCIATION:  </html:p>
  <html:p>PROTEIN_ASSOCIATION: </html:p>
  <html:p>SUBSYSTEM: </html:p>
  <html:p>PROTEIN_CLASS: </html:p>
</notes>
<listOfReactants>
	<speciesReference species="M_G3P_c" stoichiometry="1"/>
	<speciesReference species="M_S7P_c" stoichiometry="1"/>
</listOfReactants>
<listOfProducts>
	<speciesReference species="M_E4P_c" stoichiometry="1"/>
	<speciesReference species="M_F6P_c" stoichiometry="1"/>
</listOfProducts>
	<kineticLaw>
		<math xmlns="http://www.w3.org/1998/Math/MathML">
			<ci> FLUX_VALUE </ci>
		</math>
		<listOfParameters>
			<parameter id="LOWER_BOUND" value="-100000" units="mmol_per_gDW_per_hr"/>
			<parameter id="UPPER_BOUND" value="100000" units="mmol_per_gDW_per_hr"/>
			<parameter id="OBJECTIVE_COEFFICIENT" value="0.000000"/>
			<parameter id="FLUX_VALUE" value="0.000000" units="mmol_per_gDW_per_hr"/>
			<parameter id="REDUCED_COST" value="0.000000"/>
		</listOfParameters>
	</kineticLaw>
</reaction>
<reaction id="R214" name="214" reversible="false">
<notes>
  <html:p>GENE_ASSOCIATION:  </html:p>
  <html:p>PROTEIN_ASSOCIATION: </html:p>
  <html:p>SUBSYSTEM: </html:p>
  <html:p>PROTEIN_CLASS: </html:p>
</notes>
<listOfReactants>
	<speciesReference species="M_ATP_c" stoichiometry="1"/>
	<speciesReference species="M_DRIB_c" stoichiometry="1"/>
</listOfReactants>
<listOfProducts>
	<speciesReference species="M_ADP_c" stoichiometry="1"/>
	<speciesReference species="M_DR5P_c" stoichiometry="1"/>
</listOfProducts>
	<kineticLaw>
		<math xmlns="http://www.w3.org/1998/Math/MathML">
			<ci> FLUX_VALUE </ci>
		</math>
		<listOfParameters>
			<parameter id="LOWER_BOUND" value="0" units="mmol_per_gDW_per_hr"/>
			<parameter id="UPPER_BOUND" value="100000" units="mmol_per_gDW_per_hr"/>
			<parameter id="OBJECTIVE_COEFFICIENT" value="0.000000"/>
			<parameter id="FLUX_VALUE" value="0.000000" units="mmol_per_gDW_per_hr"/>
			<parameter id="REDUCED_COST" value="0.000000"/>
		</listOfParameters>
	</kineticLaw>
</reaction>
<reaction id="R215" name="215" reversible="false">
<notes>
  <html:p>GENE_ASSOCIATION:  </html:p>
  <html:p>PROTEIN_ASSOCIATION: </html:p>
  <html:p>SUBSYSTEM: </html:p>
  <html:p>PROTEIN_CLASS: </html:p>
</notes>
<listOfReactants>
	<speciesReference species="M_DR5P_c" stoichiometry="1"/>
</listOfReactants>
<listOfProducts>
	<speciesReference species="M_ACAL_c" stoichiometry="1"/>
	<speciesReference species="M_G3P_c" stoichiometry="1"/>
</listOfProducts>
	<kineticLaw>
		<math xmlns="http://www.w3.org/1998/Math/MathML">
			<ci> FLUX_VALUE </ci>
		</math>
		<listOfParameters>
			<parameter id="LOWER_BOUND" value="0" units="mmol_per_gDW_per_hr"/>
			<parameter id="UPPER_BOUND" value="100000" units="mmol_per_gDW_per_hr"/>
			<parameter id="OBJECTIVE_COEFFICIENT" value="0.000000"/>
			<parameter id="FLUX_VALUE" value="0.000000" units="mmol_per_gDW_per_hr"/>
			<parameter id="REDUCED_COST" value="0.000000"/>
		</listOfParameters>
	</kineticLaw>
</reaction>
<reaction id="R216" name="216" reversible="false">
<notes>
  <html:p>GENE_ASSOCIATION:  </html:p>
  <html:p>PROTEIN_ASSOCIATION: </html:p>
  <html:p>SUBSYSTEM: </html:p>
  <html:p>PROTEIN_CLASS: </html:p>
</notes>
<listOfReactants>
	<speciesReference species="M_G15L_c" stoichiometry="1"/>
</listOfReactants>
<listOfProducts>
	<speciesReference species="M_GLUC_c" stoichiometry="1"/>
</listOfProducts>
	<kineticLaw>
		<math xmlns="http://www.w3.org/1998/Math/MathML">
			<ci> FLUX_VALUE </ci>
		</math>
		<listOfParameters>
			<parameter id="LOWER_BOUND" value="0" units="mmol_per_gDW_per_hr"/>
			<parameter id="UPPER_BOUND" value="100000" units="mmol_per_gDW_per_hr"/>
			<parameter id="OBJECTIVE_COEFFICIENT" value="0.000000"/>
			<parameter id="FLUX_VALUE" value="0.000000" units="mmol_per_gDW_per_hr"/>
			<parameter id="REDUCED_COST" value="0.000000"/>
		</listOfParameters>
	</kineticLaw>
</reaction>
<reaction id="R217" name="217" reversible="false">
<notes>
  <html:p>GENE_ASSOCIATION:  </html:p>
  <html:p>PROTEIN_ASSOCIATION: </html:p>
  <html:p>SUBSYSTEM: </html:p>
  <html:p>PROTEIN_CLASS: </html:p>
</notes>
<listOfReactants>
	<speciesReference species="M_KDPG_c" stoichiometry="1"/>
</listOfReactants>
<listOfProducts>
	<speciesReference species="M_G3P_c" stoichiometry="1"/>
	<speciesReference species="M_PYR_c" stoichiometry="1"/>
</listOfProducts>
	<kineticLaw>
		<math xmlns="http://www.w3.org/1998/Math/MathML">
			<ci> FLUX_VALUE </ci>
		</math>
		<listOfParameters>
			<parameter id="LOWER_BOUND" value="0" units="mmol_per_gDW_per_hr"/>
			<parameter id="UPPER_BOUND" value="100000" units="mmol_per_gDW_per_hr"/>
			<parameter id="OBJECTIVE_COEFFICIENT" value="0.000000"/>
			<parameter id="FLUX_VALUE" value="0.000000" units="mmol_per_gDW_per_hr"/>
			<parameter id="REDUCED_COST" value="0.000000"/>
		</listOfParameters>
	</kineticLaw>
</reaction>
<reaction id="R218" name="218" reversible="false">
<notes>
  <html:p>GENE_ASSOCIATION:  </html:p>
  <html:p>PROTEIN_ASSOCIATION: </html:p>
  <html:p>SUBSYSTEM: </html:p>
  <html:p>PROTEIN_CLASS: </html:p>
</notes>
<listOfReactants>
	<speciesReference species="M_ATP_c" stoichiometry="1"/>
	<speciesReference species="M_KDG_c" stoichiometry="1"/>
</listOfReactants>
<listOfProducts>
	<speciesReference species="M_ADP_c" stoichiometry="1"/>
	<speciesReference species="M_KDPG_c" stoichiometry="1"/>
</listOfProducts>
	<kineticLaw>
		<math xmlns="http://www.w3.org/1998/Math/MathML">
			<ci> FLUX_VALUE </ci>
		</math>
		<listOfParameters>
			<parameter id="LOWER_BOUND" value="0" units="mmol_per_gDW_per_hr"/>
			<parameter id="UPPER_BOUND" value="100000" units="mmol_per_gDW_per_hr"/>
			<parameter id="OBJECTIVE_COEFFICIENT" value="0.000000"/>
			<parameter id="FLUX_VALUE" value="0.000000" units="mmol_per_gDW_per_hr"/>
			<parameter id="REDUCED_COST" value="0.000000"/>
		</listOfParameters>
	</kineticLaw>
</reaction>
<reaction id="R219" name="219" reversible="false">
<notes>
  <html:p>GENE_ASSOCIATION:  </html:p>
  <html:p>PROTEIN_ASSOCIATION: </html:p>
  <html:p>SUBSYSTEM: </html:p>
  <html:p>PROTEIN_CLASS: </html:p>
</notes>
<listOfReactants>
	<speciesReference species="M_NAD_c" stoichiometry="2"/>
	<speciesReference species="M_UDPG_c" stoichiometry="1"/>
</listOfReactants>
<listOfProducts>
	<speciesReference species="M_NADH_c" stoichiometry="2"/>
	<speciesReference species="M_UDPDGLUC_c" stoichiometry="1"/>
</listOfProducts>
	<kineticLaw>
		<math xmlns="http://www.w3.org/1998/Math/MathML">
			<ci> FLUX_VALUE </ci>
		</math>
		<listOfParameters>
			<parameter id="LOWER_BOUND" value="0" units="mmol_per_gDW_per_hr"/>
			<parameter id="UPPER_BOUND" value="100000" units="mmol_per_gDW_per_hr"/>
			<parameter id="OBJECTIVE_COEFFICIENT" value="0.000000"/>
			<parameter id="FLUX_VALUE" value="0.000000" units="mmol_per_gDW_per_hr"/>
			<parameter id="REDUCED_COST" value="0.000000"/>
		</listOfParameters>
	</kineticLaw>
</reaction>
<reaction id="R220" name="220" reversible="false">
<notes>
  <html:p>GENE_ASSOCIATION:  </html:p>
  <html:p>PROTEIN_ASSOCIATION: </html:p>
  <html:p>SUBSYSTEM: </html:p>
  <html:p>PROTEIN_CLASS: </html:p>
</notes>
<listOfReactants>
	<speciesReference species="M_ATP_c" stoichiometry="1"/>
	<speciesReference species="M_CO2_c" stoichiometry="1"/>
	<speciesReference species="M_PYR_c" stoichiometry="1"/>
</listOfReactants>
<listOfProducts>
	<speciesReference species="M_ADP_c" stoichiometry="1"/>
	<speciesReference species="M_OA_c" stoichiometry="1"/>
	<speciesReference species="M_PI_c" stoichiometry="1"/>
</listOfProducts>
	<kineticLaw>
		<math xmlns="http://www.w3.org/1998/Math/MathML">
			<ci> FLUX_VALUE </ci>
		</math>
		<listOfParameters>
			<parameter id="LOWER_BOUND" value="0" units="mmol_per_gDW_per_hr"/>
			<parameter id="UPPER_BOUND" value="100000" units="mmol_per_gDW_per_hr"/>
			<parameter id="OBJECTIVE_COEFFICIENT" value="0.000000"/>
			<parameter id="FLUX_VALUE" value="0.000000" units="mmol_per_gDW_per_hr"/>
			<parameter id="REDUCED_COST" value="0.000000"/>
		</listOfParameters>
	</kineticLaw>
</reaction>
<reaction id="R221" name="221" reversible="false">
<notes>
  <html:p>GENE_ASSOCIATION:  </html:p>
  <html:p>PROTEIN_ASSOCIATION: </html:p>
  <html:p>SUBSYSTEM: </html:p>
  <html:p>PROTEIN_CLASS: </html:p>
</notes>
<listOfReactants>
	<speciesReference species="M_CO2_c" stoichiometry="1"/>
	<speciesReference species="M_GDP_c" stoichiometry="1"/>
	<speciesReference species="M_PEP_c" stoichiometry="1"/>
</listOfReactants>
<listOfProducts>
	<speciesReference species="M_GTP_c" stoichiometry="1"/>
	<speciesReference species="M_OA_c" stoichiometry="1"/>
</listOfProducts>
	<kineticLaw>
		<math xmlns="http://www.w3.org/1998/Math/MathML">
			<ci> FLUX_VALUE </ci>
		</math>
		<listOfParameters>
			<parameter id="LOWER_BOUND" value="-100000" units="mmol_per_gDW_per_hr"/>
			<parameter id="UPPER_BOUND" value="0" units="mmol_per_gDW_per_hr"/>
			<parameter id="OBJECTIVE_COEFFICIENT" value="0.000000"/>
			<parameter id="FLUX_VALUE" value="0.000000" units="mmol_per_gDW_per_hr"/>
			<parameter id="REDUCED_COST" value="0.000000"/>
		</listOfParameters>
	</kineticLaw>
</reaction>
<reaction id="R222" name="222" reversible="false">
<notes>
  <html:p>GENE_ASSOCIATION:  </html:p>
  <html:p>PROTEIN_ASSOCIATION: </html:p>
  <html:p>SUBSYSTEM: </html:p>
  <html:p>PROTEIN_CLASS: </html:p>
</notes>
<listOfReactants>
	<speciesReference species="M_CO2_c" stoichiometry="1"/>
	<speciesReference species="M_PEP_c" stoichiometry="1"/>
</listOfReactants>
<listOfProducts>
	<speciesReference species="M_OA_c" stoichiometry="1"/>
	<speciesReference species="M_PI_c" stoichiometry="1"/>
</listOfProducts>
	<kineticLaw>
		<math xmlns="http://www.w3.org/1998/Math/MathML">
			<ci> FLUX_VALUE </ci>
		</math>
		<listOfParameters>
			<parameter id="LOWER_BOUND" value="0" units="mmol_per_gDW_per_hr"/>
			<parameter id="UPPER_BOUND" value="100000" units="mmol_per_gDW_per_hr"/>
			<parameter id="OBJECTIVE_COEFFICIENT" value="0.000000"/>
			<parameter id="FLUX_VALUE" value="0.000000" units="mmol_per_gDW_per_hr"/>
			<parameter id="REDUCED_COST" value="0.000000"/>
		</listOfParameters>
	</kineticLaw>
</reaction>
<reaction id="R223" name="223" reversible="false">
<notes>
  <html:p>GENE_ASSOCIATION:  </html:p>
  <html:p>PROTEIN_ASSOCIATION: </html:p>
  <html:p>SUBSYSTEM: </html:p>
  <html:p>PROTEIN_CLASS: </html:p>
</notes>
<listOfReactants>
	<speciesReference species="M_ICIT_c" stoichiometry="1"/>
</listOfReactants>
<listOfProducts>
	<speciesReference species="M_GLX_c" stoichiometry="1"/>
	<speciesReference species="M_SUCC_c" stoichiometry="1"/>
</listOfProducts>
	<kineticLaw>
		<math xmlns="http://www.w3.org/1998/Math/MathML">
			<ci> FLUX_VALUE </ci>
		</math>
		<listOfParameters>
			<parameter id="LOWER_BOUND" value="0" units="mmol_per_gDW_per_hr"/>
			<parameter id="UPPER_BOUND" value="0" units="mmol_per_gDW_per_hr"/>
			<parameter id="OBJECTIVE_COEFFICIENT" value="0.000000"/>
			<parameter id="FLUX_VALUE" value="0.000000" units="mmol_per_gDW_per_hr"/>
			<parameter id="REDUCED_COST" value="0.000000"/>
		</listOfParameters>
	</kineticLaw>
</reaction>
<reaction id="R224" name="224" reversible="false">
<notes>
  <html:p>GENE_ASSOCIATION:  </html:p>
  <html:p>PROTEIN_ASSOCIATION: </html:p>
  <html:p>SUBSYSTEM: </html:p>
  <html:p>PROTEIN_CLASS: </html:p>
</notes>
<listOfReactants>
	<speciesReference species="M_ACCOA_c" stoichiometry="1"/>
	<speciesReference species="M_GLX_c" stoichiometry="1"/>
</listOfReactants>
<listOfProducts>
	<speciesReference species="M_COA_c" stoichiometry="1"/>
	<speciesReference species="M_MAL_c" stoichiometry="1"/>
</listOfProducts>
	<kineticLaw>
		<math xmlns="http://www.w3.org/1998/Math/MathML">
			<ci> FLUX_VALUE </ci>
		</math>
		<listOfParameters>
			<parameter id="LOWER_BOUND" value="0" units="mmol_per_gDW_per_hr"/>
			<parameter id="UPPER_BOUND" value="0" units="mmol_per_gDW_per_hr"/>
			<parameter id="OBJECTIVE_COEFFICIENT" value="0.000000"/>
			<parameter id="FLUX_VALUE" value="0.000000" units="mmol_per_gDW_per_hr"/>
			<parameter id="REDUCED_COST" value="0.000000"/>
		</listOfParameters>
	</kineticLaw>
</reaction>
<reaction id="R225" name="225" reversible="true">
<notes>
  <html:p>GENE_ASSOCIATION:  </html:p>
  <html:p>PROTEIN_ASSOCIATION: </html:p>
  <html:p>SUBSYSTEM: </html:p>
  <html:p>PROTEIN_CLASS: </html:p>
</notes>
<listOfReactants>
	<speciesReference species="M_DGLYCERATE_c" stoichiometry="1"/>
	<speciesReference species="M_NAD_c" stoichiometry="1"/>
</listOfReactants>
<listOfProducts>
	<speciesReference species="M_NADH_c" stoichiometry="1"/>
	<speciesReference species="M_TARTRONATE_c" stoichiometry="1"/>
</listOfProducts>
	<kineticLaw>
		<math xmlns="http://www.w3.org/1998/Math/MathML">
			<ci> FLUX_VALUE </ci>
		</math>
		<listOfParameters>
			<parameter id="LOWER_BOUND" value="-100000" units="mmol_per_gDW_per_hr"/>
			<parameter id="UPPER_BOUND" value="100000" units="mmol_per_gDW_per_hr"/>
			<parameter id="OBJECTIVE_COEFFICIENT" value="0.000000"/>
			<parameter id="FLUX_VALUE" value="0.000000" units="mmol_per_gDW_per_hr"/>
			<parameter id="REDUCED_COST" value="0.000000"/>
		</listOfParameters>
	</kineticLaw>
</reaction>
<reaction id="R226" name="226" reversible="true">
<notes>
  <html:p>GENE_ASSOCIATION:  </html:p>
  <html:p>PROTEIN_ASSOCIATION: </html:p>
  <html:p>SUBSYSTEM: </html:p>
  <html:p>PROTEIN_CLASS: </html:p>
</notes>
<listOfReactants>
	<speciesReference species="M_HYDROXYPYRUVATE_c" stoichiometry="1"/>
</listOfReactants>
<listOfProducts>
	<speciesReference species="M_TARTRONATE_c" stoichiometry="1"/>
</listOfProducts>
	<kineticLaw>
		<math xmlns="http://www.w3.org/1998/Math/MathML">
			<ci> FLUX_VALUE </ci>
		</math>
		<listOfParameters>
			<parameter id="LOWER_BOUND" value="-100000" units="mmol_per_gDW_per_hr"/>
			<parameter id="UPPER_BOUND" value="100000" units="mmol_per_gDW_per_hr"/>
			<parameter id="OBJECTIVE_COEFFICIENT" value="0.000000"/>
			<parameter id="FLUX_VALUE" value="0.000000" units="mmol_per_gDW_per_hr"/>
			<parameter id="REDUCED_COST" value="0.000000"/>
		</listOfParameters>
	</kineticLaw>
</reaction>
<reaction id="R227" name="227" reversible="false">
<notes>
  <html:p>GENE_ASSOCIATION:  </html:p>
  <html:p>PROTEIN_ASSOCIATION: </html:p>
  <html:p>SUBSYSTEM: </html:p>
  <html:p>PROTEIN_CLASS: </html:p>
</notes>
<listOfReactants>
	<speciesReference species="M_GLX_c" stoichiometry="2"/>
</listOfReactants>
<listOfProducts>
	<speciesReference species="M_CO2_c" stoichiometry="1"/>
	<speciesReference species="M_TARTRONATE_c" stoichiometry="1"/>
</listOfProducts>
	<kineticLaw>
		<math xmlns="http://www.w3.org/1998/Math/MathML">
			<ci> FLUX_VALUE </ci>
		</math>
		<listOfParameters>
			<parameter id="LOWER_BOUND" value="0" units="mmol_per_gDW_per_hr"/>
			<parameter id="UPPER_BOUND" value="100000" units="mmol_per_gDW_per_hr"/>
			<parameter id="OBJECTIVE_COEFFICIENT" value="0.000000"/>
			<parameter id="FLUX_VALUE" value="0.000000" units="mmol_per_gDW_per_hr"/>
			<parameter id="REDUCED_COST" value="0.000000"/>
		</listOfParameters>
	</kineticLaw>
</reaction>
<reaction id="R228" name="228" reversible="false">
<notes>
  <html:p>GENE_ASSOCIATION:  </html:p>
  <html:p>PROTEIN_ASSOCIATION: </html:p>
  <html:p>SUBSYSTEM: </html:p>
  <html:p>PROTEIN_CLASS: </html:p>
</notes>
<listOfReactants>
	<speciesReference species="M_HYDROXYAKG_c" stoichiometry="1"/>
</listOfReactants>
<listOfProducts>
	<speciesReference species="M_GLX_c" stoichiometry="1"/>
	<speciesReference species="M_PYR_c" stoichiometry="1"/>
</listOfProducts>
	<kineticLaw>
		<math xmlns="http://www.w3.org/1998/Math/MathML">
			<ci> FLUX_VALUE </ci>
		</math>
		<listOfParameters>
			<parameter id="LOWER_BOUND" value="0" units="mmol_per_gDW_per_hr"/>
			<parameter id="UPPER_BOUND" value="100000" units="mmol_per_gDW_per_hr"/>
			<parameter id="OBJECTIVE_COEFFICIENT" value="0.000000"/>
			<parameter id="FLUX_VALUE" value="0.000000" units="mmol_per_gDW_per_hr"/>
			<parameter id="REDUCED_COST" value="0.000000"/>
		</listOfParameters>
	</kineticLaw>
</reaction>
<reaction id="R229" name="229" reversible="false">
<notes>
  <html:p>GENE_ASSOCIATION:  </html:p>
  <html:p>PROTEIN_ASSOCIATION: </html:p>
  <html:p>SUBSYSTEM: </html:p>
  <html:p>PROTEIN_CLASS: </html:p>
</notes>
<listOfReactants>
	<speciesReference species="M_GLAL_c" stoichiometry="1"/>
	<speciesReference species="M_NAD_c" stoichiometry="1"/>
</listOfReactants>
<listOfProducts>
	<speciesReference species="M_GLYCOLATE_c" stoichiometry="1"/>
	<speciesReference species="M_NADH_c" stoichiometry="1"/>
</listOfProducts>
	<kineticLaw>
		<math xmlns="http://www.w3.org/1998/Math/MathML">
			<ci> FLUX_VALUE </ci>
		</math>
		<listOfParameters>
			<parameter id="LOWER_BOUND" value="0" units="mmol_per_gDW_per_hr"/>
			<parameter id="UPPER_BOUND" value="100000" units="mmol_per_gDW_per_hr"/>
			<parameter id="OBJECTIVE_COEFFICIENT" value="0.000000"/>
			<parameter id="FLUX_VALUE" value="0.000000" units="mmol_per_gDW_per_hr"/>
			<parameter id="REDUCED_COST" value="0.000000"/>
		</listOfParameters>
	</kineticLaw>
</reaction>
<reaction id="R230" name="230" reversible="false">
<notes>
  <html:p>GENE_ASSOCIATION:  </html:p>
  <html:p>PROTEIN_ASSOCIATION: </html:p>
  <html:p>SUBSYSTEM: </html:p>
  <html:p>PROTEIN_CLASS: </html:p>
</notes>
<listOfReactants>
	<speciesReference species="M_GLYCOLATE_c" stoichiometry="1"/>
	<speciesReference species="M_O2_c" stoichiometry="1"/>
</listOfReactants>
<listOfProducts>
	<speciesReference species="M_GLX_c" stoichiometry="1"/>
	<speciesReference species="M_H2O2_c" stoichiometry="1"/>
</listOfProducts>
	<kineticLaw>
		<math xmlns="http://www.w3.org/1998/Math/MathML">
			<ci> FLUX_VALUE </ci>
		</math>
		<listOfParameters>
			<parameter id="LOWER_BOUND" value="0" units="mmol_per_gDW_per_hr"/>
			<parameter id="UPPER_BOUND" value="100000" units="mmol_per_gDW_per_hr"/>
			<parameter id="OBJECTIVE_COEFFICIENT" value="0.000000"/>
			<parameter id="FLUX_VALUE" value="0.000000" units="mmol_per_gDW_per_hr"/>
			<parameter id="REDUCED_COST" value="0.000000"/>
		</listOfParameters>
	</kineticLaw>
</reaction>
<reaction id="R231" name="231" reversible="false">
<notes>
  <html:p>GENE_ASSOCIATION:  </html:p>
  <html:p>PROTEIN_ASSOCIATION: </html:p>
  <html:p>SUBSYSTEM: </html:p>
  <html:p>PROTEIN_CLASS: </html:p>
</notes>
<listOfReactants>
	<speciesReference species="M_H2O2_c" stoichiometry="2"/>
</listOfReactants>
<listOfProducts>
	<speciesReference species="M_O2_c" stoichiometry="1"/>
</listOfProducts>
	<kineticLaw>
		<math xmlns="http://www.w3.org/1998/Math/MathML">
			<ci> FLUX_VALUE </ci>
		</math>
		<listOfParameters>
			<parameter id="LOWER_BOUND" value="0" units="mmol_per_gDW_per_hr"/>
			<parameter id="UPPER_BOUND" value="100000" units="mmol_per_gDW_per_hr"/>
			<parameter id="OBJECTIVE_COEFFICIENT" value="0.000000"/>
			<parameter id="FLUX_VALUE" value="0.000000" units="mmol_per_gDW_per_hr"/>
			<parameter id="REDUCED_COST" value="0.000000"/>
		</listOfParameters>
	</kineticLaw>
</reaction>
<reaction id="R232" name="232" reversible="false">
<notes>
  <html:p>GENE_ASSOCIATION:  </html:p>
  <html:p>PROTEIN_ASSOCIATION: </html:p>
  <html:p>SUBSYSTEM: </html:p>
  <html:p>PROTEIN_CLASS: </html:p>
</notes>
<listOfReactants>
	<speciesReference species="M_H2O2_c" stoichiometry="1"/>
	<speciesReference species="M_METHANOL_c" stoichiometry="1"/>
</listOfReactants>
<listOfProducts>
	<speciesReference species="M_FALD_c" stoichiometry="1"/>
</listOfProducts>
	<kineticLaw>
		<math xmlns="http://www.w3.org/1998/Math/MathML">
			<ci> FLUX_VALUE </ci>
		</math>
		<listOfParameters>
			<parameter id="LOWER_BOUND" value="0" units="mmol_per_gDW_per_hr"/>
			<parameter id="UPPER_BOUND" value="100000" units="mmol_per_gDW_per_hr"/>
			<parameter id="OBJECTIVE_COEFFICIENT" value="0.000000"/>
			<parameter id="FLUX_VALUE" value="0.000000" units="mmol_per_gDW_per_hr"/>
			<parameter id="REDUCED_COST" value="0.000000"/>
		</listOfParameters>
	</kineticLaw>
</reaction>
<reaction id="R233" name="233" reversible="true">
<notes>
  <html:p>GENE_ASSOCIATION:  </html:p>
  <html:p>PROTEIN_ASSOCIATION: </html:p>
  <html:p>SUBSYSTEM: </html:p>
  <html:p>PROTEIN_CLASS: </html:p>
</notes>
<listOfReactants>
	<speciesReference species="M_METTHF_c" stoichiometry="1"/>
	<speciesReference species="M_NADP_c" stoichiometry="1"/>
</listOfReactants>
<listOfProducts>
	<speciesReference species="M_METHF_c" stoichiometry="1"/>
	<speciesReference species="M_NADPH_c" stoichiometry="1"/>
</listOfProducts>
	<kineticLaw>
		<math xmlns="http://www.w3.org/1998/Math/MathML">
			<ci> FLUX_VALUE </ci>
		</math>
		<listOfParameters>
			<parameter id="LOWER_BOUND" value="-100000" units="mmol_per_gDW_per_hr"/>
			<parameter id="UPPER_BOUND" value="100000" units="mmol_per_gDW_per_hr"/>
			<parameter id="OBJECTIVE_COEFFICIENT" value="0.000000"/>
			<parameter id="FLUX_VALUE" value="0.000000" units="mmol_per_gDW_per_hr"/>
			<parameter id="REDUCED_COST" value="0.000000"/>
		</listOfParameters>
	</kineticLaw>
</reaction>
<reaction id="R234" name="234" reversible="true">
<notes>
  <html:p>GENE_ASSOCIATION:  </html:p>
  <html:p>PROTEIN_ASSOCIATION: </html:p>
  <html:p>SUBSYSTEM: </html:p>
  <html:p>PROTEIN_CLASS: </html:p>
</notes>
<listOfReactants>
	<speciesReference species="M_METHF_c" stoichiometry="1"/>
</listOfReactants>
<listOfProducts>
	<speciesReference species="M_FTHF_c" stoichiometry="1"/>
</listOfProducts>
	<kineticLaw>
		<math xmlns="http://www.w3.org/1998/Math/MathML">
			<ci> FLUX_VALUE </ci>
		</math>
		<listOfParameters>
			<parameter id="LOWER_BOUND" value="-100000" units="mmol_per_gDW_per_hr"/>
			<parameter id="UPPER_BOUND" value="100000" units="mmol_per_gDW_per_hr"/>
			<parameter id="OBJECTIVE_COEFFICIENT" value="0.000000"/>
			<parameter id="FLUX_VALUE" value="0.000000" units="mmol_per_gDW_per_hr"/>
			<parameter id="REDUCED_COST" value="0.000000"/>
		</listOfParameters>
	</kineticLaw>
</reaction>
<reaction id="R235" name="235" reversible="false">
<notes>
  <html:p>GENE_ASSOCIATION:  </html:p>
  <html:p>PROTEIN_ASSOCIATION: </html:p>
  <html:p>SUBSYSTEM: </html:p>
  <html:p>PROTEIN_CLASS: </html:p>
</notes>
<listOfReactants>
	<speciesReference species="M_FADH2_c" stoichiometry="1"/>
	<speciesReference species="M_METTHF_c" stoichiometry="1"/>
</listOfReactants>
<listOfProducts>
	<speciesReference species="M_FAD_c" stoichiometry="1"/>
	<speciesReference species="M_MTHF_c" stoichiometry="1"/>
</listOfProducts>
	<kineticLaw>
		<math xmlns="http://www.w3.org/1998/Math/MathML">
			<ci> FLUX_VALUE </ci>
		</math>
		<listOfParameters>
			<parameter id="LOWER_BOUND" value="0" units="mmol_per_gDW_per_hr"/>
			<parameter id="UPPER_BOUND" value="100000" units="mmol_per_gDW_per_hr"/>
			<parameter id="OBJECTIVE_COEFFICIENT" value="0.000000"/>
			<parameter id="FLUX_VALUE" value="0.000000" units="mmol_per_gDW_per_hr"/>
			<parameter id="REDUCED_COST" value="0.000000"/>
		</listOfParameters>
	</kineticLaw>
</reaction>
<reaction id="R236" name="236" reversible="true">
<notes>
  <html:p>GENE_ASSOCIATION:  </html:p>
  <html:p>PROTEIN_ASSOCIATION: </html:p>
  <html:p>SUBSYSTEM: </html:p>
  <html:p>PROTEIN_CLASS: </html:p>
</notes>
<listOfReactants>
	<speciesReference species="M_FAD_c" stoichiometry="1"/>
	<speciesReference species="M_NADH_c" stoichiometry="1"/>
</listOfReactants>
<listOfProducts>
	<speciesReference species="M_FADH2_c" stoichiometry="1"/>
	<speciesReference species="M_NAD_c" stoichiometry="1"/>
</listOfProducts>
	<kineticLaw>
		<math xmlns="http://www.w3.org/1998/Math/MathML">
			<ci> FLUX_VALUE </ci>
		</math>
		<listOfParameters>
			<parameter id="LOWER_BOUND" value="-100000" units="mmol_per_gDW_per_hr"/>
			<parameter id="UPPER_BOUND" value="100000" units="mmol_per_gDW_per_hr"/>
			<parameter id="OBJECTIVE_COEFFICIENT" value="0.000000"/>
			<parameter id="FLUX_VALUE" value="0.000000" units="mmol_per_gDW_per_hr"/>
			<parameter id="REDUCED_COST" value="0.000000"/>
		</listOfParameters>
	</kineticLaw>
</reaction>
<reaction id="R237" name="237" reversible="false">
<notes>
  <html:p>GENE_ASSOCIATION:  </html:p>
  <html:p>PROTEIN_ASSOCIATION: </html:p>
  <html:p>SUBSYSTEM: </html:p>
  <html:p>PROTEIN_CLASS: </html:p>
</notes>
<listOfReactants>
	<speciesReference species="M_MK_c" stoichiometry="1"/>
	<speciesReference species="M_NADH_c" stoichiometry="1"/>
</listOfReactants>
<listOfProducts>
	<speciesReference species="M_MKH2_c" stoichiometry="1"/>
	<speciesReference species="M_NAD_c" stoichiometry="1"/>
</listOfProducts>
	<kineticLaw>
		<math xmlns="http://www.w3.org/1998/Math/MathML">
			<ci> FLUX_VALUE </ci>
		</math>
		<listOfParameters>
			<parameter id="LOWER_BOUND" value="0" units="mmol_per_gDW_per_hr"/>
			<parameter id="UPPER_BOUND" value="100000" units="mmol_per_gDW_per_hr"/>
			<parameter id="OBJECTIVE_COEFFICIENT" value="0.000000"/>
			<parameter id="FLUX_VALUE" value="0.000000" units="mmol_per_gDW_per_hr"/>
			<parameter id="REDUCED_COST" value="0.000000"/>
		</listOfParameters>
	</kineticLaw>
</reaction>
<reaction id="R238" name="238" reversible="true">
<notes>
  <html:p>GENE_ASSOCIATION:  </html:p>
  <html:p>PROTEIN_ASSOCIATION: </html:p>
  <html:p>SUBSYSTEM: </html:p>
  <html:p>PROTEIN_CLASS: </html:p>
</notes>
<listOfReactants>
	<speciesReference species="M_H_c" stoichiometry="2"/>
	<speciesReference species="M_MK_c" stoichiometry="1"/>
	<speciesReference species="M_SUCC_c" stoichiometry="1"/>
</listOfReactants>
<listOfProducts>
	<speciesReference species="M_FUM_c" stoichiometry="1"/>
	<speciesReference species="M_MKH2_c" stoichiometry="1"/>
</listOfProducts>
	<kineticLaw>
		<math xmlns="http://www.w3.org/1998/Math/MathML">
			<ci> FLUX_VALUE </ci>
		</math>
		<listOfParameters>
			<parameter id="LOWER_BOUND" value="-100000" units="mmol_per_gDW_per_hr"/>
			<parameter id="UPPER_BOUND" value="100000" units="mmol_per_gDW_per_hr"/>
			<parameter id="OBJECTIVE_COEFFICIENT" value="0.000000"/>
			<parameter id="FLUX_VALUE" value="0.000000" units="mmol_per_gDW_per_hr"/>
			<parameter id="REDUCED_COST" value="0.000000"/>
		</listOfParameters>
	</kineticLaw>
</reaction>
<reaction id="R239" name="239" reversible="false">
<notes>
  <html:p>GENE_ASSOCIATION:  </html:p>
  <html:p>PROTEIN_ASSOCIATION: </html:p>
  <html:p>SUBSYSTEM: </html:p>
  <html:p>PROTEIN_CLASS: </html:p>
</notes>
<listOfReactants>
	<speciesReference species="M_MKH2_c" stoichiometry="1"/>
	<speciesReference species="M_O2_c" stoichiometry="0.5"/>
</listOfReactants>
<listOfProducts>
	<speciesReference species="M_H_c" stoichiometry="2"/>
	<speciesReference species="M_MK_c" stoichiometry="1"/>
</listOfProducts>
	<kineticLaw>
		<math xmlns="http://www.w3.org/1998/Math/MathML">
			<ci> FLUX_VALUE </ci>
		</math>
		<listOfParameters>
			<parameter id="LOWER_BOUND" value="0" units="mmol_per_gDW_per_hr"/>
			<parameter id="UPPER_BOUND" value="100000" units="mmol_per_gDW_per_hr"/>
			<parameter id="OBJECTIVE_COEFFICIENT" value="0.000000"/>
			<parameter id="FLUX_VALUE" value="0.000000" units="mmol_per_gDW_per_hr"/>
			<parameter id="REDUCED_COST" value="0.000000"/>
		</listOfParameters>
	</kineticLaw>
</reaction>
<reaction id="R240" name="240" reversible="false">
<notes>
  <html:p>GENE_ASSOCIATION:  </html:p>
  <html:p>PROTEIN_ASSOCIATION: </html:p>
  <html:p>SUBSYSTEM: </html:p>
  <html:p>PROTEIN_CLASS: </html:p>
</notes>
<listOfReactants>
	<speciesReference species="M_MKH2_c" stoichiometry="1"/>
	<speciesReference species="M_O2_c" stoichiometry="0.5"/>
</listOfReactants>
<listOfProducts>
	<speciesReference species="M_H_c" stoichiometry="6"/>
	<speciesReference species="M_MK_c" stoichiometry="1"/>
</listOfProducts>
	<kineticLaw>
		<math xmlns="http://www.w3.org/1998/Math/MathML">
			<ci> FLUX_VALUE </ci>
		</math>
		<listOfParameters>
			<parameter id="LOWER_BOUND" value="0" units="mmol_per_gDW_per_hr"/>
			<parameter id="UPPER_BOUND" value="100000" units="mmol_per_gDW_per_hr"/>
			<parameter id="OBJECTIVE_COEFFICIENT" value="0.000000"/>
			<parameter id="FLUX_VALUE" value="0.000000" units="mmol_per_gDW_per_hr"/>
			<parameter id="REDUCED_COST" value="0.000000"/>
		</listOfParameters>
	</kineticLaw>
</reaction>
<reaction id="R241" name="241" reversible="true">
<notes>
  <html:p>GENE_ASSOCIATION:  </html:p>
  <html:p>PROTEIN_ASSOCIATION: </html:p>
  <html:p>SUBSYSTEM: </html:p>
  <html:p>PROTEIN_CLASS: </html:p>
</notes>
<listOfReactants>
	<speciesReference species="M_ADP_c" stoichiometry="1"/>
	<speciesReference species="M_H_c" stoichiometry="4"/>
	<speciesReference species="M_PI_c" stoichiometry="1"/>
</listOfReactants>
<listOfProducts>
	<speciesReference species="M_ATP_c" stoichiometry="1"/>
</listOfProducts>
	<kineticLaw>
		<math xmlns="http://www.w3.org/1998/Math/MathML">
			<ci> FLUX_VALUE </ci>
		</math>
		<listOfParameters>
			<parameter id="LOWER_BOUND" value="-100000" units="mmol_per_gDW_per_hr"/>
			<parameter id="UPPER_BOUND" value="100000" units="mmol_per_gDW_per_hr"/>
			<parameter id="OBJECTIVE_COEFFICIENT" value="0.000000"/>
			<parameter id="FLUX_VALUE" value="0.000000" units="mmol_per_gDW_per_hr"/>
			<parameter id="REDUCED_COST" value="0.000000"/>
		</listOfParameters>
	</kineticLaw>
</reaction>
<reaction id="R242" name="242" reversible="false">
<notes>
  <html:p>GENE_ASSOCIATION:  </html:p>
  <html:p>PROTEIN_ASSOCIATION: </html:p>
  <html:p>SUBSYSTEM: </html:p>
  <html:p>PROTEIN_CLASS: </html:p>
</notes>
<listOfReactants>
	<speciesReference species="M_PPI_c" stoichiometry="1"/>
</listOfReactants>
<listOfProducts>
	<speciesReference species="M_PI_c" stoichiometry="2"/>
</listOfProducts>
	<kineticLaw>
		<math xmlns="http://www.w3.org/1998/Math/MathML">
			<ci> FLUX_VALUE </ci>
		</math>
		<listOfParameters>
			<parameter id="LOWER_BOUND" value="0" units="mmol_per_gDW_per_hr"/>
			<parameter id="UPPER_BOUND" value="100000" units="mmol_per_gDW_per_hr"/>
			<parameter id="OBJECTIVE_COEFFICIENT" value="0.000000"/>
			<parameter id="FLUX_VALUE" value="0.000000" units="mmol_per_gDW_per_hr"/>
			<parameter id="REDUCED_COST" value="0.000000"/>
		</listOfParameters>
	</kineticLaw>
</reaction>
<reaction id="R243" name="243" reversible="false">
<notes>
  <html:p>GENE_ASSOCIATION:  </html:p>
  <html:p>PROTEIN_ASSOCIATION: </html:p>
  <html:p>SUBSYSTEM: </html:p>
  <html:p>PROTEIN_CLASS: </html:p>
</notes>
<listOfReactants>
	<speciesReference species="M_PPI_c" stoichiometry="1"/>
</listOfReactants>
<listOfProducts>
	<speciesReference species="M_H_c" stoichiometry="1"/>
	<speciesReference species="M_PI_c" stoichiometry="2"/>
</listOfProducts>
	<kineticLaw>
		<math xmlns="http://www.w3.org/1998/Math/MathML">
			<ci> FLUX_VALUE </ci>
		</math>
		<listOfParameters>
			<parameter id="LOWER_BOUND" value="0" units="mmol_per_gDW_per_hr"/>
			<parameter id="UPPER_BOUND" value="100000" units="mmol_per_gDW_per_hr"/>
			<parameter id="OBJECTIVE_COEFFICIENT" value="0.000000"/>
			<parameter id="FLUX_VALUE" value="0.000000" units="mmol_per_gDW_per_hr"/>
			<parameter id="REDUCED_COST" value="0.000000"/>
		</listOfParameters>
	</kineticLaw>
</reaction>
<reaction id="R244" name="244" reversible="true">
<notes>
  <html:p>GENE_ASSOCIATION:  </html:p>
  <html:p>PROTEIN_ASSOCIATION: </html:p>
  <html:p>SUBSYSTEM: </html:p>
  <html:p>PROTEIN_CLASS: </html:p>
</notes>
<listOfReactants>
	<speciesReference species="M_ATP_c" stoichiometry="1"/>
	<speciesReference species="M_n_1_POLYP_c" stoichiometry="1"/>
</listOfReactants>
<listOfProducts>
	<speciesReference species="M_ADP_c" stoichiometry="1"/>
	<speciesReference species="M_n_POLYP_c" stoichiometry="1"/>
</listOfProducts>
	<kineticLaw>
		<math xmlns="http://www.w3.org/1998/Math/MathML">
			<ci> FLUX_VALUE </ci>
		</math>
		<listOfParameters>
			<parameter id="LOWER_BOUND" value="-100000" units="mmol_per_gDW_per_hr"/>
			<parameter id="UPPER_BOUND" value="100000" units="mmol_per_gDW_per_hr"/>
			<parameter id="OBJECTIVE_COEFFICIENT" value="0.000000"/>
			<parameter id="FLUX_VALUE" value="0.000000" units="mmol_per_gDW_per_hr"/>
			<parameter id="REDUCED_COST" value="0.000000"/>
		</listOfParameters>
	</kineticLaw>
</reaction>
<reaction id="R245" name="245" reversible="true">
<notes>
  <html:p>GENE_ASSOCIATION:  </html:p>
  <html:p>PROTEIN_ASSOCIATION: </html:p>
  <html:p>SUBSYSTEM: </html:p>
  <html:p>PROTEIN_CLASS: </html:p>
</notes>
<listOfReactants>
	<speciesReference species="M_FERO_c" stoichiometry="2"/>
	<speciesReference species="M_NADP_c" stoichiometry="1"/>
</listOfReactants>
<listOfProducts>
	<speciesReference species="M_FERI_c" stoichiometry="2"/>
	<speciesReference species="M_NADPH_c" stoichiometry="1"/>
</listOfProducts>
	<kineticLaw>
		<math xmlns="http://www.w3.org/1998/Math/MathML">
			<ci> FLUX_VALUE </ci>
		</math>
		<listOfParameters>
			<parameter id="LOWER_BOUND" value="-100000" units="mmol_per_gDW_per_hr"/>
			<parameter id="UPPER_BOUND" value="100000" units="mmol_per_gDW_per_hr"/>
			<parameter id="OBJECTIVE_COEFFICIENT" value="0.000000"/>
			<parameter id="FLUX_VALUE" value="0.000000" units="mmol_per_gDW_per_hr"/>
			<parameter id="REDUCED_COST" value="0.000000"/>
		</listOfParameters>
	</kineticLaw>
</reaction>
<reaction id="R246" name="246" reversible="false">
<notes>
  <html:p>GENE_ASSOCIATION:  </html:p>
  <html:p>PROTEIN_ASSOCIATION: </html:p>
  <html:p>SUBSYSTEM: </html:p>
  <html:p>PROTEIN_CLASS: </html:p>
</notes>
<listOfReactants>
	<speciesReference species="M_ATP_c" stoichiometry="1"/>
	<speciesReference species="M_GLU_c" stoichiometry="1"/>
	<speciesReference species="M_NH3_c" stoichiometry="1"/>
</listOfReactants>
<listOfProducts>
	<speciesReference species="M_ADP_c" stoichiometry="1"/>
	<speciesReference species="M_GLN_c" stoichiometry="1"/>
	<speciesReference species="M_PI_c" stoichiometry="1"/>
</listOfProducts>
	<kineticLaw>
		<math xmlns="http://www.w3.org/1998/Math/MathML">
			<ci> FLUX_VALUE </ci>
		</math>
		<listOfParameters>
			<parameter id="LOWER_BOUND" value="0" units="mmol_per_gDW_per_hr"/>
			<parameter id="UPPER_BOUND" value="100000" units="mmol_per_gDW_per_hr"/>
			<parameter id="OBJECTIVE_COEFFICIENT" value="0.000000"/>
			<parameter id="FLUX_VALUE" value="0.000000" units="mmol_per_gDW_per_hr"/>
			<parameter id="REDUCED_COST" value="0.000000"/>
		</listOfParameters>
	</kineticLaw>
</reaction>
<reaction id="R247" name="247" reversible="true">
<notes>
  <html:p>GENE_ASSOCIATION:  </html:p>
  <html:p>PROTEIN_ASSOCIATION: </html:p>
  <html:p>SUBSYSTEM: </html:p>
  <html:p>PROTEIN_CLASS: </html:p>
</notes>
<listOfReactants>
	<speciesReference species="M_AKG_c" stoichiometry="1"/>
	<speciesReference species="M_GLN_c" stoichiometry="1"/>
	<speciesReference species="M_NADH_c" stoichiometry="1"/>
</listOfReactants>
<listOfProducts>
	<speciesReference species="M_GLU_c" stoichiometry="2"/>
	<speciesReference species="M_NAD_c" stoichiometry="1"/>
</listOfProducts>
	<kineticLaw>
		<math xmlns="http://www.w3.org/1998/Math/MathML">
			<ci> FLUX_VALUE </ci>
		</math>
		<listOfParameters>
			<parameter id="LOWER_BOUND" value="-100000" units="mmol_per_gDW_per_hr"/>
			<parameter id="UPPER_BOUND" value="100000" units="mmol_per_gDW_per_hr"/>
			<parameter id="OBJECTIVE_COEFFICIENT" value="0.000000"/>
			<parameter id="FLUX_VALUE" value="0.000000" units="mmol_per_gDW_per_hr"/>
			<parameter id="REDUCED_COST" value="0.000000"/>
		</listOfParameters>
	</kineticLaw>
</reaction>
<reaction id="R248" name="248" reversible="true">
<notes>
  <html:p>GENE_ASSOCIATION:  </html:p>
  <html:p>PROTEIN_ASSOCIATION: </html:p>
  <html:p>SUBSYSTEM: </html:p>
  <html:p>PROTEIN_CLASS: </html:p>
</notes>
<listOfReactants>
	<speciesReference species="M_AKG_c" stoichiometry="1"/>
	<speciesReference species="M_NADPH_c" stoichiometry="1"/>
	<speciesReference species="M_NH3_c" stoichiometry="1"/>
</listOfReactants>
<listOfProducts>
	<speciesReference species="M_GLU_c" stoichiometry="1"/>
	<speciesReference species="M_NADP_c" stoichiometry="1"/>
</listOfProducts>
	<kineticLaw>
		<math xmlns="http://www.w3.org/1998/Math/MathML">
			<ci> FLUX_VALUE </ci>
		</math>
		<listOfParameters>
			<parameter id="LOWER_BOUND" value="-100000" units="mmol_per_gDW_per_hr"/>
			<parameter id="UPPER_BOUND" value="100000" units="mmol_per_gDW_per_hr"/>
			<parameter id="OBJECTIVE_COEFFICIENT" value="0.000000"/>
			<parameter id="FLUX_VALUE" value="0.000000" units="mmol_per_gDW_per_hr"/>
			<parameter id="REDUCED_COST" value="0.000000"/>
		</listOfParameters>
	</kineticLaw>
</reaction>
<reaction id="R249" name="249" reversible="false">
<notes>
  <html:p>GENE_ASSOCIATION:  </html:p>
  <html:p>PROTEIN_ASSOCIATION: </html:p>
  <html:p>SUBSYSTEM: </html:p>
  <html:p>PROTEIN_CLASS: </html:p>
</notes>
<listOfReactants>
	<speciesReference species="M_ATP_c" stoichiometry="1"/>
	<speciesReference species="M_GLU_c" stoichiometry="1"/>
</listOfReactants>
<listOfProducts>
	<speciesReference species="M_ADP_c" stoichiometry="1"/>
	<speciesReference species="M_GLUP_c" stoichiometry="1"/>
</listOfProducts>
	<kineticLaw>
		<math xmlns="http://www.w3.org/1998/Math/MathML">
			<ci> FLUX_VALUE </ci>
		</math>
		<listOfParameters>
			<parameter id="LOWER_BOUND" value="0" units="mmol_per_gDW_per_hr"/>
			<parameter id="UPPER_BOUND" value="100000" units="mmol_per_gDW_per_hr"/>
			<parameter id="OBJECTIVE_COEFFICIENT" value="0.000000"/>
			<parameter id="FLUX_VALUE" value="0.000000" units="mmol_per_gDW_per_hr"/>
			<parameter id="REDUCED_COST" value="0.000000"/>
		</listOfParameters>
	</kineticLaw>
</reaction>
<reaction id="R250" name="250" reversible="false">
<notes>
  <html:p>GENE_ASSOCIATION:  </html:p>
  <html:p>PROTEIN_ASSOCIATION: </html:p>
  <html:p>SUBSYSTEM: </html:p>
  <html:p>PROTEIN_CLASS: </html:p>
</notes>
<listOfReactants>
	<speciesReference species="M_GLUP_c" stoichiometry="1"/>
	<speciesReference species="M_NADPH_c" stoichiometry="1"/>
</listOfReactants>
<listOfProducts>
	<speciesReference species="M_GLUGSAL_c" stoichiometry="1"/>
	<speciesReference species="M_NADP_c" stoichiometry="1"/>
	<speciesReference species="M_PI_c" stoichiometry="1"/>
</listOfProducts>
	<kineticLaw>
		<math xmlns="http://www.w3.org/1998/Math/MathML">
			<ci> FLUX_VALUE </ci>
		</math>
		<listOfParameters>
			<parameter id="LOWER_BOUND" value="0" units="mmol_per_gDW_per_hr"/>
			<parameter id="UPPER_BOUND" value="100000" units="mmol_per_gDW_per_hr"/>
			<parameter id="OBJECTIVE_COEFFICIENT" value="0.000000"/>
			<parameter id="FLUX_VALUE" value="0.000000" units="mmol_per_gDW_per_hr"/>
			<parameter id="REDUCED_COST" value="0.000000"/>
		</listOfParameters>
	</kineticLaw>
</reaction>
<reaction id="R251" name="251" reversible="true">
<notes>
  <html:p>GENE_ASSOCIATION:  </html:p>
  <html:p>PROTEIN_ASSOCIATION: </html:p>
  <html:p>SUBSYSTEM: </html:p>
  <html:p>PROTEIN_CLASS: </html:p>
</notes>
<listOfReactants>
	<speciesReference species="M_GLUGSAL_c" stoichiometry="1"/>
</listOfReactants>
<listOfProducts>
	<speciesReference species="M_P5C_c" stoichiometry="1"/>
</listOfProducts>
	<kineticLaw>
		<math xmlns="http://www.w3.org/1998/Math/MathML">
			<ci> FLUX_VALUE </ci>
		</math>
		<listOfParameters>
			<parameter id="LOWER_BOUND" value="-100000" units="mmol_per_gDW_per_hr"/>
			<parameter id="UPPER_BOUND" value="100000" units="mmol_per_gDW_per_hr"/>
			<parameter id="OBJECTIVE_COEFFICIENT" value="0.000000"/>
			<parameter id="FLUX_VALUE" value="0.000000" units="mmol_per_gDW_per_hr"/>
			<parameter id="REDUCED_COST" value="0.000000"/>
		</listOfParameters>
	</kineticLaw>
</reaction>
<reaction id="R252" name="252" reversible="true">
<notes>
  <html:p>GENE_ASSOCIATION:  </html:p>
  <html:p>PROTEIN_ASSOCIATION: </html:p>
  <html:p>SUBSYSTEM: </html:p>
  <html:p>PROTEIN_CLASS: </html:p>
</notes>
<listOfReactants>
	<speciesReference species="M_NADH_c" stoichiometry="1"/>
	<speciesReference species="M_NADPH_c" stoichiometry="1"/>
	<speciesReference species="M_P5C_c" stoichiometry="1"/>
</listOfReactants>
<listOfProducts>
	<speciesReference species="M_NAD_c" stoichiometry="1"/>
	<speciesReference species="M_NADP_c" stoichiometry="1"/>
	<speciesReference species="M_PRO_c" stoichiometry="1"/>
</listOfProducts>
	<kineticLaw>
		<math xmlns="http://www.w3.org/1998/Math/MathML">
			<ci> FLUX_VALUE </ci>
		</math>
		<listOfParameters>
			<parameter id="LOWER_BOUND" value="-100000" units="mmol_per_gDW_per_hr"/>
			<parameter id="UPPER_BOUND" value="100000" units="mmol_per_gDW_per_hr"/>
			<parameter id="OBJECTIVE_COEFFICIENT" value="0.000000"/>
			<parameter id="FLUX_VALUE" value="0.000000" units="mmol_per_gDW_per_hr"/>
			<parameter id="REDUCED_COST" value="0.000000"/>
		</listOfParameters>
	</kineticLaw>
</reaction>
<reaction id="R253" name="253" reversible="false">
<notes>
  <html:p>GENE_ASSOCIATION:  </html:p>
  <html:p>PROTEIN_ASSOCIATION: </html:p>
  <html:p>SUBSYSTEM: </html:p>
  <html:p>PROTEIN_CLASS: </html:p>
</notes>
<listOfReactants>
	<speciesReference species="M_ACCOA_c" stoichiometry="1"/>
	<speciesReference species="M_GLU_c" stoichiometry="1"/>
</listOfReactants>
<listOfProducts>
	<speciesReference species="M_COA_c" stoichiometry="1"/>
	<speciesReference species="M_NAGLU_c" stoichiometry="1"/>
</listOfProducts>
	<kineticLaw>
		<math xmlns="http://www.w3.org/1998/Math/MathML">
			<ci> FLUX_VALUE </ci>
		</math>
		<listOfParameters>
			<parameter id="LOWER_BOUND" value="0" units="mmol_per_gDW_per_hr"/>
			<parameter id="UPPER_BOUND" value="100000" units="mmol_per_gDW_per_hr"/>
			<parameter id="OBJECTIVE_COEFFICIENT" value="0.000000"/>
			<parameter id="FLUX_VALUE" value="0.000000" units="mmol_per_gDW_per_hr"/>
			<parameter id="REDUCED_COST" value="0.000000"/>
		</listOfParameters>
	</kineticLaw>
</reaction>
<reaction id="R254" name="254" reversible="false">
<notes>
  <html:p>GENE_ASSOCIATION:  </html:p>
  <html:p>PROTEIN_ASSOCIATION: </html:p>
  <html:p>SUBSYSTEM: </html:p>
  <html:p>PROTEIN_CLASS: </html:p>
</notes>
<listOfReactants>
	<speciesReference species="M_ATP_c" stoichiometry="1"/>
	<speciesReference species="M_NAGLU_c" stoichiometry="1"/>
</listOfReactants>
<listOfProducts>
	<speciesReference species="M_ADP_c" stoichiometry="1"/>
	<speciesReference species="M_NAGLUP_c" stoichiometry="1"/>
</listOfProducts>
	<kineticLaw>
		<math xmlns="http://www.w3.org/1998/Math/MathML">
			<ci> FLUX_VALUE </ci>
		</math>
		<listOfParameters>
			<parameter id="LOWER_BOUND" value="0" units="mmol_per_gDW_per_hr"/>
			<parameter id="UPPER_BOUND" value="100000" units="mmol_per_gDW_per_hr"/>
			<parameter id="OBJECTIVE_COEFFICIENT" value="0.000000"/>
			<parameter id="FLUX_VALUE" value="0.000000" units="mmol_per_gDW_per_hr"/>
			<parameter id="REDUCED_COST" value="0.000000"/>
		</listOfParameters>
	</kineticLaw>
</reaction>
<reaction id="R255" name="255" reversible="false">
<notes>
  <html:p>GENE_ASSOCIATION:  </html:p>
  <html:p>PROTEIN_ASSOCIATION: </html:p>
  <html:p>SUBSYSTEM: </html:p>
  <html:p>PROTEIN_CLASS: </html:p>
</notes>
<listOfReactants>
	<speciesReference species="M_NADPH_c" stoichiometry="1"/>
	<speciesReference species="M_NAGLUP_c" stoichiometry="1"/>
</listOfReactants>
<listOfProducts>
	<speciesReference species="M_NADP_c" stoichiometry="1"/>
	<speciesReference species="M_NAGLUS_c" stoichiometry="1"/>
	<speciesReference species="M_PI_c" stoichiometry="1"/>
</listOfProducts>
	<kineticLaw>
		<math xmlns="http://www.w3.org/1998/Math/MathML">
			<ci> FLUX_VALUE </ci>
		</math>
		<listOfParameters>
			<parameter id="LOWER_BOUND" value="0" units="mmol_per_gDW_per_hr"/>
			<parameter id="UPPER_BOUND" value="100000" units="mmol_per_gDW_per_hr"/>
			<parameter id="OBJECTIVE_COEFFICIENT" value="0.000000"/>
			<parameter id="FLUX_VALUE" value="0.000000" units="mmol_per_gDW_per_hr"/>
			<parameter id="REDUCED_COST" value="0.000000"/>
		</listOfParameters>
	</kineticLaw>
</reaction>
<reaction id="R256" name="256" reversible="false">
<notes>
  <html:p>GENE_ASSOCIATION:  </html:p>
  <html:p>PROTEIN_ASSOCIATION: </html:p>
  <html:p>SUBSYSTEM: </html:p>
  <html:p>PROTEIN_CLASS: </html:p>
</notes>
<listOfReactants>
	<speciesReference species="M_GLU_c" stoichiometry="1"/>
	<speciesReference species="M_NAGLUS_c" stoichiometry="1"/>
</listOfReactants>
<listOfProducts>
	<speciesReference species="M_AKG_c" stoichiometry="1"/>
	<speciesReference species="M_NAORN_c" stoichiometry="1"/>
</listOfProducts>
	<kineticLaw>
		<math xmlns="http://www.w3.org/1998/Math/MathML">
			<ci> FLUX_VALUE </ci>
		</math>
		<listOfParameters>
			<parameter id="LOWER_BOUND" value="0" units="mmol_per_gDW_per_hr"/>
			<parameter id="UPPER_BOUND" value="100000" units="mmol_per_gDW_per_hr"/>
			<parameter id="OBJECTIVE_COEFFICIENT" value="0.000000"/>
			<parameter id="FLUX_VALUE" value="0.000000" units="mmol_per_gDW_per_hr"/>
			<parameter id="REDUCED_COST" value="0.000000"/>
		</listOfParameters>
	</kineticLaw>
</reaction>
<reaction id="R257" name="257" reversible="false">
<notes>
  <html:p>GENE_ASSOCIATION:  </html:p>
  <html:p>PROTEIN_ASSOCIATION: </html:p>
  <html:p>SUBSYSTEM: </html:p>
  <html:p>PROTEIN_CLASS: </html:p>
</notes>
<listOfReactants>
	<speciesReference species="M_GLU_c" stoichiometry="1"/>
	<speciesReference species="M_NAORN_c" stoichiometry="1"/>
</listOfReactants>
<listOfProducts>
	<speciesReference species="M_NAGLU_c" stoichiometry="1"/>
	<speciesReference species="M_ORN_c" stoichiometry="1"/>
</listOfProducts>
	<kineticLaw>
		<math xmlns="http://www.w3.org/1998/Math/MathML">
			<ci> FLUX_VALUE </ci>
		</math>
		<listOfParameters>
			<parameter id="LOWER_BOUND" value="0" units="mmol_per_gDW_per_hr"/>
			<parameter id="UPPER_BOUND" value="100000" units="mmol_per_gDW_per_hr"/>
			<parameter id="OBJECTIVE_COEFFICIENT" value="0.000000"/>
			<parameter id="FLUX_VALUE" value="0.000000" units="mmol_per_gDW_per_hr"/>
			<parameter id="REDUCED_COST" value="0.000000"/>
		</listOfParameters>
	</kineticLaw>
</reaction>
<reaction id="R258" name="258" reversible="false">
<notes>
  <html:p>GENE_ASSOCIATION:  </html:p>
  <html:p>PROTEIN_ASSOCIATION: </html:p>
  <html:p>SUBSYSTEM: </html:p>
  <html:p>PROTEIN_CLASS: </html:p>
</notes>
<listOfReactants>
	<speciesReference species="M_ATP_c" stoichiometry="2"/>
	<speciesReference species="M_CO2_c" stoichiometry="1"/>
	<speciesReference species="M_GLN_c" stoichiometry="1"/>
</listOfReactants>
<listOfProducts>
	<speciesReference species="M_ADP_c" stoichiometry="2"/>
	<speciesReference species="M_CAP_c" stoichiometry="1"/>
	<speciesReference species="M_GLU_c" stoichiometry="1"/>
	<speciesReference species="M_PI_c" stoichiometry="1"/>
</listOfProducts>
	<kineticLaw>
		<math xmlns="http://www.w3.org/1998/Math/MathML">
			<ci> FLUX_VALUE </ci>
		</math>
		<listOfParameters>
			<parameter id="LOWER_BOUND" value="0" units="mmol_per_gDW_per_hr"/>
			<parameter id="UPPER_BOUND" value="100000" units="mmol_per_gDW_per_hr"/>
			<parameter id="OBJECTIVE_COEFFICIENT" value="0.000000"/>
			<parameter id="FLUX_VALUE" value="0.000000" units="mmol_per_gDW_per_hr"/>
			<parameter id="REDUCED_COST" value="0.000000"/>
		</listOfParameters>
	</kineticLaw>
</reaction>
<reaction id="R259" name="259" reversible="true">
<notes>
  <html:p>GENE_ASSOCIATION:  </html:p>
  <html:p>PROTEIN_ASSOCIATION: </html:p>
  <html:p>SUBSYSTEM: </html:p>
  <html:p>PROTEIN_CLASS: </html:p>
</notes>
<listOfReactants>
	<speciesReference species="M_ASP_c" stoichiometry="1"/>
	<speciesReference species="M_ATP_c" stoichiometry="1"/>
	<speciesReference species="M_CITR_c" stoichiometry="1"/>
</listOfReactants>
<listOfProducts>
	<speciesReference species="M_AMP_c" stoichiometry="1"/>
	<speciesReference species="M_ARGSUCC_c" stoichiometry="1"/>
	<speciesReference species="M_PPI_c" stoichiometry="1"/>
</listOfProducts>
	<kineticLaw>
		<math xmlns="http://www.w3.org/1998/Math/MathML">
			<ci> FLUX_VALUE </ci>
		</math>
		<listOfParameters>
			<parameter id="LOWER_BOUND" value="-100000" units="mmol_per_gDW_per_hr"/>
			<parameter id="UPPER_BOUND" value="100000" units="mmol_per_gDW_per_hr"/>
			<parameter id="OBJECTIVE_COEFFICIENT" value="0.000000"/>
			<parameter id="FLUX_VALUE" value="0.000000" units="mmol_per_gDW_per_hr"/>
			<parameter id="REDUCED_COST" value="0.000000"/>
		</listOfParameters>
	</kineticLaw>
</reaction>
<reaction id="R260" name="260" reversible="true">
<notes>
  <html:p>GENE_ASSOCIATION:  </html:p>
  <html:p>PROTEIN_ASSOCIATION: </html:p>
  <html:p>SUBSYSTEM: </html:p>
  <html:p>PROTEIN_CLASS: </html:p>
</notes>
<listOfReactants>
	<speciesReference species="M_ARGSUCC_c" stoichiometry="1"/>
</listOfReactants>
<listOfProducts>
	<speciesReference species="M_ARG_c" stoichiometry="1"/>
	<speciesReference species="M_FUM_c" stoichiometry="1"/>
</listOfProducts>
	<kineticLaw>
		<math xmlns="http://www.w3.org/1998/Math/MathML">
			<ci> FLUX_VALUE </ci>
		</math>
		<listOfParameters>
			<parameter id="LOWER_BOUND" value="-100000" units="mmol_per_gDW_per_hr"/>
			<parameter id="UPPER_BOUND" value="100000" units="mmol_per_gDW_per_hr"/>
			<parameter id="OBJECTIVE_COEFFICIENT" value="0.000000"/>
			<parameter id="FLUX_VALUE" value="0.000000" units="mmol_per_gDW_per_hr"/>
			<parameter id="REDUCED_COST" value="0.000000"/>
		</listOfParameters>
	</kineticLaw>
</reaction>
<reaction id="R261" name="261" reversible="false">
<notes>
  <html:p>GENE_ASSOCIATION:  </html:p>
  <html:p>PROTEIN_ASSOCIATION: </html:p>
  <html:p>SUBSYSTEM: </html:p>
  <html:p>PROTEIN_CLASS: </html:p>
</notes>
<listOfReactants>
	<speciesReference species="M_PYR_c" stoichiometry="2"/>
</listOfReactants>
<listOfProducts>
	<speciesReference species="M_ACLAC_c" stoichiometry="1"/>
	<speciesReference species="M_CO2_c" stoichiometry="1"/>
</listOfProducts>
	<kineticLaw>
		<math xmlns="http://www.w3.org/1998/Math/MathML">
			<ci> FLUX_VALUE </ci>
		</math>
		<listOfParameters>
			<parameter id="LOWER_BOUND" value="0" units="mmol_per_gDW_per_hr"/>
			<parameter id="UPPER_BOUND" value="100000" units="mmol_per_gDW_per_hr"/>
			<parameter id="OBJECTIVE_COEFFICIENT" value="0.000000"/>
			<parameter id="FLUX_VALUE" value="0.000000" units="mmol_per_gDW_per_hr"/>
			<parameter id="REDUCED_COST" value="0.000000"/>
		</listOfParameters>
	</kineticLaw>
</reaction>
<reaction id="R262" name="262" reversible="false">
<notes>
  <html:p>GENE_ASSOCIATION:  </html:p>
  <html:p>PROTEIN_ASSOCIATION: </html:p>
  <html:p>SUBSYSTEM: </html:p>
  <html:p>PROTEIN_CLASS: </html:p>
</notes>
<listOfReactants>
	<speciesReference species="M_ACLAC_c" stoichiometry="1"/>
	<speciesReference species="M_NADPH_c" stoichiometry="1"/>
</listOfReactants>
<listOfProducts>
	<speciesReference species="M_DHMVA_c" stoichiometry="1"/>
	<speciesReference species="M_NADP_c" stoichiometry="1"/>
</listOfProducts>
	<kineticLaw>
		<math xmlns="http://www.w3.org/1998/Math/MathML">
			<ci> FLUX_VALUE </ci>
		</math>
		<listOfParameters>
			<parameter id="LOWER_BOUND" value="0" units="mmol_per_gDW_per_hr"/>
			<parameter id="UPPER_BOUND" value="100000" units="mmol_per_gDW_per_hr"/>
			<parameter id="OBJECTIVE_COEFFICIENT" value="0.000000"/>
			<parameter id="FLUX_VALUE" value="0.000000" units="mmol_per_gDW_per_hr"/>
			<parameter id="REDUCED_COST" value="0.000000"/>
		</listOfParameters>
	</kineticLaw>
</reaction>
<reaction id="R263" name="263" reversible="false">
<notes>
  <html:p>GENE_ASSOCIATION:  </html:p>
  <html:p>PROTEIN_ASSOCIATION: </html:p>
  <html:p>SUBSYSTEM: </html:p>
  <html:p>PROTEIN_CLASS: </html:p>
</notes>
<listOfReactants>
	<speciesReference species="M_DHMVA_c" stoichiometry="1"/>
</listOfReactants>
<listOfProducts>
	<speciesReference species="M_OIVAL_c" stoichiometry="1"/>
</listOfProducts>
	<kineticLaw>
		<math xmlns="http://www.w3.org/1998/Math/MathML">
			<ci> FLUX_VALUE </ci>
		</math>
		<listOfParameters>
			<parameter id="LOWER_BOUND" value="0" units="mmol_per_gDW_per_hr"/>
			<parameter id="UPPER_BOUND" value="100000" units="mmol_per_gDW_per_hr"/>
			<parameter id="OBJECTIVE_COEFFICIENT" value="0.000000"/>
			<parameter id="FLUX_VALUE" value="0.000000" units="mmol_per_gDW_per_hr"/>
			<parameter id="REDUCED_COST" value="0.000000"/>
		</listOfParameters>
	</kineticLaw>
</reaction>
<reaction id="R264" name="264" reversible="false">
<notes>
  <html:p>GENE_ASSOCIATION:  </html:p>
  <html:p>PROTEIN_ASSOCIATION: </html:p>
  <html:p>SUBSYSTEM: </html:p>
  <html:p>PROTEIN_CLASS: </html:p>
</notes>
<listOfReactants>
	<speciesReference species="M_GLU_c" stoichiometry="1"/>
	<speciesReference species="M_OIVAL_c" stoichiometry="1"/>
</listOfReactants>
<listOfProducts>
	<speciesReference species="M_AKG_c" stoichiometry="1"/>
	<speciesReference species="M_VAL_c" stoichiometry="1"/>
</listOfProducts>
	<kineticLaw>
		<math xmlns="http://www.w3.org/1998/Math/MathML">
			<ci> FLUX_VALUE </ci>
		</math>
		<listOfParameters>
			<parameter id="LOWER_BOUND" value="0" units="mmol_per_gDW_per_hr"/>
			<parameter id="UPPER_BOUND" value="100000" units="mmol_per_gDW_per_hr"/>
			<parameter id="OBJECTIVE_COEFFICIENT" value="0.000000"/>
			<parameter id="FLUX_VALUE" value="0.000000" units="mmol_per_gDW_per_hr"/>
			<parameter id="REDUCED_COST" value="0.000000"/>
		</listOfParameters>
	</kineticLaw>
</reaction>
<reaction id="R265" name="265" reversible="false">
<notes>
  <html:p>GENE_ASSOCIATION:  </html:p>
  <html:p>PROTEIN_ASSOCIATION: </html:p>
  <html:p>SUBSYSTEM: </html:p>
  <html:p>PROTEIN_CLASS: </html:p>
</notes>
<listOfReactants>
	<speciesReference species="M_THR_c" stoichiometry="1"/>
</listOfReactants>
<listOfProducts>
	<speciesReference species="M_NH3_c" stoichiometry="1"/>
	<speciesReference species="M_OBUT_c" stoichiometry="1"/>
</listOfProducts>
	<kineticLaw>
		<math xmlns="http://www.w3.org/1998/Math/MathML">
			<ci> FLUX_VALUE </ci>
		</math>
		<listOfParameters>
			<parameter id="LOWER_BOUND" value="0" units="mmol_per_gDW_per_hr"/>
			<parameter id="UPPER_BOUND" value="100000" units="mmol_per_gDW_per_hr"/>
			<parameter id="OBJECTIVE_COEFFICIENT" value="0.000000"/>
			<parameter id="FLUX_VALUE" value="0.000000" units="mmol_per_gDW_per_hr"/>
			<parameter id="REDUCED_COST" value="0.000000"/>
		</listOfParameters>
	</kineticLaw>
</reaction>
<reaction id="R266" name="266" reversible="false">
<notes>
  <html:p>GENE_ASSOCIATION:  </html:p>
  <html:p>PROTEIN_ASSOCIATION: </html:p>
  <html:p>SUBSYSTEM: </html:p>
  <html:p>PROTEIN_CLASS: </html:p>
</notes>
<listOfReactants>
	<speciesReference species="M_OBUT_c" stoichiometry="1"/>
	<speciesReference species="M_PYR_c" stoichiometry="1"/>
</listOfReactants>
<listOfProducts>
	<speciesReference species="M_ABUT_c" stoichiometry="1"/>
	<speciesReference species="M_CO2_c" stoichiometry="1"/>
</listOfProducts>
	<kineticLaw>
		<math xmlns="http://www.w3.org/1998/Math/MathML">
			<ci> FLUX_VALUE </ci>
		</math>
		<listOfParameters>
			<parameter id="LOWER_BOUND" value="0" units="mmol_per_gDW_per_hr"/>
			<parameter id="UPPER_BOUND" value="100000" units="mmol_per_gDW_per_hr"/>
			<parameter id="OBJECTIVE_COEFFICIENT" value="0.000000"/>
			<parameter id="FLUX_VALUE" value="0.000000" units="mmol_per_gDW_per_hr"/>
			<parameter id="REDUCED_COST" value="0.000000"/>
		</listOfParameters>
	</kineticLaw>
</reaction>
<reaction id="R267" name="267" reversible="false">
<notes>
  <html:p>GENE_ASSOCIATION:  </html:p>
  <html:p>PROTEIN_ASSOCIATION: </html:p>
  <html:p>SUBSYSTEM: </html:p>
  <html:p>PROTEIN_CLASS: </html:p>
</notes>
<listOfReactants>
	<speciesReference species="M_ABUT_c" stoichiometry="1"/>
	<speciesReference species="M_NADPH_c" stoichiometry="1"/>
</listOfReactants>
<listOfProducts>
	<speciesReference species="M_DIHYDROXYMETHYLPENTANOATE_c" stoichiometry="1"/>
	<speciesReference species="M_NADP_c" stoichiometry="1"/>
</listOfProducts>
	<kineticLaw>
		<math xmlns="http://www.w3.org/1998/Math/MathML">
			<ci> FLUX_VALUE </ci>
		</math>
		<listOfParameters>
			<parameter id="LOWER_BOUND" value="0" units="mmol_per_gDW_per_hr"/>
			<parameter id="UPPER_BOUND" value="100000" units="mmol_per_gDW_per_hr"/>
			<parameter id="OBJECTIVE_COEFFICIENT" value="0.000000"/>
			<parameter id="FLUX_VALUE" value="0.000000" units="mmol_per_gDW_per_hr"/>
			<parameter id="REDUCED_COST" value="0.000000"/>
		</listOfParameters>
	</kineticLaw>
</reaction>
<reaction id="R268" name="268" reversible="false">
<notes>
  <html:p>GENE_ASSOCIATION:  </html:p>
  <html:p>PROTEIN_ASSOCIATION: </html:p>
  <html:p>SUBSYSTEM: </html:p>
  <html:p>PROTEIN_CLASS: </html:p>
</notes>
<listOfReactants>
	<speciesReference species="M_DIHYDROXYMETHYLPENTANOATE_c" stoichiometry="1"/>
</listOfReactants>
<listOfProducts>
	<speciesReference species="M_OXOMETHYLPENTANOATE_c" stoichiometry="1"/>
</listOfProducts>
	<kineticLaw>
		<math xmlns="http://www.w3.org/1998/Math/MathML">
			<ci> FLUX_VALUE </ci>
		</math>
		<listOfParameters>
			<parameter id="LOWER_BOUND" value="0" units="mmol_per_gDW_per_hr"/>
			<parameter id="UPPER_BOUND" value="100000" units="mmol_per_gDW_per_hr"/>
			<parameter id="OBJECTIVE_COEFFICIENT" value="0.000000"/>
			<parameter id="FLUX_VALUE" value="0.000000" units="mmol_per_gDW_per_hr"/>
			<parameter id="REDUCED_COST" value="0.000000"/>
		</listOfParameters>
	</kineticLaw>
</reaction>
<reaction id="R269" name="269" reversible="false">
<notes>
  <html:p>GENE_ASSOCIATION:  </html:p>
  <html:p>PROTEIN_ASSOCIATION: </html:p>
  <html:p>SUBSYSTEM: </html:p>
  <html:p>PROTEIN_CLASS: </html:p>
</notes>
<listOfReactants>
	<speciesReference species="M_GLU_c" stoichiometry="1"/>
	<speciesReference species="M_OXOMETHYLPENTANOATE_c" stoichiometry="1"/>
</listOfReactants>
<listOfProducts>
	<speciesReference species="M_AKG_c" stoichiometry="1"/>
	<speciesReference species="M_ILE_c" stoichiometry="1"/>
</listOfProducts>
	<kineticLaw>
		<math xmlns="http://www.w3.org/1998/Math/MathML">
			<ci> FLUX_VALUE </ci>
		</math>
		<listOfParameters>
			<parameter id="LOWER_BOUND" value="0" units="mmol_per_gDW_per_hr"/>
			<parameter id="UPPER_BOUND" value="100000" units="mmol_per_gDW_per_hr"/>
			<parameter id="OBJECTIVE_COEFFICIENT" value="0.000000"/>
			<parameter id="FLUX_VALUE" value="0.000000" units="mmol_per_gDW_per_hr"/>
			<parameter id="REDUCED_COST" value="0.000000"/>
		</listOfParameters>
	</kineticLaw>
</reaction>
<reaction id="R270" name="270" reversible="false">
<notes>
  <html:p>GENE_ASSOCIATION:  </html:p>
  <html:p>PROTEIN_ASSOCIATION: </html:p>
  <html:p>SUBSYSTEM: </html:p>
  <html:p>PROTEIN_CLASS: </html:p>
</notes>
<listOfReactants>
	<speciesReference species="M_ACCOA_c" stoichiometry="1"/>
	<speciesReference species="M_OIVAL_c" stoichiometry="1"/>
</listOfReactants>
<listOfProducts>
	<speciesReference species="M_COA_c" stoichiometry="1"/>
	<speciesReference species="M_IPPMAL_c" stoichiometry="1"/>
</listOfProducts>
	<kineticLaw>
		<math xmlns="http://www.w3.org/1998/Math/MathML">
			<ci> FLUX_VALUE </ci>
		</math>
		<listOfParameters>
			<parameter id="LOWER_BOUND" value="0" units="mmol_per_gDW_per_hr"/>
			<parameter id="UPPER_BOUND" value="100000" units="mmol_per_gDW_per_hr"/>
			<parameter id="OBJECTIVE_COEFFICIENT" value="0.000000"/>
			<parameter id="FLUX_VALUE" value="0.000000" units="mmol_per_gDW_per_hr"/>
			<parameter id="REDUCED_COST" value="0.000000"/>
		</listOfParameters>
	</kineticLaw>
</reaction>
<reaction id="R271" name="271" reversible="true">
<notes>
  <html:p>GENE_ASSOCIATION:  </html:p>
  <html:p>PROTEIN_ASSOCIATION: </html:p>
  <html:p>SUBSYSTEM: </html:p>
  <html:p>PROTEIN_CLASS: </html:p>
</notes>
<listOfReactants>
	<speciesReference species="M_IPPMAL_c" stoichiometry="1"/>
</listOfReactants>
<listOfProducts>
	<speciesReference species="M_CBHCAP_c" stoichiometry="1"/>
</listOfProducts>
	<kineticLaw>
		<math xmlns="http://www.w3.org/1998/Math/MathML">
			<ci> FLUX_VALUE </ci>
		</math>
		<listOfParameters>
			<parameter id="LOWER_BOUND" value="-100000" units="mmol_per_gDW_per_hr"/>
			<parameter id="UPPER_BOUND" value="100000" units="mmol_per_gDW_per_hr"/>
			<parameter id="OBJECTIVE_COEFFICIENT" value="0.000000"/>
			<parameter id="FLUX_VALUE" value="0.000000" units="mmol_per_gDW_per_hr"/>
			<parameter id="REDUCED_COST" value="0.000000"/>
		</listOfParameters>
	</kineticLaw>
</reaction>
<reaction id="R272" name="272" reversible="false">
<notes>
  <html:p>GENE_ASSOCIATION:  </html:p>
  <html:p>PROTEIN_ASSOCIATION: </html:p>
  <html:p>SUBSYSTEM: </html:p>
  <html:p>PROTEIN_CLASS: </html:p>
</notes>
<listOfReactants>
	<speciesReference species="M_CBHCAP_c" stoichiometry="1"/>
	<speciesReference species="M_NAD_c" stoichiometry="1"/>
</listOfReactants>
<listOfProducts>
	<speciesReference species="M_NADH_c" stoichiometry="1"/>
	<speciesReference species="M_OICAP_c" stoichiometry="1"/>
</listOfProducts>
	<kineticLaw>
		<math xmlns="http://www.w3.org/1998/Math/MathML">
			<ci> FLUX_VALUE </ci>
		</math>
		<listOfParameters>
			<parameter id="LOWER_BOUND" value="0" units="mmol_per_gDW_per_hr"/>
			<parameter id="UPPER_BOUND" value="100000" units="mmol_per_gDW_per_hr"/>
			<parameter id="OBJECTIVE_COEFFICIENT" value="0.000000"/>
			<parameter id="FLUX_VALUE" value="0.000000" units="mmol_per_gDW_per_hr"/>
			<parameter id="REDUCED_COST" value="0.000000"/>
		</listOfParameters>
	</kineticLaw>
</reaction>
<reaction id="R273" name="273" reversible="false">
<notes>
  <html:p>GENE_ASSOCIATION:  </html:p>
  <html:p>PROTEIN_ASSOCIATION: </html:p>
  <html:p>SUBSYSTEM: </html:p>
  <html:p>PROTEIN_CLASS: </html:p>
</notes>
<listOfReactants>
	<speciesReference species="M_OICAP_c" stoichiometry="1"/>
</listOfReactants>
<listOfProducts>
	<speciesReference species="M_CO2_c" stoichiometry="1"/>
	<speciesReference species="M_MOP_c" stoichiometry="1"/>
</listOfProducts>
	<kineticLaw>
		<math xmlns="http://www.w3.org/1998/Math/MathML">
			<ci> FLUX_VALUE </ci>
		</math>
		<listOfParameters>
			<parameter id="LOWER_BOUND" value="0" units="mmol_per_gDW_per_hr"/>
			<parameter id="UPPER_BOUND" value="100000" units="mmol_per_gDW_per_hr"/>
			<parameter id="OBJECTIVE_COEFFICIENT" value="0.000000"/>
			<parameter id="FLUX_VALUE" value="0.000000" units="mmol_per_gDW_per_hr"/>
			<parameter id="REDUCED_COST" value="0.000000"/>
		</listOfParameters>
	</kineticLaw>
</reaction>
<reaction id="R274" name="274" reversible="false">
<notes>
  <html:p>GENE_ASSOCIATION:  </html:p>
  <html:p>PROTEIN_ASSOCIATION: </html:p>
  <html:p>SUBSYSTEM: </html:p>
  <html:p>PROTEIN_CLASS: </html:p>
</notes>
<listOfReactants>
	<speciesReference species="M_GLU_c" stoichiometry="1"/>
	<speciesReference species="M_MOP_c" stoichiometry="1"/>
</listOfReactants>
<listOfProducts>
	<speciesReference species="M_AKG_c" stoichiometry="1"/>
	<speciesReference species="M_LEU_c" stoichiometry="1"/>
</listOfProducts>
	<kineticLaw>
		<math xmlns="http://www.w3.org/1998/Math/MathML">
			<ci> FLUX_VALUE </ci>
		</math>
		<listOfParameters>
			<parameter id="LOWER_BOUND" value="0" units="mmol_per_gDW_per_hr"/>
			<parameter id="UPPER_BOUND" value="100000" units="mmol_per_gDW_per_hr"/>
			<parameter id="OBJECTIVE_COEFFICIENT" value="0.000000"/>
			<parameter id="FLUX_VALUE" value="0.000000" units="mmol_per_gDW_per_hr"/>
			<parameter id="REDUCED_COST" value="0.000000"/>
		</listOfParameters>
	</kineticLaw>
</reaction>
<reaction id="R275" name="275" reversible="true">
<notes>
  <html:p>GENE_ASSOCIATION:  </html:p>
  <html:p>PROTEIN_ASSOCIATION: </html:p>
  <html:p>SUBSYSTEM: </html:p>
  <html:p>PROTEIN_CLASS: </html:p>
</notes>
<listOfReactants>
	<speciesReference species="M_GLU_c" stoichiometry="1"/>
	<speciesReference species="M_OA_c" stoichiometry="1"/>
</listOfReactants>
<listOfProducts>
	<speciesReference species="M_AKG_c" stoichiometry="1"/>
	<speciesReference species="M_ASP_c" stoichiometry="1"/>
</listOfProducts>
	<kineticLaw>
		<math xmlns="http://www.w3.org/1998/Math/MathML">
			<ci> FLUX_VALUE </ci>
		</math>
		<listOfParameters>
			<parameter id="LOWER_BOUND" value="-100000" units="mmol_per_gDW_per_hr"/>
			<parameter id="UPPER_BOUND" value="100000" units="mmol_per_gDW_per_hr"/>
			<parameter id="OBJECTIVE_COEFFICIENT" value="0.000000"/>
			<parameter id="FLUX_VALUE" value="0.000000" units="mmol_per_gDW_per_hr"/>
			<parameter id="REDUCED_COST" value="0.000000"/>
		</listOfParameters>
	</kineticLaw>
</reaction>
<reaction id="R276" name="276" reversible="false">
<notes>
  <html:p>GENE_ASSOCIATION:  </html:p>
  <html:p>PROTEIN_ASSOCIATION: </html:p>
  <html:p>SUBSYSTEM: </html:p>
  <html:p>PROTEIN_CLASS: </html:p>
</notes>
<listOfReactants>
	<speciesReference species="M_ASP_c" stoichiometry="1"/>
	<speciesReference species="M_ATP_c" stoichiometry="1"/>
	<speciesReference species="M_GLN_c" stoichiometry="1"/>
</listOfReactants>
<listOfProducts>
	<speciesReference species="M_AMP_c" stoichiometry="1"/>
	<speciesReference species="M_ASN_c" stoichiometry="1"/>
	<speciesReference species="M_GLU_c" stoichiometry="1"/>
	<speciesReference species="M_PPI_c" stoichiometry="1"/>
</listOfProducts>
	<kineticLaw>
		<math xmlns="http://www.w3.org/1998/Math/MathML">
			<ci> FLUX_VALUE </ci>
		</math>
		<listOfParameters>
			<parameter id="LOWER_BOUND" value="0" units="mmol_per_gDW_per_hr"/>
			<parameter id="UPPER_BOUND" value="100000" units="mmol_per_gDW_per_hr"/>
			<parameter id="OBJECTIVE_COEFFICIENT" value="0.000000"/>
			<parameter id="FLUX_VALUE" value="0.000000" units="mmol_per_gDW_per_hr"/>
			<parameter id="REDUCED_COST" value="0.000000"/>
		</listOfParameters>
	</kineticLaw>
</reaction>
<reaction id="R277" name="277" reversible="false">
<notes>
  <html:p>GENE_ASSOCIATION:  </html:p>
  <html:p>PROTEIN_ASSOCIATION: </html:p>
  <html:p>SUBSYSTEM: </html:p>
  <html:p>PROTEIN_CLASS: </html:p>
</notes>
<listOfReactants>
	<speciesReference species="M_ASP_c" stoichiometry="1"/>
	<speciesReference species="M_ATP_c" stoichiometry="1"/>
</listOfReactants>
<listOfProducts>
	<speciesReference species="M_ADP_c" stoichiometry="1"/>
	<speciesReference species="M_BASP_c" stoichiometry="1"/>
</listOfProducts>
	<kineticLaw>
		<math xmlns="http://www.w3.org/1998/Math/MathML">
			<ci> FLUX_VALUE </ci>
		</math>
		<listOfParameters>
			<parameter id="LOWER_BOUND" value="0" units="mmol_per_gDW_per_hr"/>
			<parameter id="UPPER_BOUND" value="100000" units="mmol_per_gDW_per_hr"/>
			<parameter id="OBJECTIVE_COEFFICIENT" value="0.000000"/>
			<parameter id="FLUX_VALUE" value="0.000000" units="mmol_per_gDW_per_hr"/>
			<parameter id="REDUCED_COST" value="0.000000"/>
		</listOfParameters>
	</kineticLaw>
</reaction>
<reaction id="R278" name="278" reversible="false">
<notes>
  <html:p>GENE_ASSOCIATION:  </html:p>
  <html:p>PROTEIN_ASSOCIATION: </html:p>
  <html:p>SUBSYSTEM: </html:p>
  <html:p>PROTEIN_CLASS: </html:p>
</notes>
<listOfReactants>
	<speciesReference species="M_BASP_c" stoichiometry="1"/>
	<speciesReference species="M_NADPH_c" stoichiometry="1"/>
</listOfReactants>
<listOfProducts>
	<speciesReference species="M_ASPSA_c" stoichiometry="1"/>
	<speciesReference species="M_NADP_c" stoichiometry="1"/>
	<speciesReference species="M_PI_c" stoichiometry="1"/>
</listOfProducts>
	<kineticLaw>
		<math xmlns="http://www.w3.org/1998/Math/MathML">
			<ci> FLUX_VALUE </ci>
		</math>
		<listOfParameters>
			<parameter id="LOWER_BOUND" value="0" units="mmol_per_gDW_per_hr"/>
			<parameter id="UPPER_BOUND" value="100000" units="mmol_per_gDW_per_hr"/>
			<parameter id="OBJECTIVE_COEFFICIENT" value="0.000000"/>
			<parameter id="FLUX_VALUE" value="0.000000" units="mmol_per_gDW_per_hr"/>
			<parameter id="REDUCED_COST" value="0.000000"/>
		</listOfParameters>
	</kineticLaw>
</reaction>
<reaction id="R279" name="279" reversible="false">
<notes>
  <html:p>GENE_ASSOCIATION:  </html:p>
  <html:p>PROTEIN_ASSOCIATION: </html:p>
  <html:p>SUBSYSTEM: </html:p>
  <html:p>PROTEIN_CLASS: </html:p>
</notes>
<listOfReactants>
	<speciesReference species="M_ASPSA_c" stoichiometry="1"/>
	<speciesReference species="M_NADPH_c" stoichiometry="1"/>
</listOfReactants>
<listOfProducts>
	<speciesReference species="M_HSER_c" stoichiometry="1"/>
	<speciesReference species="M_NADP_c" stoichiometry="1"/>
</listOfProducts>
	<kineticLaw>
		<math xmlns="http://www.w3.org/1998/Math/MathML">
			<ci> FLUX_VALUE </ci>
		</math>
		<listOfParameters>
			<parameter id="LOWER_BOUND" value="0" units="mmol_per_gDW_per_hr"/>
			<parameter id="UPPER_BOUND" value="100000" units="mmol_per_gDW_per_hr"/>
			<parameter id="OBJECTIVE_COEFFICIENT" value="0.000000"/>
			<parameter id="FLUX_VALUE" value="0.000000" units="mmol_per_gDW_per_hr"/>
			<parameter id="REDUCED_COST" value="0.000000"/>
		</listOfParameters>
	</kineticLaw>
</reaction>
<reaction id="R280" name="280" reversible="false">
<notes>
  <html:p>GENE_ASSOCIATION:  </html:p>
  <html:p>PROTEIN_ASSOCIATION: </html:p>
  <html:p>SUBSYSTEM: </html:p>
  <html:p>PROTEIN_CLASS: </html:p>
</notes>
<listOfReactants>
	<speciesReference species="M_ATP_c" stoichiometry="1"/>
	<speciesReference species="M_HSER_c" stoichiometry="1"/>
</listOfReactants>
<listOfProducts>
	<speciesReference species="M_ADP_c" stoichiometry="1"/>
	<speciesReference species="M_PHSER_c" stoichiometry="1"/>
</listOfProducts>
	<kineticLaw>
		<math xmlns="http://www.w3.org/1998/Math/MathML">
			<ci> FLUX_VALUE </ci>
		</math>
		<listOfParameters>
			<parameter id="LOWER_BOUND" value="0" units="mmol_per_gDW_per_hr"/>
			<parameter id="UPPER_BOUND" value="100000" units="mmol_per_gDW_per_hr"/>
			<parameter id="OBJECTIVE_COEFFICIENT" value="0.000000"/>
			<parameter id="FLUX_VALUE" value="0.000000" units="mmol_per_gDW_per_hr"/>
			<parameter id="REDUCED_COST" value="0.000000"/>
		</listOfParameters>
	</kineticLaw>
</reaction>
<reaction id="R281" name="281" reversible="false">
<notes>
  <html:p>GENE_ASSOCIATION:  </html:p>
  <html:p>PROTEIN_ASSOCIATION: </html:p>
  <html:p>SUBSYSTEM: </html:p>
  <html:p>PROTEIN_CLASS: </html:p>
</notes>
<listOfReactants>
	<speciesReference species="M_PHSER_c" stoichiometry="1"/>
</listOfReactants>
<listOfProducts>
	<speciesReference species="M_PI_c" stoichiometry="1"/>
	<speciesReference species="M_THR_c" stoichiometry="1"/>
</listOfProducts>
	<kineticLaw>
		<math xmlns="http://www.w3.org/1998/Math/MathML">
			<ci> FLUX_VALUE </ci>
		</math>
		<listOfParameters>
			<parameter id="LOWER_BOUND" value="0" units="mmol_per_gDW_per_hr"/>
			<parameter id="UPPER_BOUND" value="100000" units="mmol_per_gDW_per_hr"/>
			<parameter id="OBJECTIVE_COEFFICIENT" value="0.000000"/>
			<parameter id="FLUX_VALUE" value="0.000000" units="mmol_per_gDW_per_hr"/>
			<parameter id="REDUCED_COST" value="0.000000"/>
		</listOfParameters>
	</kineticLaw>
</reaction>
<reaction id="R282" name="282" reversible="false">
<notes>
  <html:p>GENE_ASSOCIATION:  </html:p>
  <html:p>PROTEIN_ASSOCIATION: </html:p>
  <html:p>SUBSYSTEM: </html:p>
  <html:p>PROTEIN_CLASS: </html:p>
</notes>
<listOfReactants>
	<speciesReference species="M_ASPSA_c" stoichiometry="1"/>
	<speciesReference species="M_PYR_c" stoichiometry="1"/>
</listOfReactants>
<listOfProducts>
	<speciesReference species="M_DIHYDRODIPICOLINATE_c" stoichiometry="1"/>
</listOfProducts>
	<kineticLaw>
		<math xmlns="http://www.w3.org/1998/Math/MathML">
			<ci> FLUX_VALUE </ci>
		</math>
		<listOfParameters>
			<parameter id="LOWER_BOUND" value="0" units="mmol_per_gDW_per_hr"/>
			<parameter id="UPPER_BOUND" value="100000" units="mmol_per_gDW_per_hr"/>
			<parameter id="OBJECTIVE_COEFFICIENT" value="0.000000"/>
			<parameter id="FLUX_VALUE" value="0.000000" units="mmol_per_gDW_per_hr"/>
			<parameter id="REDUCED_COST" value="0.000000"/>
		</listOfParameters>
	</kineticLaw>
</reaction>
<reaction id="R283" name="283" reversible="false">
<notes>
  <html:p>GENE_ASSOCIATION:  </html:p>
  <html:p>PROTEIN_ASSOCIATION: </html:p>
  <html:p>SUBSYSTEM: </html:p>
  <html:p>PROTEIN_CLASS: </html:p>
</notes>
<listOfReactants>
	<speciesReference species="M_DIHYDRODIPICOLINATE_c" stoichiometry="1"/>
	<speciesReference species="M_NADH_c" stoichiometry="1"/>
	<speciesReference species="M_NADPH_c" stoichiometry="1"/>
</listOfReactants>
<listOfProducts>
	<speciesReference species="M_NAD_c" stoichiometry="1"/>
	<speciesReference species="M_NADP_c" stoichiometry="1"/>
	<speciesReference species="M_TETRAHYDRODIPICOLINATE_c" stoichiometry="1"/>
</listOfProducts>
	<kineticLaw>
		<math xmlns="http://www.w3.org/1998/Math/MathML">
			<ci> FLUX_VALUE </ci>
		</math>
		<listOfParameters>
			<parameter id="LOWER_BOUND" value="0" units="mmol_per_gDW_per_hr"/>
			<parameter id="UPPER_BOUND" value="100000" units="mmol_per_gDW_per_hr"/>
			<parameter id="OBJECTIVE_COEFFICIENT" value="0.000000"/>
			<parameter id="FLUX_VALUE" value="0.000000" units="mmol_per_gDW_per_hr"/>
			<parameter id="REDUCED_COST" value="0.000000"/>
		</listOfParameters>
	</kineticLaw>
</reaction>
<reaction id="R284" name="284" reversible="false">
<notes>
  <html:p>GENE_ASSOCIATION:  </html:p>
  <html:p>PROTEIN_ASSOCIATION: </html:p>
  <html:p>SUBSYSTEM: </html:p>
  <html:p>PROTEIN_CLASS: </html:p>
</notes>
<listOfReactants>
	<speciesReference species="M_SUCCOA_c" stoichiometry="1"/>
	<speciesReference species="M_TETRAHYDRODIPICOLINATE_c" stoichiometry="1"/>
</listOfReactants>
<listOfProducts>
	<speciesReference species="M_COA_c" stoichiometry="1"/>
	<speciesReference species="M_SAOPIM_c" stoichiometry="1"/>
</listOfProducts>
	<kineticLaw>
		<math xmlns="http://www.w3.org/1998/Math/MathML">
			<ci> FLUX_VALUE </ci>
		</math>
		<listOfParameters>
			<parameter id="LOWER_BOUND" value="0" units="mmol_per_gDW_per_hr"/>
			<parameter id="UPPER_BOUND" value="100000" units="mmol_per_gDW_per_hr"/>
			<parameter id="OBJECTIVE_COEFFICIENT" value="0.000000"/>
			<parameter id="FLUX_VALUE" value="0.000000" units="mmol_per_gDW_per_hr"/>
			<parameter id="REDUCED_COST" value="0.000000"/>
		</listOfParameters>
	</kineticLaw>
</reaction>
<reaction id="R285" name="285" reversible="false">
<notes>
  <html:p>GENE_ASSOCIATION:  </html:p>
  <html:p>PROTEIN_ASSOCIATION: </html:p>
  <html:p>SUBSYSTEM: </html:p>
  <html:p>PROTEIN_CLASS: </html:p>
</notes>
<listOfReactants>
	<speciesReference species="M_GLU_c" stoichiometry="1"/>
	<speciesReference species="M_SAOPIM_c" stoichiometry="1"/>
</listOfReactants>
<listOfProducts>
	<speciesReference species="M_AKG_c" stoichiometry="1"/>
	<speciesReference species="M_SDAPIM_c" stoichiometry="1"/>
</listOfProducts>
	<kineticLaw>
		<math xmlns="http://www.w3.org/1998/Math/MathML">
			<ci> FLUX_VALUE </ci>
		</math>
		<listOfParameters>
			<parameter id="LOWER_BOUND" value="0" units="mmol_per_gDW_per_hr"/>
			<parameter id="UPPER_BOUND" value="100000" units="mmol_per_gDW_per_hr"/>
			<parameter id="OBJECTIVE_COEFFICIENT" value="0.000000"/>
			<parameter id="FLUX_VALUE" value="0.000000" units="mmol_per_gDW_per_hr"/>
			<parameter id="REDUCED_COST" value="0.000000"/>
		</listOfParameters>
	</kineticLaw>
</reaction>
<reaction id="R286" name="286" reversible="false">
<notes>
  <html:p>GENE_ASSOCIATION:  </html:p>
  <html:p>PROTEIN_ASSOCIATION: </html:p>
  <html:p>SUBSYSTEM: </html:p>
  <html:p>PROTEIN_CLASS: </html:p>
</notes>
<listOfReactants>
	<speciesReference species="M_SDAPIM_c" stoichiometry="1"/>
</listOfReactants>
<listOfProducts>
	<speciesReference species="M_DAPIM_c" stoichiometry="1"/>
	<speciesReference species="M_SUCC_c" stoichiometry="1"/>
</listOfProducts>
	<kineticLaw>
		<math xmlns="http://www.w3.org/1998/Math/MathML">
			<ci> FLUX_VALUE </ci>
		</math>
		<listOfParameters>
			<parameter id="LOWER_BOUND" value="0" units="mmol_per_gDW_per_hr"/>
			<parameter id="UPPER_BOUND" value="100000" units="mmol_per_gDW_per_hr"/>
			<parameter id="OBJECTIVE_COEFFICIENT" value="0.000000"/>
			<parameter id="FLUX_VALUE" value="0.000000" units="mmol_per_gDW_per_hr"/>
			<parameter id="REDUCED_COST" value="0.000000"/>
		</listOfParameters>
	</kineticLaw>
</reaction>
<reaction id="R287" name="287" reversible="true">
<notes>
  <html:p>GENE_ASSOCIATION:  </html:p>
  <html:p>PROTEIN_ASSOCIATION: </html:p>
  <html:p>SUBSYSTEM: </html:p>
  <html:p>PROTEIN_CLASS: </html:p>
</notes>
<listOfReactants>
	<speciesReference species="M_DAPIM_c" stoichiometry="1"/>
</listOfReactants>
<listOfProducts>
	<speciesReference species="M_MDAPIM_c" stoichiometry="1"/>
</listOfProducts>
	<kineticLaw>
		<math xmlns="http://www.w3.org/1998/Math/MathML">
			<ci> FLUX_VALUE </ci>
		</math>
		<listOfParameters>
			<parameter id="LOWER_BOUND" value="-100000" units="mmol_per_gDW_per_hr"/>
			<parameter id="UPPER_BOUND" value="100000" units="mmol_per_gDW_per_hr"/>
			<parameter id="OBJECTIVE_COEFFICIENT" value="0.000000"/>
			<parameter id="FLUX_VALUE" value="0.000000" units="mmol_per_gDW_per_hr"/>
			<parameter id="REDUCED_COST" value="0.000000"/>
		</listOfParameters>
	</kineticLaw>
</reaction>
<reaction id="R288" name="288" reversible="false">
<notes>
  <html:p>GENE_ASSOCIATION:  </html:p>
  <html:p>PROTEIN_ASSOCIATION: </html:p>
  <html:p>SUBSYSTEM: </html:p>
  <html:p>PROTEIN_CLASS: </html:p>
</notes>
<listOfReactants>
	<speciesReference species="M_MDAPIM_c" stoichiometry="1"/>
</listOfReactants>
<listOfProducts>
	<speciesReference species="M_CO2_c" stoichiometry="1"/>
	<speciesReference species="M_LYS_c" stoichiometry="1"/>
</listOfProducts>
	<kineticLaw>
		<math xmlns="http://www.w3.org/1998/Math/MathML">
			<ci> FLUX_VALUE </ci>
		</math>
		<listOfParameters>
			<parameter id="LOWER_BOUND" value="0" units="mmol_per_gDW_per_hr"/>
			<parameter id="UPPER_BOUND" value="100000" units="mmol_per_gDW_per_hr"/>
			<parameter id="OBJECTIVE_COEFFICIENT" value="0.000000"/>
			<parameter id="FLUX_VALUE" value="0.000000" units="mmol_per_gDW_per_hr"/>
			<parameter id="REDUCED_COST" value="0.000000"/>
		</listOfParameters>
	</kineticLaw>
</reaction>
<reaction id="R289" name="289" reversible="true">
<notes>
  <html:p>GENE_ASSOCIATION:  </html:p>
  <html:p>PROTEIN_ASSOCIATION: </html:p>
  <html:p>SUBSYSTEM: </html:p>
  <html:p>PROTEIN_CLASS: </html:p>
</notes>
<listOfReactants>
	<speciesReference species="M_HSER_c" stoichiometry="1"/>
	<speciesReference species="M_SUCCOA_c" stoichiometry="1"/>
</listOfReactants>
<listOfProducts>
	<speciesReference species="M_COA_c" stoichiometry="1"/>
	<speciesReference species="M_OSLHSER_c" stoichiometry="1"/>
</listOfProducts>
	<kineticLaw>
		<math xmlns="http://www.w3.org/1998/Math/MathML">
			<ci> FLUX_VALUE </ci>
		</math>
		<listOfParameters>
			<parameter id="LOWER_BOUND" value="-100000" units="mmol_per_gDW_per_hr"/>
			<parameter id="UPPER_BOUND" value="100000" units="mmol_per_gDW_per_hr"/>
			<parameter id="OBJECTIVE_COEFFICIENT" value="0.000000"/>
			<parameter id="FLUX_VALUE" value="0.000000" units="mmol_per_gDW_per_hr"/>
			<parameter id="REDUCED_COST" value="0.000000"/>
		</listOfParameters>
	</kineticLaw>
</reaction>
<reaction id="R290" name="290" reversible="false">
<notes>
  <html:p>GENE_ASSOCIATION:  </html:p>
  <html:p>PROTEIN_ASSOCIATION: </html:p>
  <html:p>SUBSYSTEM: </html:p>
  <html:p>PROTEIN_CLASS: </html:p>
</notes>
<listOfReactants>
	<speciesReference species="M_CYS_c" stoichiometry="1"/>
	<speciesReference species="M_OSLHSER_c" stoichiometry="1"/>
</listOfReactants>
<listOfProducts>
	<speciesReference species="M_LLCT_c" stoichiometry="1"/>
	<speciesReference species="M_SUCC_c" stoichiometry="1"/>
</listOfProducts>
	<kineticLaw>
		<math xmlns="http://www.w3.org/1998/Math/MathML">
			<ci> FLUX_VALUE </ci>
		</math>
		<listOfParameters>
			<parameter id="LOWER_BOUND" value="0" units="mmol_per_gDW_per_hr"/>
			<parameter id="UPPER_BOUND" value="100000" units="mmol_per_gDW_per_hr"/>
			<parameter id="OBJECTIVE_COEFFICIENT" value="0.000000"/>
			<parameter id="FLUX_VALUE" value="0.000000" units="mmol_per_gDW_per_hr"/>
			<parameter id="REDUCED_COST" value="0.000000"/>
		</listOfParameters>
	</kineticLaw>
</reaction>
<reaction id="R291" name="291" reversible="false">
<notes>
  <html:p>GENE_ASSOCIATION:  </html:p>
  <html:p>PROTEIN_ASSOCIATION: </html:p>
  <html:p>SUBSYSTEM: </html:p>
  <html:p>PROTEIN_CLASS: </html:p>
</notes>
<listOfReactants>
	<speciesReference species="M_LLCT_c" stoichiometry="1"/>
</listOfReactants>
<listOfProducts>
	<speciesReference species="M_HCYS_c" stoichiometry="1"/>
	<speciesReference species="M_NH3_c" stoichiometry="1"/>
	<speciesReference species="M_PYR_c" stoichiometry="1"/>
</listOfProducts>
	<kineticLaw>
		<math xmlns="http://www.w3.org/1998/Math/MathML">
			<ci> FLUX_VALUE </ci>
		</math>
		<listOfParameters>
			<parameter id="LOWER_BOUND" value="0" units="mmol_per_gDW_per_hr"/>
			<parameter id="UPPER_BOUND" value="100000" units="mmol_per_gDW_per_hr"/>
			<parameter id="OBJECTIVE_COEFFICIENT" value="0.000000"/>
			<parameter id="FLUX_VALUE" value="0.000000" units="mmol_per_gDW_per_hr"/>
			<parameter id="REDUCED_COST" value="0.000000"/>
		</listOfParameters>
	</kineticLaw>
</reaction>
<reaction id="R292" name="292" reversible="true">
<notes>
  <html:p>GENE_ASSOCIATION:  </html:p>
  <html:p>PROTEIN_ASSOCIATION: </html:p>
  <html:p>SUBSYSTEM: </html:p>
  <html:p>PROTEIN_CLASS: </html:p>
</notes>
<listOfReactants>
	<speciesReference species="M_HCYS_c" stoichiometry="1"/>
	<speciesReference species="M_MTHPTGLU_c" stoichiometry="1"/>
</listOfReactants>
<listOfProducts>
	<speciesReference species="M_MET_c" stoichiometry="1"/>
	<speciesReference species="M_THPTGLU_c" stoichiometry="1"/>
</listOfProducts>
	<kineticLaw>
		<math xmlns="http://www.w3.org/1998/Math/MathML">
			<ci> FLUX_VALUE </ci>
		</math>
		<listOfParameters>
			<parameter id="LOWER_BOUND" value="0" units="mmol_per_gDW_per_hr"/>
			<parameter id="UPPER_BOUND" value="0" units="mmol_per_gDW_per_hr"/>
			<parameter id="OBJECTIVE_COEFFICIENT" value="0.000000"/>
			<parameter id="FLUX_VALUE" value="0.000000" units="mmol_per_gDW_per_hr"/>
			<parameter id="REDUCED_COST" value="0.000000"/>
		</listOfParameters>
	</kineticLaw>
</reaction>
<reaction id="R293" name="293" reversible="true">
<notes>
  <html:p>GENE_ASSOCIATION:  </html:p>
  <html:p>PROTEIN_ASSOCIATION: </html:p>
  <html:p>SUBSYSTEM: </html:p>
  <html:p>PROTEIN_CLASS: </html:p>
</notes>
<listOfReactants>
	<speciesReference species="M_HCYS_c" stoichiometry="1"/>
	<speciesReference species="M_MTHF_c" stoichiometry="1"/>
</listOfReactants>
<listOfProducts>
	<speciesReference species="M_MET_c" stoichiometry="1"/>
	<speciesReference species="M_THF_c" stoichiometry="1"/>
</listOfProducts>
	<kineticLaw>
		<math xmlns="http://www.w3.org/1998/Math/MathML">
			<ci> FLUX_VALUE </ci>
		</math>
		<listOfParameters>
			<parameter id="LOWER_BOUND" value="-100000" units="mmol_per_gDW_per_hr"/>
			<parameter id="UPPER_BOUND" value="100000" units="mmol_per_gDW_per_hr"/>
			<parameter id="OBJECTIVE_COEFFICIENT" value="0.000000"/>
			<parameter id="FLUX_VALUE" value="0.000000" units="mmol_per_gDW_per_hr"/>
			<parameter id="REDUCED_COST" value="0.000000"/>
		</listOfParameters>
	</kineticLaw>
</reaction>
<reaction id="R294" name="294" reversible="true">
<notes>
  <html:p>GENE_ASSOCIATION:  </html:p>
  <html:p>PROTEIN_ASSOCIATION: </html:p>
  <html:p>SUBSYSTEM: </html:p>
  <html:p>PROTEIN_CLASS: </html:p>
</notes>
<listOfReactants>
	<speciesReference species="M_NADH_c" stoichiometry="1"/>
	<speciesReference species="M_NH3_c" stoichiometry="1"/>
	<speciesReference species="M_PYR_c" stoichiometry="1"/>
</listOfReactants>
<listOfProducts>
	<speciesReference species="M_ALA_c" stoichiometry="1"/>
	<speciesReference species="M_NAD_c" stoichiometry="1"/>
</listOfProducts>
	<kineticLaw>
		<math xmlns="http://www.w3.org/1998/Math/MathML">
			<ci> FLUX_VALUE </ci>
		</math>
		<listOfParameters>
			<parameter id="LOWER_BOUND" value="-100000" units="mmol_per_gDW_per_hr"/>
			<parameter id="UPPER_BOUND" value="100000" units="mmol_per_gDW_per_hr"/>
			<parameter id="OBJECTIVE_COEFFICIENT" value="0.000000"/>
			<parameter id="FLUX_VALUE" value="0.000000" units="mmol_per_gDW_per_hr"/>
			<parameter id="REDUCED_COST" value="0.000000"/>
		</listOfParameters>
	</kineticLaw>
</reaction>
<reaction id="R295" name="295" reversible="false">
<notes>
  <html:p>GENE_ASSOCIATION:  </html:p>
  <html:p>PROTEIN_ASSOCIATION: </html:p>
  <html:p>SUBSYSTEM: </html:p>
  <html:p>PROTEIN_CLASS: </html:p>
</notes>
<listOfReactants>
	<speciesReference species="M_3PG_c" stoichiometry="1"/>
	<speciesReference species="M_NAD_c" stoichiometry="1"/>
</listOfReactants>
<listOfProducts>
	<speciesReference species="M_NADH_c" stoichiometry="1"/>
	<speciesReference species="M_PHP_c" stoichiometry="1"/>
</listOfProducts>
	<kineticLaw>
		<math xmlns="http://www.w3.org/1998/Math/MathML">
			<ci> FLUX_VALUE </ci>
		</math>
		<listOfParameters>
			<parameter id="LOWER_BOUND" value="0" units="mmol_per_gDW_per_hr"/>
			<parameter id="UPPER_BOUND" value="100000" units="mmol_per_gDW_per_hr"/>
			<parameter id="OBJECTIVE_COEFFICIENT" value="0.000000"/>
			<parameter id="FLUX_VALUE" value="0.000000" units="mmol_per_gDW_per_hr"/>
			<parameter id="REDUCED_COST" value="0.000000"/>
		</listOfParameters>
	</kineticLaw>
</reaction>
<reaction id="R296" name="296" reversible="false">
<notes>
  <html:p>GENE_ASSOCIATION:  </html:p>
  <html:p>PROTEIN_ASSOCIATION: </html:p>
  <html:p>SUBSYSTEM: </html:p>
  <html:p>PROTEIN_CLASS: </html:p>
</notes>
<listOfReactants>
	<speciesReference species="M_GLU_c" stoichiometry="1"/>
	<speciesReference species="M_PHP_c" stoichiometry="1"/>
</listOfReactants>
<listOfProducts>
	<speciesReference species="M_3PSER_c" stoichiometry="1"/>
	<speciesReference species="M_AKG_c" stoichiometry="1"/>
</listOfProducts>
	<kineticLaw>
		<math xmlns="http://www.w3.org/1998/Math/MathML">
			<ci> FLUX_VALUE </ci>
		</math>
		<listOfParameters>
			<parameter id="LOWER_BOUND" value="0" units="mmol_per_gDW_per_hr"/>
			<parameter id="UPPER_BOUND" value="100000" units="mmol_per_gDW_per_hr"/>
			<parameter id="OBJECTIVE_COEFFICIENT" value="0.000000"/>
			<parameter id="FLUX_VALUE" value="0.000000" units="mmol_per_gDW_per_hr"/>
			<parameter id="REDUCED_COST" value="0.000000"/>
		</listOfParameters>
	</kineticLaw>
</reaction>
<reaction id="R297" name="297" reversible="false">
<notes>
  <html:p>GENE_ASSOCIATION:  </html:p>
  <html:p>PROTEIN_ASSOCIATION: </html:p>
  <html:p>SUBSYSTEM: </html:p>
  <html:p>PROTEIN_CLASS: </html:p>
</notes>
<listOfReactants>
	<speciesReference species="M_3PSER_c" stoichiometry="1"/>
</listOfReactants>
<listOfProducts>
	<speciesReference species="M_PI_c" stoichiometry="1"/>
	<speciesReference species="M_SER_c" stoichiometry="1"/>
</listOfProducts>
	<kineticLaw>
		<math xmlns="http://www.w3.org/1998/Math/MathML">
			<ci> FLUX_VALUE </ci>
		</math>
		<listOfParameters>
			<parameter id="LOWER_BOUND" value="0" units="mmol_per_gDW_per_hr"/>
			<parameter id="UPPER_BOUND" value="100000" units="mmol_per_gDW_per_hr"/>
			<parameter id="OBJECTIVE_COEFFICIENT" value="0.000000"/>
			<parameter id="FLUX_VALUE" value="0.000000" units="mmol_per_gDW_per_hr"/>
			<parameter id="REDUCED_COST" value="0.000000"/>
		</listOfParameters>
	</kineticLaw>
</reaction>
<reaction id="R298" name="298" reversible="false">
<notes>
  <html:p>GENE_ASSOCIATION:  </html:p>
  <html:p>PROTEIN_ASSOCIATION: </html:p>
  <html:p>SUBSYSTEM: </html:p>
  <html:p>PROTEIN_CLASS: </html:p>
</notes>
<listOfReactants>
	<speciesReference species="M_ACCOA_c" stoichiometry="1"/>
	<speciesReference species="M_SER_c" stoichiometry="1"/>
</listOfReactants>
<listOfProducts>
	<speciesReference species="M_ASER_c" stoichiometry="1"/>
	<speciesReference species="M_COA_c" stoichiometry="1"/>
</listOfProducts>
	<kineticLaw>
		<math xmlns="http://www.w3.org/1998/Math/MathML">
			<ci> FLUX_VALUE </ci>
		</math>
		<listOfParameters>
			<parameter id="LOWER_BOUND" value="0" units="mmol_per_gDW_per_hr"/>
			<parameter id="UPPER_BOUND" value="100000" units="mmol_per_gDW_per_hr"/>
			<parameter id="OBJECTIVE_COEFFICIENT" value="0.000000"/>
			<parameter id="FLUX_VALUE" value="0.000000" units="mmol_per_gDW_per_hr"/>
			<parameter id="REDUCED_COST" value="0.000000"/>
		</listOfParameters>
	</kineticLaw>
</reaction>
<reaction id="R299" name="299" reversible="false">
<notes>
  <html:p>GENE_ASSOCIATION:  </html:p>
  <html:p>PROTEIN_ASSOCIATION: </html:p>
  <html:p>SUBSYSTEM: </html:p>
  <html:p>PROTEIN_CLASS: </html:p>
</notes>
<listOfReactants>
	<speciesReference species="M_ASER_c" stoichiometry="1"/>
	<speciesReference species="M_H2S_c" stoichiometry="1"/>
</listOfReactants>
<listOfProducts>
	<speciesReference species="M_AC_c" stoichiometry="1"/>
	<speciesReference species="M_CYS_c" stoichiometry="1"/>
</listOfProducts>
	<kineticLaw>
		<math xmlns="http://www.w3.org/1998/Math/MathML">
			<ci> FLUX_VALUE </ci>
		</math>
		<listOfParameters>
			<parameter id="LOWER_BOUND" value="0" units="mmol_per_gDW_per_hr"/>
			<parameter id="UPPER_BOUND" value="100000" units="mmol_per_gDW_per_hr"/>
			<parameter id="OBJECTIVE_COEFFICIENT" value="0.000000"/>
			<parameter id="FLUX_VALUE" value="0.000000" units="mmol_per_gDW_per_hr"/>
			<parameter id="REDUCED_COST" value="0.000000"/>
		</listOfParameters>
	</kineticLaw>
</reaction>
<reaction id="R300" name="300" reversible="true">
<notes>
  <html:p>GENE_ASSOCIATION:  </html:p>
  <html:p>PROTEIN_ASSOCIATION: </html:p>
  <html:p>SUBSYSTEM: </html:p>
  <html:p>PROTEIN_CLASS: </html:p>
</notes>
<listOfReactants>
	<speciesReference species="M_ACCOA_c" stoichiometry="1"/>
	<speciesReference species="M_HSER_c" stoichiometry="1"/>
</listOfReactants>
<listOfProducts>
	<speciesReference species="M_COA_c" stoichiometry="1"/>
	<speciesReference species="M_OAHSER_c" stoichiometry="1"/>
</listOfProducts>
	<kineticLaw>
		<math xmlns="http://www.w3.org/1998/Math/MathML">
			<ci> FLUX_VALUE </ci>
		</math>
		<listOfParameters>
			<parameter id="LOWER_BOUND" value="-100000" units="mmol_per_gDW_per_hr"/>
			<parameter id="UPPER_BOUND" value="100000" units="mmol_per_gDW_per_hr"/>
			<parameter id="OBJECTIVE_COEFFICIENT" value="0.000000"/>
			<parameter id="FLUX_VALUE" value="0.000000" units="mmol_per_gDW_per_hr"/>
			<parameter id="REDUCED_COST" value="0.000000"/>
		</listOfParameters>
	</kineticLaw>
</reaction>
<reaction id="R301" name="301" reversible="false">
<notes>
  <html:p>GENE_ASSOCIATION:  </html:p>
  <html:p>PROTEIN_ASSOCIATION: </html:p>
  <html:p>SUBSYSTEM: </html:p>
  <html:p>PROTEIN_CLASS: </html:p>
</notes>
<listOfReactants>
	<speciesReference species="M_CYS_c" stoichiometry="1"/>
	<speciesReference species="M_OAHSER_c" stoichiometry="1"/>
</listOfReactants>
<listOfProducts>
	<speciesReference species="M_AC_c" stoichiometry="1"/>
	<speciesReference species="M_LLCT_c" stoichiometry="1"/>
</listOfProducts>
	<kineticLaw>
		<math xmlns="http://www.w3.org/1998/Math/MathML">
			<ci> FLUX_VALUE </ci>
		</math>
		<listOfParameters>
			<parameter id="LOWER_BOUND" value="0" units="mmol_per_gDW_per_hr"/>
			<parameter id="UPPER_BOUND" value="100000" units="mmol_per_gDW_per_hr"/>
			<parameter id="OBJECTIVE_COEFFICIENT" value="0.000000"/>
			<parameter id="FLUX_VALUE" value="0.000000" units="mmol_per_gDW_per_hr"/>
			<parameter id="REDUCED_COST" value="0.000000"/>
		</listOfParameters>
	</kineticLaw>
</reaction>
<reaction id="R302" name="302" reversible="false">
<notes>
  <html:p>GENE_ASSOCIATION:  </html:p>
  <html:p>PROTEIN_ASSOCIATION: </html:p>
  <html:p>SUBSYSTEM: </html:p>
  <html:p>PROTEIN_CLASS: </html:p>
</notes>
<listOfReactants>
	<speciesReference species="M_H2S_c" stoichiometry="1"/>
	<speciesReference species="M_OSLHSER_c" stoichiometry="1"/>
</listOfReactants>
<listOfProducts>
	<speciesReference species="M_HCYS_c" stoichiometry="1"/>
	<speciesReference species="M_SUCC_c" stoichiometry="1"/>
</listOfProducts>
	<kineticLaw>
		<math xmlns="http://www.w3.org/1998/Math/MathML">
			<ci> FLUX_VALUE </ci>
		</math>
		<listOfParameters>
			<parameter id="LOWER_BOUND" value="0" units="mmol_per_gDW_per_hr"/>
			<parameter id="UPPER_BOUND" value="100000" units="mmol_per_gDW_per_hr"/>
			<parameter id="OBJECTIVE_COEFFICIENT" value="0.000000"/>
			<parameter id="FLUX_VALUE" value="0.000000" units="mmol_per_gDW_per_hr"/>
			<parameter id="REDUCED_COST" value="0.000000"/>
		</listOfParameters>
	</kineticLaw>
</reaction>
<reaction id="R303" name="303" reversible="false">
<notes>
  <html:p>GENE_ASSOCIATION:  </html:p>
  <html:p>PROTEIN_ASSOCIATION: </html:p>
  <html:p>SUBSYSTEM: </html:p>
  <html:p>PROTEIN_CLASS: </html:p>
</notes>
<listOfReactants>
	<speciesReference species="M_H2S_c" stoichiometry="1"/>
	<speciesReference species="M_OAHSER_c" stoichiometry="1"/>
</listOfReactants>
<listOfProducts>
	<speciesReference species="M_AC_c" stoichiometry="1"/>
	<speciesReference species="M_HCYS_c" stoichiometry="1"/>
</listOfProducts>
	<kineticLaw>
		<math xmlns="http://www.w3.org/1998/Math/MathML">
			<ci> FLUX_VALUE </ci>
		</math>
		<listOfParameters>
			<parameter id="LOWER_BOUND" value="0" units="mmol_per_gDW_per_hr"/>
			<parameter id="UPPER_BOUND" value="100000" units="mmol_per_gDW_per_hr"/>
			<parameter id="OBJECTIVE_COEFFICIENT" value="0.000000"/>
			<parameter id="FLUX_VALUE" value="0.000000" units="mmol_per_gDW_per_hr"/>
			<parameter id="REDUCED_COST" value="0.000000"/>
		</listOfParameters>
	</kineticLaw>
</reaction>
<reaction id="R304" name="304" reversible="false">
<notes>
  <html:p>GENE_ASSOCIATION:  </html:p>
  <html:p>PROTEIN_ASSOCIATION: </html:p>
  <html:p>SUBSYSTEM: </html:p>
  <html:p>PROTEIN_CLASS: </html:p>
</notes>
<listOfReactants>
	<speciesReference species="M_OSLHSER_c" stoichiometry="1"/>
</listOfReactants>
<listOfProducts>
	<speciesReference species="M_NH3_c" stoichiometry="1"/>
	<speciesReference species="M_OBUT_c" stoichiometry="1"/>
	<speciesReference species="M_SUCC_c" stoichiometry="1"/>
</listOfProducts>
	<kineticLaw>
		<math xmlns="http://www.w3.org/1998/Math/MathML">
			<ci> FLUX_VALUE </ci>
		</math>
		<listOfParameters>
			<parameter id="LOWER_BOUND" value="0" units="mmol_per_gDW_per_hr"/>
			<parameter id="UPPER_BOUND" value="100000" units="mmol_per_gDW_per_hr"/>
			<parameter id="OBJECTIVE_COEFFICIENT" value="0.000000"/>
			<parameter id="FLUX_VALUE" value="0.000000" units="mmol_per_gDW_per_hr"/>
			<parameter id="REDUCED_COST" value="0.000000"/>
		</listOfParameters>
	</kineticLaw>
</reaction>
<reaction id="R305" name="305" reversible="false">
<notes>
  <html:p>GENE_ASSOCIATION:  </html:p>
  <html:p>PROTEIN_ASSOCIATION: </html:p>
  <html:p>SUBSYSTEM: </html:p>
  <html:p>PROTEIN_CLASS: </html:p>
</notes>
<listOfReactants>
	<speciesReference species="M_HCYS_c" stoichiometry="1"/>
	<speciesReference species="M_SER_c" stoichiometry="1"/>
</listOfReactants>
<listOfProducts>
	<speciesReference species="M_LLCT_c" stoichiometry="1"/>
</listOfProducts>
	<kineticLaw>
		<math xmlns="http://www.w3.org/1998/Math/MathML">
			<ci> FLUX_VALUE </ci>
		</math>
		<listOfParameters>
			<parameter id="LOWER_BOUND" value="0" units="mmol_per_gDW_per_hr"/>
			<parameter id="UPPER_BOUND" value="100000" units="mmol_per_gDW_per_hr"/>
			<parameter id="OBJECTIVE_COEFFICIENT" value="0.000000"/>
			<parameter id="FLUX_VALUE" value="0.000000" units="mmol_per_gDW_per_hr"/>
			<parameter id="REDUCED_COST" value="0.000000"/>
		</listOfParameters>
	</kineticLaw>
</reaction>
<reaction id="R306" name="306" reversible="false">
<notes>
  <html:p>GENE_ASSOCIATION:  </html:p>
  <html:p>PROTEIN_ASSOCIATION: </html:p>
  <html:p>SUBSYSTEM: </html:p>
  <html:p>PROTEIN_CLASS: </html:p>
</notes>
<listOfReactants>
	<speciesReference species="M_LLCT_c" stoichiometry="1"/>
</listOfReactants>
<listOfProducts>
	<speciesReference species="M_CYS_c" stoichiometry="1"/>
	<speciesReference species="M_NH3_c" stoichiometry="1"/>
	<speciesReference species="M_OBUT_c" stoichiometry="1"/>
</listOfProducts>
	<kineticLaw>
		<math xmlns="http://www.w3.org/1998/Math/MathML">
			<ci> FLUX_VALUE </ci>
		</math>
		<listOfParameters>
			<parameter id="LOWER_BOUND" value="0" units="mmol_per_gDW_per_hr"/>
			<parameter id="UPPER_BOUND" value="100000" units="mmol_per_gDW_per_hr"/>
			<parameter id="OBJECTIVE_COEFFICIENT" value="0.000000"/>
			<parameter id="FLUX_VALUE" value="0.000000" units="mmol_per_gDW_per_hr"/>
			<parameter id="REDUCED_COST" value="0.000000"/>
		</listOfParameters>
	</kineticLaw>
</reaction>
<reaction id="R307" name="307" reversible="false">
<notes>
  <html:p>GENE_ASSOCIATION:  </html:p>
  <html:p>PROTEIN_ASSOCIATION: </html:p>
  <html:p>SUBSYSTEM: </html:p>
  <html:p>PROTEIN_CLASS: </html:p>
</notes>
<listOfReactants>
	<speciesReference species="M_ATP_c" stoichiometry="1"/>
	<speciesReference species="M_MET_c" stoichiometry="1"/>
</listOfReactants>
<listOfProducts>
	<speciesReference species="M_PI_c" stoichiometry="1"/>
	<speciesReference species="M_PPI_c" stoichiometry="1"/>
	<speciesReference species="M_SAM_c" stoichiometry="1"/>
</listOfProducts>
	<kineticLaw>
		<math xmlns="http://www.w3.org/1998/Math/MathML">
			<ci> FLUX_VALUE </ci>
		</math>
		<listOfParameters>
			<parameter id="LOWER_BOUND" value="0" units="mmol_per_gDW_per_hr"/>
			<parameter id="UPPER_BOUND" value="100000" units="mmol_per_gDW_per_hr"/>
			<parameter id="OBJECTIVE_COEFFICIENT" value="0.000000"/>
			<parameter id="FLUX_VALUE" value="0.000000" units="mmol_per_gDW_per_hr"/>
			<parameter id="REDUCED_COST" value="0.000000"/>
		</listOfParameters>
	</kineticLaw>
</reaction>
<reaction id="R308" name="308" reversible="false">
<notes>
  <html:p>GENE_ASSOCIATION:  </html:p>
  <html:p>PROTEIN_ASSOCIATION: </html:p>
  <html:p>SUBSYSTEM: </html:p>
  <html:p>PROTEIN_CLASS: </html:p>
</notes>
<listOfReactants>
	<speciesReference species="M_SAH_c" stoichiometry="1"/>
</listOfReactants>
<listOfProducts>
	<speciesReference species="M_ADN_c" stoichiometry="1"/>
	<speciesReference species="M_HCYS_c" stoichiometry="1"/>
</listOfProducts>
	<kineticLaw>
		<math xmlns="http://www.w3.org/1998/Math/MathML">
			<ci> FLUX_VALUE </ci>
		</math>
		<listOfParameters>
			<parameter id="LOWER_BOUND" value="0" units="mmol_per_gDW_per_hr"/>
			<parameter id="UPPER_BOUND" value="100000" units="mmol_per_gDW_per_hr"/>
			<parameter id="OBJECTIVE_COEFFICIENT" value="0.000000"/>
			<parameter id="FLUX_VALUE" value="0.000000" units="mmol_per_gDW_per_hr"/>
			<parameter id="REDUCED_COST" value="0.000000"/>
		</listOfParameters>
	</kineticLaw>
</reaction>
<reaction id="R309" name="309" reversible="false">
<notes>
  <html:p>GENE_ASSOCIATION:  </html:p>
  <html:p>PROTEIN_ASSOCIATION: </html:p>
  <html:p>SUBSYSTEM: </html:p>
  <html:p>PROTEIN_CLASS: </html:p>
</notes>
<listOfReactants>
	<speciesReference species="M_SAM_c" stoichiometry="1"/>
</listOfReactants>
<listOfProducts>
	<speciesReference species="M_SAH_c" stoichiometry="1"/>
</listOfProducts>
	<kineticLaw>
		<math xmlns="http://www.w3.org/1998/Math/MathML">
			<ci> FLUX_VALUE </ci>
		</math>
		<listOfParameters>
			<parameter id="LOWER_BOUND" value="0" units="mmol_per_gDW_per_hr"/>
			<parameter id="UPPER_BOUND" value="100000" units="mmol_per_gDW_per_hr"/>
			<parameter id="OBJECTIVE_COEFFICIENT" value="0.000000"/>
			<parameter id="FLUX_VALUE" value="0.000000" units="mmol_per_gDW_per_hr"/>
			<parameter id="REDUCED_COST" value="0.000000"/>
		</listOfParameters>
	</kineticLaw>
</reaction>
<reaction id="R310" name="310" reversible="false">
<notes>
  <html:p>GENE_ASSOCIATION:  </html:p>
  <html:p>PROTEIN_ASSOCIATION: </html:p>
  <html:p>SUBSYSTEM: </html:p>
  <html:p>PROTEIN_CLASS: </html:p>
</notes>
<listOfReactants>
	<speciesReference species="M_ATP_c" stoichiometry="1"/>
	<speciesReference species="M_PRPP_c" stoichiometry="1"/>
</listOfReactants>
<listOfProducts>
	<speciesReference species="M_PPI_c" stoichiometry="1"/>
	<speciesReference species="M_PRBATP_c" stoichiometry="1"/>
</listOfProducts>
	<kineticLaw>
		<math xmlns="http://www.w3.org/1998/Math/MathML">
			<ci> FLUX_VALUE </ci>
		</math>
		<listOfParameters>
			<parameter id="LOWER_BOUND" value="0" units="mmol_per_gDW_per_hr"/>
			<parameter id="UPPER_BOUND" value="100000" units="mmol_per_gDW_per_hr"/>
			<parameter id="OBJECTIVE_COEFFICIENT" value="0.000000"/>
			<parameter id="FLUX_VALUE" value="0.000000" units="mmol_per_gDW_per_hr"/>
			<parameter id="REDUCED_COST" value="0.000000"/>
		</listOfParameters>
	</kineticLaw>
</reaction>
<reaction id="R311" name="311" reversible="false">
<notes>
  <html:p>GENE_ASSOCIATION:  </html:p>
  <html:p>PROTEIN_ASSOCIATION: </html:p>
  <html:p>SUBSYSTEM: </html:p>
  <html:p>PROTEIN_CLASS: </html:p>
</notes>
<listOfReactants>
	<speciesReference species="M_PRBATP_c" stoichiometry="1"/>
</listOfReactants>
<listOfProducts>
	<speciesReference species="M_PPI_c" stoichiometry="1"/>
	<speciesReference species="M_PRBAMP_c" stoichiometry="1"/>
</listOfProducts>
	<kineticLaw>
		<math xmlns="http://www.w3.org/1998/Math/MathML">
			<ci> FLUX_VALUE </ci>
		</math>
		<listOfParameters>
			<parameter id="LOWER_BOUND" value="0" units="mmol_per_gDW_per_hr"/>
			<parameter id="UPPER_BOUND" value="100000" units="mmol_per_gDW_per_hr"/>
			<parameter id="OBJECTIVE_COEFFICIENT" value="0.000000"/>
			<parameter id="FLUX_VALUE" value="0.000000" units="mmol_per_gDW_per_hr"/>
			<parameter id="REDUCED_COST" value="0.000000"/>
		</listOfParameters>
	</kineticLaw>
</reaction>
<reaction id="R312" name="312" reversible="false">
<notes>
  <html:p>GENE_ASSOCIATION:  </html:p>
  <html:p>PROTEIN_ASSOCIATION: </html:p>
  <html:p>SUBSYSTEM: </html:p>
  <html:p>PROTEIN_CLASS: </html:p>
</notes>
<listOfReactants>
	<speciesReference species="M_PRBAMP_c" stoichiometry="1"/>
</listOfReactants>
<listOfProducts>
	<speciesReference species="M_PRFP_c" stoichiometry="1"/>
</listOfProducts>
	<kineticLaw>
		<math xmlns="http://www.w3.org/1998/Math/MathML">
			<ci> FLUX_VALUE </ci>
		</math>
		<listOfParameters>
			<parameter id="LOWER_BOUND" value="0" units="mmol_per_gDW_per_hr"/>
			<parameter id="UPPER_BOUND" value="100000" units="mmol_per_gDW_per_hr"/>
			<parameter id="OBJECTIVE_COEFFICIENT" value="0.000000"/>
			<parameter id="FLUX_VALUE" value="0.000000" units="mmol_per_gDW_per_hr"/>
			<parameter id="REDUCED_COST" value="0.000000"/>
		</listOfParameters>
	</kineticLaw>
</reaction>
<reaction id="R313" name="313" reversible="false">
<notes>
  <html:p>GENE_ASSOCIATION:  </html:p>
  <html:p>PROTEIN_ASSOCIATION: </html:p>
  <html:p>SUBSYSTEM: </html:p>
  <html:p>PROTEIN_CLASS: </html:p>
</notes>
<listOfReactants>
	<speciesReference species="M_PRFP_c" stoichiometry="1"/>
</listOfReactants>
<listOfProducts>
	<speciesReference species="M_PRLP_c" stoichiometry="1"/>
</listOfProducts>
	<kineticLaw>
		<math xmlns="http://www.w3.org/1998/Math/MathML">
			<ci> FLUX_VALUE </ci>
		</math>
		<listOfParameters>
			<parameter id="LOWER_BOUND" value="0" units="mmol_per_gDW_per_hr"/>
			<parameter id="UPPER_BOUND" value="100000" units="mmol_per_gDW_per_hr"/>
			<parameter id="OBJECTIVE_COEFFICIENT" value="0.000000"/>
			<parameter id="FLUX_VALUE" value="0.000000" units="mmol_per_gDW_per_hr"/>
			<parameter id="REDUCED_COST" value="0.000000"/>
		</listOfParameters>
	</kineticLaw>
</reaction>
<reaction id="R314" name="314" reversible="false">
<notes>
  <html:p>GENE_ASSOCIATION:  </html:p>
  <html:p>PROTEIN_ASSOCIATION: </html:p>
  <html:p>SUBSYSTEM: </html:p>
  <html:p>PROTEIN_CLASS: </html:p>
</notes>
<listOfReactants>
	<speciesReference species="M_GLN_c" stoichiometry="1"/>
	<speciesReference species="M_PRLP_c" stoichiometry="1"/>
</listOfReactants>
<listOfProducts>
	<speciesReference species="M_AICAR_c" stoichiometry="1"/>
	<speciesReference species="M_DIMGP_c" stoichiometry="1"/>
	<speciesReference species="M_GLU_c" stoichiometry="1"/>
</listOfProducts>
	<kineticLaw>
		<math xmlns="http://www.w3.org/1998/Math/MathML">
			<ci> FLUX_VALUE </ci>
		</math>
		<listOfParameters>
			<parameter id="LOWER_BOUND" value="0" units="mmol_per_gDW_per_hr"/>
			<parameter id="UPPER_BOUND" value="100000" units="mmol_per_gDW_per_hr"/>
			<parameter id="OBJECTIVE_COEFFICIENT" value="0.000000"/>
			<parameter id="FLUX_VALUE" value="0.000000" units="mmol_per_gDW_per_hr"/>
			<parameter id="REDUCED_COST" value="0.000000"/>
		</listOfParameters>
	</kineticLaw>
</reaction>
<reaction id="R315" name="315" reversible="false">
<notes>
  <html:p>GENE_ASSOCIATION:  </html:p>
  <html:p>PROTEIN_ASSOCIATION: </html:p>
  <html:p>SUBSYSTEM: </html:p>
  <html:p>PROTEIN_CLASS: </html:p>
</notes>
<listOfReactants>
	<speciesReference species="M_DIMGP_c" stoichiometry="1"/>
</listOfReactants>
<listOfProducts>
	<speciesReference species="M_IMACP_c" stoichiometry="1"/>
</listOfProducts>
	<kineticLaw>
		<math xmlns="http://www.w3.org/1998/Math/MathML">
			<ci> FLUX_VALUE </ci>
		</math>
		<listOfParameters>
			<parameter id="LOWER_BOUND" value="0" units="mmol_per_gDW_per_hr"/>
			<parameter id="UPPER_BOUND" value="100000" units="mmol_per_gDW_per_hr"/>
			<parameter id="OBJECTIVE_COEFFICIENT" value="0.000000"/>
			<parameter id="FLUX_VALUE" value="0.000000" units="mmol_per_gDW_per_hr"/>
			<parameter id="REDUCED_COST" value="0.000000"/>
		</listOfParameters>
	</kineticLaw>
</reaction>
<reaction id="R316" name="316" reversible="false">
<notes>
  <html:p>GENE_ASSOCIATION:  </html:p>
  <html:p>PROTEIN_ASSOCIATION: </html:p>
  <html:p>SUBSYSTEM: </html:p>
  <html:p>PROTEIN_CLASS: </html:p>
</notes>
<listOfReactants>
	<speciesReference species="M_GLU_c" stoichiometry="1"/>
	<speciesReference species="M_IMACP_c" stoichiometry="1"/>
</listOfReactants>
<listOfProducts>
	<speciesReference species="M_AKG_c" stoichiometry="1"/>
	<speciesReference species="M_HISOLP_c" stoichiometry="1"/>
</listOfProducts>
	<kineticLaw>
		<math xmlns="http://www.w3.org/1998/Math/MathML">
			<ci> FLUX_VALUE </ci>
		</math>
		<listOfParameters>
			<parameter id="LOWER_BOUND" value="0" units="mmol_per_gDW_per_hr"/>
			<parameter id="UPPER_BOUND" value="100000" units="mmol_per_gDW_per_hr"/>
			<parameter id="OBJECTIVE_COEFFICIENT" value="0.000000"/>
			<parameter id="FLUX_VALUE" value="0.000000" units="mmol_per_gDW_per_hr"/>
			<parameter id="REDUCED_COST" value="0.000000"/>
		</listOfParameters>
	</kineticLaw>
</reaction>
<reaction id="R317" name="317" reversible="false">
<notes>
  <html:p>GENE_ASSOCIATION:  </html:p>
  <html:p>PROTEIN_ASSOCIATION: </html:p>
  <html:p>SUBSYSTEM: </html:p>
  <html:p>PROTEIN_CLASS: </html:p>
</notes>
<listOfReactants>
	<speciesReference species="M_HISOLP_c" stoichiometry="1"/>
</listOfReactants>
<listOfProducts>
	<speciesReference species="M_HISOL_c" stoichiometry="1"/>
	<speciesReference species="M_PI_c" stoichiometry="1"/>
</listOfProducts>
	<kineticLaw>
		<math xmlns="http://www.w3.org/1998/Math/MathML">
			<ci> FLUX_VALUE </ci>
		</math>
		<listOfParameters>
			<parameter id="LOWER_BOUND" value="0" units="mmol_per_gDW_per_hr"/>
			<parameter id="UPPER_BOUND" value="100000" units="mmol_per_gDW_per_hr"/>
			<parameter id="OBJECTIVE_COEFFICIENT" value="0.000000"/>
			<parameter id="FLUX_VALUE" value="0.000000" units="mmol_per_gDW_per_hr"/>
			<parameter id="REDUCED_COST" value="0.000000"/>
		</listOfParameters>
	</kineticLaw>
</reaction>
<reaction id="R318" name="318" reversible="false">
<notes>
  <html:p>GENE_ASSOCIATION:  </html:p>
  <html:p>PROTEIN_ASSOCIATION: </html:p>
  <html:p>SUBSYSTEM: </html:p>
  <html:p>PROTEIN_CLASS: </html:p>
</notes>
<listOfReactants>
	<speciesReference species="M_HISOL_c" stoichiometry="1"/>
	<speciesReference species="M_NAD_c" stoichiometry="2"/>
</listOfReactants>
<listOfProducts>
	<speciesReference species="M_HIS_c" stoichiometry="1"/>
	<speciesReference species="M_NADH_c" stoichiometry="2"/>
</listOfProducts>
	<kineticLaw>
		<math xmlns="http://www.w3.org/1998/Math/MathML">
			<ci> FLUX_VALUE </ci>
		</math>
		<listOfParameters>
			<parameter id="LOWER_BOUND" value="0" units="mmol_per_gDW_per_hr"/>
			<parameter id="UPPER_BOUND" value="100000" units="mmol_per_gDW_per_hr"/>
			<parameter id="OBJECTIVE_COEFFICIENT" value="0.000000"/>
			<parameter id="FLUX_VALUE" value="0.000000" units="mmol_per_gDW_per_hr"/>
			<parameter id="REDUCED_COST" value="0.000000"/>
		</listOfParameters>
	</kineticLaw>
</reaction>
<reaction id="R319" name="319" reversible="false">
<notes>
  <html:p>GENE_ASSOCIATION:  </html:p>
  <html:p>PROTEIN_ASSOCIATION: </html:p>
  <html:p>SUBSYSTEM: </html:p>
  <html:p>PROTEIN_CLASS: </html:p>
</notes>
<listOfReactants>
	<speciesReference species="M_E4P_c" stoichiometry="1"/>
	<speciesReference species="M_PEP_c" stoichiometry="1"/>
</listOfReactants>
<listOfProducts>
	<speciesReference species="M_3DDAH7P_c" stoichiometry="1"/>
	<speciesReference species="M_PI_c" stoichiometry="1"/>
</listOfProducts>
	<kineticLaw>
		<math xmlns="http://www.w3.org/1998/Math/MathML">
			<ci> FLUX_VALUE </ci>
		</math>
		<listOfParameters>
			<parameter id="LOWER_BOUND" value="0" units="mmol_per_gDW_per_hr"/>
			<parameter id="UPPER_BOUND" value="100000" units="mmol_per_gDW_per_hr"/>
			<parameter id="OBJECTIVE_COEFFICIENT" value="0.000000"/>
			<parameter id="FLUX_VALUE" value="0.000000" units="mmol_per_gDW_per_hr"/>
			<parameter id="REDUCED_COST" value="0.000000"/>
		</listOfParameters>
	</kineticLaw>
</reaction>
<reaction id="R320" name="320" reversible="false">
<notes>
  <html:p>GENE_ASSOCIATION:  </html:p>
  <html:p>PROTEIN_ASSOCIATION: </html:p>
  <html:p>SUBSYSTEM: </html:p>
  <html:p>PROTEIN_CLASS: </html:p>
</notes>
<listOfReactants>
	<speciesReference species="M_3DDAH7P_c" stoichiometry="1"/>
</listOfReactants>
<listOfProducts>
	<speciesReference species="M_DQT_c" stoichiometry="1"/>
	<speciesReference species="M_PI_c" stoichiometry="1"/>
</listOfProducts>
	<kineticLaw>
		<math xmlns="http://www.w3.org/1998/Math/MathML">
			<ci> FLUX_VALUE </ci>
		</math>
		<listOfParameters>
			<parameter id="LOWER_BOUND" value="0" units="mmol_per_gDW_per_hr"/>
			<parameter id="UPPER_BOUND" value="100000" units="mmol_per_gDW_per_hr"/>
			<parameter id="OBJECTIVE_COEFFICIENT" value="0.000000"/>
			<parameter id="FLUX_VALUE" value="0.000000" units="mmol_per_gDW_per_hr"/>
			<parameter id="REDUCED_COST" value="0.000000"/>
		</listOfParameters>
	</kineticLaw>
</reaction>
<reaction id="R321" name="321" reversible="false">
<notes>
  <html:p>GENE_ASSOCIATION:  </html:p>
  <html:p>PROTEIN_ASSOCIATION: </html:p>
  <html:p>SUBSYSTEM: </html:p>
  <html:p>PROTEIN_CLASS: </html:p>
</notes>
<listOfReactants>
	<speciesReference species="M_DQT_c" stoichiometry="1"/>
</listOfReactants>
<listOfProducts>
	<speciesReference species="M_DHSK_c" stoichiometry="1"/>
</listOfProducts>
	<kineticLaw>
		<math xmlns="http://www.w3.org/1998/Math/MathML">
			<ci> FLUX_VALUE </ci>
		</math>
		<listOfParameters>
			<parameter id="LOWER_BOUND" value="0" units="mmol_per_gDW_per_hr"/>
			<parameter id="UPPER_BOUND" value="100000" units="mmol_per_gDW_per_hr"/>
			<parameter id="OBJECTIVE_COEFFICIENT" value="0.000000"/>
			<parameter id="FLUX_VALUE" value="0.000000" units="mmol_per_gDW_per_hr"/>
			<parameter id="REDUCED_COST" value="0.000000"/>
		</listOfParameters>
	</kineticLaw>
</reaction>
<reaction id="R322" name="322" reversible="false">
<notes>
  <html:p>GENE_ASSOCIATION:  </html:p>
  <html:p>PROTEIN_ASSOCIATION: </html:p>
  <html:p>SUBSYSTEM: </html:p>
  <html:p>PROTEIN_CLASS: </html:p>
</notes>
<listOfReactants>
	<speciesReference species="M_DHSK_c" stoichiometry="1"/>
	<speciesReference species="M_NADPH_c" stoichiometry="1"/>
</listOfReactants>
<listOfProducts>
	<speciesReference species="M_NADP_c" stoichiometry="1"/>
	<speciesReference species="M_SME_c" stoichiometry="1"/>
</listOfProducts>
	<kineticLaw>
		<math xmlns="http://www.w3.org/1998/Math/MathML">
			<ci> FLUX_VALUE </ci>
		</math>
		<listOfParameters>
			<parameter id="LOWER_BOUND" value="0" units="mmol_per_gDW_per_hr"/>
			<parameter id="UPPER_BOUND" value="100000" units="mmol_per_gDW_per_hr"/>
			<parameter id="OBJECTIVE_COEFFICIENT" value="0.000000"/>
			<parameter id="FLUX_VALUE" value="0.000000" units="mmol_per_gDW_per_hr"/>
			<parameter id="REDUCED_COST" value="0.000000"/>
		</listOfParameters>
	</kineticLaw>
</reaction>
<reaction id="R323" name="323" reversible="false">
<notes>
  <html:p>GENE_ASSOCIATION:  </html:p>
  <html:p>PROTEIN_ASSOCIATION: </html:p>
  <html:p>SUBSYSTEM: </html:p>
  <html:p>PROTEIN_CLASS: </html:p>
</notes>
<listOfReactants>
	<speciesReference species="M_ATP_c" stoichiometry="1"/>
	<speciesReference species="M_SME_c" stoichiometry="1"/>
</listOfReactants>
<listOfProducts>
	<speciesReference species="M_ADP_c" stoichiometry="1"/>
	<speciesReference species="M_SME3P_c" stoichiometry="1"/>
</listOfProducts>
	<kineticLaw>
		<math xmlns="http://www.w3.org/1998/Math/MathML">
			<ci> FLUX_VALUE </ci>
		</math>
		<listOfParameters>
			<parameter id="LOWER_BOUND" value="0" units="mmol_per_gDW_per_hr"/>
			<parameter id="UPPER_BOUND" value="100000" units="mmol_per_gDW_per_hr"/>
			<parameter id="OBJECTIVE_COEFFICIENT" value="0.000000"/>
			<parameter id="FLUX_VALUE" value="0.000000" units="mmol_per_gDW_per_hr"/>
			<parameter id="REDUCED_COST" value="0.000000"/>
		</listOfParameters>
	</kineticLaw>
</reaction>
<reaction id="R324" name="324" reversible="false">
<notes>
  <html:p>GENE_ASSOCIATION:  </html:p>
  <html:p>PROTEIN_ASSOCIATION: </html:p>
  <html:p>SUBSYSTEM: </html:p>
  <html:p>PROTEIN_CLASS: </html:p>
</notes>
<listOfReactants>
	<speciesReference species="M_PEP_c" stoichiometry="1"/>
	<speciesReference species="M_SME3P_c" stoichiometry="1"/>
</listOfReactants>
<listOfProducts>
	<speciesReference species="M_3PSME_c" stoichiometry="1"/>
	<speciesReference species="M_PI_c" stoichiometry="1"/>
</listOfProducts>
	<kineticLaw>
		<math xmlns="http://www.w3.org/1998/Math/MathML">
			<ci> FLUX_VALUE </ci>
		</math>
		<listOfParameters>
			<parameter id="LOWER_BOUND" value="0" units="mmol_per_gDW_per_hr"/>
			<parameter id="UPPER_BOUND" value="100000" units="mmol_per_gDW_per_hr"/>
			<parameter id="OBJECTIVE_COEFFICIENT" value="0.000000"/>
			<parameter id="FLUX_VALUE" value="0.000000" units="mmol_per_gDW_per_hr"/>
			<parameter id="REDUCED_COST" value="0.000000"/>
		</listOfParameters>
	</kineticLaw>
</reaction>
<reaction id="R325" name="325" reversible="false">
<notes>
  <html:p>GENE_ASSOCIATION:  </html:p>
  <html:p>PROTEIN_ASSOCIATION: </html:p>
  <html:p>SUBSYSTEM: </html:p>
  <html:p>PROTEIN_CLASS: </html:p>
</notes>
<listOfReactants>
	<speciesReference species="M_3PSME_c" stoichiometry="1"/>
</listOfReactants>
<listOfProducts>
	<speciesReference species="M_CHOR_c" stoichiometry="1"/>
	<speciesReference species="M_PI_c" stoichiometry="1"/>
</listOfProducts>
	<kineticLaw>
		<math xmlns="http://www.w3.org/1998/Math/MathML">
			<ci> FLUX_VALUE </ci>
		</math>
		<listOfParameters>
			<parameter id="LOWER_BOUND" value="0" units="mmol_per_gDW_per_hr"/>
			<parameter id="UPPER_BOUND" value="100000" units="mmol_per_gDW_per_hr"/>
			<parameter id="OBJECTIVE_COEFFICIENT" value="0.000000"/>
			<parameter id="FLUX_VALUE" value="0.000000" units="mmol_per_gDW_per_hr"/>
			<parameter id="REDUCED_COST" value="0.000000"/>
		</listOfParameters>
	</kineticLaw>
</reaction>
<reaction id="R326" name="326" reversible="false">
<notes>
  <html:p>GENE_ASSOCIATION:  </html:p>
  <html:p>PROTEIN_ASSOCIATION: </html:p>
  <html:p>SUBSYSTEM: </html:p>
  <html:p>PROTEIN_CLASS: </html:p>
</notes>
<listOfReactants>
	<speciesReference species="M_CHOR_c" stoichiometry="1"/>
	<speciesReference species="M_GLN_c" stoichiometry="1"/>
</listOfReactants>
<listOfProducts>
	<speciesReference species="M_AN_c" stoichiometry="1"/>
	<speciesReference species="M_GLU_c" stoichiometry="1"/>
	<speciesReference species="M_PYR_c" stoichiometry="1"/>
</listOfProducts>
	<kineticLaw>
		<math xmlns="http://www.w3.org/1998/Math/MathML">
			<ci> FLUX_VALUE </ci>
		</math>
		<listOfParameters>
			<parameter id="LOWER_BOUND" value="0" units="mmol_per_gDW_per_hr"/>
[truncated: 408,908 more chars]
