# Supplementary material for: Modelling the metabolism of protein secretion through the Tat route in Streptomyces lividans
Source: BMC Microbiol. 2018 Jun 14;18:59. doi: 10.1186/s12866-018-1199-3 (PMC6000921; doi:10.1186/s12866-018-1199-3)
Supplement: Supplementary file 3 — MTF and FVA results for iJV710. Excel file containing: the list of metabolites and reactions considered in the model, the results obtained with the model subject to lower and upper bound constraints using reference values and optimizing for (constrained) biomass production, the results obtained releasing the upper bounds on protein production and optimizing for protein secretion (to maximize the effect of protein production and secretion). (XLS 500 kb) [file 12866_2018_1199_MOESM3_ESM.xls]

## Sheet: Reaction list
List of genome-scale metabolic network reactions with isoenzymes removed. Reactions are sorted by the metabolic pathways. The first column contains reaction number. The second column indicates the corresponding catalyzing enzyme of the reaction. Red texts indicate blocked reactions in the network, while the blue reactions indicate the extra reactions necessary fro mTNFα production.
Classification	Reaction Number	Catalyzing Enzyme	Reaction
# 1. SUBSTRATES UTILISATION
# 1.1 CARBON SOURCES
# C3 compounds
# glycerol
	1	glycerol kinase	GL + ATP -> GL3P + ADP
	2	glycerol-3-phosphate dehydrogenase	GL3P + MK -> DHAP + MKH2
# glyceraldehyde
	3	glyceraldehyde dehydrogenase	T3 + NAD -> NADH + DGLYCERATE
	4	glycerate kinase	DGLYCERATE + ATP -> 3PG + ADP
	5	ribokinase	RIB + ATP -> R5P + ADP
	6	aldehyde reductase	ARABITOL + NAD <-> LARABINOSE + NADH
	7	L-arabinitol 4-dehydrogenase	ARABITOL + NAD <-> LXYLULOSE + NADH
	8	L-arabinose isomerase	LARABINOSE <-> LRIBULOSE
	9	L-arabinitol 2-dehydrogenase	ARABITOL + NAD <-> LRIBULOSE + NADH
	10	ribulokinase	LRIBULOSE + ATP -> LRIBULOSE5P + ADP
	11	L-xylulokinase	LXYLULOSE + ATP -> LXYLULOSE5P + ADP
# glycerate
	12	rhamnulokinase	LXYLULOSE + ATP -> LXYLULOSE1P + ADP
	13	isomerase	LXYLULOSE5P <-> LRIBULOSE5P
# C5 compounds
# L-arabinose, D-arabitol, D-lyxose, D-ribose, D-xylose, L-lyxose, L-xylitol,
	14	L-ribulose-phosphate 4-epimerase	LRIBULOSE5P <-> X5P
	15	D-iditol 2-dehydrogenase	XYLITOL + NAD <-> LXYLULOSE + NADH
	16	aldehyde reductase	XYL + NADH <-> XYLITOL + NAD
	17	D-xylulose reductase	XYLITOL + NAD -> DXYLULOSE + NADH
	18	xylose isomerase	XYL <-> DXYLULOSE
	19	D-arabinitol 4-dehydrogenase	DARABITOL + NAD -> DXYLULOSE + NADH
	20	D-lyxose ketol-isomerase	DLYXOSE <-> DXYLULOSE
	21	xylulokinase	DXYLULOSE + ATP -> X5P + ADP
	22	sugar isomerase	LLYXOSE <-> LXYLULOSE
# C6 compounds
# fructose
	23	1-phosphofructokinase	F1P + ATP -> FDP + ADP
	24	fructose-bisphosphate aldolase	F1P -> DHAP + T3
	25	fructokinase	FRU + ATP -> F6P + ADP
	26	xylose isomerase	FRU <-> GLC
# mannose
	27	mannose-6-phosphate isomerase	MAN6P <-> F6P
	28	phosphomannomutase	MAN6P <-> MAN1P
	29	mannose-1-phosphate guanylyltransferase	GTP + MAN1P -> PPI + GDPMAN
# galactose
	30	galactokinase	GLAC + ATP -> GAL1P + ADP
	31	UDP-glucose 4-epimerase	UDPG <-> UDPGAL
	32	UTP-hexose-1-phosphate uridylyltransferase	UTP + GAL1P <-> PPI + UDPGAL
	33	UTP-glucose-1-phosphate uridylyltransferase	G1P + UTP <-> UDPG + PPI
	34	alpha-galactosidase	RAF -> GLAC + SUC
	35	alpha-galactosidase	STACHYOSE -> RAF + GLAC
	36	alpha-galactosidase	EPM <-> MAN + GLAC
	37	alpha-galactosidase	GGL <-> GL + GLAC
	38	alpha-galactosidase	MELT <-> SOT + GLAC
	39	alpha-galactosidase	GALACTINOL -> MI + GLAC
# D-gluconate
	40	gluconokinase	GLUC + ATP -> D6PGC + ADP
# D-mannitol
	41	mannitol-1-phosphate 5-dehydrogenase	MNT1P + NAD -> F6P + NADH
# L-rhamnose
	42	L-rhamnose isomerase	RMN <-> RHAMN
	43	rhamnulokinase	RHAMN + ATP -> ADP + RHAMN1P
	44	rhamnulose-1-phosphate aldolase	RHAMN -> DHAP + LACTAL
	45	lactaldehyde dehydrogenase	LACTAL + NAD -> LLAC + NADH
# Salicin
	46	6-phospho-beta-glucosidase	SAL6P -> bDG6P + HMP
# Disaccharides
# maltose
	U47	alpha-glucosidase	MLT -> 2 GLC
# sucrose (can not be utilised by S. coelicolor, perhaps because of impaired uptake)
	48	alpha-glucosidase	SUC -> GLC + FRU
# lactose
	49	beta-galatosidase	LACTOSE -> GLAC + GLC
# cellobiose
	50	beta-glucosidase	CELB -> 2 bDGLC
# melibiose
	51	alpha-galactosidase	MELI -> GLC + GLAC
# trehalose
	52	trehalose-phosphatase	TRE6P -> TRE + PI
	53	alpha,alpha-trehalase	TRE -> 2 GLC
# Organic acids
	54	L(+)-tartrate dehydratase	TARTRATE -> OA
	55	formate dehydrogenase	FOR + NAD -> CO2 + NADH
# Amino acids
# Glutamate family (glutamate, glutamine, arginine, proline)
# glutamate
	56	glutamate decarboxylase	GLU -> GABA + CO2
	57	4-aminobutyrate transaminase	GABA + AKG -> SUCCSAL + GLU
	58	succinate-semialdehyde dehydrogenase	SUCCSAL + NADP -> SUCC + NADPH
# glutamine
	59	glutaminase	GLN -> GLU + NH3
# proline
	60	1-pyrroline-5-carboxylate dehydrogenase	P5C + NAD -> NADH + GLU
	61	1-pyrroline-5-carboxylate dehydrogenase	GLUGSAL + NAD -> NADH + GLU
# arginine
	62	arginine deiminase	ARG -> CITR + NH3
	63	ornithine-oxo-acid transaminase	ORN + AKG -> GLUGSAL + GLU
	64	ornithine carbamoyltransferase	ORN + CAP <-> CITR + PI
	65	ornithine decarboxylase	ORN -> PTRSC + CO2
	66	spermidine synthase	PTRSC + SAM -> SPRMD + 5MTA
	67	urease	UREA -> CO2 + 2 NH3
# The branched chain amino acids (isoleucine, valine, leucine)
# isoleucine
	68	valine dehydrogenase	ILE + NAD -> NADH + NH3 + OXOMETHYLPENTANOATE
	69	3-methyl-2-oxobutanoate dehydrogenase	OXOMETHYLPENTANOATE + LIPO -> 2MBUTLIPO + CO2
	70	dihydrolipoyllysine-residue acetyltransferase	COA + 2MBUTLIPO -> DLIPO + 2MBUTCOA
	71	acyl-CoA dehydrogenase	2MBUTCOA + MK -> 2MBECOA + MKH2
	72	enoyl-CoA hydratase	2MBECOA -> HMBUTCOA
	73	3-hydroxyacyl-CoA dehydrogenase	HMBUTCOA + NAD -> MAACCOA + NADH
	74	acetyl-CoA acetyltransferase	MAACCOA + COA -> PROPIONYLCOA + ACCOA
	75	propionyl-CoA carboxylase	PROPIONYLCOA + CO2 + ATP -> SMMALONYLCOA + ADP + PI
	76	methylmalonyl-CoA epimerase	RMMALONYLCOA <-> SMMALONYLCOA
	77	methylmalonyl-CoA mutase	RMMALONYLCOA <-> SUCCOA
# leucine
	78	valine dehydrogenase	LEU + NAD -> NADH + NH3 + MOP
	79	3-methyl-2-oxobutanoate dehydrogenase	MOP + LIPO -> 3MBUTLIPO + CO2
	80	dihydrolipoyllysine-residue acetyltransferase	COA + 3MBUTLIPO -> DLIPO + 3MBUTCOA
	81	acyl-CoA dehydrogenase	3MBUTCOA + MK -> 3MBECOA + MKH2
	82	methylcrotonoyl-CoA carboxylase	3MBECOA + ATP + CO2 -> MGLUTCOA + ADP + PI
	83	methylglutaconyl-CoA hydratase	MGLUTCOA -> HMGLUTCOA
	84	hydroxymethylglutaryl-CoA lyase	HMGLUTCOA -> ACCOA + ACTAC
	85	acetoacetate-CoA ligase	ACTAC + ATP + COA -> AACCOA + AMP + PPI
	86	3-oxoacid CoA-transferase	ACTAC + SUCCOA <-> SUCC + AACCOA
# valine
	87	valine dehydrogenase	VAL + NAD -> NADH + NH3 + OMVAL
	88	3-methyl-2-oxobutanoate dehydrogenase	OMVAL + LIPO -> IBUTLIPO + CO2
	89	dihydrolipoyllysine-residue acetyltransferase	COA + IBUTLIPO -> DLIPO + IBUTCOA
	90	acyl-CoA dehydrogenase	IBUTCOA + MK -> MACRCOA + MKH2
	91	enoyl-CoA hydratase	MACRCOA -> HIBUTCOA
	92	3-hydroxyisobutyryl-CoA hydrolase	HIBUTCOA -> HIBUT + COA
	93	3-hydroxyacyl-CoA dehydrogenase	HIBUT + NAD -> METHYLMALONATES + NADH
	94	unclear reaction	METHYLMALONATE + COA -> RMMALONYLCOA
	95	methylmalonate-semialdehyde dehydrogenase (acylating)	METHYLMALONATES + NAD + COA -> PROPIONYLCOA + NADH + CO2
# The aspartate family (aspartate, asparagine, threonine, lysine, methionine)
# aspartate
	96	spontaneous iminosuccinate deamination	ISUCC -> OA + NH3
	97	glutamate decarboxylase	ASP -> CO2 + bALA
	98	4-aminobutyrate transaminase	bALA + AKG <-> MALONATES + GLU
	99	malonate-semialdehyde dehydrogenase (acetylating)	MALONATES + COA + NAD -> ACCOA + NADH + CO2
# asparagine
	100	asparaginase	ASN -> ASP + NH3
# threonine
	101	threonine aldolase	THR -> GLY + ACAL
	102	L-threonine 3-dehydrogenase	THR + NAD -> 2A3KB + NADH
	103	spontaneous decarboxylation	2A3KB -> AMINOACETONE + CO2
	104	glycine C-acetyltransferase	2A3KB + COA <-> ACCOA + GLY
# lysine
	105	lysine decarboxylase	LYS -> CADA + CO2
	106	cadaverine aminotransferase	CADA + AKG -> PIPER + GLU
	107	piperideine dehydrogenase	PIPER + NAD -> AMINOVAL + NADH
	108	5-aminovalerate transaminase	AMINOVAL + AKG -> GLUTSEMI + GLU
	109	glutarate-semialdehyde dehydrogenase	GLUTSEMI + NAD -> GLUT + NADH
	110	glutarate-CoA ligase	GLUT + ATP + COA -> GLUTCOA + ADP + PI
	111	glutaryl-CoA dehydrogenase	GLUTCOA + 2 NAD -> AACCOA + 2 NADH
# methionine
	112	spontaneous	OBUT + O2 + PI -> PROPIONYLP + CO2
# The serine family (serine, glycine, cysteine)
# glycine
	113	aminomethyltransferase	THF + SAP -> METTHF + NH3 + DHLIPOYLPROTEIN
	114	glycine hydroxymethyltransferase	THF + SER <-> GLY + METTHF
	115	glycine dehydrogenase	GLY + LIPOYLPROTEIN -> SAP + CO2
	116	dihydrolipoyl dehydrogenase	DHLIPOYLPROTEIN + NAD -> NADH + LIPOYLPROTEIN
# serine
	117	L-serine ammonia-lyase	SER -> PYR + NH3
# cysteine
	118	cystathionine gamma-lyase	CYS -> H2S + PYR + NH3
# The histidine family
# histidine
	119	histidine ammonia-lyase	HIS -> UROCANATE + NH3
	120	urocanate hydratase	UROCANATE -> ODHIMP
	121	polyketide hydroxylase	ODHIMP + NADH + O2 -> HYDANTPR + NAD
	122	hydantoin-5-propionate hydrolase	HYDANTPR -> CAGLU
	123	N-carbamoyl-L-amino-acid hydrolase	CAGLU -> GLU + NH3 + CO2
	124	imidazolonepropionase	ODHIMP -> FORGLU
	125	formimidoylglutamase	FORGLU -> GLU + FORMAMIDE
# The aromatic family
# tryptophan
	126	tryptophan 2,3-dioxygenase	TRP + O2 -> FKYN
	127	N-Formylkynurenine amidohydrolase	FKYN -> FOR + KYN
	128	L-Kynurenine hydrolase	KYN -> ALA + AN
	129	Formylkynurenine hydrolase	FKYN -> FAN + ALA
	130	N-Formylanthranilate amidohydrolase	FAN -> FOR + AN
# tyrosine
	131	aspartate transaminase	AKG + TYR <-> 4HPP + GLU
	132	4-hydroxyphenylpyruvate dioxygenase	4HPP + O2 -> HOMOGEN + CO2
	133	homogentisate 1,2-dioxygenase	HOMOGEN + O2 -> MACAC
	134	maleylacetoacetate isomerase	MACAC <-> FUACAC
	135	fumarylacetoacetase	FUACAC -> FUM + ACTAC
# phenylalanine
	136	aspartate transaminase	PHE + AKG <-> PHPYR + GLU
	137	phenylpyruvate decarboxylase	PHPYR -> PHAC + CO2
	138	phenylacetaldehyde dehydrogenase	PHAC + NAD -> PAC + NADH
# 1.2 SULPHATE METABOLISM
	139	sulfate adenylyltransferase	SLF + ATP -> PPI + APS
	140	adenylyl-sulfate kinase	APS + ATP -> ADP + PAPS
	141	phosphoadenylyl-sulfate reductase (thioredoxin)	APS + RTHIO -> OTHIO + H2SO3 + AMP
	142	ferredoxin-nitrite reductase	H2SO3 + 6 FERO -> H2S + 6 FERI
	143	3',5'-bisphosphate nucleotidase	PAP -> PI + AMP
# 1.3 NITROGEN METABOLISM
	144	nitrate reductase	NO3 + MKH2 -> MK + NO2 + 2 H
	145	nitrite reductase	NO2 + 3 NADH -> 3 NAD + NH3
	146	ferredoxin-nitrite reductase	NO2 + 6 FERO -> NH3 + 6 FERI
# 2. CARBOHYDRATE METABOLISM
# 2.1 GLYCOLYSIS/GLUCONEOGENESIS
# Phosphorylation of glucose
	147	glucokinase	GLC + ATP -> G6P + ADP
	148	glucokinase	bDGLC + ATP -> bDG6P + ADP
	149	polyphosphate-glucose phosphotransferase	GLC + (n)POLYP -> G6P + (n-1)POLYP
	150	polyphosphate-glucose phosphotransferase	bDGLC + (n)POLYP -> bDG6P + (n-1)POLYP
# Interconversion between alpha and beta forms of glucose
	151	aldose 1-epimerase	GLC <-> bDGLC
# Interconversion between glucose-6-phosphate and fructose-6-phosphate
	152	glucose-6-phosphate isomerase	G6P <-> bDG6P
	153	glucose-6-phosphate isomerase	G6P <-> F6P
	154	glucose-6-phosphate isomerase	bDG6P <-> F6P
	155	phosphoglucomutase	G6P <-> G1P
# Phosphorylation/Dephosphorylation of fructose-6-phosphate
	156	6-phosphofructokinase	F6P + ATP -> FDP + ADP
	157	fructose-bisphosphatase	FDP -> F6P + PI
# From fructose-6-phosphate to pyruvate
	158	fructose-bisphosphate aldolase	FDP <-> G3P + DHAP
	159	triose-phosphate isomerase	DHAP <-> G3P
	160	glyceraldehyde-3-phosphate dehydrogenase	G3P + PI + NAD <-> NADH + 13PDG
	161	glyceraldehyde-3-phosphate dehydrogenase (NADP)	G3P + NADP -> NADPH + 3PG
	162	phosphoglycerate kinase	13PDG + ADP <-> 3PG + ATP
	163		13PDG + ADP -> 3PG + ATP
	164	phosphoglycerate mutase	3PG <-> 2PG
	165	phosphopyruvate hydratase	2PG <-> PEP
	166	pyruvate kinase	PEP + ADP -> PYR + ATP
	167	pyruvate dehydrogenase (acetyl-transferring)	PYR + LIPO -> ADLIPO + CO2
	168	dihydrolipoyllysine-residue acetyltransferase	COA + ADLIPO -> DLIPO + ACCOA
	169	dihydrolipoyl dehydrogenase	DLIPO + NAD -> LIPO + NADH
# 2.2 CITRATE CYCLE (TCA CYCLE)
	170	citrate synthase	ACCOA + OA -> COA + CIT
	171	aconitate hydratase	CIT <-> ICIT
	172	isocitrate dehydrogenase (NADP)	ICIT + NADP -> NADPH + AKG + CO2
	173	oxoglutarate dehydrogenase	AKG + LIPO -> SDLIPO + CO2
	174	dihydrolipoyllysine-residue succinyltransferase	SDLIPO + COA -> DLIPO + SUCCOA
	175	2-oxoglutarate synthase	AKG + 2 FERI + COA <-> CO2 + 2 FERO + SUCCOA
	176	succinate-CoA ligase	ADP + PI + SUCCOA <-> ATP + SUCC + COA
	177	fumarate hydratase	FUM <-> MAL
	178	malate dehydrogenase	MAL + NAD <-> NADH + OA
	179	citrate lyase	CIT -> AC + OA
# Pyruvate metabolism
	180	acetyl-CoA synthetase	ATP + AC + COA -> AMP + PPI + ACCOA
	181	aldehyde dehydrogenase (NAD)	ACAL + NAD -> NADH + AC
	182	pyruvate phosphate dikinase	PYR + ATP + PI -> PEP + AMP + PPI
	183	D-lactate dehydrogenase	LAC + NAD <-> PYR + NADH
	184	L-lactate dehydrogenase	LLAC + NAD <-> PYR + NADH
	185	malate dehydrogenase	MAL + NAD -> CO2 + NADH + PYR
	186	acetyl-CoA carboxylase	ACCOA + ATP + CO2 <-> MALCOA + ADP + PI
	187	pyruvate dehydrogenase (cytochrome)	PYR + MK -> MKH2 + AC + CO2
	188	alcohol dehydrogenase	ACAL + NADH <-> ETH + NAD
	189	acetate kinase	AC + ATP -> ACETYLP + ADP
	190	phosphate acetyltransferase	ACETYLP + COA -> ACCOA + PI
	191	acylphosphatase	ACETYLP -> AC + PI
# Propanoate metabolism
	192	phosphate acetyltransferase	PROPIONYLP + COA -> PROPIONYLCOA + PI
	193	acetate kinase	PROPANOATE + ATP -> PROPIONYLP + ADP
	194	methylmalonyl-CoA decarboxylase	SMMALONYLCOA -> PROPIONYLCOA + CO2
	195	acetyl-CoA synthetase	ATP + PROPANOATE + COA -> AMP + PPI + PROPIONYLCOA
	196	acyl-CoA dehydrogenase	MK + PROPIONYLCOA -> ACRCOA + MKH2
	197	enoyl-CoA hydratase	ACRCOA <-> HPCOA
	198	unknown enzyme	HPCOA + NADP <-> OPCOA + NADPH
	199	unknown enzyme	OPCOA + O2 + NADPH <-> MALCOA + NADP
# Butanoate metabolism
	200	3-hydroxybutyryl-CoA dehydrogenase	AACCOA + NADPH <-> SHYDROXYBUTANOYL + NADP
	201	enoyl-CoA hydratase	CROTONOYLCOA <-> SHYDROXYBUTANOYL
	202	3-hydroxybutyryl-CoA epimerase	RHYDROXYBUTANOYL <-> SHYDROXYBUTANOYL
	203	3-hydroxybutyrate dehydrogenase	RHYDROXYBUTANOATE + NAD -> ACTAC + NADH
# 2.3 PENTOSE PHOSPHATE PATHWAY
	204	glucose-6-phosphate 1-dehydrogenase	G6P + NADP -> D6PGL + NADPH
	205	glucose-6-phosphate 1-dehydrogenase	G6P + NAD -> D6PGL + NADH
	206	6-phosphogluconolactonase	D6PGL -> D6PGC
	207	phosphogluconate dehydrogenase	D6PGC + NADP -> NADPH + CO2 + RL5P
	208	ribulose-phosphate 3-epimerase	RL5P <-> X5P
	209	ribose-5-phosphate isomerase	RL5P <-> R5P
	210	phosphoglucomutase	R1P <-> R5P
	211	transketolase	R5P + X5P <-> G3P + S7P
	212	transketolase	X5P + E4P <-> F6P + G3P
	213	transaldolase	G3P + S7P <-> E4P + F6P
	214	ribokinase	DRIB + ATP -> DR5P + ADP
	215	deoxyribose-phosphate aldolase	DR5P -> G3P + ACAL
	216	gluconolactonase	G15L -> GLUC
	217	2-dehydro-3-deoxy-phosphogluconate aldolase	KDPG -> PYR + G3P
	218	2-dehydro-3-deoxygluconokinase	KDG + ATP -> KDPG + ADP
	219	UDP-glucose 6-dehydrogenase	UDPG + 2 NAD -> UDPDGLUC + 2 NADH
# 2.4 ANAPLEROTIC REACTIONS
	220	pyruvate carboxylase	PYR + ATP + CO2 -> ADP + OA + PI
	221	phosphoenolpyruvate carboxykinase (GTP)	PEP + CO2 + GDP -> OA + GTP
	222	phosphoenolpyruvate carboxylase	PEP + CO2 -> OA + PI
# Glyoxylate shunt
	223	isocitrate lyase	ICIT -> GLX + SUCC
	224	malate synthase	ACCOA + GLX -> COA + MAL
	225	2-hydroxy-3-oxopropionate reductase	DGLYCERATE + NAD <-> TARTRONATE + NADH
	226	hydroxypyruvate isomerase	HYDROXYPYRUVATE <-> TARTRONATE
	227	tartronate-semialdehyde synthase	2 GLX -> TARTRONATE + CO2
	228	4-hydroxy-2-oxoglutarate aldolase	HYDROXYAKG -> PYR + GLX
	229	glycolaldehyde dehydrogenase	GLAL + NAD -> NADH + GLYCOLATE
	230	(S)-2-hydroxy-acid oxidase	GLYCOLATE + O2 -> GLX + H2O2
	231	catalase	2 H2O2 -> O2
	232	peroxidase	H2O2 + METHANOL -> FALD
# 2.5 ONE CARBON POOL BY FOLATE
	233	methylenetetrahydrofolate dehydrogenase (NADP)	METTHF + NADP <-> METHF + NADPH
	234	methenyltetrahydrofolate cyclohydrolase	METHF <-> FTHF
	235	5,10-methylenetetrahydrofolate reductase (FADH2)	METTHF + FADH2 -> MTHF + FAD
	236	flavin reductase	FAD + NADH <-> FADH2 + NAD
# 3. ENERGY METABOLISM
	237	NADH dehydrogenase	NADH + MK -> NAD + MKH2
	238	succinate dehydrogenase	SUCC + MK + 2 H <-> FUM + MKH2
	239	cytochrome bd oxidase	MKH2 + 0.5 O2 -> MK + 2 H
	240	cytochrome bc1-aa3 supercomplex	MKH2 + 0.5 O2 -> MK + 6 H
	241	ATP synthase	ADP + PI + 4 H <-> ATP
	242	inorganic diphosphatase	PPI -> 2 PI
	243	proton-pumping inorganic diphosphatase	PPI -> 2 PI + H
	244	polyphosphate kinase	(n-1)POLYP + ATP <-> (n)POLYP + ADP
	245	ferredoxin-NADP reductase	2 FERO + NADP <-> 2 FERI + NADPH
# 4. BIOMASS BIOSYNTHESIS
# 4.1 AMINO ACID BIOSYNTHESIS
# Glutamate family (glutamate, glutamine, arginine, proline)
# Glutamate/glutamine biosynthesis
	246	glutamine synthetase	GLU + NH3 + ATP -> GLN + ADP + PI
	247	glutamate synthase	AKG + GLN + NADH <-> NAD + 2 GLU
	248	glutamate dehydrogenase (NADP)	AKG + NH3 + NADPH <-> GLU + NADP
# Proline synthesis
	249	glutamate 5-kinase	GLU + ATP -> ADP + GLUP
	250	glutamate-5-semialdehyde dehydrogenase	GLUP + NADPH -> NADP + PI + GLUGSAL
	251	spontaneous	GLUGSAL <-> P5C
	252	pyrroline-5-carboxylate reductase	P5C + NADPH + NADH <-> PRO + NADP + NAD
# Arginine synthesis
	253	N-acetylglutamate synthase	GLU + ACCOA -> COA + NAGLU
	254	acetylglutamate kinase	NAGLU + ATP -> ADP + NAGLUP
	255	N-acetyl-gamma-glutamyl-phosphate reductase	NAGLUP + NADPH -> NADP + PI + NAGLUS
	256	acetonitrile aminotransferase	NAGLUS + GLU -> AKG + NAORN
	257	glutamate N-acetyltransferase	NAORN + GLU -> ORN + NAGLU
	258	carbamoyl-phosphate synthase	GLN + 2 ATP + CO2 -> GLU + CAP + 2 ADP + PI
	259	argininosuccinate synthase	CITR + ASP + ATP <-> AMP + PPI + ARGSUCC
	260	argininosuccinate lyase	ARGSUCC <-> FUM + ARG
# The branched chain amino acids (isoleucine, valine, leucine)
# Valine biosynthesis
	261	acetolactate synthase	2 PYR -> ACLAC + CO2
	262	ketol-acid reductoisomerase	ACLAC + NADPH -> NADP + DHMVA
	263	dihydroxy-acid dehydratase	DHMVA -> OIVAL
	264	branched-chain-amino-acid transaminase	OIVAL + GLU -> AKG + VAL
# Isoleucine biosynthesis
	265	threonine ammonia-lyase	THR -> OBUT + NH3
	266	acetolactate synthase	PYR + OBUT -> ABUT + CO2
	267	ketol-acid reductoisomerase	ABUT + NADPH -> NADP + DIHYDROXYMETHYLPENTANOATE
	268	dihydroxy-acid dehydratase	DIHYDROXYMETHYLPENTANOATE -> OXOMETHYLPENTANOATE
	269	branched-chain-amino-acid transaminase	OXOMETHYLPENTANOATE + GLU -> AKG + ILE
# Leucine biosynthesis
	270	2-isopropylmalate synthase	ACCOA + OIVAL -> COA + IPPMAL
	271	3-isopropylmalate dehydratase	IPPMAL <-> CBHCAP
	272	3-isopropylmalate dehydrogenase	CBHCAP + NAD -> NADH + OICAP
	273	spontaneous	OICAP -> MOP + CO2
	274	branched-chain-amino-acid transaminase	MOP + GLU -> AKG + LEU
# The aspartate family (aspartate, asparagine, threonine, lysine, methionine)
# Aspartate biosynthesis
	275	aspartate transaminase	OA + GLU <-> ASP + AKG
# Asparagine biosynthesis
	276	asparagine synthase	ASP + ATP + GLN -> GLU + ASN + AMP + PPI
# Threonine biosynthesis
	277	aspartate kinase	ASP + ATP -> ADP + BASP
	278	aspartate-semialdehyde dehydrogenase	BASP + NADPH -> NADP + PI + ASPSA
	279	homoserine dehydrogenase	ASPSA + NADPH -> NADP + HSER
	280	homoserine kinase	HSER + ATP -> ADP + PHSER
	281	threonine synthase	PHSER -> THR + PI
# Lysine biosynthesis
	282	dihydrodipicolinate synthase	ASPSA + PYR -> DIHYDRODIPICOLINATE
	283	dihydrodipicolinate reductase	DIHYDRODIPICOLINATE + NADH + NADPH -> NAD + NADP + TETRAHYDRODIPICOLINATE
	284	2,3,4,5-tetrahydropyridine-2,6-dicarboxylate N-succinyltransferase	TETRAHYDRODIPICOLINATE + SUCCOA -> SAOPIM + COA
	285	succinyldiaminopimelate transaminase	SAOPIM + GLU -> SDAPIM + AKG
	286	succinyl-diaminopimelate desuccinylase	SDAPIM -> DAPIM + SUCC
	287	diaminopimelate epimerase	DAPIM <-> MDAPIM
	288	diaminopimelate decarboxylase	MDAPIM -> LYS + CO2
# Methionine biosynthesis
	289	homoserine O-succinyltransferase	HSER + SUCCOA <-> OSLHSER + COA
	290	cystathionine gamma-synthase	CYS + OSLHSER -> LLCT + SUCC
	291	cystathionine beta-lyase	LLCT -> HCYS + PYR + NH3
	292	5-methyltetrahydropteroyltriglutamate-homocysteine S-methyltransferase	HCYS + MTHPTGLU <-> THPTGLU + MET
	293	methionine synthase	HCYS + MTHF <-> THF + MET
# The pyruvate family (alanine)
	294	alanine dehydrogenase	PYR + NH3 + NADH <-> ALA + NAD
# The serine family (serine, glycine, cysteine)
# Serine biosynthesis
	295	phosphoglycerate dehydrogenase	3PG + NAD -> NADH + PHP
	296	phosphoserine transaminase	PHP + GLU -> AKG + 3PSER
	297	phosphoserine phosphatase	3PSER -> PI + SER
# Cysteine biosynthesis
	298	serine O-acetyltransferase	SER + ACCOA -> COA + ASER
	299	cysteine synthase	ASER + H2S -> CYS + AC
	300	homoserine O-acetyltransferase	ACCOA + HSER <-> COA + OAHSER
	301	cystathionine gamma-synthase	CYS + OAHSER -> LLCT + AC
	302	cystathionine gamma-synthase	OSLHSER + H2S -> HCYS + SUCC
	303	cystathionine gamma-synthase	OAHSER + H2S -> HCYS + AC
	304	cystathionine gamma-synthase	OSLHSER -> SUCC + OBUT + NH3
	305	cystathionine beta-synthase	SER + HCYS -> LLCT
	306	cystathionine gamma-lyase	LLCT -> CYS + NH3 + OBUT
	307	methionine adenosyltransferase	MET + ATP -> PPI + PI + SAM
	308	adenosylhomocysteinase	SAH -> HCYS + ADN
	309	SAM-dependent methyltransferase	SAM -> SAH
# The histidine family
# Histidine biosynthesis
	310	ATP phosphoribosyltransferase	PRPP + ATP -> PPI + PRBATP
	311	phosphoribosyl-ATP diphosphatase	PRBATP -> PPI + PRBAMP
	312	phosphoribosyl-AMP cyclohydrolase	PRBAMP -> PRFP
	313	1-(5-phosphoribosyl)-5-[(5-phosphoribosylamino)methylideneamino]imidazole-4-carboxamide isomerase	PRFP -> PRLP
	314	amidotransferase	PRLP + GLN -> GLU + AICAR + DIMGP
	315	imidazoleglycerol-phosphate dehydratase	DIMGP -> IMACP
	316	histidinol-phosphate transaminase	IMACP + GLU -> AKG + HISOLP
	317	histidinol-phosphatase	HISOLP -> PI + HISOL
	318	histidinol dehydrogenase	HISOL + 2 NAD -> HIS + 2 NADH
# The aromatic family
# The shikimate pathway
	319	3-deoxy-7-phosphoheptulonate synthase	E4P + PEP -> PI + 3DDAH7P
	320	3-dehydroquinate synthase	3DDAH7P -> DQT + PI
	321	3-dehydroquinate dehydratase	DQT -> DHSK
	322	shikimate dehydrogenase	DHSK + NADPH -> SME + NADP
	323	shikimate kinase	SME + ATP -> ADP + SME3P
	324	3-phosphoshikimate 1-carboxyvinyltransferase	SME3P + PEP -> 3PSME + PI
	325	chorismate synthase	3PSME -> PI + CHOR
# Tryptophan biosynthesis
	326	anthranilate synthase	CHOR + GLN -> GLU + PYR + AN
	327	anthranilate phosphoribosyltransferase	AN + PRPP -> PPI + NPRAN
	328	phosphoribosylanthranilate isomerase	NPRAN -> CPAD5P
	329	indole-3-glycerol-phosphate synthase	CPAD5P -> CO2 + IGP
	330	tryptophan synthase	IGP + SER -> G3P + TRP
# Tyrosine and phenylalanine biosynthesis
	331	chorismate mutase	CHOR <-> PHEN
	332	prephenate dehydratase	PHEN -> CO2 + PHPYR
	333		PHPYR + GLU <-> AKG + PHE
	334	prephenate dehydrogenase	PHEN + NAD -> 4HPP + CO2 + NADH
	335		4HPP + GLU -> AKG + TYR
# 4.2 NUCLEOTIDE BIOSYNTHESIS
	336	ribose-phosphate diphosphokinase	R5P + ATP <-> PRPP + AMP
# Pyrimidines
	337	aspartate carbamoyltransferase	CAP + ASP -> CAASP + PI
	338	dihydroorotase	CAASP <-> DOROA
	339	dihydroorotate oxidase	DOROA + O2 <-> H2O2 + OROA
	340	dihydroorotate oxidase	DOROA + MK <-> MKH2 + OROA
	341	orotate phosphoribosyltransferase	OROA + PRPP <-> PPI + OMP
	342	orotidine-5'-phosphate decarboxylase	OMP -> CO2 + UMP
	343	cytidylate kinase	ATP + UMP <-> ADP + UDP
	344	nucleoside-diphosphate kinase	UDP + ATP <-> UTP + ADP
	345	CTP synthase	UTP + GLN + ATP -> GLU + CTP + ADP + PI
	346	CTP synthase	ATP + UTP + NH3 -> ADP + PI + CTP
	347	nucleoside-diphosphate kinase	CDP + ATP <-> CTP + ADP
	348	ribonucleoside-diphosphate reductase	CDP + RTHIO -> DCDP + OTHIO
	349	nucleoside-diphosphate kinase	DCDP + ATP <-> DCTP + ADP
	350	thymidine phosphorylase	THY + DR1P <-> DT + PI
	351	thymidine kinase	DT + ATP -> ADP + DTMP
	352	dCTP deaminase	DCTP -> DUTP + NH3
	353	dUTP diphosphatase	DUTP -> PPI + DUMP
	354	thymidylate synthase	METTHF + DUMP + FADH2 <-> THF + DTMP + FAD
	355	dTMP kinase	DTMP + ATP <-> DTDP + ADP
	356		DTDP + ATP <-> DTTP + ADP
	357	cytidylate kinase	CMP + ATP <-> ADP + CDP
	358	thioredoxin-disulfide reductase	OTHIO + NADPH -> RTHIO + NAD
	359	cytidylate kinase	DCMP + ATP <-> ADP + DCDP
	360	thymidine kinase	DU + ATP -> DUMP + ADP
	361	thymidine phosphorylase	DU + PI <-> URA + DR1P
	362	uracil phosphoribosyltransferase	URA + PRPP -> UMP + PPI
	363	pseudouridylate synthase	URA + R5P <-> PURI5P
	364	UDP-glucose 6-dehydrogenase	UDPG + NAD -> UDPDGLUC + NADH
# Purines
	365	amidophosphoribosyltransferase	PRPP + GLN -> PPI + GLU + PRAM
	366	phosphoribosylamine-glycine ligase	PRAM + ATP + GLY <-> ADP + PI + GAR
	367	phosphoribosylglycinamide formyltransferase	GAR + FTHF -> THF + FGAR
	368	phosphoribosylformylglycinamidine synthase	FGAR + ATP + GLN -> GLU + ADP + PI + FGAM
	369	phosphoribosylformylglycinamidine cyclo-ligase	FGAM + ATP -> ADP + PI + AIR
	370	phosphoribosylaminoimidazole carboxylase	AIR + CO2 + ATP -> CAIR + ADP + PI
	371	phosphoribosylaminoimidazolesuccinocarboxamide synthase	CAIR + ATP + ASP <-> ADP + PI + SAICAR
	372	adenylosuccinate lyase	SAICAR <-> FUM + AICAR
	373	phosphoribosylaminoimidazolecarboxamide formyltransferase	AICAR + FTHF <-> THF + PRFICA
	374	phosphoribosylaminoimidazolecarboxamide formyltransferase	PRFICA <-> IMP
	375	adenylate cyclase	ATP -> cAMP + PPI
	376	adenylate cyclase	GTP -> cGMP + PPI
	377	3',5'-cyclic-nucleotide phosphodiesterase	cAMP -> AMP
	378		cGMP -> GMP
	379	guanylate kinase	DGMP + ATP <-> DGDP + ADP
	380	guanylate kinase	GMP + DATP <-> GDP + DADP
	381	nucleoside-diphosphate kinase	DUDP + ATP <-> DUTP + ADP
	382	nucleoside-diphosphate kinase	IDP + ATP <-> ITP + ADP
	383	ribonucleoside-diphosphate reductase	UDP + RTHIO -> OTHIO + DUDP
	384	adenine phosphoribosyltransferase	AD + PRPP -> PPI + AMP
	385	adenine phosphoribosyltransferase	GN + PRPP -> PPI + GMP
	386	hypoxanthine phosphoribosyltransferase	HYXN + PRPP -> PPI + IMP
	387	hypoxanthine phosphoribosyltransferase	XAN + PRPP -> PPI + XMP
	388	purine-nucleoside phosphorylase	DIN + PI <-> HYXN + DR1P
	389	purine-nucleoside phosphorylase	DA + PI <-> AD + DR1P
	390	purine-nucleoside phosphorylase	DG + PI <-> GN + DR1P
	391	purine-nucleoside phosphorylase	HYXN + R1P <-> INS + PI
	392	purine-nucleoside phosphorylase	AD + R1P <-> PI + ADN
	393	purine-nucleoside phosphorylase	GN + R1P <-> PI + GSN
	394	purine-nucleoside phosphorylase	XAN + R1P <-> PI + XTSINE
	395	adenosine deaminase	ADN -> INS + NH3
	396	adenosine deaminase	DA -> DIN + NH3
	397	xanthine dehydrogenase	XAN + NAD -> URATE + NADH
	398	xanthine dehydrogenase	HYXN + NAD -> XAN + NADH
	399	urate oxidase	URATE + O2 -> ATN + CO2 + H2O2
	400	allantoinase	ATN <-> ATT
	401	allantoinase	ATT <-> UGC + UREA
	402	ureidoglycolate hydrolase	UGC <-> GLX + 2 NH3 + CO2
	403	dGTPase	DGTP -> DG + H5P3O10
	404	GTP diphosphokinase	ATP + GTP -> ppGpp + AMP
	405	guanosine-3',5'-bis(diphosphate) 3'-diphosphatase	ppGpp -> GDP + PPI
# ATP, dATP
	406	adenylosuccinate synthase	IMP + GTP + ASP -> GDP + PI + ASUC
	407	adenylosuccinate lyase	ASUC <-> FUM + AMP
	408	adenylate kinase	ATP + AMP <-> ADP + ADP
	409	ribonucleoside-diphosphate reductase	ADP + RTHIO -> DADP + OTHIO
	410	nucleoside-diphosphate kinase	DADP + ATP <-> DATP + ADP
# GTP, dGTP
	411	IMP dehydrogenase	IMP + NAD -> NADH + XMP
	412	GMP synthase	XMP + ATP + GLN -> GLU + AMP + PPI + GMP
	413	guanylate kinase	GMP + ATP <-> GDP + ADP
	414	nucleoside-diphosphate kinase	GDP + ATP <-> GTP + ADP
	415	ribonucleoside-diphosphate reductase	GDP + RTHIO -> DGDP + OTHIO
	416	nucleoside-diphosphate kinase	DGDP + ATP <-> DGTP + ADP
# 4.3 LIPIDS BIOSYNTHESIS
# Fatty acids biosynthesis (Path I)
	417	[acyl-carrier-protein] S-malonyltransferase	MALCOA + ACP -> MALACP + COA
	418	3-oxoacyl-[acyl-carrier-protein] synthase	ACCOA + ACP -> ACACP + COA
	419	Decanoyl-[acyl-carrier protein] synthesis (lumped reaction)	ACACP + 4 MALACP + 8 NADPH -> 8 NADP + C100ACP + 4 CO2 + 4 ACP
	420	Dodecanoyl-[acyl-carrier protein] synthesis (lumped reaction)	ACACP + 5 MALACP + 10 NADPH -> 10 NADP + C120ACP + 5 CO2 + 5 ACP
	421		ACACP + 6 MALACP + 12 NADPH -> 12 NADP + C140ACP + 6 CO2 + 6 ACP
	422	Myristoyl-[acyl-carrier protein] synthesis (lumped reaction)	ACACP + 6 MALACP + 11 NADPH -> 11 NADP + C141ACP + 6 CO2 + 6 ACP
	423	Hexadecanoyl-[acyl-carrier protein] synthesis (lumped reaction)	ACACP + 7 MALACP + 14 NADPH -> 14 NADP + C160ACP + 7 CO2 + 7 ACP
	424	Palmitoyl-[acyl-carrier protein] synthesis (lumped reaction)	ACACP + 7 MALACP + 13 NADPH -> 13 NADP + C161ACP + 7 CO2 + 7 ACP
	425	Stearoyl-[acyl-carrier protein] synthesis (lumped reaction)	ACACP + 8 MALACP + 16 NADPH -> 16 NADP + C180ACP + 8 CO2 + 8 ACP
	426	Oleoyl-[acyl-carrier protein] synthesis (lumped reaction)	ACACP + 8 MALACP + 15 NADPH -> 15 NADP + C181ACP + 8 CO2 + 8 ACP
	427	Linolenoyl-[acyl-carrier protein] synthesis (lumped reaction)	ACACP + 8 MALACP + 14 NADPH -> 14 NADP + C182ACP + 8 CO2 + 8 ACP
	428	[acyl-carrier-protein] S-malonyltransferase	PROPIONYLCOA + ACP -> PROPIONYLACP + COA
	429	Pentadecanoyl-[acyl-carrier protein] synthesis (lumped reaction)	PROPIONYLACP + 6 MALACP + 12 NADPH -> 12 NADP + C150ACP + 6 CO2 + 6 ACP
	430	Heptadecanoyl-[acyl-carrier protein] synthesis (lumped reaction)	PROPIONYLACP + 7 MALACP + 14 NADPH -> 14 NADP + C170ACP + 7 CO2 + 7 ACP
	431	Hexanoyl-[acyl-carrier protein] synthesis (lumped reaction)	ACACP + 2 MALACP + 4 NADPH -> 4 NADP + C060ACP + 2 CO2 + 2 ACP
	432	Hexanoyl-CoA:[acyl-carrier-protein] S-acetyltransferase	C060ACP + COA -> C060COA + ACP
# Fatty acids biosynthesis (Path II)
	433	acetoacetyl-CoA thiolase	2 ACCOA <-> COA + AACCOA
	434	butanoyl-CoA synthesis (lumped reaction)	AACCOA + 2 NADH <-> 2 NAD + C040COA
	435	hexanoyl-CoA synthesis (lumped reaction)	AACCOA + ACCOA + 4 NADH <-> 4 NAD + C060COA + COA
	436	octanoyl-CoA synthesis (lumped reaction)	AACCOA + 2 ACCOA + 6 NADH <-> 6 NAD + C080COA + 2 COA
# Phospholipids biosynthesis
# synthesis of phosphatidylethanolamine
	437	glycerol-3-phosphate O-acyltransferase	GL3P + 0.094 C140ACP + 0.294 C150ACP + 0.262 C160ACP + 0.293 C170ACP + 0.057 C181ACP -> AGL3P + ACP
	438	glycerone-phosphate O-acyltransferase	DHAP + 0.094 C140ACP + 0.294 C150ACP + 0.262 C160ACP + 0.293 C170ACP + 0.057 C181ACP -> ADHAP + ACP
	439	acylglycerone-phosphate reductase	ADHAP + NADPH -> AGL3P + NADP
	440	1-acylglycerol-3-phosphate O-acyltransferase	AGL3P + 0.094 C140ACP + 0.294 C150ACP + 0.262 C160ACP + 0.293 C170ACP + 0.057 C181ACP -> PA + ACP
	441	phosphatidate cytidylyltransferase	PA + CTP <-> CDPDG + PPI
	442	CDP-diacylglycerol-serine O-phosphatidyltransferase	CDPDG + SER <-> CMP + PS
	443	phosphatidylserine decarboxylase	PS -> PE + CO2
# synthesis of phosphatidylglycerol
	444	glycerol-3-phosphate dehydrogenase	DHAP + NADH <-> GL3P + NAD
	445	CDP-diacylglycerol-glycerol-3-phosphate 3-phosphatidyltransferase	CDPDG + GL3P <-> CMP + PGP
	446	phosphatidylglycerophosphatase	PGP -> PI + PG
#synthesis of cardiolipin
	447	cardiolipin synthase	CDPDG + PG -> CMP + CL
# Biosynthesis of 12 residues chain
	448	glycerol-3-phosphate cytidylyltransferase	GL3P + CTP -> PPI + CDPGL
	449	CDP-glycerol glycerophosphotransferase	12 CDPGL -> 12 CMP + POLYGP
# Polyprenoids biosynthesis
	450	1-deoxy-D-xylulose-5-phosphate synthase	PYR + G3P -> DX5P + CO2
	451	1-deoxy-D-xylulose-5-phosphate reductoisomerase	DX5P + NADPH -> MDE4P + NADP
	452	2-C-methyl-D-erythritol 4-phosphate cytidylyltransferase	MDE4P + CTP -> CDPMDE + PPI
	453	4-(cytidine 5'-diphospho)-2-C-methyl-D-erythritol kinase	CDPMDE + ATP -> 2PCDPMDE + ADP
	454	2-C-methyl-D-erythritol 2,4-cyclodiphosphate synthase	2PCDPMDE -> MDECPP + CMP
	455	4-hydroxy-3-methylbut-2-en-1-yl diphosphate synthase	MDECPP + NADH -> NAD + HMB4PP
	456	LytB	HMB4PP + NADH -> NAD + IPP
	457	isopentenyl-diphosphate D-isomerase	IPP <-> DMPP
	458	dimethylallyltranstransferase	DMPP + IPP -> GPP + PPI
	459	geranyltranstransferase	GPP + IPP -> FPP + PPI
	460	farnesyltranstransferase	FPP + IPP -> GGPP + PPI
	461	dimethylallyltranstransferase	GGPP + IPP -> PPPP + PPI
	462	trans-pentaprenyltranstransferase	PPPP + IPP -> HPPP + PPI
	463	trans-hexaprenyltranstransferase	HPPP + IPP -> HEPPP + PPI
	464	trans-hexaprenyltranstransferase	HEPPP + IPP -> OPP + PPI
	465	trans-octaprenyltranstransferase	OPP + IPP -> NPP + PPI
# 4.4 PEPTIDOGLYCAN PRECURSORS BIOSYNTHESIS
# D-glutamate synthesis
	466	glutamate racemase	DGLUTAMATE <-> GLU
# D-alanyl-D-alanine synthesis
	467	alanine racemase	ALA <-> DALA
	468	D-alanine-D-alanine ligase	2 DALA + ATP -> ALAALA + ADP + PI
# NAG and NAM biosynthesis
	469	glutamine-fructose-6-phosphate transaminase	F6P + GLN -> GLU + GA6P
	470	glucosamine-6-phosphate deaminase	GA6P -> NH3 + F6P
	471	phosphoglucomutase	GA6P <-> GA1P
	472	glucosamine-1-phosphate N-acetyltransferase	ACCOA + GA1P -> NAGA1P + COA
	473	UDP-N-acetylglucosamine diphosphorylase	UTP + NAGA1P <-> UDPNAG + PPI
	474	UDP-N-acetylglucosamine 1-carboxyvinyltransferase	UDPNAG + PEP -> UDPNACVG + PI
	475	UDP-N-acetylmuramate dehydrogenase	UDPNACVG + NADPH -> UDPNAM + NADP
# 4.5 COFACTORS BIOSYNTHESIS
# Nicotinamide nucleotides (NAD+, NADP+) biosynthesis
	476	L-aspartate oxidase	ASP + FUM -> ISUCC + SUCC
	477	L-aspartate oxidase	ASP + O2 -> ISUCC + H2O2
	478	quinolinate synthase	ISUCC + DHAP -> PI + QA
	479	nicotinate-nucleotide diphosphorylase	QA + PRPP -> NACN + CO2 + PPI
	480	nicotinamidase	NAM <-> NAC + NH3
	481	nicotinate phosphoribosyltransferase	NAC + PRPP -> NACN + PPI
	482	nicotinate-nucleotide adenylyltransferase	NACN + ATP -> PPI + NAAD
	483	NAD synthetase (NH3-dependent)	NAAD + ATP + NH3 -> NAD + AMP + PPI
	484	NAD synthase (glutamine-hydrolysing)	NAAD + ATP + GLN -> NAD + AMP + PPI + GLU
	485	purine-nucleoside phosphorylase	NAC + R1P -> PI + NACD
	486	purine-nucleoside phosphorylase	NAM + R1P -> PI + NAMD
	487	serine/threonine protein kinase	NAMD + ATP -> NAMN + ADP
	488	nicotinate-nucleotide adenylyltransferase	NAMN + ATP -> PPI + NAD
	489	NAD(P) transhydrogenase	NADPH + NAD <-> NADP + NADH
	490	NAD kinase	NAD + ATP -> NADP + ADP
	491	phosphatase	NADP -> NAD + PI
# Riboflavin (vitamin B2), FMN and FAD biosynthesis
	492	GTP cyclohydrolase II	GTP -> D6RP5P + FOR + PPI
	493	diaminohydroxyphosphoribosylaminopyrimidine deaminase	D6RP5P -> A6RP5P + NH3
	494	5-amino-6-(5-phosphoribosylamino)uracil reductase	A6RP5P + NADPH -> A6RP5P2 + NADP
	495	6,7-dimethyl-8-ribityllumazine synthase	DB4P + A6RP -> D8RL + PI
	496	pyrimidine phosphatase	A6RP5P2 -> A6RP + PI
	497	3,4-dihydroxy-2-butanone 4-phosphate synthase	RL5P -> DB4P + FOR
	498	riboflavin synthase	2 D8RL -> RIBFLAV + A6RP
	499	riboflavin kinase/FMN adenylyltransferase	RIBFLAV + ATP -> FMN + ADP
	500	FMN adenylyltransferase	FMN + ATP -> FAD + PPI
# Coenzyme-A biosynthesis
	501	3-methyl-2-oxobutanoate hydroxymethyltransferase	OIVAL + METTHF -> AKP + THF
	502	2-dehydropantoate 2-reductase	AKP + NADPH -> NADP + PANT
	503	pantoate-beta-alanine ligase	PANT + bALA + ATP -> AMP + PPI + PNTO
	504	pantothenate kinase	PNTO + ATP -> ADP + 4PPNTO
	505	phosphopantothenate—cysteine ligase	4PPNTO + CTP + CYS -> CMP + PPI + 4PPNCYS
	506	phosphopantothenoylcysteine decarboxylase	4PPNCYS -> CO2 + 4PPNTE
	507	pantetheine-phosphate adenylyltransferase	4PPNTE + ATP -> PPI + DPCOA
	508	dephospho-CoA kinase	DPCOA + ATP -> ADP + COA
	509	holo-[acyl-carrier-protein] synthase	COA -> PAP + ACP
	510	[acyl-carrier-protein] phosphodiesterase	ACP -> 4PPNTE
# Folate biosynthesis
	511	GTP cyclohydrolase I	GTP -> FOR + AHTD
	512	alkaline phosphatase	AHTD -> DHP + 3 PI
	513	ATP-dependent DNA helicase	AHTD -> DHP + PPI + PI
	514	dihydroneopterin aldolase	DHP -> AHHMP + GLAL
	515	2-amino-4-hydroxy-6-hydroxymethyldihydropteridine diphosphokinase	AHHMP + ATP -> AMP + AHHMD
	516	aminodeoxychorismate synthase	CHOR + GLN -> ADCHOR + GLU
	517	aminodeoxychorismate lyase	ADCHOR -> PYR + PABA
	518	dihydropteroate synthase	PABA + AHHMD -> PPI + DHPT
	519	dihydropteroate synthase	PABA + AHHMP -> DHPT
	520	dihydrofolate synthase	DHPT + ATP + GLU -> ADP + PI + DHF
	521	dihydrofolate reductase	DHF + NADPH -> NADP + THF
	522	tetrahydrofolylpolyglutamate synthase	THF + ATP + GLU <-> ADP + PI + THFG
# Menaquinone biosynthesis
	523	isochorismate synthase	CHOR <-> ICHOR
	524	2-succinyl-6-hydroxy-2,4-cyclohexadiene-1-carboxylate synthase	ICHOR + AKG -> SHCHC + PYR + CO2
	525	o-succinylbenzoate synthase	SHCHC -> OSB
	526	o-succinylbenzoate-CoA ligase	OSB + ATP + COA -> AMP + PPI + OSBCOA
	527	naphthoate synthase	OSBCOA -> DHN + COA
	528	1,4-dihydroxy-2-naphthoate prenyltransferase	DHN + NPP -> PPI + CO2 + DMK
	529	demethylmenaquinone methyltransferase	DMK + SAM -> MKH2 + SAH
# 4.6 MACROMOLECULES BIOSYNTHESIS
	530	DNA synthesis (lumped reaction)	0.448 DATP + 1.169 DCTP + 0.448 DTTP + 1.169 DGTP + 4.4 ATP -> 4.4 ADP + 4.4 PI + 3.236 PPI + DNA
	531	RNA synthesis (lumped reaction)	1.85 ATP + 0.826 GTP + 1.031 CTP + 0.662 UTP -> 1.25 ADP + 1.25 PI + RNA + 3.119 PPI
	532	protein synthesis (lumped reaction)	1.350 ALA + 0.352 ARG + 0.394 ASN + 0.391 ASP + 0.165 CYS + 0.382 GLN + 0.379 GLU + 2.015 GLY + 0.131 HIS + 0.477 ILE + 0.742 LEU + 0.499 LYS + 0.221 MET + 0.238 PHE + 0.422 PRO + 0.459 SER + 0.465 THR + 0.059 TRP + 0.159 TYR + 0.797 VAL + 40.0 ATP -> 40.0 ADP + 40.0 PI + PROTEIN
	533	triacylglycerol (TAG) synthesis	1.244 GL3P + 0.050 C140ACP + 1.677 C150ACP + 0.421 C160ACP + 1.570 C170ACP + 0.014 C181ACP -> TAG + 3.732 ACP + 1.244 PI
	534	peptidoglycan synthesis (lumped reaction)	1.007 UDPNAM + 1.197 UDPNAG + 1.900 ALAALA + 0.950 ALA + 1.140 MDAPIM + 1.014 DGLUTAMATE + 0.973 GLY + 5.026 ATP -> PEPTIDOGLYCAN + 0.950 DALAxt + 1.197 UDP + 1.007 UMP + 5.026 ADP + 5.026 PI
	535	teichoic acid biosynthesis	0.518 POLYGP + 0.129 LYS + 0.129 UDPNAG + 0.129 ATP -> TEICH + 0.129 UDP + 0.129 ADP + 0.129 PI
	536	phospholipids biosynthesis (artificial reaction)	1.089 PE + 0.250 PG + 0.052 CL -> PHOSPHOLIPID
	537	polysaccharide biosynthesis	1.897 UDPNAG + 3.794 UDPGAL -> 5.691 UDP + CARBOHYDRATE
	538	small molecules pool (artificial reaction)	0.188 NAD + 0.168 NADP + 0.163 COA + 0.012 ACP + 0.146 MK + 0.281 THF + 0.274 FMN + 0.159 FAD -> SMALL MOLECULES
	539	biomass assembley (at 0.109 h-1 dilution rate) (artificial reaction)	0.412 PROTEIN + 0.167 RNA + 0.036 DNA + 0.027 PHOSPHOLIPID + 0.018 TAG + 0.03 SMALL MOLECULES + 0.110 PEPTIDOGLYCAN + 0.044 CARBOHYDRATE + 0.066 TEICH + 47 ATP -> BIOMASS + 47 ADP + 47 PI
# 5. SECONDARY METABOLISM
# 5.1 ACTINORHODIN (Act) BIOSYNTHESIS
	540	actinorhodin polyketide beta-ketoacyl synthase	8 MALCOA -> C16H17O8 + 8 COA + 8 CO2
	541	ketoacyl reductase	C16H17O8 + NADPH -> C16H20O9 + NADP
	542	actinorhodin polyketide synthase bifunctional cyclase/dehydratase	C16H20O9 -> C16H16O7
	543	cyclase	C16H16O7 -> C16H14O6_1
	544	dehydrogenase	C16H14O6_1 + 2 NADPH -> C16H16O5 + 2 NADP
	545	hypothetical protein	C16H16O5 + 0.5 O2 + NAD -> C16H14O6_2 + NADH
	546	actinorhodin polyketide dimerase	2 C16H14O6_2 + NAD -> C32H26O12 + NADH
	547	hypothetical protein	C32H26O12 + O2 -> ACT
# 5.2 CALCIUM-DEPENDENT ANTIBIOTIC BIOSYNTHESIS (CDA2b)
	548	acyl-CoA oxidase/hexanoyl-CoA oxidase	C060COA + FAD -> FADH2 + CDA_int1
	549	salicylate hydroxylase/hexenoyl-CoA monooxygenase	CDA_int1 + FADH2 + O2 -> EPOXY + FAD
	550	glutamate-3-methyltransferase	GLU + MTHF -> THF + NRP1
	551	oxygenase/asparagine oxygenase	ASN + 0.5 O2 -> HYDROXYASN
	552	myo-inositol phosphate synthase	HYDROXYASN + ATP -> ADP + NRP2
	553	4-hydroxyphenylpyruvic acid dioxygenase/4-hydroxymandelate synthase	4HPP + O2 -> CO2 + CDA_int2
	554	glycolate oxidase/4-hydroxymandelate oxidase	CDA_int2 + 0.5 O2 -> CDA_int3
	555	aminotransferase/4-hydroxyphenylglycine aminotransferase	CDA_int3 + GLU -> AKG + NRP3
	556	tailoring	EPOXY + THR + 2 TRP + 3 ASP + GLY + SER + NRP1 + NRP2 + NRP3 -> CDA
# 5.3 UNDECYLPRODIGIOSIN (Red) BIOSYNTHESIS
	557	activation of Red cluster and proline phosphorylation	PRO + ATP -> PRO-AMP + PPI
	558	PCP - peptidyl carrier protein	PRO-AMP -> PRO-PCP + AMP
	559	acyl-CoA dehydrogenase	PRO-PCP + FAD + 0.5 O2 -> FADH2 + PYRA-PCP
# 5.4 VANCOMYCIN RESISTANCE CLUSTER
	560	putative D-alanine:D-lactate ligase	DALA + LAC + ATP -> ALALAC + ADP + PI
# 6. MAINTENANCE
	561	ATP consumption for maintenance (artificial reaction)	ATP -> ADP + PI
# 7. TRANSPORT REACTIONS
# 7.1 FREE DIFFUSSION
	562	CDA efflux via diffusion	CDA -> CDAxt
	563	CO2 transport via diffusion	CO2xt <-> CO2
	564	formate transport via diffusion	FORxt <-> FOR
	565	2-(Hydroxymethyl)phenol transport via diffusion	HMPxt <-> HMP
	566	ammonia transport via diffusion	NH3xt <-> NH3
	567	nitrate transport via diffusion	NO3xt <-> NO3
	568	oxygen transport via diffusion	O2xt <-> O2
	569	glycolate transport via diffusion	GLYCOLATExt <-> GLYCOLATE
	570	acetaldehyde transport via facilitated diffusion	ACALxt <-> ACAL
	571	actinorhodin transport via facilitated diffusion	ACT -> ACTxt
	572	anthranilate transport via facilitated diffusion	AN <-> ANxt
	573	citrulline transport via facilitated diffusion	CITR <-> CITRxt
	574	formyl-anthranilate transport via facilitated diffusion	FANxt <-> FAN
	575	glycerol transport via channel/putative glycerol uptake facilitator protein	GLxt <-> GL
	576	dihydroxyacetone transport via facilitated diffusion	GLYNxt <-> GLYN
	577	guanine transport via facilitated diffusion	GNxt <-> GN
	578	hypoxanthine transport via facilitated diffusion	HYXNxt <-> HYXN
	579	nicotinic acid transport via facilitated diffusion	NACxt <-> NAC
	580	phenylacetic acid transport via facilitated diffusion	PAC <-> PACxt
	581	glyceraldehyde transport via facilitated diffusion	T3xt <-> T3
	582	urea transport via facilitate diffusion	UREAxt <-> UREA
	583	xanthine transport via facilitated diffusion	XANxt <-> XAN
	584	L-alanine transport via ABC system	ALAxt + ATP -> ALA + ADP + PI
	585	L-arginine transport via ABC system	ARGxt + ATP -> ARG + ADP + PI
	586	L-asparagine transport via ABC system/putative L-asparagine permease	ASNxt + ATP -> ASN + ADP + PI
	587	L-aspartate transport via ABC system	ASPxt + ATP -> ASP + ADP + PI
	588	cellobiose transport via ABC system/putative cellobiose transport permease	CELBxt + ATP -> CELB + ADP + PI
	589	L-cysteine transport via ABC system	CYSxt + ATP -> CYS + ADP + PI
	590	2,6-diaminopimelic acid transport via ABC system	DAPIMxt + ATP -> DAPIM + ADP + PI
	591	D-arabinose transport via ABC system	DARABINOSExt + ATP -> DARABINOSE + ADP + PI
	592	D-arabitol transport via ABC system	DARABITOLxt + ATP -> DARABITOL + ADP + PI
	593	D-glutamate transport via ABC system	DGLUTAMATExt + ATP -> DGLUTAMATE + ADP + PI
	594	D-lyxose transport via ABC system	DLYXOSExt + ATP -> DLYXOSE + ADP + PI
	595	L-glutamine transport via ABC system	GLNxt + ATP -> GLN + ADP + PI
	596	glutamate transport via ABC system	GLUxt + ATP -> GLU + ADP + PI
	597	L-histidine transport via ABC system	HISxt + ATP -> HIS + ADP + PI
	598	L-isoleucine transport via ABC system	ILExt + ATP -> ILE + ADP + PI
	599	lactose transport via ABC system	LACTOSExt + ATP -> LACTOSE + ADP + PI
	600	L-arabinose transport via ABC system	LARABINOSExt + ATP -> LARABINOSE + ADP + PI
	601	L-leucine transport via ABC system	LEUxt + ATP -> LEU + ADP + PI
	602	L-lyxose transport via ABC system	LLYXOSExt + ATP -> LLYXOSE + ADP + PI
	603	L-lysine transport via ABC system	LYSxt + ATP -> LYS + ADP + PI
	604	L-methionine transport via ABC system	METxt + ATP -> MET + ADP + PI
	605	maltose transport via ABC system	MLTxt + ATP -> MLT + ADP + PI
	606	ornithine transport via ABC system	ORNxt + ATP -> ORN + ADP + PI
	607	phosphate transport via ABC system	PIxt + ATP -> 2 PI + ADP
	608	L-proline transport via ABC system	PROxt + ATP -> PRO + ADP + PI
	609	D-ribose transport via ABC system	RIBxt + ATP -> RIB + ADP + PI
	610	sulfate transport via ABC system	SLFxt + ATP -> SLF + ADP + PI
	611	L-threonine transport via ABC system	THRxt + ATP -> THR + ADP + PI
	612	L-valine transport via ABC system	VALxt + ATP -> VAL + ADP + PI
	613	D-xylose transport via ABC system	XYLxt + ATP -> XYL + ADP + PI
	614	xylitol transport via ABC system	XYLITOLxt + ATP -> XYLITOL + ADP + PI
	615	acetate transport via proton symport	ACxt + H <-> AC
	616	adenine transport via proton symport	ADxt + H <-> AD
	617	adenosine transport via proton symport	ADNxt + H <-> ADN
	618	2-oxoglutarate transport via proton symport	AKGxt + H <-> AKG
	619	L-aspartate transport in via proton symport	ASPxt + H -> ASP
	620	L-aspartate transport via proton symport (2 H)	ASPxt + 2 H -> ASP
	621	L-asparate transport via proton symport (3 H)	ASPxt + 3 H -> ASP
	622	citrate transport via protone symport	CITxt + 3 H <-> CIT
	623	cytidine transport via proton symport	CYTDxt + H <-> CYTD
	624	cytosine transport via proton symport/putative cytosine permease	CYTSxt + H <-> CYTS
	625	deoxyadenosine transport via proton symport	DAxt + H <-> DA
	626	D-alanine transport via proton symport	DALAxt + H <-> DALA
	627	D-arabinose transport via proton symport	DARABINOSExt + H -> DARABINOSE
	628	deoxycytidine transport via proton symport	DCxt + H <-> DC
	629	deoxyguanosine transport via proton symport	DGxt + H <-> DG
	630	deoxyinosine transport via proton symport	DINxt + H <-> DIN
	631	D-serine transport via proton symport	DSERxt + H <-> DSER
	632	thymidine transport via proton symport	DTxt + H <-> DT
	633	deoxyuridine transport via proton symport	DUxt + H <-> DU
	634	ethanol transport via proton symport	ETHxt + H <-> ETH
	635	fumarate transport via proton symport (2 H)	FUMxt + 2 H -> FUM
	636	fumarate transport via proton symport (3 H)	FUMxt + 3 H -> FUM
	637	4-aminobutyrate transport via proton symport	GABAxt + H <-> GABA
	638	D-galactose transport in via proton symport	GLACxt + H -> GLAC
	639	D-glucose uptake via proton symport	GLCxt + H -> GLC
	640	L-glutamate efflux via proton symport	GLU -> GLUxt + H
	641	D-gluconate transport via proton symport/putative gluconate permease	GLUCxt + H <-> GLUC
	642	glycine transport via proton symport	GLYxt + H <-> GLY
	643	guanosine transport via proton symport	GSNxt + H <-> GSN
	644	L-histidine transport via proton symport	HISxt + H -> HIS
	645	L-histidine transport via proton symport	HIS -> HISxt + H
	646	L-isoleucine transport via proton symport	ILExt + H -> ILE
	647	L-isoleucine transport via proton symport	ILE -> ILExt + H
	648	inosine transport via proton symport	INSxt + H <-> INS
	649	2-dehydro-3-deoxy-D-gluconate transport via proton symport	KDGxt + H <-> KDG
	650	D-lactate transport via proton symport	LACxt + H <-> LAC
	651	L-arabinose transport via proton symport	LARABINOSExt + H -> LARABINOSE
	652	L-leucine transport via proton symport	LEUxt + H -> LEU
	653	L-leucine transport via proton symport	LEU -> LEUxt + H
	654	L-lactate transport via proton symport/putative L-lactate permease	LLACxt + H <-> LLAC
	655	L-lysine reversible transport via proton symport	LYSxt + H -> LYS
	656	L-lysine reversible transport via proton symport	LYS -> LYSxt + H
	657	malate transport via proton symport (2 H)	MALxt + 2 H -> MAL
	658	malate transport via proton symport (3 H)	MALxt + 3 H -> MAL
	659	melibiose transport via proton symport	MELIxt + H <-> MELI
	660	L-phenylalanine transport via proton symport	PHExt + H <-> PHE
	661	phosphate reversible transport via symport/ phosphate transport protein	PIxt + H <-> PI
	662	L-proline transport via proton symport	PROxt + H -> PRO
	663	L-proline transport via proton symport	PRO -> PROxt + H
	664	propanoate transport via proton symport	PROPANOATExt + H <-> PROPANOATE
	665	pyruvate transport via proton symport	PYRxt + H <-> PYR
	666	L-rhamnose transport via proton symport	RMNxt + H <-> RMN
	667	L-serine transport via proton symport	SERxt + H -> SER
	668	L-serine transport via proton symport	SER -> SERxt + H
	669	succinate transport via proton symport (2 H)	SUCCxt + 2 H -> SUCC
	670	succintate transport via proton symport (3 H)	SUCCxt + 3 H -> SUCC
	671	succinate efflux via proton symport	SUCC -> SUCCxt + H
	672	L-threonine transport via proton symport	THRxt + H -> THR
	673	L-threonine transport via proton symport	THR -> THRxt + H
	674	L-tryptophan transport via proton symport	TRPxt + H <-> TRP
	675	L-tyrosine transport via proton symport	TYRxt + H <-> TYR
	676	uracil transport via proton symport	URAxt + H <-> URA
	677	uridine transport via proton symport	URIxt + H <-> URI
	678	L-valine transport via proton symport	VALxt + H -> VAL
	679	L-valine transport via proton symport	VAL -> VALxt + H
	680	D-xylose transport via proton symport	XYLxt + H -> XYL
	681	fructose transport via PEP:PTS	FRUxt + PEP -> PYR + F6P
	682	fructose transport via PEP:PTS	FRUxt + PEP -> PYR + F1P
	683	D-mannose transport via PEP:PTS	MANxt + PEP -> PYR + MAN6P
	684	D-glucosamine transport via PEP:PTS	GLAMxt + PEP -> PYR + GA6P
	685	trehalose transport via PEP:PTS	TRExt + PEP -> TRE6P + PYR
	686	D-sorbitol transport via PEP:PTS	SOTxt + PEP -> SOT + PYR
	687	D-mannitol transport via PEP:PTS	MNTxt + PEP -> MNT1P + PYR
	688	salicin transport via PEP:PTS	SALICINxt + PEP -> SAL6P + PYR
	689	D-glycerate transport via sodium symport	DGLYCERATExt + Naxt -> DGLYCERATE + Na
	690	sodium proton antiporter (H:NA is 1:1)/putative sodium:solute symporter	H + Na -> Naxt
	691	sodium proton antiporter (H:NA is 2)/putative sodium:solute symporter	2 H + Na -> Naxt
	692	sodium proton antiporter (H:NA is 1.5)/putative sodium:solute symporter	3 H + 2 Na -> Naxt
	693	L-proline transport via sodium symport	Naxt + PROxt -> Na + PRO
	694	L-serine transport via sodium symport	Naxt + SERxt -> Na + SER
	695	L-threonine transport via sodium symport	Naxt + THRxt -> Na + THR
	696	lysine/cadaverine antiporter	CADA + H + LYSxt -> CADAxt + LYS
	697	citrate transport via succinate antiport	CITxt + SUCC -> CIT + SUCCxt
	698	succinate/fumarate antiporter	FUMxt + SUCC <-> FUM + SUCCxt
	699	glycerol-3-phosphate/phosphate antiporter	GL3Pxt + PI -> GL3P + PIxt
	700	tartrate/succinate antiporter	TARTRATExt + SUCC -> SUCCxt + TARTRATE
	701		BIOMASS -> BIOMASSxt
pIJ486 plasmid	702	Plasmid synthesis	1.15E-03 DATP + 3.01E-03 DCTP + 1.15E-03 DTTP + 3.01E-03 DGTP + 22 ALA + 21 ARG + 9 ASN + 20 ASP + 1 CYS + 6 GLN + 15 GLU + 21 GLY + 2 HIS + 24 ILE + 27 LEU + 9 LYS + 6 MET + 9 PHE + 13 PRO + 30 SER + 12 TYR + 22 VAL + 1065.348 ATP -> 1065.348 ADP + 1065.349 PI + Plasmid
mTNF-α production	703	mTNFα biosynthesis	12 ALA + 3 ARG + 7 ASN + 8 ASP + 2 CYS + 11 GLN + 10 GLU + 10 GLY + 3 HIS + 3 ILE + 20 LEU + 9 LYS + 1 MET + 5 PHE + 9 PRO + 13 SER + 3 THR + 2 TRP + 8 TYR + 17 VAL + 0.085 ATP + 0.118 GTP + 0.1475 CTP + 0.095 UTP + (1/4000) Plasmid + 617.822 ATP -> 617.822 ADP + 617.822 PI + TNF
	704	mTNFα secretion	TNF + 15.6 ATP -> TNFxt + 15.6 ADP + 15.6 PI
PAC degradation	705	PAC degradation	PAC + O2 + 3 COA + ATP + NAD -> 2 ACCOA + SUCCOA + AMP + PPI + NADH
α-amylase production	708	α-amylase biosynthesis	43 VAL + 0.18 CTP + 19 GLN + 70 GLY + 21 GLU + 63 ALA + 15 HIS + 25 PRO + 26 TYR + 17 PHE + 2297.05275 ATP + 42 ASP + 35 SER + 26 ASN + 0.0615 GTP + 8 CYS + 12 ILE + 51 THR + 0.12975 UTP + 25 ARG + 19 LYS + 15 TRP + 7 MET + 34 LEU + 0.00025 Plasmid --> 2297.05275 PI + 2297.05275 ADP + 1 AML + 1 MRNAAML
	709	mRNA amlB hydrolysis	1 MRNA_AMLB -> 361 AMP + 720 CMP + 598 GMP + 246 UMP
	710	mRNA amlB Pi-dependent hydrolysis	1 MRNA_AMLB + 1925 PI -> 361 ADP + 720 CDP + 598 GDP + 246 UDP
	711	α-amylase secretion	57.3 ATP + 1 AML -> 1 AMLxt + 57.3 ADP + 57.3 PI
β-agarase production	712	β-agarase biosynthesis	19 VAL + 0.0843125 CTP + 11 GLN + 29 GLY + 14 GLU + 24 ALA + 11 HIS + 17 PRO + 17 TYR + 13 PHE + 1236.651625 ATP + 20 ASP + 21 SER + 18 ASN + GTP + 2 CYS + 10 ILE + 12 THR + 0.051625 UTP + 27 ARG + 6 LYS + 10 TRP + 3 MET + 25 LEU + 0.00025 Plasmid --> 1236.588125 PI + 1236.588125 ADP + 1 DAG + 1 MRNADAG
	713	mRNA dagB hydrolysis	1 MRNADAG -> 353.5 CMP + 206.5 UMP + 254 AMP
	714	mRNA dagB Pi-dependent hydrolysis	1 MRNADAG + 1176.25 PI --> 353.5 CDP + 206.5 UDP + 254 ADP
	715	β-agarase secretion (TAT)	1 DAG -> 1 DAGxt

## Sheet: Enzyme subsets
List of subsets. First column shows subset number. Second column shows unique reaction number in corresponding subset. The subsets are differentiated from each other by colour highlights.
Subset Number	Reaction Number	Reaction
S1	1	GL + ATP -> GL3P + ADP
	575	GLxt <-> GL
S2	2	GL3P + MK -> DHAP + MKH2
S3	3	T3 + NAD -> NADH + DGLYCERATE
S4	4	DGLYCERATE + ATP -> 3PG + ADP
S5	5	RIB + ATP -> R5P + ADP
	609	RIBxt + ATP -> RIB + ADP + PI
S6	6	ARABITOL + NAD <-> LARABINOSE + NADH
S7	7	ARABITOL + NAD <-> LXYLULOSE + NADH
S8	8	LARABINOSE <-> LRIBULOSE
S9	9	ARABITOL + NAD <-> LRIBULOSE + NADH
S10	10	LRIBULOSE + ATP -> LRIBULOSE5P + ADP
S11	11	LXYLULOSE + ATP -> LXYLULOSE5P + ADP
	13	LXYLULOSE5P <-> LRIBULOSE5P
S12	14	LRIBULOSE5P <-> X5P
S13	15	XYLITOL + NAD <-> LXYLULOSE + NADH
S14	16	XYL + NADH <-> XYLITOL + NAD
S15	17	XYLITOL + NAD -> DXYLULOSE + NADH
S16	18	XYL <-> DXYLULOSE
S17	19	DARABITOL + NAD -> DXYLULOSE + NADH
	592	DARABITOLxt + ATP -> DARABITOL + ADP + PI
S18	20	DLYXOSE <-> DXYLULOSE
	594	DLYXOSExt + ATP -> DLYXOSE + ADP + PI
S19	21	DXYLULOSE + ATP -> X5P + ADP
S20	22	LLYXOSE <-> LXYLULOSE
	602	LLYXOSExt + ATP -> LLYXOSE + ADP + PI
S21	23	F1P + ATP -> FDP + ADP
S22	24	F1P -> DHAP + T3
S23	25	FRU + ATP -> F6P + ADP
S24	26	FRU <-> GLC
S25	27	MAN6P <-> F6P
	683	MANxt + PEP -> PYR + MAN6P
S26	30	GLAC + ATP -> GAL1P + ADP
	32	UTP + GAL1P <-> PPI + UDPGAL
S27	31	UDPG <-> UDPGAL
	33	G1P + UTP <-> UDPG + PPI
	155	G6P <-> G1P
S28	40	GLUC + ATP -> D6PGC + ADP
	641	GLUCxt + H <-> GLUC
S29	41	MNT1P + NAD -> F6P + NADH
	687	MNTxt + PEP -> MNT1P + PYR
S30	42	RMN <-> RHAMN
	44	RHAMN -> DHAP + LACTAL
	45	LACTAL + NAD -> LLAC + NADH
	666	RMNxt + H <-> RMN
S31	46	SAL6P -> bDG6P + HMP
	688	SALICINxt + PEP -> SAL6P + PYR
S32	47	MLT -> 2 GLC
	605	MLTxt + ATP -> MLT + ADP + PI
S33	49	LACTOSE -> GLAC + GLC
	599	LACTOSExt + ATP -> LACTOSE + ADP + PI
S34	50	CELB -> 2 bDGLC
	588	CELBxt + ATP -> CELB + ADP + PI
S35	51	MELI -> GLC + GLAC
	659	MELIxt + H <-> MELI
S36	52	TRE6P -> TRE + PI
	53	TRE -> 2 GLC
	685	TRExt + PEP -> TRE6P + PYR
S37	54	TARTRATE -> OA
	700	TARTRATExt + SUCC -> SUCCxt + TARTRATE
S38	55	FOR + NAD -> CO2 + NADH
S39	56	GLU -> GABA + CO2
S40	57	GABA + AKG -> SUCCSAL + GLU
	58	SUCCSAL + NADP -> SUCC + NADPH
S41	59	GLN -> GLU + NH3
S42	60	P5C + NAD -> NADH + GLU
S43	61	GLUGSAL + NAD -> NADH + GLU
S44	62	ARG -> CITR + NH3
S45	63	ORN + AKG -> GLUGSAL + GLU
S46	64	ORN + CAP <-> CITR + PI
S47	67	UREA -> CO2 + 2 NH3
S48	68	ILE + NAD -> NADH + NH3 + OXOMETHYLPENTANOATE
S49	69	OXOMETHYLPENTANOATE + LIPO -> 2MBUTLIPO + CO2
	70	COA + 2MBUTLIPO -> DLIPO + 2MBUTCOA
	71	2MBUTCOA + MK -> 2MBECOA + MKH2
	72	2MBECOA -> HMBUTCOA
	73	HMBUTCOA + NAD -> MAACCOA + NADH
	74	MAACCOA + COA -> PROPIONYLCOA + ACCOA
S50	75	PROPIONYLCOA + CO2 + ATP -> SMMALONYLCOA + ADP + PI
S51	76	RMMALONYLCOA <-> SMMALONYLCOA
S52	77	RMMALONYLCOA <-> SUCCOA
S53	78	LEU + NAD -> NADH + NH3 + MOP
S54	79	MOP + LIPO -> 3MBUTLIPO + CO2
	80	COA + 3MBUTLIPO -> DLIPO + 3MBUTCOA
	81	3MBUTCOA + MK -> 3MBECOA + MKH2
	82	3MBECOA + ATP + CO2 -> MGLUTCOA + ADP + PI
	83	MGLUTCOA -> HMGLUTCOA
	84	HMGLUTCOA -> ACCOA + ACTAC
S55	85	ACTAC + ATP + COA -> AACCOA + AMP + PPI
S56	86	ACTAC + SUCCOA <-> SUCC + AACCOA
S57	87	VAL + NAD -> NADH + NH3 + OMVAL
	88	OMVAL + LIPO -> IBUTLIPO + CO2
	89	COA + IBUTLIPO -> DLIPO + IBUTCOA
	90	IBUTCOA + MK -> MACRCOA + MKH2
	91	MACRCOA -> HIBUTCOA
	92	HIBUTCOA -> HIBUT + COA
	93	HIBUT + NAD -> METHYLMALONATES + NADH
	95	METHYLMALONATES + NAD + COA -> PROPIONYLCOA + NADH + CO2
S58	96	ISUCC -> OA + NH3
S59	97	ASP -> CO2 + bALA
S60	98	bALA + AKG <-> MALONATES + GLU
	99	MALONATES + COA + NAD -> ACCOA + NADH + CO2
S61	100	ASN -> ASP + NH3
S62	101	THR -> GLY + ACAL
S63	102	THR + NAD -> 2A3KB + NADH
	104	2A3KB + COA <-> ACCOA + GLY
S64	105	LYS -> CADA + CO2
S65	106	CADA + AKG -> PIPER + GLU
	107	PIPER + NAD -> AMINOVAL + NADH
	108	AMINOVAL + AKG -> GLUTSEMI + GLU
	109	GLUTSEMI + NAD -> GLUT + NADH
	110	GLUT + ATP + COA -> GLUTCOA + ADP + PI
	111	GLUTCOA + 2 NAD -> AACCOA + 2 NADH
S66	112	OBUT + O2 + PI -> PROPIONYLP + CO2
S67	113	THF + SAP -> METTHF + NH3 + DHLIPOYLPROTEIN
	115	GLY + LIPOYLPROTEIN -> SAP + CO2
	116	DHLIPOYLPROTEIN + NAD -> NADH + LIPOYLPROTEIN
S68	114	THF + SER <-> GLY + METTHF
S69	117	SER -> PYR + NH3
S70	118	CYS -> H2S + PYR + NH3
S71	119	HIS -> UROCANATE + NH3
	120	UROCANATE -> ODHIMP
	121	ODHIMP + NADH + O2 -> HYDANTPR + NAD
	122	HYDANTPR -> CAGLU
	123	CAGLU -> GLU + NH3 + CO2
S72	126	TRP + O2 -> FKYN
S73	127	FKYN -> FOR + KYN
	128	KYN -> ALA + AN
S74	129	FKYN -> FAN + ALA
S75	130	FAN -> FOR + AN
S76	131	AKG + TYR <-> 4HPP + GLU
S77	132	4HPP + O2 -> HOMOGEN + CO2
	133	HOMOGEN + O2 -> MACAC
	134	MACAC <-> FUACAC
	135	FUACAC -> FUM + ACTAC
S78	136	PHE + AKG <-> PHPYR + GLU
S79	137	PHPYR -> PHAC + CO2
	138	PHAC + NAD -> PAC + NADH		76
S80	139	SLF + ATP -> PPI + APS		77
	141	APS + RTHIO -> OTHIO + H2SO3 + AMP		79
	142	H2SO3 + 6 FERO -> H2S + 6 FERI		79
	610	SLFxt + ATP -> SLF + ADP + PI	210	80
S81	143	PAP -> PI + AMP	213	81
	509	COA -> PAP + ACP	214	85
S82	144	NO3 + MKH2 -> MK + NO2 + 2 H	215	91
	567	NO3xt <-> NO3	216	93
S83	145	NO2 + 3 NADH -> 3 NAD + NH3	217	95
S84	146	NO2 + 6 FERO -> NH3 + 6 FERI	218	96
S85	147	GLC + ATP -> G6P + ADP	220	97
S86	148	bDGLC + ATP -> bDG6P + ADP	221	99
S87	149	GLC + (n)POLYP -> G6P + (n-1)POLYP	222	101
S88	150	bDGLC + (n)POLYP -> bDG6P + (n-1)POLYP	225	102
S89	151	GLC <-> bDGLC	226	103
S90	152	G6P <-> bDG6P	227	104
S91	153	G6P <-> F6P	228	105
S92	154	bDG6P <-> F6P	229	106
S93	156	F6P + ATP -> FDP + ADP	234	107
S94	157	FDP -> F6P + PI	235	108
S95	158	FDP <-> G3P + DHAP	239	109
S96	159	DHAP <-> G3P	240	110
S97	160	G3P + PI + NAD <-> NADH + 13PDG	248	111
S98	161	G3P + NADP -> NADPH + 3PG	255	112
S99	162	13PDG + ADP <-> 3PG + ATP	256	117
S100	163	13PDG + ADP -> 3PG + ATP	257	119
S101	164	3PG <-> 2PG	258	120
	165	2PG <-> PEP	259	123
S102	166	PEP + ADP -> PYR + ATP	260	124
S103	167	PYR + LIPO -> ADLIPO + CO2	262	135
	168	COA + ADLIPO -> DLIPO + ACCOA	263	136
S104	169	DLIPO + NAD -> LIPO + NADH	265	137
S105	170	ACCOA + OA -> COA + CIT	268	138
S106	171	CIT <-> ICIT	269	139
S107	172	ICIT + NADP -> NADPH + AKG + CO2	270	143
S108	173	AKG + LIPO -> SDLIPO + CO2	271	148
	174	SDLIPO + COA -> DLIPO + SUCCOA	272	149
S109	175	AKG + 2 FERI + COA <-> CO2 + 2 FERO + SUCCOA	275	150
S110	176	ADP + PI + SUCCOA <-> ATP + SUCC + COA	276	152
S111	177	FUM <-> MAL	279	154
S112	178	MAL + NAD <-> NADH + OA	280	155
S113	179	CIT -> AC + OA	283	156
S114	180	ATP + AC + COA -> AMP + PPI + ACCOA	284	158
S115	181	ACAL + NAD -> NADH + AC	286	159
S116	182	PYR + ATP + PI -> PEP + AMP + PPI	287	161
S117	183	LAC + NAD <-> PYR + NADH	290	163
	650	LACxt + H <-> LAC	292	165
S118	184	LLAC + NAD <-> PYR + NADH		166
S119	185	MAL + NAD -> CO2 + NADH + PYR		167
S120	186	ACCOA + ATP + CO2 <-> MALCOA + ADP + PI		169
S121	187	PYR + MK -> MKH2 + AC + CO2		170
S122	188	ACAL + NADH <-> ETH + NAD		171
S123	189	AC + ATP -> ACETYLP + ADP		172
S124	190	ACETYLP + COA -> ACCOA + PI		173
S125	191	ACETYLP -> AC + PI		174
S126	192	PROPIONYLP + COA -> PROPIONYLCOA + PI		176
S127	193	PROPANOATE + ATP -> PROPIONYLP + ADP		177
S128	194	SMMALONYLCOA -> PROPIONYLCOA + CO2		180
S129	195	ATP + PROPANOATE + COA -> AMP + PPI + PROPIONYLCOA		181
S130	196	MK + PROPIONYLCOA -> ACRCOA + MKH2		182
	197	ACRCOA <-> HPCOA		183
	198	HPCOA + NADP <-> OPCOA + NADPH		184
	199	OPCOA + O2 + NADPH <-> MALCOA + NADP		185
S131	204	G6P + NADP -> D6PGL + NADPH		187
S132	205	G6P + NAD -> D6PGL + NADH		188
S133	206	D6PGL -> D6PGC		192
S134	207	D6PGC + NADP -> NADPH + CO2 + RL5P		193
S135	208	RL5P <-> X5P		194
S136	209	RL5P <-> R5P		197
S137	210	R1P <-> R5P		200
S138	211	R5P + X5P <-> G3P + S7P		201
	213	G3P + S7P <-> E4P + F6P		202
S139	212	X5P + E4P <-> F6P + G3P		203
S140	217	KDPG -> PYR + G3P		204
	218	KDG + ATP -> KDPG + ADP		205
	649	KDGxt + H <-> KDG		206
S141	219	UDPG + 2 NAD -> UDPDGLUC + 2 NADH		207
S142	220	PYR + ATP + CO2 -> ADP + OA + PI
S143	221	PEP + CO2 + GDP -> OA + GTP
S144	222	PEP + CO2 -> OA + PI
S145	223	ICIT -> GLX + SUCC
S146	224	ACCOA + GLX -> COA + MAL
S147	225	DGLYCERATE + NAD <-> TARTRONATE + NADH
S148	227	2 GLX -> TARTRONATE + CO2
S149	229	GLAL + NAD -> NADH + GLYCOLATE
	421	ACACP + 6 MALACP + 12 NADPH -> 12 NADP + C140ACP + 6 CO2 + 6 ACP
	423	ACACP + 7 MALACP + 14 NADPH -> 14 NADP + C160ACP + 7 CO2 + 7 ACP
	426	ACACP + 8 MALACP + 15 NADPH -> 15 NADP + C181ACP + 8 CO2 + 8 ACP
	428	PROPIONYLCOA + ACP -> PROPIONYLACP + COA
	429	PROPIONYLACP + 6 MALACP + 12 NADPH -> 12 NADP + C150ACP + 6 CO2 + 6 ACP
	430	PROPIONYLACP + 7 MALACP + 14 NADPH -> 14 NADP + C170ACP + 7 CO2 + 7 ACP
	440	AGL3P + 0.094 C140ACP + 0.294 C150ACP + 0.262 C160ACP + 0.293 C170ACP + 0.057 C181ACP -> PA + ACP
	441	PA + CTP <-> CDPDG + PPI
	442	CDPDG + SER <-> CMP + PS
	443	PS -> PE + CO2
	445	CDPDG + GL3P <-> CMP + PGP
	446	PGP -> PI + PG
	447	CDPDG + PG -> CMP + CL
	448	GL3P + CTP -> PPI + CDPGL
	449	12 CDPGL -> 12 CMP + POLYGP
	450	PYR + G3P -> DX5P + CO2
	451	DX5P + NADPH -> MDE4P + NADP
	452	MDE4P + CTP -> CDPMDE + PPI
	453	CDPMDE + ATP -> 2PCDPMDE + ADP
	454	2PCDPMDE -> MDECPP + CMP
	455	MDECPP + NADH -> NAD + HMB4PP
	456	HMB4PP + NADH -> NAD + IPP
	457	IPP <-> DMPP
	458	DMPP + IPP -> GPP + PPI
	459	GPP + IPP -> FPP + PPI
	460	FPP + IPP -> GGPP + PPI
	461	GGPP + IPP -> PPPP + PPI
	462	PPPP + IPP -> HPPP + PPI
	463	HPPP + IPP -> HEPPP + PPI
	464	HEPPP + IPP -> OPP + PPI
	465	OPP + IPP -> NPP + PPI
	468	2 DALA + ATP -> ALAALA + ADP + PI
	471	GA6P <-> GA1P
	472	ACCOA + GA1P -> NAGA1P + COA
	473	UTP + NAGA1P <-> UDPNAG + PPI
	474	UDPNAG + PEP -> UDPNACVG + PI
	475	UDPNACVG + NADPH -> UDPNAM + NADP
	492	GTP -> D6RP5P + FOR + PPI
	493	D6RP5P -> A6RP5P + NH3
	494	A6RP5P + NADPH -> A6RP5P2 + NADP
	495	DB4P + A6RP -> D8RL + PI
	496	A6RP5P2 -> A6RP + PI
	497	RL5P -> DB4P + FOR
	498	2 D8RL -> RIBFLAV + A6RP
	499	RIBFLAV + ATP -> FMN + ADP
	500	FMN + ATP -> FAD + PPI
	511	GTP -> FOR + AHTD
	514	DHP -> AHHMP + GLAL
	516	CHOR + GLN -> ADCHOR + GLU
	517	ADCHOR -> PYR + PABA
	520	DHPT + ATP + GLU -> ADP + PI + DHF
	521	DHF + NADPH -> NADP + THF
	523	CHOR <-> ICHOR
	524	ICHOR + AKG -> SHCHC + PYR + CO2
	525	SHCHC -> OSB
	526	OSB + ATP + COA -> AMP + PPI + OSBCOA
	527	OSBCOA -> DHN + COA
	528	DHN + NPP -> PPI + CO2 + DMK
	529	DMK + SAM -> MKH2 + SAH
	530	0.448 DATP + 1.169 DCTP + 0.448 DTTP + 1.169 DGTP + 4.4 ATP -> 4.4 ADP + 4.4 PI + 3.236 PPI + DNA
	531	1.85 ATP + 0.826 GTP + 1.031 CTP + 0.662 UTP -> 1.25 ADP + 1.25 PI + RNA + 3.119 PPI
	532	1.350 ALA + 0.352 ARG + 0.394 ASN + 0.391 ASP + 0.165 CYS + 0.382 GLN + 0.379 GLU + 2.015 GLY + 0.131 HIS + 0.477 ILE + 0.742 LEU + 0.499 LYS + 0.221 MET + 0.238 PHE + 0.422 PRO + 0.459 SER + 0.465 THR + 0.059 TRP + 0.159 TYR + 0.797 VAL + 40.0 ATP -> 40.0 ADP + 40.0 PI + PROTEIN
	533	1.244 GL3P + 0.050 C140ACP + 1.677 C150ACP + 0.421 C160ACP + 1.570 C170ACP + 0.014 C181ACP -> TAG + 3.732 ACP + 1.244 PI
	534	1.007 UDPNAM + 1.197 UDPNAG + 1.900 ALAALA + 0.950 ALA + 1.140 MDAPIM + 1.014 DGLUTAMATE + 0.973 GLY + 5.026 ATP -> PEPTIDOGLYCAN + 0.950 DALAxt + 1.197 UDP + 1.007 UMP + 5.026 ADP + 5.026 PI
	535	0.518 POLYGP + 0.129 LYS + 0.129 UDPNAG + 0.129 ATP -> TEICH + 0.129 UDP + 0.129 ADP + 0.129 PI
	536	1.089 PE + 0.250 PG + 0.052 CL -> PHOSPHOLIPID
	537	1.897 UDPNAG + 3.794 UDPGAL -> 5.691 UDP + CARBOHYDRATE
	538	0.188 NAD + 0.168 NADP + 0.163 COA + 0.012 ACP + 0.146 MK + 0.281 THF + 0.274 FMN + 0.159 FAD -> SMALL MOLECULES
	539	0.412 PROTEIN + 0.167 RNA + 0.036 DNA + 0.027 PHOSPHOLIPID + 0.018 TAG + 0.03 SMALL MOLECULES + 0.110 PEPTIDOGLYCAN + 0.044 CARBOHYDRATE + 0.066 TEICH + 47 ATP -> BIOMASS + 47 ADP + 47 PI
	701	BIOMASS -> BIOMASSxt
S150	230	GLYCOLATE + O2 -> GLX + H2O2
S151	231	2 H2O2 -> O2
S152	233	METTHF + NADP <-> METHF + NADPH
	234	METHF <-> FTHF
S153	235	METTHF + FADH2 -> MTHF + FAD
S154	236	FAD + NADH <-> FADH2 + NAD
S155	237	NADH + MK -> NAD + MKH2
S156	238	SUCC + MK + 2 H <-> FUM + MKH2
S157	239	MKH2 + 0.5 O2 -> MK + 2 H
S158	240	MKH2 + 0.5 O2 -> MK + 6 H
S159	241	ADP + PI + 4 H <-> ATP
S160	242	PPI -> 2 PI
S161	243	PPI -> 2 PI + H
S162	244	(n-1)POLYP + ATP <-> (n)POLYP + ADP
S163	245	2 FERO + NADP <-> 2 FERI + NADPH
S164	246	GLU + NH3 + ATP -> GLN + ADP + PI
S165	247	AKG + GLN + NADH <-> NAD + 2 GLU
S166	248	AKG + NH3 + NADPH <-> GLU + NADP
S167	249	GLU + ATP -> ADP + GLUP
	250	GLUP + NADPH -> NADP + PI + GLUGSAL
S168	251	GLUGSAL <-> P5C
S169	252	P5C + NADPH + NADH <-> PRO + NADP + NAD
S170	254	NAGLU + ATP -> ADP + NAGLUP
	255	NAGLUP + NADPH -> NADP + PI + NAGLUS
	256	NAGLUS + GLU -> AKG + NAORN
	257	NAORN + GLU -> ORN + NAGLU
S171	258	GLN + 2 ATP + CO2 -> GLU + CAP + 2 ADP + PI
S172	259	CITR + ASP + ATP <-> AMP + PPI + ARGSUCC
	260	ARGSUCC <-> FUM + ARG
S173	261	2 PYR -> ACLAC + CO2
	262	ACLAC + NADPH -> NADP + DHMVA
	263	DHMVA -> OIVAL
S174	264	OIVAL + GLU -> AKG + VAL
S175	265	THR -> OBUT + NH3
S176	266	PYR + OBUT -> ABUT + CO2
	267	ABUT + NADPH -> NADP + DIHYDROXYMETHYLPENTANOATE
	268	DIHYDROXYMETHYLPENTANOATE -> OXOMETHYLPENTANOATE
S177	269	OXOMETHYLPENTANOATE + GLU -> AKG + ILE
S178	270	ACCOA + OIVAL -> COA + IPPMAL
	271	IPPMAL <-> CBHCAP
	272	CBHCAP + NAD -> NADH + OICAP
	273	OICAP -> MOP + CO2
S179	274	MOP + GLU -> AKG + LEU
S180	275	OA + GLU <-> ASP + AKG
S181	276	ASP + ATP + GLN -> GLU + ASN + AMP + PPI
S182	277	ASP + ATP -> ADP + BASP
	278	BASP + NADPH -> NADP + PI + ASPSA
S183	279	ASPSA + NADPH -> NADP + HSER
S184	280	HSER + ATP -> ADP + PHSER
	281	PHSER -> THR + PI
S185	282	ASPSA + PYR -> DIHYDRODIPICOLINATE
	283	DIHYDRODIPICOLINATE + NADH + NADPH -> NAD + NADP + TETRAHYDRODIPICOLINATE
	284	TETRAHYDRODIPICOLINATE + SUCCOA -> SAOPIM + COA
	285	SAOPIM + GLU -> SDAPIM + AKG
	286	SDAPIM -> DAPIM + SUCC
S186	287	DAPIM <-> MDAPIM
S187	288	MDAPIM -> LYS + CO2
S188	289	HSER + SUCCOA <-> OSLHSER + COA
S189	290	CYS + OSLHSER -> LLCT + SUCC
S190	291	LLCT -> HCYS + PYR + NH3
S191	293	HCYS + MTHF <-> THF + MET
S192	294	PYR + NH3 + NADH <-> ALA + NAD
S193	295	3PG + NAD -> NADH + PHP
	296	PHP + GLU -> AKG + 3PSER
	297	3PSER -> PI + SER
S194	298	SER + ACCOA -> COA + ASER
	299	ASER + H2S -> CYS + AC
S195	300	ACCOA + HSER <-> COA + OAHSER
S196	301	CYS + OAHSER -> LLCT + AC
S197	302	OSLHSER + H2S -> HCYS + SUCC
S198	303	OAHSER + H2S -> HCYS + AC
S199	304	OSLHSER -> SUCC + OBUT + NH3
S200	305	SER + HCYS -> LLCT
S201	306	LLCT -> CYS + NH3 + OBUT
S202	307	MET + ATP -> PPI + PI + SAM
	308	SAH -> HCYS + ADN
S203	309	SAM -> SAH
S204	310	PRPP + ATP -> PPI + PRBATP
	311	PRBATP -> PPI + PRBAMP
	312	PRBAMP -> PRFP
	313	PRFP -> PRLP
	314	PRLP + GLN -> GLU + AICAR + DIMGP
	315	DIMGP -> IMACP
	316	IMACP + GLU -> AKG + HISOLP
	317	HISOLP -> PI + HISOL
	318	HISOL + 2 NAD -> HIS + 2 NADH
S205	319	E4P + PEP -> PI + 3DDAH7P
	320	3DDAH7P -> DQT + PI
	321	DQT -> DHSK
	322	DHSK + NADPH -> SME + NADP
	323	SME + ATP -> ADP + SME3P
	324	SME3P + PEP -> 3PSME + PI
	325	3PSME -> PI + CHOR
S206	326	CHOR + GLN -> GLU + PYR + AN
S207	327	AN + PRPP -> PPI + NPRAN
	328	NPRAN -> CPAD5P
	329	CPAD5P -> CO2 + IGP
	330	IGP + SER -> G3P + TRP
S208	331	CHOR <-> PHEN
S209	332	PHEN -> CO2 + PHPYR
S210	333	PHPYR + GLU <-> AKG + PHE
S211	334	PHEN + NAD -> 4HPP + CO2 + NADH
S212	335	4HPP + GLU -> AKG + TYR
S213	336	R5P + ATP <-> PRPP + AMP
S214	337	CAP + ASP -> CAASP + PI
	338	CAASP <-> DOROA
	341	OROA + PRPP <-> PPI + OMP
	342	OMP -> CO2 + UMP
S215	339	DOROA + O2 <-> H2O2 + OROA
S216	340	DOROA + MK <-> MKH2 + OROA
S217	343	ATP + UMP <-> ADP + UDP
S218	344	UDP + ATP <-> UTP + ADP
S219	345	UTP + GLN + ATP -> GLU + CTP + ADP + PI
S220	346	ATP + UTP + NH3 -> ADP + PI + CTP
S221	347	CDP + ATP <-> CTP + ADP
S222	348	CDP + RTHIO -> DCDP + OTHIO
	349	DCDP + ATP <-> DCTP + ADP
S223	351	DT + ATP -> ADP + DTMP
	632	DTxt + H <-> DT
S224	352	DCTP -> DUTP + NH3
S225	353	DUTP -> PPI + DUMP
S226	354	METTHF + DUMP + FADH2 <-> THF + DTMP + FAD
S227	355	DTMP + ATP <-> DTDP + ADP
	356	DTDP + ATP <-> DTTP + ADP
	409	ADP + RTHIO -> DADP + OTHIO
	415	GDP + RTHIO -> DGDP + OTHIO
	416	DGDP + ATP <-> DGTP + ADP
S228	357	CMP + ATP <-> ADP + CDP
S229	358	OTHIO + NADPH -> RTHIO + NAD
S230	360	DU + ATP -> DUMP + ADP
S231	361	DU + PI <-> URA + DR1P
S232	362	URA + PRPP -> UMP + PPI
S233	364	UDPG + NAD -> UDPDGLUC + NADH
S234	365	PRPP + GLN -> PPI + GLU + PRAM
	366	PRAM + ATP + GLY <-> ADP + PI + GAR
	367	GAR + FTHF -> THF + FGAR
	368	FGAR + ATP + GLN -> GLU + ADP + PI + FGAM
	369	FGAM + ATP -> ADP + PI + AIR
	370	AIR + CO2 + ATP -> CAIR + ADP + PI
	371	CAIR + ATP + ASP <-> ADP + PI + SAICAR
	372	SAICAR <-> FUM + AICAR
S235	373	AICAR + FTHF <-> THF + PRFICA
	374	PRFICA <-> IMP
S236	375	ATP -> cAMP + PPI
	377	cAMP -> AMP
S237	376	GTP -> cGMP + PPI
	378	cGMP -> GMP
S238	380	GMP + DATP <-> GDP + DADP
S239	381	DUDP + ATP <-> DUTP + ADP
	383	UDP + RTHIO -> OTHIO + DUDP
S240	384	AD + PRPP -> PPI + AMP
S241	385	GN + PRPP -> PPI + GMP
S242	386	HYXN + PRPP -> PPI + IMP
S243	387	XAN + PRPP -> PPI + XMP
S244	388	DIN + PI <-> HYXN + DR1P
S245	389	DA + PI <-> AD + DR1P
S246	390	DG + PI <-> GN + DR1P
	629	DGxt + H <-> DG
S247	391	HYXN + R1P <-> INS + PI
S248	392	AD + R1P <-> PI + ADN
S249	393	GN + R1P <-> PI + GSN
S250	395	ADN -> INS + NH3
S251	396	DA -> DIN + NH3
S252	397	XAN + NAD -> URATE + NADH
	399	URATE + O2 -> ATN + CO2 + H2O2
	400	ATN <-> ATT
	401	ATT <-> UGC + UREA
	402	UGC <-> GLX + 2 NH3 + CO2
S253	398	HYXN + NAD -> XAN + NADH
S254	404	ATP + GTP -> ppGpp + AMP
	405	ppGpp -> GDP + PPI
S255	406	IMP + GTP + ASP -> GDP + PI + ASUC
	407	ASUC <-> FUM + AMP
S256	408	ATP + AMP <-> ADP + ADP
S257	410	DADP + ATP <-> DATP + ADP
S258	411	IMP + NAD -> NADH + XMP
S259	412	XMP + ATP + GLN -> GLU + AMP + PPI + GMP
S260	413	GMP + ATP <-> GDP + ADP
S261	414	GDP + ATP <-> GTP + ADP
S262	417	MALCOA + ACP -> MALACP + COA
S263	418	ACCOA + ACP -> ACACP + COA
S264	431	ACACP + 2 MALACP + 4 NADPH -> 4 NADP + C060ACP + 2 CO2 + 2 ACP
	432	C060ACP + COA -> C060COA + ACP
S265	433	2 ACCOA <-> COA + AACCOA
S266	435	AACCOA + ACCOA + 4 NADH <-> 4 NAD + C060COA + COA
S267	437	GL3P + 0.094 C140ACP + 0.294 C150ACP + 0.262 C160ACP + 0.293 C170ACP + 0.057 C181ACP -> AGL3P + ACP
S268	438	DHAP + 0.094 C140ACP + 0.294 C150ACP + 0.262 C160ACP + 0.293 C170ACP + 0.057 C181ACP -> ADHAP + ACP
	439	ADHAP + NADPH -> AGL3P + NADP
S269	444	DHAP + NADH <-> GL3P + NAD
S270	466	DGLUTAMATE <-> GLU
S271	467	ALA <-> DALA
S272	469	F6P + GLN -> GLU + GA6P
S273	470	GA6P -> NH3 + F6P
S274	476	ASP + FUM -> ISUCC + SUCC
S275	477	ASP + O2 -> ISUCC + H2O2
S276	478	ISUCC + DHAP -> PI + QA
	479	QA + PRPP -> NACN + CO2 + PPI
S277	480	NAM <-> NAC + NH3
S278	481	NAC + PRPP -> NACN + PPI
S279	482	NACN + ATP -> PPI + NAAD
S280	483	NAAD + ATP + NH3 -> NAD + AMP + PPI
S281	484	NAAD + ATP + GLN -> NAD + AMP + PPI + GLU
S282	486	NAM + R1P -> PI + NAMD
	487	NAMD + ATP -> NAMN + ADP
	488	NAMN + ATP -> PPI + NAD
S283	489	NADPH + NAD <-> NADP + NADH
S284	490	NAD + ATP -> NADP + ADP
S285	491	NADP -> NAD + PI
S286	501	OIVAL + METTHF -> AKP + THF
	502	AKP + NADPH -> NADP + PANT
	503	PANT + bALA + ATP -> AMP + PPI + PNTO
	504	PNTO + ATP -> ADP + 4PPNTO
	505	4PPNTO + CTP + CYS -> CMP + PPI + 4PPNCYS
	506	4PPNCYS -> CO2 + 4PPNTE
S287	507	4PPNTE + ATP -> PPI + DPCOA
	508	DPCOA + ATP -> ADP + COA
S288	510	ACP -> 4PPNTE
S289	512	AHTD -> DHP + 3 PI
S290	513	AHTD -> DHP + PPI + PI
S291	515	AHHMP + ATP -> AMP + AHHMD
	518	PABA + AHHMD -> PPI + DHPT
S292	519	PABA + AHHMP -> DHPT
S293	540	8 MALCOA -> C16H17O8 + 8 COA + 8 CO2
	541	C16H17O8 + NADPH -> C16H20O9 + NADP
	542	C16H20O9 -> C16H16O7
	543	C16H16O7 -> C16H14O6_1
	544	C16H14O6_1 + 2 NADPH -> C16H16O5 + 2 NADP
	545	C16H16O5 + 0.5 O2 + NAD -> C16H14O6_2 + NADH
	546	2 C16H14O6_2 + NAD -> C32H26O12 + NADH
	547	C32H26O12 + O2 -> ACT
	571	ACT -> ACTxt
S294	548	C060COA + FAD -> FADH2 + CDA_int1
	549	CDA_int1 + FADH2 + O2 -> EPOXY + FAD
	550	GLU + MTHF -> THF + NRP1
	551	ASN + 0.5 O2 -> HYDROXYASN
	552	HYDROXYASN + ATP -> ADP + NRP2
	553	4HPP + O2 -> CO2 + CDA_int2
	554	CDA_int2 + 0.5 O2 -> CDA_int3
	555	CDA_int3 + GLU -> AKG + NRP3
	556	EPOXY + THR + 2 TRP + 3 ASP + GLY + SER + NRP1 + NRP2 + NRP3 -> CDA
	562	CDA -> CDAxt
S295	561	ATP -> ADP + PI
S296	563	CO2xt <-> CO2
S297	564	FORxt <-> FOR
S298	565	HMPxt <-> HMP
S299	566	NH3xt <-> NH3
S300	568	O2xt <-> O2
S301	569	GLYCOLATExt <-> GLYCOLATE
S302	570	ACALxt <-> ACAL
S303	572	AN <-> ANxt
S304	573	CITR <-> CITRxt
S305	574	FANxt <-> FAN
S306	577	GNxt <-> GN
S307	578	HYXNxt <-> HYXN
S308	579	NACxt <-> NAC
S309	580	PAC <-> PACxt
S310	581	T3xt <-> T3
S311	582	UREAxt <-> UREA
S312	583	XANxt <-> XAN
S313	584	ALAxt + ATP -> ALA + ADP + PI
S314	585	ARGxt + ATP -> ARG + ADP + PI
S315	586	ASNxt + ATP -> ASN + ADP + PI
S316	587	ASPxt + ATP -> ASP + ADP + PI
S317	589	CYSxt + ATP -> CYS + ADP + PI
S318	590	DAPIMxt + ATP -> DAPIM + ADP + PI
S319	591	DARABINOSExt + ATP -> DARABINOSE + ADP + PI
S320	593	DGLUTAMATExt + ATP -> DGLUTAMATE + ADP + PI
S321	595	GLNxt + ATP -> GLN + ADP + PI
S322	596	GLUxt + ATP -> GLU + ADP + PI
S323	597	HISxt + ATP -> HIS + ADP + PI
S324	598	ILExt + ATP -> ILE + ADP + PI
S325	600	LARABINOSExt + ATP -> LARABINOSE + ADP + PI
S326	601	LEUxt + ATP -> LEU + ADP + PI
S327	603	LYSxt + ATP -> LYS + ADP + PI
S328	604	METxt + ATP -> MET + ADP + PI
S329	606	ORNxt + ATP -> ORN + ADP + PI
S330	607	PIxt + ATP -> 2 PI + ADP
S331	608	PROxt + ATP -> PRO + ADP + PI
S332	611	THRxt + ATP -> THR + ADP + PI
S333	612	VALxt + ATP -> VAL + ADP + PI
S334	613	XYLxt + ATP -> XYL + ADP + PI
S335	614	XYLITOLxt + ATP -> XYLITOL + ADP + PI
S336	615	ACxt + H <-> AC
S337	616	ADxt + H <-> AD
S338	617	ADNxt + H <-> ADN
S339	618	AKGxt + H <-> AKG
S340	619	ASPxt + H -> ASP
S341	620	ASPxt + 2 H -> ASP
S342	621	ASPxt + 3 H -> ASP
S343	622	CITxt + 3 H <-> CIT
S344	625	DAxt + H <-> DA
S345	626	DALAxt + H <-> DALA
S346	627	DARABINOSExt + H -> DARABINOSE
S347	630	DINxt + H <-> DIN
S348	633	DUxt + H <-> DU
S349	634	ETHxt + H <-> ETH
S350	635	FUMxt + 2 H -> FUM
S351	636	FUMxt + 3 H -> FUM
S352	637	GABAxt + H <-> GABA
S353	638	GLACxt + H -> GLAC
S354	639	GLCxt + H -> GLC
S355	640	GLU -> GLUxt + H
S356	642	GLYxt + H <-> GLY
S357	643	GSNxt + H <-> GSN
S358	644	HISxt + H -> HIS
S359	645	HIS -> HISxt + H
S360	646	ILExt + H -> ILE
S361	647	ILE -> ILExt + H
S362	648	INSxt + H <-> INS
S363	651	LARABINOSExt + H -> LARABINOSE
S364	652	LEUxt + H -> LEU
S365	653	LEU -> LEUxt + H
S366	654	LLACxt + H <-> LLAC
S367	655	LYSxt + H -> LYS
S368	656	LYS -> LYSxt + H
S369	657	MALxt + 2 H -> MAL
S370	658	MALxt + 3 H -> MAL
S371	660	PHExt + H <-> PHE
S372	661	PIxt + H <-> PI
S373	662	PROxt + H -> PRO
S374	663	PRO -> PROxt + H
S375	664	PROPANOATExt + H <-> PROPANOATE
S376	665	PYRxt + H <-> PYR
S377	667	SERxt + H -> SER
S378	668	SER -> SERxt + H
S379	669	SUCCxt + 2 H -> SUCC
S380	670	SUCCxt + 3 H -> SUCC
S381	671	SUCC -> SUCCxt + H
S382	672	THRxt + H -> THR
S383	673	THR -> THRxt + H
S384	674	TRPxt + H <-> TRP
S385	675	TYRxt + H <-> TYR
S386	676	URAxt + H <-> URA
S387	678	VALxt + H -> VAL
S388	679	VAL -> VALxt + H
S389	680	XYLxt + H -> XYL
S390	681	FRUxt + PEP -> PYR + F6P
S391	682	FRUxt + PEP -> PYR + F1P
S392	684	GLAMxt + PEP -> PYR + GA6P
S393	689	DGLYCERATExt + Naxt -> DGLYCERATE + Na
S394	690	H + Na -> Naxt
S395	691	2 H + Na -> Naxt
S396	692	3 H + 2 Na -> Naxt
S397	693	Naxt + PROxt -> Na + PRO
S398	694	Naxt + SERxt -> Na + SER
S399	695	Naxt + THRxt -> Na + THR
S400	696	CADA + H + LYSxt -> CADAxt + LYS
S401	697	CITxt + SUCC -> CIT + SUCCxt
S402	698	FUMxt + SUCC <-> FUM + SUCCxt
S403	699	GL3Pxt + PI -> GL3P + PIxt
S404	702	Plasmid synthesis
S406	707	PAC + O2 + 3 COA + ATP + NAD -> 2 ACCOA + SUCCOA + AMP + PPI + NADH
S407	703	TNF synthesis
	704	TNF mRNA hydrolysis
	705	TNF mRNA phospholysis
	706	TNF secretion
S408	707	amylase synthesis
	708	amylase mRNA hydrolysis
	709	amylase mRNA phospholysis
	711	amylase secretion
S409	712	agarase synthesis
	713	agarase mRNA hydrolysis
	714	agarase mRNA phospholysis
	715	agarase secretion

## Sheet: Metabolite list
Metabolites abbreviations
Abbreviation	Metabolite
(n)POLYP	n-polyphosphate
(n-1)POLYP	(n-1)-polyphosphate
13PDG	3-Phospho-D-glyceroyl phosphate
2A3KB	2-Amino-3-ketobutyrate
2MBECOA	trans-2-Methylbut-2-enoyl-CoA
2MBUTCOA	2-Methylbutanoyl-CoA
2MBUTLIPO	S-2-Methylbutanoyldihydrolipoamide
2PCDPMDE	2-Phospho-4-(cytidine 5'-diphospho)-2-C-methyl-D-erythritol
2PG	2-Phospho-D-glycerate
3DDAH7P	2-Dehydro-3-deoxy-D-arabino-heptonate 7-phosphate
3MBECOA	3-Methylbut-glutaconyl-CoA
3MBUTCOA	3-Methylbutanoyl-CoA
3MBUTLIPO	S-3-Methylbutanoyldihydrolipoamide
3PG	3-Phospho-D-glycerate
3PSER	3-Phosphoserine
3PSME	5-O-(1-Carboxyvinyl)-3-phosphoshikimate
4HPP	3-(4-Hydroxyphenyl)pyruvate
4PPNCYS	(R)-4'-Phosphopantothenoyl-L-cysteine
4PPNTE	Pantetheine 4'-phosphate
4PPNTO	D-4'-Phosphopantothenate
5MTA	5'-Methylthioadenosine
A6RP	5-Amino-6-ribitylamino-2,4 (1H, 3H)-pyrimidinedione
A6RP5P	5-Amino-6-(5'-phosphoribosylamino)uracil
A6RP5P2	5-Amino-6-(5'-phosphoribitylamino)uracil
AACCOA	Acetoacetyl-CoA
ABUT	2-Aceto-2-hydroxybutanoate
AC	Acetate
ACACP	Acyl-[acyl-carrier protein]
ACAL	Acetaldehyde
ACCOA	Acetyl-CoA
ACETYLP	Acetyl-P
ACLAC	2-Acetolactate
ACP	Acyl-carrier protein
ACRCOA	Acryloyl-CoA
ACT	Actinorhodin
ACTAC	Acetoacetate
AD	Adenine
ADCHOR	4-amino-4-deoxychorismate
ADHAP	Acyldihydroxyacetone phosphate
ADLIPO	6-S-Acetyldihydrolipoamide
ADN	Adenosine
ADP	ADP
AGL3P	Acyl-sn-glycerol 3-phosphate
AHHMD	2-Amino-7,8-dihydro-4-hydroxy-6-(diphosphooxymethyl)pteridine
AHHMP	2-Amino-4-hydroxy-6-hydroxymethyl-7,8-dihydropteridine
AHTD	2-Amino-4-hydroxy-6-(erythro-1,2,3-trihydroxypropyl)-dihydropteridine triphosphate
AICAR	1-(5'-Phosphoribosyl)-5-amino-4-imidazolecarboxamide
AIR	Aminoimidazole ribotide
AKG	2-Oxoglutarate
AKP	2-Dehydropantoate
ALA	L-Alanine
ALAALA	D-alanyl-D-alanine
ALALAC	D-alanyl-D-lactate
AMINOACETONE	Aminoacetone
AMINOVAL	5-aminovalerate
AML	Α-amylase
AMP	AMP
AN	Anthranilate
APS	Adenylylsulfate
ARABITOL	L-Arabitol
ARG	L-Arginine
ARGSUCC	N-(L-Arginino)succinate
ASER	O-Acetyl-L-serine
ASN	L-Asparagine
ASP	L-Aspartate
ASPSA	L-Aspartate 4-semialdehyde
ASUC	N6-(1,2-Dicarboxyethyl)-AMP
ATN	Allantoin
ATP	ATP
ATT	Allantoate
bALA	beta-Alanine
BASP	4-Phospho-L-aspartate
bDG6P	beta-D-Glucose 6-phosphate
bDGLC	beta-D-Glucose
BIOMASS	Biomass
C040COA	Butanoyl-CoA
C060ACP	Hexanoyl-[acyl-carrier protein]
C060COA	Hexanoyl-CoA
C080COA	Octanoyl-CoA
C100ACP	Decanoyl-[acyl-carrier protein]
C120ACP	Dodecanoyl-[acyl-carrier protein]
C140ACP	Myristoyl-[acyl-carrier protein]
C141ACP	Tetradecanoyl-[acyl-carrier protein]
C150ACP	Pentadecanoyl-[acyl-carrier protein]
C160ACP	Hexadecanoyl-[acyl-carrier protein]
C161ACP	Palmitoyl-[acyl-carrier protein]
C16H14O6_1	Intermediate in actinorhodin biosynthesis
C16H14O6_2	Intermediate in actinorhodin biosynthesis
C16H16O5	Intermediate in actinorhodin biosynthesis
C16H16O7	Intermediate in actinorhodin biosynthesis
C16H17O8	Intermediate in actinorhodin biosynthesis
C16H20O9	Intermediate in actinorhodin biosynthesis
C170ACP	Heptadecanoyl-[acyl-carrier protein]
C180ACP	Stearoyl-[acyl-carrier protein]
C181ACP	Oleoyl-[acyl-carrier protein]
C182ACP	Linolenoyl-[acyl-carrier protein]
C32H26O12	Intermediate in actinorhodin biosynthesis
CAASP	N-Carbamoyl-L-aspartate
CADA	Cadaverine
CAGLU	N-Carbamyl-L-glutamate
CAIR	1-(5-Phospho-D-ribosyl)-5-amino-4-imidazolecarboxylate
cAMP	3',5'-Cyclic AMP
CAP	Carbamoyl phosphate
CARBOHYDRATE	Carbohydrates (biomass component)
CBHCAP	3-Isopropylmalate
CDA	Calcium-dependent antibiotic
CDA_int1	trans-hexenoyl-CoA (intermediate in CDA biosynthesis)
CDA_int2	L-4-hydroxymandelic acid (intermediate in CDA biosynthesis)
CDA_int3	4-hydroxyphenylglyoxylate (intermediate in CDA biosynthesis)
CDP	CDP
CDPDG	CDP-diacylglycerol
CDPGL	CDP-glycerol
CDPMDE	4-(Cytidine 5'-diphospho)-2-C-methyl-D-erythritol
CELB	Cellobiose
cGMP	3',5'-Cyclic GMP
CHOR	Chorismate
CIT	Citrate
CITR	L-Citrulline
CL	Cardiolipin (biomass component)
CMP	CMP
CO2	CO2
COA	CoA
CPAD5P	1-(2-Carboxyphenylamino)-1-deoxy-D-ribulose 5-phosphate
CROTONOYLCOA	Crotonoyl-CoA
CTP	CTP
CYS	L-Cysteine
CYTD	Cytidine
CYTS	Cytosine
D6PGC	6-Phospho-D-gluconate
D6PGL	D-Glucono-1,5-lactone 6-phosphate
D6RP5P	2,5-Diamino-6-hydroxy-4-(5'-phosphoribosylamino)-pyrimidine
D8RL	6,7-Dimethyl-8-(1-D-ribityl)lumazine
DA	Deoxyadenosine
DADP	dADP
DAG	Β-agarase
DALA	D-alanine
DAPIM	L,L-2,6-Diaminopimelate
DARABINOSE	D-Arabinose
DARABITOL	D-Arabitol
DATP	dATP
DB4P	L-3,4-Dihydroxy-2-butanone 4-phosphate
DC	Deoxycytidine
DCDP	dCDP
DCMP	dCMP
DCTP	dCTP
DG	Deoxyguanosine
DGDP	dGDP
DGLUTAMATE	D-Glutamate
DGLYCERATE	D-glycerate
DGMP	dGMP
DGTP	dGTP
DHAP	Glycerone phosphate
DHF	Dihydrofolate
DHLIPOYLPROTEIN	Dihydrolipoylprotein
DHMVA	(R)-2,3-dihydroxy-3-methylbutanoate
DHN	1,4-dihydroxy-2-naphthoate
DHP	2-Amino-4-hydroxy-6-(D-erythro-1,2,3-trihydroxypropyl)-7,8-dihydropteridine
DHPT	Dihydropteroate
DHSK	3-Dehydroshikimate
DIHYDRODIPICOLINATE	2,3-Dihydrodipicolinate
DIHYDROXYMETHYLPENTANOATE	(R)-2,3-dihydroxy-3-methylpentanoate
DIMGP	D-erythro-1-(Imidazol-4-yl)glycerol 3-phosphate
DIN	Deoxyinosine
DLIPO	Dihydrolipoamide
DLYXOSE	D-Lyxose
DMK	2-Demethylmenaquinone
DMPP	Dimethylallyl diphosphate
DNA	DNA (biomass component)
DOROA	(S)-Dihydroorotate
DPCOA	Dephospho-CoA
DQT	3-Dehydroquinate
DR1P	Deoxy-ribose 1-phosphate
DR5P	2-Deoxy-D-ribose 5-phosphate
DRIB	Deoxyribose
DSER	D-serine
DT	Thymidine
DTDP	dTDP
DTMP	dTMP
DTTP	dTTP
DU	Deoxyuridine
DUDP	dUDP
DUMP	dUMP
DUTP	dUTP
DX5P	1-Deoxy-D-xylulose 5-phosphate
DXYLULOSE	D-Xylulose
E4P	D-Erythrose 4-phosphate
EPM	Epimelibiose
EPOXY	trans-2,3-epoxyhexanoyl-CoA
ETH	Ethanol
F1P	D-Fructose 1-phosphate
F6P	beta-D-Fructose 6-phosphate
FAD	FAD
FADH2	FADH2
FALD	Formaldehyde
FAN	Formyl-anthranilate
FDP	beta-D-Fructose 1,6-bisphosphate
FERI	Ferricytochrome b1
FERO	Ferrocytochrome b1
FGAM	2-(Formamido)-N1-(5'-phosphoribosyl)acetamidine
FGAR	5'-Phosphoribosyl-N-formylglycinamide
FKYN	L-Formylkynurenine
FMN	FMN
FOR	Formate
FORGLU	N-formimino-L-glutamate
FORMAMIDE	Formamide
FPP	trans,trans-Farnesyl diphosphate
FRU	D-Fructose
FTHF	10-Formyltetrahydrofolate
FUACAC	4-Fumarylacetoacetate
FUM	Fumarate
G15L	D-Glucono-1,5-lactone
G1P	D-Glucose 1-phosphate
G3P	D-Glyceraldehyde 3-phosphate
G6P	alpha-D-Glucose 6-phosphate
GA1P	D-Glucosamine 1-phosphate
GA6P	D-Glucosamine 6-phosphate
GABA	4-Aminobutanoate
GAL1P	D-Galactose 1-phosphate
GALACTINOL	Galactinol
GAR	5'-Phosphoribosylglycinamide
GDP	GDP
GDPMAN	GDPmannose
GGL	Galactosylglycerol
GGPP	Geranylgeranyl diphosphate
GL	Glycerol
GL3P	sn-Glycerol-3-phosphate
GLAC	D-Galactose
GLAL	Glycolaldehyde
GLAM	Glucosamine
GLC	alpha-D-Glucose
GLN	L-Glutamine
GLU	L-Glutamate
GLUC	D-Gluconate
GLUGSAL	L-Glutamate 5-semialdehyde
GLUP	alpha-D-Glutamyl phosphate
GLUT	Glutarate
GLUTCOA	Glutaryl-CoA
GLUTSEMI	Glutarate semialdehyde
GLX	Glyoxylate
GLY	Glycine
GLYCOLATE	Glycolate
GLYN	Glycerone
GMP	GMP
GN	Guanine
GPP	Geranyl diphosphate
GSN	Guanosine
GTP	GTP
H	H+ (external)
H2O2	H2O2
H2S	Hydrogen sulfide
H2SO3	Sulfite
H5P3O10	Triphosphate
HCYS	Homocysteine
HEPPP	all-trans-Heptaprenyl diphosphate
HIBUT	(S)-3-Hydroxyisobutyryl
HIBUTCOA	(S)-3-Hydroxyisobutyryl-CoA
HIS	L-Histidine
HISOL	L-Histidinol
HISOLP	L-Histidinol phosphate
HMB4PP	1-Hydroxy-2-methyl-2-butenyl 4-diphosphate
HMBUTCOA	(S)-3-Hydroxy-2-methylbutyryl-CoA
HMGLUTCOA	(S)-3-Hydroxy-3-methylglutaryl-CoA
HMP	2-(Hydroxymethyl)phenol
HOMOGEN	Homogentisate
HPCOA	3-hydroxypropionyl-CoA
HPPP	all-trans-Hexaprenyl diphosphate
HSER	L-Homoserine
HYDANTPR	Hydantoin-5-propionate
HYDROXYAKG	4-Hydroxy-2-oxoglutarate
HYDROXYASN	3-hydroxyasparagine
HYDROXYPYRUVATE	Hydroxypyruvate
HYXN	Hypoxanthine
IBUTCOA	Isobutyryl-CoA
IBUTLIPO	S-Isobutanoyldihydrolipoamide
ICHOR	Isochorismate
ICIT	Isocitrate
IDP	IDP
IGP	Indoleglycerol phosphate
ILE	L-Isoleucine
IMACP	3-(Imidazol-4-yl)-2-oxopropyl phosphate
IMP	IMP
INS	Inosine
IPP	Isopentenyl diphosphate
IPPMAL	2-Isopropylmalate
ISUCC	alpha-Iminosuccinate
ITP	ITP
KDG	2-Dehydro-3-deoxy-D-gluconate
KDPG	2-Dehydro-3-deoxy-D-gluconate-6-phosphate
KYN	L-Kynurenine
LAC	(R)-Lactate, D-Lactate
LACTAL	(S)-Lactaldehyde, L-Lactaldehyde
LACTOSE	Lactose
LARABINOSE	L-Arabinose
LEU	L-Leucine
LIPO	Lipoamide
LIPOYLPROTEIN	Lipoylprotein
LLAC	(S)-Lactate, L-Lactate
LLCT	L-Cystathionine
LLYXOSE	L-Lyxose
LRIBULOSE	L-Ribulose
LRIBULOSE5P	L-Ribulose-5-phosphate
LXYLULOSE	L-Xylulose
LXYLULOSE1P	L-Xylulose-1-phosphate
LXYLULOSE5P	L-Xylulose-5-phosphate
LYS	L-Lysine
MAACCOA	2-Methylacetoacetyl-CoA
MACAC	4-maleylacetoacetate
MACRCOA	Methacrylyl-CoA
MAL	Malate
MALACP	Malonyl-[acyl-carrier protein]
MALCOA	Malonyl-CoA
MALONATES	Malonate semialdehyde
MAN	alpha-D-Mannose
MAN1P	alpha-D-Mannose 1-phosphate
MAN6P	D-Mannose 6-phosphate
MDAPIM	meso-2,6-Diaminopimelate
MDE4P	2-C-Methyl-D-erythritol 4-phosphate
MDECPP	2-C-Methyl-D-erythritol 2,4-cyclodiphosphate
MELI	Melibiose
MELT	Melibiitol
MET	L-Methionine
METHANOL	Methanol
METHF	5,10-Methenyltetrahydrofolate
METHYLMALONATE	Methylmalonate
METHYLMALONATES	2-methyl-3-oxopropanoate (methylmalonate semialdehyde)
METTHF	5,10-Methylenetetrahydrofolate
MGLUTCOA	3-Methyl-glutaconyl-CoA
MI	myo-Inositol
MK	menaquinone
MKH2	menaquinol
MLT	Maltose
MNT	D-Mannitol
MNT1P	D-Mannitol 1-phosphate
MOP	4-Methyl-2-oxopentanoate
MRNAAML	mRNA for α-amylase
MRNADAG	mRNA for β-agarase
MRNATNF	mRNA for mTNF-α
MTHF	5-Methyltetrahydrofolate
MTHPTGLU	5-Methyltetrahydropteroyltri-L-glutamate
Na	Sodium
NAAD	Deamido-NAD+
NAC	Nicotinate
NACD	Nicotinate D-ribonucleoside
NACN	Nicotinate D-ribonucleotide
NAD	NAD+
NADH	NADH
NADP	NADP+
NADPH	NADPH
NAGA1P	N-Acetyl-D-glucosamine 1-phosphate
NAGLU	N-Acetyl-L-glutamate
NAGLUP	N-Acetyl-L-glutamate 5-phosphate
NAGLUS	N-Acetyl-L-glutamate 5-semialdehyde
NAM	Nicotinamide
NAMD	N-Ribosylnicotinamide
NAMN	Nicotinamide D-ribonucleotide
NAORN	N2-Acetyl-L-ornithine
NH3	NH3
NO2	nitrite
NO3	nitrate
NPP	all-trans-Nonaprenyl diphosphate
NPRAN	N-(5-Phospho-D-ribosyl)anthranilate
NRP1	3-methyl-glutamate (non-ribosomal protein, CDA component)
NRP2	D-3-phosphohydroxyasparagine (non-ribosomal protein, CDA component)
NRP3	D-4-hydroxyphenylglycine (non-ribosomal protein, CDA component)
O2	Oxygen
OA	Oxaloacetate
OAHSER	O-Acetyl-L-homoserine
OBUT	2-Oxobutanoate
ODHIMP	3-(5-oxo-4,5-dihydro-3H-imidazol-4-yl)propanoate
OICAP	3-Carboxy-4-methyl-2-oxopentanoate
OIVAL	(R)-2-Oxoisovalerate
OMP	Orotidine 5'-phosphate
OMVAL	3-Methyl-2-oxobutanoate
OPCOA	3-oxopropionyl-CoA
OPP	all-trans-Octaprenyl diphosphate
ORN	L-Ornithine
OROA	Orotate
OSB	O-succinylbenzoate
OSBCOA	O-succinylbenzoate-CoA
OSLHSER	O-Succinyl-L-homoserine
OTHIO	Oxidized thioredoxin
OXOMETHYLPENTANOATE	3-Methyl-2-oxopentanoate
P5C	(S)-1-Pyrroline-5-carboxylate
PA	Phosphatidate
PABA	4-Aminobenzoate
PAC	Phenylacetic acid
PANT	(R)-Pantoate
PAP	Adenosine 3',5'-bisphosphate
PAPS	3'-Phosphoadenylylsulfate
PE	Phosphatidylethanolamine
PEP	Phosphoenolpyruvate
PEPTIDOGLYCAN	Peptidoglycan (biomass component)
PG	Phosphatidylglycerol
PGP	Phosphatidylglycerophosphate
PHAC	Phenyl-acetaldehyde
PHE	L-Phenylalanine
PHEN	Prephenate
PHOSPHOLIPID	Phospholipids (biomass component)
PHP	3-Phosphonooxypyruvate
PHPYR	Phenylpyruvate
PHSER	O-Phospho-L-homoserine
PI	Orthophosphate
PIPER	Piperideine
PNTO	(R)-Pantothenate
POLYGP	12-residues chain (teichoic acid component)
ppGpp	guanosine 5 -diphosphate 3 -diphosphate
PPI	Pyrophosphate
PPPP	all-trans-Pentaprenyl diphosphate
PRAM	5-Phosphoribosylamine
PRBAMP	N1-(5-Phospho-D-ribosyl)-AMP
PRBATP	N1-(5-Phospho-D-ribosyl)-ATP
PRFICA	1-(5'-Phosphoribosyl)-5-formamido-4-imidazolecarboxamide
PRFP	5-(5-Phospho-D-ribosylaminoformimino)-1-(5-phosphoribosyl)-imidazole-4-carboxamide
PRLP	N-(5'-Phospho-D-1'-ribulosylformimino)-5-amino-1-(5"-phospho-D-ribosyl)-4-imidazolecarboxamide
PRO	L-Proline
PRO-AMP	L-Prolyl-AMP (intermediate in undecylprodigiosin synthesis)
PROPANOATE	Propanoate
PRO-PCP	PCP-bound L-Prolyne
PROPIONYLACP	Propionyl-[acyl-carrier protein]
PROPIONYLCOA	Propionyl-CoA
PROPIONYLP	Propionyl-phosphate
PROTEIN	Proteins (biomass component)
PRPP	5-Phospho-alpha-D-ribose 1-diphosphate
PS	Phosphatidylserine
PTRSC	Putrescine
PURI5P	Pseudouridine 5'-phosphate
PYR	Pyruvate
PYRA-PCP	PCP-bound pyrrole (makes ring "a" in undecylprodigiosin)
QA	Quinolinate
R1P	D-Ribose 1-phosphate
R5P	D-Ribose 5-phosphate
RAF	Raffinose
RHAMN	Rhamnulose
RHAMN1P	Rhamnulose-1-phosphate
RHYDROXYBUTANOATE	(R)-3-hydroxybutanoate
RHYDROXYBUTANOYL	(R)-3-hydroxybutanoyl-CoA
RIB	D-Ribose
RIBFLAV	Riboflavin
RL5P	D-Ribulose 5-phosphate
RMMALONYLCOA	(R)-Methylmalonyl-CoA
RMN	D-Rhamnose
RNA	RNA (biomass component)
RTHIO	Reduced thioredoxin
S7P	Sedoheptulose 7-phosphate
SAH	S-Adenosyl-L-homocysteine
SAICAR	1-(5'-Phosphoribosyl)-5-amino-4-(N-succinocarboxamide)-imidazole
SAL6P	Salicin-6-phosphate
SALICIN	Salicin
SAM	S-Adenosyl-L-methionine
SAOPIM	N-Succinyl-2-amino-6-oxopimelate
SAP	S-Aminomethyldihydrolipoylprotein
SDAPIM	N-Succinyl-L-2,6-diaminopimelate
SDLIPO	S-Succinyldihydrolipoamide
SER	L-Serine
SHCHC	2-succinyl-6-hydroxy-2,4-cyclohexadiene-1-carboxylate
SHYDROXYBUTANOYL	(S)-3-hydroxybutanoyl-CoA
SLF	Sulfate
SMALL MOLECULEs	Small molecules pool (biomass component)
SME	Shikimate
SME3P	Shikimate 3-phosphate
SMMALONYLCOA	(S)-Methylmalonyl-CoA
SOT	D-Sorbitol
SPRMD	Spermidine
STACHYOSE	Stachyose
SUC	Sucrose
SUCC	Succinate
SUCCOA	Succinyl-CoA
SUCCSAL	Succinate semialdehyde
T3	D-Glyceraldehyde
TAG	Triacylglycerols (biomass component)
TARTRATE	(R,R)-Tartaric acid
TARTRONATE	Tartronate samialdehyde
TEICH	Teichoic acid (biomass component)
TETRAHYDRODIPICOLINATE	2,3,4,5-Tetrahydrodipicolinate
THF	Tetrahydrofolate
THFG	Tetrahydrofolyl-[Glu](n)
THPTGLU	Tetrahydropteroyltri-L-glutamate
THR	L-Threonine
THY	Thymine
TNF	mouse TNF-α
TRE	alpha,alpha-Trehalose
TRE6P	alpha,alpha'-Trehalose 6-phosphate
TRP	L-Tryptophan
TYR	L-Tyrosine
UDP	UDP
UDPDGLUC	UDP-D-glucuronate
UDPG	UDPglucose
UDPGAL	UDP-D-galactose
UDPNACVG	UDP-N-acetyl-3-(1-carboxyvinyl)-D-glucosamine
UDPNAG	UDP-N-acetyl-D-glucosamine
UDPNAM	UDP-N-acetylmuramate
UGC	(S)-Ureidoglycolate
UMP	UMP
URA	Uracil
URATE	Urate
UREA	Urea
URI	Uridine
UROCANATE	Urocanate
UTP	UTP
VAL	L-Valine
X5P	D-Xylulose-5-phosphate
XAN	Xanthine
XMP	Xanthosine 5'-phosphate
XTSINE	Xanthosine
XYL	D-Xylose
XYLITOL	Xylitol

## Sheet: MTF + FVA (constrained)
			Legend
	wt (glc)		Wild-type strain grown on glucose using reference uptake rates					MTF	Minimized Total Flux											MTF	Minimized Total Flux
	wt (mnt)		Wild-type strain grown on mannitol using reference uptake rates					FVA (lo)	Flux Variability Analysis (lower value)											FVA (lo)	Flux variability analysis (lower limit)
	plasmid (glc)		Plasmid-bearing strain, expressing at least 100 plasmids/cell, grown on glucose					FVA (hi)	Flux Variability Analysis (higher value)											FVA (hi)	Flux variability analysis (higher limit)
	plasmid(mnt)		Plasmid-bearing strain, expressing at least 100 plasmids/cell, grown on mannitol
	aml 24h (Mannitol)		amylase producing strain, grown on mannitol using reference uptake rates
	dag 60h (Mannitol)		agarase producing strain, grown on mannitol using reference uptake rates
																	SEC			TAT
ID	Reaction		Route		wt (glc)			wt (mnt)			Plasmid (glc)			plasmid (mnt)			amlB 24h			dagA 60h
					MTF	FVA (lo)	FVA (hi)	MTF	FVA (lo)	FVA (hi)	MTF	FVA (lo)	FVA (hi)	MTF	FVA (lo)	FVA (hi)	MTF	FVA (lo)	FVA (hi)	MTF	FVA (lo)	FVA (hi)
1	GL + ATP -> GL3P + ADP		glycerol		0	0	0	0	0	0	0	-1.12712e-26	-1.12712e-26	0	-1.12712e-26	-1.12712e-26	0	0	0	0	0	0
2	GL3P + MK -> DHAP + MKH2				0	0	999.506	0	0	10.7049	0	0	0	0	0	0	0	0	999.952	0	0	999.977
3	T3 + NAD -> NADH + DGLYCERATE		glyceraldehyde		0	0	0	0	0	0	0	0	0	0	0	0	0	0	0	0	0	0
4	DGLYCERATE + ATP -> 3PG + ADP				0.0005901	0.0047208	60.8773	0.0005901	0.00047208	0.144089	0.000529113	0.0005901	0.0005901	0.000529113	0.0005901	0.0005901	0.000569025	0.00045522	63.4896	0.000273975	0.00021918	63.623
5	RIB + ATP -> R5P + ADP				0	0	0	0	0	0	0	0	0	0	0	0	0	0	0	0	0	0
6	ARABITOL + NAD <-> LARABINOSE + NADH				0	-1000	1000	0	-1000	1000	0	-1000	-1000	0	-1000	-1000	0	-1000	1000	0	-1000	1000
7	ARABITOL + NAD <-> LXYLULOSE + NADH				0	0	0	0	0	0	0	1.25208e-26	1.25208e-26	0	1.25208e-26	1.25208e-26	0	0	0	0	0	0
8	LARABINOSE <-> LRIBULOSE				0	-1000	1000	0	-1000	1000	0	-1000	-1000	0	-1000	-1000	0	-1000	1000	0	-1000	1000
9	ARABITOL + NAD <-> LRIBULOSE + NADH				0	-1000	1000	0	-1000	1000	0	1000	1000	0	1000	1000	0	-1000	1000	0	-1000	1000
10	LRIBULOSE + ATP -> LRIBULOSE5P + ADP				0	0	0	0	0	0	0	7.73557e-27	7.73557e-27	0	7.73557e-27	7.73557e-27	0	0	0	0	0	0
11	LXYLULOSE + ATP -> LXYLULOSE5P + ADP				0	0	0	0	0	0	0	0	0	0	0	0	0	0	0	0	0	0
12	LXYLULOSE + ATP -> LXYLULOSE1P + ADP		glycerate		0	0	0	0	0	0	0	0	0	0	0	0	0	0	0	0	0	0
13	LXYLULOSE5P <-> LRIBULOSE5P				0	-6.54313e-26	0	0	0	0	0	4.97298e-26	4.97298e-26	0	4.97298e-26	4.97298e-26	0	0	0	0	2.9434e-26	0
14	LRIBULOSE5P <-> X5P		L-arabinose, D-arabitol, D-lyxose, D-ribose, D-xylose, L-lyxose, L-xylitol,		0	-6.54313e-26	0	0	0	0	0	5.74669e-26	5.74669e-26	0	5.74669e-26	5.74669e-26	0	0	0	0	-1.05013e-26	0
15	XYLITOL + NAD <-> LXYLULOSE + NADH				0	0	0	0	0	0	0	-1.25208e-26	-1.25208e-26	0	-1.25208e-26	-1.25208e-26	0	0	0	0	0	0
16	XYL + NADH <-> XYLITOL + NAD				0	0	1000	0	0	1000	0	-1.25208e-26	-1.25208e-26	0	-1.25208e-26	-1.25208e-26	0	0	1000	0	0	1000
17	XYLITOL + NAD -> DXYLULOSE + NADH				0	0	1000	0	0	1000	0	0	0	0	0	0	0	0	1000	0	0	1000
18	XYL <-> DXYLULOSE				0	-1000	0	0	-1000	0	0	1.25208e-26	1.25208e-26	0	1.25208e-26	1.25208e-26	0	-1000	0	0	-1000	0
19	DARABITOL + NAD -> DXYLULOSE + NADH				0	0	0	0	0	0	0	0	0	0	0	0	0	0	0	0	0	0
20	DLYXOSE <-> DXYLULOSE				0	0	0	0	0	0	0	0	0	0	0	0	0	0	0	0	0	0
21	DXYLULOSE + ATP -> X5P + ADP				0	0	0	0	0	0	0	1.25208e-26	1.25208e-26	0	1.25208e-26	1.25208e-26	0	0	0	0	0	0
22	LLYXOSE <-> LXYLULOSE				0	0	0	0	0	0	0	0	0	0	0	0	0	0	0	0	0	0
23	F1P + ATP -> FDP + ADP		fructose		0	0	0	0	0	0	0	0	0	0	0	0	0	0	0	0	0	0
24	F1P -> DHAP + T3				0	0	0	0	0	0	0	0	0	0	0	0	0	0	0	0	0	0
25	FRU + ATP -> F6P + ADP				0	0	0	0	0	0	0	0	0	0	0	0	0	0	0	0	0	0
26	FRU <-> GLC				0	0	0	0	0	0	0	0	0	0	0	0	0	0	0	0	0	0
27	MAN6P <-> F6P		mannose		0	0	0	0	0	0	0	0	0	0	0	0	0	0	0	0	-8.48183e-27	0
28	MAN6P <-> MAN1P				0	0	0	0	0	0	0	0	0	0	0	0	0	0	0	0	8.48183e-27	0
29	GTP + MAN1P -> PPI + GDPMAN				0	0	0	0	0	0	0	0	0	0	0	0	0	0	0	0	0	0
30	GLAC + ATP -> GAL1P + ADP		galactose		0	0	0	0	0	0	0	0	0	0	0	0	0	0	0	0	0	0
31	UDPG <-> UDPGAL				0.023371	0.186968	0.23371	0.023371	0.0186968	0.023371	0.0209556	0.023371	0.023371	0.0209556	0.023371	0.023371	0.0225364	0.0180291	0.0225364	0.0108508	0.00868067	0.0108508
32	UTP + GAL1P <-> PPI + UDPGAL				0	0	0	0	0	0	0	0	0	0	0	0	0	0	0	0	0	0
33	G1P + UTP <-> UDPG + PPI				0.023371	0.186968	0.23371	0.023371	0.0186968	0.023371	0.0209556	0.023371	0.023371	0.0209556	0.023371	0.023371	0.0225364	0.0180291	0.0225364	0.0108508	0.00868067	0.0108508
34	RAF -> GLAC + SUC				0	0	0	0	0	0	0	0	0	0	0	0	0	0	0	0	0	0
35	STACHYOSE -> RAF + GLAC				0	0	0	0	0	0	0	0	0	0	0	0	0	0	0	0	0	0
36	EPM <-> MAN + GLAC				0	0	0	0	0	0	0	0	0	0	0	0	0	0	0	0	0	0
37	GGL <-> GL + GLAC				0	0	0	0	0	0	0	0	0	0	0	0	0	0	0	0	0	0
38	MELT <-> SOT + GLAC				0	0	0	0	0	0	0	0	0	0	0	0	0	0	0	0	0	0
39	GALACTINOL -> MI + GLAC				0	0	0	0	0	0	0	0	0	0	0	0	0	0	0	0	0	0
40	GLUC + ATP -> D6PGC + ADP		D-gluconate		0	0	0	0	0	0	0	0	0	0	0	0	0	0	0	0	0	0
41	MNT1P + NAD -> F6P + NADH		D-mannitol		0	0.68709	232.599	1.14391	1.14391	1.14391	1.14391	1.14391	1.14391	1.14391	1.14391	1.14391	0.771123	0	275.16	0.201784	0	398.112
42	RMN <-> RHAMN		L-rhamnose		0	0	0	0	0	0	0	0	0	0	0	0	0	0	0	0	0	0
43	RHAMN + ATP -> ADP + RHAMN1P				0	0	0	0	0	0	0	0	0	0	0	0	0	0	0	0	0	0
44	RHAMN -> DHAP + LACTAL				0	0	0	0	0	0	0	0	0	0	0	0	0	0	0	0	0	0
45	LACTAL + NAD -> LLAC + NADH				0	0	0	0	0	0	0	0	0	0	0	0	0	0	0	0	0	0
46	SAL6P -> bDG6P + HMP		Salicin		0	0	0	0	0	0	0	0	0	0	0	0	0	0	0	0	0	0
47	MLT -> 2 GLC		maltose		0	0	0	0	0	0	0	0	0	0	0	0	0	0	0	0	0	0
48	SUC -> GLC + FRU		sucrose (can not be utilised by S. coelicolor, perhaps because of impaired uptake)		0	0	0	0	0	0	0	0	0	0	0	0	0	0	0	0	0	0
49	LACTOSE -> GLAC + GLC		lactose		0	0	0	0	0	0	0	0	0	0	0	0	0	0	0	0	0	0
50	CELB -> 2 bDGLC		cellobiose		0	0	0	0	0	0	0	0	0	0	0	0	0	0	0	0	0	0
51	MELI -> GLC + GLAC		melibiose		0	0	0	0	0	0	0	0	0	0	0	0	0	0	0	0	0	0
52	TRE6P -> TRE + PI		trehalose		0	0	0	0	0	0	0	0	0	0	0	0	0	0	0	0	0	0
53	TRE -> 2 GLC				0	0	0	0	0	0	0	0	0	0	0	0	0	0	0	0	0	0
54	TARTRATE -> OA		Organic acids		0	0	0	0	0	0	0	0	0	0	0	0	0	0	0	0	0	0
55	FOR + NAD -> CO2 + NADH				0.006636	0.053088	0.06636	0.006636	0.0053088	0.006636	0.00595017	0.006636	0.006636	0.00595017	0.006636	0.006636	0.006399	0.0051192	0.006399	0.003081	0.0024648	0.003081
56	GLU -> GABA + CO2		glutamate		0	0	1000	0	0	4.67157	0	0	0	0	0	0	0	0	1000	0	0	1000
57	GABA + AKG -> SUCCSAL + GLU				0	0	1000	0	0	4.67157	0	0	0	0	0	0	0	0	1000	0	0	1000
58	SUCCSAL + NADP -> SUCC + NADPH				0	0	1000	0	0	4.67157	0	0	0	0	0	0	0	0	1000	0	0	1000
59	GLN -> GLU + NH3		glutamine		0	0	1000	0	0	1000	0	999.216	999.216	0	999.216	999.216	0	0	1000	0	0	1000
60	P5C + NAD -> NADH + GLU		proline		0.0296205	0	1000	0	0	4.67157	0	0	0	0	0	0	0.551612	0	1000	0.730901	0	1000
61	GLUGSAL + NAD -> NADH + GLU				0	0	1000	0	0	4.67157	0	0	0	0	0	0	0	0	1000	0	0	1000
62	ARG -> CITR + NH3		arginine		0	0	740.199	0	0	2.66947	0	0	0	0	0	0	0	0	801.79	0	0	803.478
63	ORN + AKG -> GLUGSAL + GLU				0	0	999.838	0	0	4.69592	0	0	0	0	0	0	0	0	999.983	0	0	999.975
64	ORN + CAP <-> CITR + PI				0.0203034	0.162427	0.203034	0.0203034	0.0162427	0.0203034	0.0182465	0.0203449	0.0203449	0.0182465	0.0203449	0.0203449	0.0207257	0.01681	15.0308	0.0271204	0.0252351	29.4735
65	ORN -> PTRSC + CO2				0	0	0	0	0	0	0	0	0	0	0	0	0	0	0	0	0	0
66	PTRSC + SAM -> SPRMD + 5MTA				0	0	0	0	0	0	0	0	0	0	0	0	0	0	0	0	0	0
67	UREA -> CO2 + 2 NH3				0	0	121.745	0	2.52435e-29	0.286997	0	-1.13443e-27	-1.13443e-27	0	-1.13443e-27	-1.13443e-27	0	0	126.978	0	-1.97215e-31	127.246
68	ILE + NAD -> NADH + NH3 + OXOMETHYLPENTANOATE		isoleucine		0	0	1000	0	0	1000	0	0.263844	0.263844	0	0.263844	0.263844	0	0	1000	0.161427	0	1000
69	OXOMETHYLPENTANOATE + LIPO -> 2MBUTLIPO + CO2				0	0	0	-1.11022e-16	0	1.68523	1.11022e-16	0.264457	0.264457	1.11022e-16	0.264457	0.264457	0	0	358.181	1.38778e-17	-3.789e-28	362.747
70	COA + 2MBUTLIPO -> DLIPO + 2MBUTCOA				6.31089e-30	0	0	0	0	1.68523	0	0.264457	0.264457	0	0.264457	0.264457	0	0	358.181	0	0	362.747
71	2MBUTCOA + MK -> 2MBECOA + MKH2				6.31089e-30	0	0	0	4.79627e-28	1.68523	0	0.264457	0.264457	0	0.264457	0.264457	0	0	358.181	0	-3.78653e-28	362.747
72	2MBECOA -> HMBUTCOA				6.31089e-30	0	0	0	4.79627e-28	1.68523	0	0.264457	0.264457	0	0.264457	0.264457	0	0	358.181	0	-3.78653e-28	362.747
73	HMBUTCOA + NAD -> MAACCOA + NADH				6.31089e-30	0	0	0	4.79627e-28	1.68523	0	0.264457	0.264457	0	0.264457	0.264457	0	0	358.181	0	-3.78653e-28	362.747
74	MAACCOA + COA -> PROPIONYLCOA + ACCOA				6.31089e-30	0	0	0	4.79627e-28	1.68523	0	0.264457	0.264457	0	0.264457	0.264457	0	0	358.181	0	-3.78653e-28	362.747
75	PROPIONYLCOA + CO2 + ATP -> SMMALONYLCOA + ADP + PI				0	0	1000	0	0	4.92227	0	0.249871	0.249871	0	0.249871	0.249871	0	0	1000	0	0	1000
76	RMMALONYLCOA <-> SMMALONYLCOA				0	-571.853	312.217	0	-2.47404	1.23311	6.90253e-31	-0.249871	-0.249871	6.90253e-31	-0.249871	-0.249871	0	-627.1	367.413	0	-627.864	375.458
77	RMMALONYLCOA <-> SUCCOA				0	-312.217	571.853	0	-1.23311	2.47404	-6.90253e-31	0.249871	0.249871	-6.90253e-31	0.249871	0.249871	0	-367.413	627.1	0	-375.458	627.864
78	LEU + NAD -> NADH + NH3 + MOP		leucine		0	0	1000	0	0	1000	0	0	0	0	0	0	0	0	1000	0	0	1000
79	MOP + LIPO -> 3MBUTLIPO + CO2				0	2.57484e-27	156.036	0	2.72628e-28	0.842616	0	0	0	0	0	0	0	0	183.701	0	3.16049e-26	187.727
80	COA + 3MBUTLIPO -> DLIPO + 3MBUTCOA				0	2.57484e-27	156.036	0	2.72628e-28	0.842616	0	0	0	0	0	0	0	0	183.701	0	3.16049e-26	187.727
81	3MBUTCOA + MK -> 3MBECOA + MKH2				0	2.57484e-27	156.036	0	2.72628e-28	0.842616	0	0	0	0	0	0	0	0	183.701	0	3.16049e-26	187.727
82	3MBECOA + ATP + CO2 -> MGLUTCOA + ADP + PI				0	0	156.036	0	-2.24258e-28	0.842616	0	0	0	0	0	0	0	0	183.701	0	3.16049e-26	187.727
83	MGLUTCOA -> HMGLUTCOA				0	0	156.036	0	-1.46275e-27	0.842616	0	0	0	0	0	0	0	0	183.701	0	3.16049e-26	187.727
84	HMGLUTCOA -> ACCOA + ACTAC				0	0	156.036	0	0	0.842616	0	0	0	0	0	0	0	0	183.701	0	0	187.727
85	ACTAC + ATP + COA -> AACCOA + AMP + PPI				0	0	998.281	0	0	6.22877	0	0	0	0	0	0	0	0	999.839	0	0	999.885
86	ACTAC + SUCCOA <-> SUCC + AACCOA				0	-998.281	156.036	0	-6.22877	0.843329	0	0.00140117	0.00140117	0	0.00140117	0.00140117	0	-999.839	183.701	0	-999.885	187.727
87	VAL + NAD -> NADH + NH3 + OMVAL		valine		0.0145861	0	0	0.148854	0	1.6289	0.507961	6.12332e-28	6.12332e-28	0.507961	6.12332e-28	6.12332e-28	0.0140651	0	374.935	0.069111	-6.8695e-16	380.666
88	OMVAL + LIPO -> IBUTLIPO + CO2				0.0145861	0	0	0.148854	0	1.6289	0.507961	6.12332e-28	6.12332e-28	0.507961	6.12332e-28	6.12332e-28	0.0140651	6.76527e-27	374.935	0.069111	-6.8695e-16	380.666
89	COA + IBUTLIPO -> DLIPO + IBUTCOA				0.0145861	0	0	0.148854	0	1.6289	0.507961	6.12332e-28	6.12332e-28	0.507961	6.12332e-28	6.12332e-28	0.0140651	6.76527e-27	374.935	0.069111	5.00832e-26	380.666
90	IBUTCOA + MK -> MACRCOA + MKH2				0.0145861	0	0	0.148854	0	1.6289	0.507961	0	0	0.507961	0	0	0.0140651	6.76527e-27	374.935	0.069111	5.00832e-26	380.666
91	MACRCOA -> HIBUTCOA				0.0145861	0	0	0.148854	0	1.6289	0.507961	6.12332e-28	6.12332e-28	0.507961	6.12332e-28	6.12332e-28	0.0140651	6.76527e-27	374.935	0.069111	5.00832e-26	380.666
92	HIBUTCOA -> HIBUT + COA				0.0145861	0	0	0.148854	8.46916e-28	1.6289	0.507961	6.12332e-28	6.12332e-28	0.507961	6.12332e-28	6.12332e-28	0.0140651	6.76527e-27	374.935	0.069111	5.00832e-26	380.666
93	HIBUT + NAD -> METHYLMALONATES + NADH				0.0145861	0	0	0.148854	0	1.6289	0.507961	6.12332e-28	6.12332e-28	0.507961	6.12332e-28	6.12332e-28	0.0140651	6.76527e-27	374.935	0.069111	0	380.666
94	METHYLMALONATE + COA -> RMMALONYLCOA				0	0	0	0	0	0	0	0	0	0	0	0	0	0	0	0	0	0
95	METHYLMALONATES + NAD + COA -> PROPIONYLCOA + NADH + CO2				0.0145861	0	0	0.148854	0	1.6289	0.507961	6.12332e-28	6.12332e-28	0.507961	6.12332e-28	6.12332e-28	0.0140651	6.76527e-27	374.935	0.069111	5.00832e-26	380.666
96	ISUCC -> OA + NH3		aspartate		0	0	1000	0	0	10.7049	0	0	0	0	0	0	0	0	1000	0	0	1000
97	ASP -> CO2 + bALA				0.000735	0.00588	312.079	0.000735	0.000588	1.45106	0.000659038	0.000735	0.000735	0.000659038	0.000735	0.000735	0.00070875	0.000567	367.403	0.00034125	0.000273	375.453
98	bALA + AKG <-> MALONATES + GLU				0	0	312.071	0	0	1.45032	0	0	0	0	0	0	0	0	367.402	0	0	375.453
99	MALONATES + COA + NAD -> ACCOA + NADH + CO2				0	0	312.071	0	0	1.45032	0	0	0	0	0	0	0	0	367.402	0	0	375.453
100	ASN -> ASP + NH3		asparagine		0	0	763.449	0	0	2.66947	0	0	0	0	0	0	0	0	801.79	0	0	803.478
101	THR -> GLY + ACAL		threonine		0	0	440.627	0	0	1.3819	0	0	0	0	0	0	0	0	458.436	0	0	459.522
102	THR + NAD -> 2A3KB + NADH				0.0750385	0	615.441	0.0750385	0	1.8844	0.066721	0.07962	0.07962	0.066721	0.07962	0.07962	0.0824578	0	622.359	0.0597121	0	623.242
103	2A3KB -> AMINOACETONE + CO2				0	0	0	0	0	0	0	0	0	0	0	0	0	0	0	0	0	0
104	2A3KB + COA <-> ACCOA + GLY				0.0750385	4.03897e-28	615.441	0.0750385	-3.02923e-28	1.8844	0.066721	0.07962	0.07962	0.066721	0.07962	0.07962	0.0824578	-3.35234e-26	622.359	0.0597121	0	623.242
105	LYS -> CADA + CO2		lysine		0	0	169.039	0	0	0.725162	0	0	0	0	0	0	0	0	196.92	0	0	200.548
106	CADA + AKG -> PIPER + GLU				0	0	169.039	0	0	0.725162	0	0	0	0	0	0	0	0	196.92	0	-1.555e-26	200.548
107	PIPER + NAD -> AMINOVAL + NADH				0	0	169.039	0	0	0.725162	0	0	0	0	0	0	0	0	196.92	0	-1.555e-26	200.548
108	AMINOVAL + AKG -> GLUTSEMI + GLU				0	0	169.039	0	0	0.725162	0	0	0	0	0	0	0	0	196.92	0	-1.555e-26	200.548
109	GLUTSEMI + NAD -> GLUT + NADH				0	0	169.039	0	0	0.725162	0	0	0	0	0	0	0	0	196.92	0	-1.555e-26	200.548
110	GLUT + ATP + COA -> GLUTCOA + ADP + PI				0	0	169.039	0	0	0.725162	0	0	0	0	0	0	0	0	196.92	0	-1.555e-26	200.548
111	GLUTCOA + 2 NAD -> AACCOA + 2 NADH				0	0	169.039	0	0	0.725162	0	0	0	0	0	0	0	0	196.92	0	-1.555e-26	200.548
112	OBUT + O2 + PI -> PROPIONYLP + CO2		methionine		0	0	571.97	0	0	1.17069	0	0	0	0	0	0	0	0	581.81	0	0	582.369
113	THF + SAP -> METTHF + NH3 + DHLIPOYLPROTEIN		glycine		0	0	307.682	0	0	0.902411	0	0	0	0	0	0	0	0	316.648	0	0	317.139
114	THF + SER <-> GLY + METTHF				0.0976648	-306.573	244.64	0.0976648	-0.79719	0.715279	0.0875712	0.105225	0.105225	0.0875712	0.105225	0.105225	0.0967791	-310.464	254.069	0.046738	-311.06	254.556
115	GLY + LIPOYLPROTEIN -> SAP + CO2				0	-2.75155e-27	307.682	0	0	0.902411	0	0	0	0	0	0	0	6.86625e-27	316.648	0	0	317.139
116	DHLIPOYLPROTEIN + NAD -> NADH + LIPOYLPROTEIN				0	-2.75155e-27	307.682	0	0	0.902411	0	-1.23236e-26	-1.23236e-26	0	-1.23236e-26	-1.23236e-26	0	6.86625e-27	316.648	0	0	317.139
117	SER -> PYR + NH3		serine		0	0	845.747	0	0	2.9729	0	0	0	0	0	0	0	0	879.026	0	0	880.887
118	CYS -> H2S + PYR + NH3		cysteine		0	0	563.878	0	0	1.89185	0	0	0	0	0	0	0	0	586.022	0	0	587.262
119	HIS -> UROCANATE + NH3		histidine		0	-8.07794e-28	179.893	0.0188929	-4.17973e-29	0.443819	0.0210603	0	0	0.0210603	0	0	0	-1.26975e-26	185.179	0	-5.36425e-29	185.625
120	UROCANATE -> ODHIMP				0	-8.07794e-28	179.893	0.0188929	-4.17973e-29	0.443819	0.0210603	0	0	0.0210603	0	0	0	0	185.179	-2.36658e-30	-5.36425e-29	185.625
121	ODHIMP + NADH + O2 -> HYDANTPR + NAD				0	-8.07794e-28	179.893	0.0188929	-4.17973e-29	0.443819	0.0210603	0	0	0.0210603	0	0	0	-1.26975e-26	185.179	-2.36658e-30	-5.36425e-29	185.625
122	HYDANTPR -> CAGLU				0	2.28202e-26	179.893	0.0188929	5.3094e-29	0.443819	0.0210603	0	0	0.0210603	0	0	0	-1.26975e-26	185.179	-2.36658e-30	-5.36425e-29	185.625
123	CAGLU -> GLU + NH3 + CO2				0	0	179.893	0.0188929	0	0.443819	0.0210603	-1.06065e-27	-1.06065e-27	0.0210603	-1.06065e-27	-1.06065e-27	0	-1.26975e-26	185.179	-2.36658e-30	0	185.625
124	ODHIMP -> FORGLU				0	0	0	0	0	0	0	0	0	0	0	0	0	0	0	0	0	0
125	FORGLU -> GLU + FORMAMIDE				0	0	0	0	0	0	0	0	0	0	0	0	0	0	0	0	0	0
126	TRP + O2 -> FKYN		tryptophan		0	0	0	0	0	0	0	0	0	0	0	0	0	0	0	0	0	0
127	FKYN -> FOR + KYN				0	0	0	0	0	0	0	0	0	0	0	0	0	0	0	0	0	0
128	KYN -> ALA + AN				0	0	0	0	0	0	0	0	0	0	0	0	0	0	0	0	0	0
129	FKYN -> FAN + ALA				0	0	0	0	0	0	0	0	0	0	0	0	0	0	0	0	0	0
130	FAN -> FOR + AN				0	0	0	0	0	0	0	0	0	0	0	0	0	0	0	0	0	0
131	AKG + TYR <-> 4HPP + GLU		tyrosine		0	-0.0933552	-0.062773	-0.00917112	-0.0108151	0.0032591	-0.009891	0.00140117	0.00140117	-0.009891	0.00140117	0.00140117	-0.00306478	-15.6166	-0.00129606	-0.00842639	-18.551	-0.00757478
132	4HPP + O2 -> HOMOGEN + CO2				0	0	133.745	0	-1.20821e-30	0.366518	0	0.00140117	0.00140117	0	0.00140117	0.00140117	0	0	144.256	0	0	145.43
133	HOMOGEN + O2 -> MACAC				0	0	133.745	0	-1.20821e-30	0.366518	0	0.00140117	0.00140117	0	0.00140117	0.00140117	0	0	144.256	0	0	145.43
134	MACAC <-> FUACAC				0	0	133.745	0	-1.20821e-30	0.366518	0	0.00140117	0.00140117	0	0.00140117	0.00140117	0	0	144.256	0	0	145.43
135	FUACAC -> FUM + ACTAC				0	0	133.745	0	0	0.366518	0	0.00140117	0.00140117	0	0.00140117	0.00140117	0	0	144.256	0	0	145.43
136	PHE + AKG <-> PHPYR + GLU		phenylalanine		0	0	0	0	0	0	0	0	0	0	0	0	0	0	0	0	0	0
137	PHPYR -> PHAC + CO2				0	-3.07971e-27	133.745	0	0	0.463168	0	0.0107524	0.0107524	0	0.0107524	0.0107524	0	0	144.256	0	0	145.43
138	PHAC + NAD -> PAC + NADH				0	-3.07971e-27	133.745	0	-2.49292e-30	0.463168	0	0.0107524	0.0107524	0	0.0107524	0.0107524	0	0	144.256	0	0	145.43
139	SLF + ATP -> PPI + APS		1.2 SULPHATE METABOLISM		0.009639	0.163795	0.222074	0.00279848	-5.04871e-29	0.0150785	0.000435326	0.00964098	0.00964098	0.000435326	0.00964098	0.00964098	0.0122585	0.00782284	9.01865	0.00578581	0.00121181	5.45878
140	APS + ATP -> ADP + PAPS				0	0	0	0	0	0	0	0	0	0	0	0	0	0	0	0	0	0
141	APS + RTHIO -> OTHIO + H2SO3 + AMP				0.009639	0.163795	0.222074	0.00279848	-5.04871e-29	0.0150785	0.000435326	0.00964098	0.00964098	0.000435326	0.00964098	0.00964098	0.0122585	0.00782284	9.01865	0.00578581	0.00121181	5.45878
142	H2SO3 + 6 FERO -> H2S + 6 FERI				0.009639	0.163795	0.222074	0.00279848	0	0.0150785	0.000435326	0.00964098	0.00964098	0.000435326	0.00964098	0.00964098	0.0122585	0.00782284	9.01865	0.00578581	0.00121181	5.45878
143	PAP -> PI + AMP				5.04e-05	0.0004032	0.000504	5.04e-05	4.032e-05	5.04e-05	4.51912e-05	5.04e-05	5.04e-05	4.51912e-05	5.04e-05	5.04e-05	4.86e-05	3.888e-05	4.86e-05	2.34e-05	1.872e-05	2.34e-05
144	NO3 + MKH2 -> MK + NO2 + 2 H		1.3 NITROGEN METABOLISM		0	0	0	0	0	0	0	0	0	0	0	0	0	0	0	0	0	0
145	NO2 + 3 NADH -> 3 NAD + NH3				0	0	0	0	0	0	0	0	0	0	0	0	0	0	0	0	0	0
146	NO2 + 6 FERO -> NH3 + 6 FERI				0	0	0	0	0	0	0	0	0	0	0	0	0	0	0	0	0	0
147	GLC + ATP -> G6P + ADP		Phosphorylation of glucose		1.14391	1.14391	1.14391	0	0	0	0	0	0	0	0	0	0	0	0	0	0	0
148	bDGLC + ATP -> bDG6P + ADP				0	0	0	0	0	0	0	0	0	0	0	0	0	0	0	0	0	0
149	GLC + (n)POLYP -> G6P + (n-1)POLYP				0	0	0	0	0	0	0	0	0	0	0	0	0	0	0	0	0	0
150	bDGLC + (n)POLYP -> bDG6P + (n-1)POLYP				0	0	0	0	0	0	0	0	0	0	0	0	0	0	0	0	0	0
151	GLC <-> bDGLC		Interconversion between alpha and beta forms of glucose		0	0	0	0	0	0	0	0	0	0	0	0	0	0	0	0	0	0
152	G6P <-> bDG6P		Interconversion between glucose-6-phosphate and fructose-6-phosphate		0	0	0	0	0	0	0	0	0	0	0	0	0	0	0	0	0	0
153	G6P <-> F6P				1.01434	-931.931	0.956944	-0.112607	-4.37434	-0.0186968	-0.834138	-0.023371	-0.023371	-0.834138	-0.023371	-0.023371	-0.114381	-1000	-0.0180291	-0.0108508	-1000	-0.00868067
154	bDG6P <-> F6P				0	0	0	0	0	0	0	0	0	0	0	0	0	0	0	0	0	0
155	G6P <-> G1P				0.023371	0.186968	0.23371	0.023371	0.0186968	0.023371	0.0209556	0.023371	0.023371	0.0209556	0.023371	0.023371	0.0225364	0.0180291	0.0225364	0.0108508	0.00868067	0.0108508
156	F6P + ATP -> FDP + ADP		Phosphorylation/Dephosphorylation of fructose-6-phosphate		0.96752	0	1000	0.970118	0	5.66946	0.741225	5.5614	5.5614	0.741225	5.5614	5.5614	0.602831	0	1000	0.126439	0	1000
157	FDP -> F6P + PI				0	0	1000	0	0	4.67157	0	4.56352	4.56352	0	4.56352	4.56352	0	0	1000	0	0	1000
158	FDP <-> G3P + DHAP		From fructose-6-phosphate to pyruvate		0.96752	-155.944	232.555	0.970118	-0.452441	1.03112	0.741225	0.997881	0.997881	0.741225	0.997881	0.997881	0.602831	-174.526	259.613	0.126439	-181.019	376.939
159	DHAP <-> G3P				0.898858	-156.63	232.006	0.901456	-0.521103	0.976189	0.679659	0.929219	0.929219	0.679659	0.929219	0.929219	0.536621	-174.579	259.56	0.0945599	-181.045	376.913
160	G3P + PI + NAD <-> NADH + 13PDG				1.86166	-955.385	464.122	1.85509	-2.7871	1.97522	1.64556	1.88446	1.88446	1.64556	1.88446	1.88446	1.12934	-971.058	504.115	0.196494	-972.504	733.124
161	G3P + NADP -> NADPH + 3PG				0	0	1000	0	0	4.67157	0	0	0	0	0	0	0	0	1000	0	0	1000
162	13PDG + ADP <-> 3PG + ATP				1.86166	-955.385	464.122	1.85509	-2.7871	1.97522	1.64556	1.88446	1.88446	1.64556	1.88446	1.88446	1.12934	-971.058	504.115	0.196494	-972.504	733.124
163	13PDG + ADP -> 3PG + ATP				0	0	0	0	0	0	0	0	0	0	0	0	0	0	0	0	0	0
164	3PG <-> 2PG				1.72034	-535.507	424	1.716	-1.23731	2.04481	1.51879	1.73552	1.73552	1.51879	1.73552	1.73552	0.987797	-570.768	491.129	0.10786	-572.945	707.744
165	2PG <-> PEP				1.72034	-535.507	424	1.716	-1.23731	2.04481	1.51879	1.73552	1.73552	1.51879	1.73552	1.73552	0.987797	-570.768	491.129	0.10786	-572.945	707.744
166	PEP + ADP -> PYR + ATP				1.69444	0	1000	0.527841	0	6.93677	0.320409	0.565709	0.565709	0.320409	0.565709	0.565709	0.184193	0	1000	0	0	1000
167	PYR + LIPO -> ADLIPO + CO2				1.34368	0	312.071	0.951914	0	1.45032	0	1.40386	1.40386	0	1.40386	1.40386	0.800831	0	377.081	0.195903	-2.48397e-26	388.923
168	COA + ADLIPO -> DLIPO + ACCOA				1.34368	-8.07794e-28	312.071	0.951914	0	1.45032	0	1.40386	1.40386	0	1.40386	1.40386	0.800831	0	377.081	0.195903	0	388.923
169	DLIPO + NAD -> LIPO + NADH				2.75611	0	1000	2.00961	0	1000	1.05697	1.66831	1.66831	1.05697	1.66831	1.66831	2.0175	-7.10341e-23	1000	0.265014	0	1000
170	ACCOA + OA -> COA + CIT		2.2 CITRATE CYCLE (TCA CYCLE)		1.2319	0	1000	0.931607	0	6.25633	0.355667	1.58542	1.58542	0.355667	1.58542	1.58542	0.703146	0	1000	0.231219	0	1000
171	CIT <-> ICIT				1.2319	0	614.035	0.931607	0	2.65981	0.355667	1.58542	1.58542	0.355667	1.58542	1.58542	0.703146	0	621.692	0.231219	0	622.498
172	ICIT + NADP -> NADPH + AKG + CO2				1.2319	0	614.035	0.931607	0	2.65981	0.355667	1.58542	1.58542	0.355667	1.58542	1.58542	0.703146	0	621.692	0.231219	0	622.498
173	AKG + LIPO -> SDLIPO + CO2				1.39784	0	1000	0.908841	0	1000	0.549011	0	0	0.549011	0	0	1.20261	0	1000	0	0	1000
174	SDLIPO + COA -> DLIPO + SUCCOA				1.39784	0	1000	0.908841	8.49603e-28	1000	0.549011	0	0	0.549011	0	0	1.20261	3.98145e-23	1000	0	0	1000
175	AKG + 2 FERI + COA <-> CO2 + 2 FERO + SUCCOA				0.028917	-999.509	613.693	0.206897	-1000	2.80071	0.00130598	1.72621	1.72621	0.00130598	1.72621	1.72621	0.0367754	-999.977	620.244	0.956451	-999.996	620.496
176	ADP + PI + SUCCOA <-> ATP + SUCC + COA				1.40921	-1000	1000	1.09818	-2.80012	8.16693	0.507246	1.93789	1.93789	0.507246	1.93789	1.93789	1.22045	-1000	1000	0.9483	-1000	1000
177	FUM <-> MAL				1.50256	-2.39787	1000	1.19154	0.024278	4.74159	0.617193	2.07164	2.07164	0.617193	2.07164	2.07164	1.30909	-42.9482	1000	1.00006	-53.493	1000
178	MAL + NAD <-> NADH + OA				1.43147	-1000	1000	1.13118	-2.74474	4.74159	0.56204	1.92909	1.92909	0.56204	1.92909	1.92909	0.901879	-1000	1000	0.503205	-1000	1000
179	CIT -> AC + OA				0	0	964.36	0	0	4.67157	0	0	0	0	0	0	0	0	1000	0	0	1000
180	ATP + AC + COA -> AMP + PPI + ACCOA		Pyruvate metabolism		0	0	763.538	0	0	2.67498	0	0	0	0	0	0	0	0	801.794	0	0	803.48
181	ACAL + NAD -> NADH + AC				0	0	440.627	0	0	1.3819	0	0	0	0	0	0	0	0	458.436	0	0	459.522
182	PYR + ATP + PI -> PEP + AMP + PPI				0	0	998.281	0	0	6.22877	0	0	0	0	0	0	0	0	999.839	0	0	999.885
183	LAC + NAD <-> PYR + NADH				-0.031922	-0.031922	-0.031922	-0.031922	-0.031922	-0.031922	-0.031922	-0.031922	-0.031922	-0.031922	-0.031922	-0.031922	-0.060244	-0.060244	-0.060244	-0.060244	-0.060244	-0.060244
184	LLAC + NAD <-> PYR + NADH				0	0	0	0	0	0	0	0	0	0	0	0	0	0	0	0	0	0
185	MAL + NAD -> CO2 + NADH + PYR				0.0710916	0	1000	0.0603641	0	4.81379	0.0551532	0.142555	0.142555	0.0551532	0.142555	0.142555	0.407215	0	1000	0.496855	0	1000
186	ACCOA + ATP + CO2 <-> MALCOA + ADP + PI				0.134268	-310.729	1000	3.95663e-29	-1.2857	4.80584	-0.374491	0.134268	0.134268	-0.374491	0.134268	0.134268	0.129473	-367.298	1000	6.70532e-30	-375.403	1000
187	PYR + MK -> MKH2 + AC + CO2				0	0	312.071	0	0	1.45032	0	0	0	0	0	0	0	0	367.402	0	0	375.453
188	ACAL + NADH <-> ETH + NAD				0	0	0	0	0	0	0	0	0	0	0	0	0	0	0	0	0	0
189	AC + ATP -> ACETYLP + ADP				0.009639	0	1000	0.00279848	0	4.68121	0	0.00964098	0.00964098	0	0.00964098	0.00964098	0.0102532	-2.01948e-28	1000	0.00578581	0	1000
190	ACETYLP + COA -> ACCOA + PI				0.009639	0	1000	0.00279848	0	4.68121	0	0.00964098	0.00964098	0	0.00964098	0.00964098	0.0102532	0	1000	0.00578581	0	1000
191	ACETYLP -> AC + PI				0	0	1000	0	0	4.67157	0	0	0	0	0	0	0	0	1000	0	0	1000
192	PROPIONYLP + COA -> PROPIONYLCOA + PI		Propanoate metabolism		0	0	571.97	0	0	1.17069	0	3.61535e-27	3.61535e-27	0	3.61535e-27	3.61535e-27	0	0	581.81	0	0	582.369
193	PROPANOATE + ATP -> PROPIONYLP + ADP				0	0	0	0	0	0	0	0	0	0	0	0	0	0	0	0	0	0
194	SMMALONYLCOA -> PROPIONYLCOA + CO2				0	0	1000	0	0	4.67157	3.7038e-32	0	0	3.7038e-32	0	0	0	0	1000	0	0	1000
195	ATP + PROPANOATE + COA -> AMP + PPI + PROPIONYLCOA				0	0	0	0	0	0	0	0	0	0	0	0	0	0	0	0	0	0
196	MK + PROPIONYLCOA -> ACRCOA + MKH2				-3.35266e-30	0	312.071	0.134268	0	1.41997	0.494883	0	0	0.494883	0	0	1.52842e-30	0	367.402	0.0623389	0	375.453
197	ACRCOA <-> HPCOA				-3.35266e-30	0	312.071	0.134268	0	1.41997	0.494883	0	0	0.494883	0	0	1.52842e-30	0	367.402	0.0623389	0	375.453
198	HPCOA + NADP <-> OPCOA + NADPH				-3.35266e-30	0	312.071	0.134268	0	1.41997	0.494883	0	0	0.494883	0	0	1.52842e-30	0	367.402	0.0623389	0	375.453
199	OPCOA + O2 + NADPH <-> MALCOA + NADP				-3.35266e-30	0	312.071	0.134268	0	1.41997	0.494883	0	0	0.494883	0	0	1.52842e-30	0	367.402	0.0623389	0	375.453
200	AACCOA + NADPH <-> SHYDROXYBUTANOYL + NADP		Butanoate metabolism		0	0	0	0	0	0	0	0	0	0	0	0	0	0	0	0	0	0
201	CROTONOYLCOA <-> SHYDROXYBUTANOYL				0	0	0	0	0	0	0	0	0	0	0	0	0	0	0	0	0	0
202	RHYDROXYBUTANOYL <-> SHYDROXYBUTANOYL				0	0	0	0	0	0	0	0	0	0	0	0	0	0	0	0	0	0
203	RHYDROXYBUTANOATE + NAD -> ACTAC + NADH				0	0	0	0	0	0	0	0	0	0	0	0	0	0	0	0	0	0
204	G6P + NADP -> D6PGL + NADPH		2.3 PENTOSE PHOSPHATE PATHWAY		0.106202	-4.03897e-28	932.841	0.0892359	-1.00974e-28	4.35097	0.813183	0	0	0.813183	0	0	0.0918447	-8.88573e-26	999.982	0	0	999.991
205	G6P + NAD -> D6PGL + NADH				0	0	0	0	0	0	0	0	0	0	0	0	0	0	0	0	0	0
206	D6PGL -> D6PGC				0.106202	5.65455e-27	932.841	0.0892359	0	4.35097	0.813183	0	0	0.813183	0	0	0.0918447	-8.88573e-26	999.982	0	0	999.991
207	D6PGC + NADP -> NADPH + CO2 + RL5P				0.106202	0	932.841	0.0892359	-1.00974e-28	4.35097	0.813183	0	0	0.813183	0	0	0.0918447	0	999.982	0	0	999.991
208	RL5P <-> X5P				0	-119.396	621.111	-0.0143676	-0.371718	2.83472	0.473431	-0.0758412	-0.0758412	0.473431	-0.0758412	-0.0758412	-0.00876401	-123.437	662.655	-0.0427567	-123.678	662.148
209	RL5P <-> R5P				0.102565	0.586678	311.741	0.0999663	0.0537312	1.52253	0.33649	0.072204	0.072204	0.33649	0.072204	0.072204	0.0971014	0.0529439	343.309	0.041068	0.0345475	345.145
210	R1P <-> R5P				0.0006132	0.0049056	364.547	0.00745372	0.00049056	0.549394	0.00875929	0.0006132	0.0006132	0.00875929	0.0006132	0.0006132	0.0005913	0.00047304	381.93	0.0002847	0.00022776	382.7
211	R5P + X5P <-> G3P + S7P				0.00259826	-59.6019	310.686	-3.95663e-30	-0.183261	1.41961	0.246855	-0.0353223	-0.0353223	0.246855	-0.0353223	-0.0353223	-7.88861e-31	-61.7156	337.085	-0.0126828	-61.8308	337.956
212	X5P + E4P <-> F6P + G3P				-0.00259826	-89.7238	310.433	-0.0143676	-0.342116	1.41511	0.226576	-0.0405189	-0.0405189	0.226576	-0.0405189	-0.0405189	-0.00876401	-102.631	327.462	-0.0300739	-104.725	326.764
213	G3P + S7P <-> E4P + F6P				0.00259826	-59.6019	310.686	-3.95663e-30	-0.183261	1.41961	0.246855	-0.0353223	-0.0353223	0.246855	-0.0353223	-0.0353223	-7.88861e-31	-61.7156	337.085	-0.0126828	-61.8308	337.956
214	DRIB + ATP -> DR5P + ADP				0	0	0	0	0	0	0	0	0	0	0	0	0	0	0	0	0	0
215	DR5P -> G3P + ACAL				0	0	0	0	0	0	0	0	0	0	0	0	0	0	0	0	0	0
216	G15L -> GLUC				0	0	0	0	0	0	0	0	0	0	0	0	0	0	0	0	0	0
217	KDPG -> PYR + G3P				0	0	0	0	0	0	0	0	0	0	0	0	0	0	0	0	0	0
218	KDG + ATP -> KDPG + ADP				0	0	0	0	0	0	0	0	0	0	0	0	0	0	0	0	0	0
219	UDPG + 2 NAD -> UDPDGLUC + 2 NADH				0	0	0	0	0	0	0	0	0	0	0	0	0	0	0	0	0	0
220	PYR + ATP + CO2 -> ADP + OA + PI		2.4 ANAPLEROTIC REACTIONS		0	0	1000	0	0	4.67157	0	0	0	0	0	0	0	0	1000	0	0	1000
221	PEP + CO2 + GDP -> OA + GTP				0	-999.668	0	0	-4.81379	0	0	0	0	0	0	0	0	-999.968	0	-0.135905	-999.984	0
222	PEP + CO2 -> OA + PI				0	0	1000	0	0	4.67157	0	0	0	0	0	0	0	0	1000	0	0	1000
223	ICIT -> GLX + SUCC		Glyoxylate shunt		0	0	0	0	0	0	0	0	0	0	0	0	0	0	0	0	0	0
224	ACCOA + GLX -> COA + MAL				0	0	0	0	0	0	0	0	0	0	0	0	0	0	0	0	0	0
225	DGLYCERATE + NAD <-> TARTRONATE + NADH				-0.0005901	-60.8773	-0.0047208	-0.0005901	-0.144089	-0.00047208	-0.000529113	-0.0005901	-0.0005901	-0.000529113	-0.0005901	-0.0005901	-0.000569025	-63.4896	-0.00045522	-0.000273975	-63.623	-0.00021918
226	HYDROXYPYRUVATE <-> TARTRONATE				0	0	0	0	0	0	0	0	0	0	0	0	0	0	0	0	0	0
227	2 GLX -> TARTRONATE + CO2				0.0005901	0.0047208	60.8773	0.0005901	0.00047208	0.144089	0.000529113	0.0005901	0.0005901	0.000529113	0.0005901	0.0005901	0.000569025	0.00045522	63.4896	0.000273975	0.00021918	63.623
228	HYDROXYAKG -> PYR + GLX				0	0	0	0	0	0	0	0	0	0	0	0	0	0	0	0	0	0
229	GLAL + NAD -> NADH + GLYCOLATE				0.0011802	0.0094416	0.011802	0.0011802	0.00094416	0.0011802	0.00105823	0.0011802	0.0011802	0.00105823	0.0011802	0.0011802	0.00113805	0.00091044	0.00113805	0.00054795	0.00043836	0.00054795
230	GLYCOLATE + O2 -> GLX + H2O2				0.0011802	0.0094416	0.011802	0.0011802	0.00094416	0.0011802	0.00105823	0.0011802	0.0011802	0.00105823	0.0011802	0.0011802	0.00113805	0.00091044	0.00113805	0.00054795	0.00043836	0.00054795
231	2 H2O2 -> O2				0	0	1000	0	0	1.55719	0	0	0	0	0	0	0	0	1000	0	0	1000
232	H2O2 + METHANOL -> FALD				0	0	0	0	0	0	0	0	0	0	0	0	0	0	0	0	0	0
233	METTHF + NADP <-> METHF + NADPH		2.5 ONE CARBON POOL BY FOLATE		0.0946719	0.757375	244.252	0.0946719	0.0757375	0.676222	0.0848876	0.102232	0.102232	0.0848876	0.102232	0.102232	0.0912964	0.0730383	254.031	0.0453484	0.0365575	254.53
234	METHF <-> FTHF				0.0946719	0.757375	244.252	0.0946719	0.0757375	0.676222	0.0848876	0.102232	0.102232	0.0848876	0.102232	0.102232	0.0912964	0.0730383	254.031	0.0453484	0.0365575	254.53
235	METTHF + FADH2 -> MTHF + FAD				0	0.0866828	364.628	0	0	0.547078	0	0	0	0	0	0	0.0025966	1.99338e-05	381.93	0	0	382.696
236	FAD + NADH <-> FADH2 + NAD				0.00225792	0.104746	364.646	0.00225792	0.00180634	0.549336	0.00202457	0.00225792	0.00225792	0.00202457	0.00225792	0.00225792	0.00477388	0.00176176	381.932	0.00104832	0.000838656	382.697
237	NADH + MK -> NAD + MKH2		3. ENERGY METABOLISM		6.9687	0	1000	6.85233	0	10.7049	6.07986	9.30409	9.30409	6.07986	9.30409	9.30409	7.30364	0	1000	5.15698	0	1000
238	SUCC + MK + 2 H <-> FUM + MKH2				1.41579	-3.2656	1000	1.10477	-0.0511055	11.2768	0.540687	1.97587	1.97587	0.540687	1.97587	1.97587	1.22427	-53.8562	1000	0.94134	-76.3452	1000
239	MKH2 + 0.5 O2 -> MK + 2 H				0	0	1000	0	0	4.67157	0	0	0	0	0	0	0	0	1000	0	0	1000
240	MKH2 + 0.5 O2 -> MK + 6 H				8.4501	0	1000	8.29125	5.44431	11.5901	7.66779	11.5954	11.5954	7.66779	11.5954	11.5954	8.59118	0	1000	6.25355	0	1000
241	ADP + PI + 4 H <-> ATP				11.7004	-372.491	1000	11.9182	9.56113	17.9696	11.2867	16.3064	16.3064	11.2867	16.3064	16.3064	12.1992	-414.255	1000	8.76679	-416.371	1000
242	PPI -> 2 PI				0	0	1000	0	0	5.01135	0	0.4519	0.4519	0	0.4519	0.4519	0	0	1000	0	0	1000
243	PPI -> 2 PI + H				0.425966	0	1000	0.432807	0	6.6818	0.391272	0	0	0.391272	0	0	0.416765	0	1000	0.236563	0	1000
244	(n-1)POLYP + ATP <-> (n)POLYP + ADP				0	0	0	0	0	0	0	0	0	0	0	0	0	0	0	0	0	0
245	2 FERO + NADP <-> 2 FERI + NADPH				0	-1000	613.197	0.198502	-1000	2.77696	0	1.69729	1.69729	0	1.69729	1.69729	0	-1000	619.502	0.939094	-1000	620.056
246	GLU + NH3 + ATP -> GLN + ADP + PI		Glutamate/glutamine biosynthesis		0	0	1000	0	0	4.67157	0	0	0	0	0	0	0	0	1000	0	0	1000
247	AKG + GLN + NADH <-> NAD + 2 GLU				-0.287072	-1000	997.703	-0.287072	-999.807	4.37695	-0.258815	-999.542	-999.542	-0.258815	-999.542	-999.542	-0.280743	-1000	999.775	-0.193347	-1000	999.848
248	AKG + NH3 + NADPH <-> GLU + NADP				0.528765	-1000	1000	0.750404	-3.91967	1000	1.0673	1000	1000	1.0673	1000	1000	0.184709	-1000	1000	-5.2262e-30	-1000	1000
249	GLU + ATP -> ADP + GLUP		Proline synthesis		0	0	1000	0	0	4.69592	0	0.0243666	0.0243666	0	0.0243666	0.0243666	0	0	1000	0	0	1000
250	GLUP + NADPH -> NADP + PI + GLUGSAL				0	0	1000	0	0	4.69592	0	0.0243666	0.0243666	0	0.0243666	0.0243666	0	0	1000	0	0	1000
251	GLUGSAL <-> P5C				0	-11.7779	1000	0	-0.344795	4.69592	0	0.0243666	0.0243666	0	0.0243666	0.0243666	0	-300.878	1000	0	-318.207	1000
252	P5C + NADPH + NADH <-> PRO + NADP + NAD				-0.0296205	-11.7779	0.24341	0	-0.344795	0.024341	0	0.0243666	0.0243666	0	0.0243666	0.0243666	-0.551612	-300.878	14.9657	-0.730901	-318.207	18.4941
253	GLU + ACCOA -> COA + NAGLU		Arginine synthesis		0	0	0	0	0	0	0	0	0	0	0	0	0	0	0	0	0	0
254	NAGLU + ATP -> ADP + NAGLUP				0.0203034	0.162427	1000	0.0203034	0.0162427	4.71622	0.0182465	0.0203449	0.0203449	0.0182465	0.0203449	0.0203449	0.0207257	0.01681	1000	0.0271204	0.0252351	1000
255	NAGLUP + NADPH -> NADP + PI + NAGLUS				0.0203034	0.162427	1000	0.0203034	0.0162427	4.71622	0.0182465	0.0203449	0.0203449	0.0182465	0.0203449	0.0203449	0.0207257	0.01681	1000	0.0271204	0.0252351	1000
256	NAGLUS + GLU -> AKG + NAORN				0.0203034	0.162427	1000	0.0203034	0.0162427	4.71622	0.0182465	0.0203449	0.0203449	0.0182465	0.0203449	0.0203449	0.0207257	0.01681	1000	0.0271204	0.0252351	1000
257	NAORN + GLU -> ORN + NAGLU				0.0203034	0.162427	1000	0.0203034	0.0162427	4.71622	0.0182465	0.0203449	0.0203449	0.0182465	0.0203449	0.0203449	0.0207257	0.01681	1000	0.0271204	0.0252351	1000
258	GLN + 2 ATP + CO2 -> GLU + CAP + 2 ADP + PI				0.0680354	0.544283	0.680354	0.0680354	0.0544283	0.0680354	0.0610455	0.0680769	0.0680769	0.0610455	0.0680769	0.0680769	0.0667672	0.0536461	15.2536	0.0493708	0.0430532	29.6396
259	CITR + ASP + ATP <-> AMP + PPI + ARGSUCC				0.0203034	0.162427	740.361	0.0203034	0.0162427	2.68977	0.0182465	0.0203449	0.0203449	0.0182465	0.0203449	0.0203449	0.0207257	0.01681	801.807	0.0271204	0.0252351	803.503
260	ARGSUCC <-> FUM + ARG				0.0203034	0.162427	740.361	0.0203034	0.0162427	2.68977	0.0182465	0.0203449	0.0203449	0.0182465	0.0203449	0.0203449	0.0207257	0.01681	801.807	0.0271204	0.0252351	803.503
261	2 PYR -> ACLAC + CO2		Valine biosynthesis		0.061292	0.00588	156.931	0.238359	0.000588	1.45106	0.588313	0.0467494	0.0467494	0.588313	0.0467494	0.0467494	0.0610764	0.000567	387.083	0.103248	0.000273	394.415
262	ACLAC + NADPH -> NADP + DHMVA				0.061292	0.00588	156.931	0.238359	0.000588	1.45106	0.588313	0.0467494	0.0467494	0.588313	0.0467494	0.0467494	0.0610764	0.000567	387.083	0.103248	0.000273	394.415
263	DHMVA -> OIVAL				0.061292	0.00588	156.931	0.238359	0.000588	1.45106	0.588313	0.0467494	0.0467494	0.588313	0.0467494	0.0467494	0.0610764	0.000567	387.083	0.103248	0.000273	394.415
264	OIVAL + GLU -> AKG + VAL				0.060557	0	0.45971	0.194825	0	1.45032	0.549225	0.0460144	0.0460144	0.549225	0.0460144	0.0460144	0.0603677	0	379.123	0.102907	0	382.931
265	THR -> OBUT + NH3		Isoleucine biosynthesis		0	0	572.178	0.0200596	0	1.6943	0	0	0	0	0	0	0	0	608.236	0	0	609.35
266	PYR + OBUT -> ABUT + CO2				0.0006132	0	0.275134	0.0275134	0	1.45032	0.00919462	0.0006132	0.0006132	0.00919462	0.0006132	0.0006132	0	-1.23189e-26	361.361	0.0002847	-1.95006e-27	366.994
267	ABUT + NADPH -> NADP + DIHYDROXYMETHYLPENTANOATE				0.0006132	0	0.275134	0.0275134	0	1.45032	0.00919462	0.0006132	0.0006132	0.00919462	0.0006132	0.0006132	0	0	361.361	0.0002847	0	366.994
268	DIHYDROXYMETHYLPENTANOATE -> OXOMETHYLPENTANOATE				0.0006132	0	0.275134	0.0275134	0	1.45032	0.00919462	0.0006132	0.0006132	0.00919462	0.0006132	0.0006132	0	-1.23189e-26	361.361	0.0002847	-2.27192e-27	366.994
269	OXOMETHYLPENTANOATE + GLU -> AKG + ILE				0.0006132	0	1000	0.0275134	0	1000	0.00919462	0	0	0.00919462	0	0	0	0	1000	0.161712	0	1000
270	ACCOA + OIVAL -> COA + IPPMAL		Leucine biosynthesis		0	0	156.464	0.0427986	2.8399e-29	0.746562	0.0384287	0	0	0.0384287	0	0	0	0	196.387	0	0	205.347
271	IPPMAL <-> CBHCAP				0	0	156.464	0.0427986	2.8399e-29	0.746562	0.0384287	0	0	0.0384287	0	0	0	0	196.387	0	4.64481e-27	205.347
272	CBHCAP + NAD -> NADH + OICAP				0	0	156.464	0.0427986	0	0.746562	0.0384287	-1.67254e-26	-1.67254e-26	0.0384287	-1.67254e-26	-1.67254e-26	0	0	196.387	0	1.13596e-26	205.347
273	OICAP -> MOP + CO2				0	0	156.464	0.0427986	2.8399e-29	0.746562	0.0384287	-1.67254e-26	-1.67254e-26	0.0384287	-1.67254e-26	-1.67254e-26	0	0	196.387	0	4.64481e-27	205.347
274	MOP + GLU -> AKG + LEU				0	0	1000	0.0427986	0	1000	0.0384287	-1.67254e-26	-1.67254e-26	0.0384287	-1.67254e-26	-1.67254e-26	0	0	1000	0	0	1000
275	OA + GLU <-> ASP + AKG		Aspartate biosynthesis		0.19957	-8.98741	1000	0.19957	-0.0438417	12.9966	0.206373	0.343662	0.343662	0.206373	0.343662	0.343662	0.198733	-240.575	1000	0.136081	-267.35	1000
276	ASP + ATP + GLN -> GLU + ASN + AMP + PPI		Asparagine biosynthesis		0.0227259	0.181807	763.631	0.0227259	0.0181807	2.6922	0.020395	0.0227437	0.0227437	0.020395	0.0227437	0.0227437	0.0231074	0.0187246	801.809	0.0223464	0.0202361	803.498
277	ASP + ATP -> ADP + BASP		Threonine biosynthesis		0.017556	0.222225	633.17	0.017556	0.0140448	2.04552	0.0430712	0.153989	0.153989	0.0430712	0.153989	0.153989	0.0189343	0.0135432	662.826	0.008151	0.0065208	663.974
278	BASP + NADPH -> NADP + PI + ASPSA				0.017556	0.222225	633.17	0.017556	0.0140448	2.04552	0.0430712	0.153989	0.153989	0.0430712	0.153989	0.153989	0.0189343	0.0135432	662.826	0.008151	0.0065208	663.974
279	ASPSA + NADPH -> NADP + HSER				0	0.0817772	632.81	-1.76199e-29	0	1.99799	0.000435326	0.106441	0.106441	0.000435326	0.106441	0.106441	0.0020053	0	662.79	0	1.22273e-29	663.954
280	HSER + ATP -> ADP + PHSER				0	0	632.699	-1.76199e-29	0	1.99478	0	0.106441	0.106441	0	0.106441	0.106441	0	0	662.787	0	0	663.952
281	PHSER -> THR + PI				0	0	632.699	0	0	1.99478	0	0.106441	0.106441	0	0.106441	0.106441	0	0	662.787	0	0	663.952
282	ASPSA + PYR -> DIHYDRODIPICOLINATE		Lysine biosynthesis		0.017556	0.140448	169.514	0.017556	0.0140448	0.772693	0.0426358	0.0475481	0.0475481	0.0426358	0.0475481	0.0475481	0.016929	0.0135432	202.068	0.008151	0.0065208	203.451
283	DIHYDRODIPICOLINATE + NADH + NADPH -> NAD + NADP + TETRAHYDRODIPICOLINATE				0.017556	0.140448	169.514	0.017556	0.0140448	0.772693	0.0426358	0.0475481	0.0475481	0.0426358	0.0475481	0.0475481	0.016929	0.0135432	202.068	0.008151	0.0065208	203.451
284	TETRAHYDRODIPICOLINATE + SUCCOA -> SAOPIM + COA				0.017556	0.140448	169.514	0.017556	0.0140448	0.772693	0.0426358	0.0475481	0.0475481	0.0426358	0.0475481	0.0475481	0.016929	0.0135432	202.068	0.008151	0.0065208	203.451
285	SAOPIM + GLU -> SDAPIM + AKG				0.017556	0.140448	169.514	0.017556	0.0140448	0.772693	0.0426358	0.0475481	0.0475481	0.0426358	0.0475481	0.0475481	0.016929	0.0135432	202.068	0.008151	0.0065208	203.451
286	SDAPIM -> DAPIM + SUCC				0.017556	0.140448	169.514	0.017556	0.0140448	0.772693	0.0426358	0.0475481	0.0475481	0.0426358	0.0475481	0.0475481	0.016929	0.0135432	202.068	0.008151	0.0065208	203.451
287	DAPIM <-> MDAPIM				0.017556	0.140448	169.514	0.017556	0.0140448	0.772693	0.0426358	0.0475481	0.0475481	0.0426358	0.0475481	0.0475481	0.016929	0.0135432	202.068	0.008151	0.0065208	203.451
288	MDAPIM -> LYS + CO2				0	0	169.338	0	0	0.755137	0.0268942	0.0299921	0.0299921	0.0268942	0.0299921	0.0299921	0	0	202.054	0	0	203.445
289	HSER + SUCCOA <-> OSLHSER + COA		Methionine biosynthesis		0	0	570.107	0	0	1.69671	0.000435326	-1.29064e-29	-1.29064e-29	0.000435326	-1.29064e-29	-1.29064e-29	0.0020053	-2.68213e-29	608.006	0	1.22273e-29	608.944
290	CYS + OSLHSER -> LLCT + SUCC				0	0	570.081	0	0	1.6943	0	0	0	0	0	0	0	0	608.004	0	0	608.943
291	LLCT -> HCYS + PYR + NH3				0	0	845.747	0	0	2.9729	0	0	0	0	0	0	0	0	879.026	0	0	880.887
292	HCYS + MTHPTGLU <-> THPTGLU + MET				0	0	0	0	0	0	0	0	0	0	0	0	0	0	0	0	0	0
293	HCYS + MTHF <-> THF + MET				0	0.0866828	364.628	-6.33554e-30	2.95823e-31	0.547078	0	0	0	0	0	0	0.0025966	1.99338e-05	381.93	0	0	382.696
294	PYR + NH3 + NADH <-> ALA + NAD		The pyruvate family (alanine)		0.262882	1.29732	1.64756	0.240197	0.209993	0.288397	0.272833	0.28844	0.28844	0.272833	0.28844	0.28844	0.360457	0.265214	38.1619	0.231667	0.217644	26.4609
295	3PG + NAD -> NADH + PHP		Serine biosynthesis		0.141912	0	841.276	0.139685	0	3.12237	0.127306	0.149533	0.149533	0.127306	0.149533	0.149533	0.142107	4.2914e-28	878.813	0.0889079	7.57306e-29	880.53
296	PHP + GLU -> AKG + 3PSER				0.141912	0	841.276	0.139685	0	3.12237	0.127306	0.149533	0.149533	0.127306	0.149533	0.149533	0.142107	4.2914e-28	878.813	0.0889079	7.57306e-29	880.53
297	3PSER -> PI + SER				0.141912	0	841.276	0.139685	0	3.12237	0.127306	0.149533	0.149533	0.127306	0.149533	0.149533	0.142107	0	878.813	0.0889079	0	880.53
298	SER + ACCOA -> COA + ASER		Cysteine biosynthesis		0.009639	0	563.886	0.00279848	0	1.90148	0	0.00964098	0.00964098	0	0.00964098	0.00964098	0.0102532	3.47099e-29	586.023	0.00578581	-2.52435e-29	587.261
299	ASER + H2S -> CYS + AC				0.009639	0	563.886	0.00279848	0	1.90148	0	0.00964098	0.00964098	0	0.00964098	0.00964098	0.0102532	0	586.023	0.00578581	0	587.261
300	ACCOA + HSER <-> COA + OAHSER				0	0	570.107	0	1.65661e-29	1.69671	0	1.29064e-29	1.29064e-29	0	1.29064e-29	1.29064e-29	0	0	608.006	0	0	608.944
301	CYS + OAHSER -> LLCT + AC				0	0	570.081	0	0	1.6943	0	0	0	0	0	0	0	0	608.004	0	0	608.943
302	OSLHSER + H2S -> HCYS + SUCC				0	0	381.236	0	0	1.23037	0.000435326	0	0	0.000435326	0	0	0.0020053	0	389.897	0	0	390.464
303	OAHSER + H2S -> HCYS + AC				0	0	381.236	0	0	1.23037	0	0	0	0	0	0	0	0	389.897	0	0	390.464
304	OSLHSER -> SUCC + OBUT + NH3				0	0	570.009	0	0	1.6943	0	0	0	0	0	0	0	0	608.004	0	0	608.943
305	SER + HCYS -> LLCT				0.0006132	0	845.829	0.00745372	0	2.97489	0.00919462	0.0006132	0.0006132	0.00919462	0.0006132	0.0006132	0	0	879.034	0.0002847	0	880.892
306	LLCT -> CYS + NH3 + OBUT				0.0006132	0	570.021	0.00745372	0	1.69732	0.00919462	0.0006132	0.0006132	0.00919462	0.0006132	0.0006132	0	0	608.006	0.0002847	0	608.946
307	MET + ATP -> PPI + PI + SAM				0.0006132	0.0049056	364.547	0.00745372	0.00049056	0.549394	0.00875929	0.0006132	0.0006132	0.00875929	0.0006132	0.0006132	0.0005913	0.00047304	381.93	0.0002847	0.00022776	382.7
308	SAH -> HCYS + ADN				0.0006132	0.0049056	364.547	0.00745372	0.00049056	0.549394	0.00875929	0.0006132	0.0006132	0.00875929	0.0006132	0.0006132	0.0005913	0.00047304	381.93	0.0002847	0.00022776	382.7
309	SAM -> SAH				0	0	364.542	0.00684052	0	0.548781	0.00820946	0	0	0.00820946	0	0	0	0	381.93	0	0	382.7
310	PRPP + ATP -> PPI + PRBATP		Histidine biosynthesis		0	0	178.167	0	0	0.451375	0	0.00756003	0.00756003	0	0.00756003	0.00756003	0	0	185.072	0	-2.20881e-28	185.463
311	PRBATP -> PPI + PRBAMP				0	0	178.167	0	1.33317e-28	0.451375	0	0.00756003	0.00756003	0	0.00756003	0.00756003	0	0	185.072	0	-2.20881e-28	185.463
312	PRBAMP -> PRFP				0	0	178.167	0	1.33317e-28	0.451375	0	0.00756003	0.00756003	0	0.00756003	0.00756003	0	0	185.072	0	-2.20881e-28	185.463
313	PRFP -> PRLP				0	0	178.167	0	1.33317e-28	0.451375	0	0.00756003	0.00756003	0	0.00756003	0.00756003	0	0	185.072	0	-2.20881e-28	185.463
314	PRLP + GLN -> GLU + AICAR + DIMGP				0	0	178.167	0	1.33317e-28	0.451375	0	0.00756003	0.00756003	0	0.00756003	0.00756003	0	-7.57306e-29	185.072	0	-2.20881e-28	185.463
315	DIMGP -> IMACP				0	0	178.167	0	1.33317e-28	0.451375	0	0.00756003	0.00756003	0	0.00756003	0.00756003	0	-7.57306e-29	185.072	0	-2.20881e-28	185.463
316	IMACP + GLU -> AKG + HISOLP				0	0	178.167	0	1.33317e-28	0.451375	0	0.00756003	0.00756003	0	0.00756003	0.00756003	0	-7.57306e-29	185.072	0	-2.20881e-28	185.463
317	HISOLP -> PI + HISOL				0	0	178.167	0	1.33317e-28	0.451375	0	0.00756003	0.00756003	0	0.00756003	0.00756003	0	-7.57306e-29	185.072	0	0	185.463
318	HISOL + 2 NAD -> HIS + 2 NADH				0	0	178.167	0	1.33317e-28	0.451375	0	0.00756003	0.00756003	0	0.00756003	0.00756003	0	-7.57306e-29	185.072	0	-2.20881e-28	185.463
319	E4P + PEP -> PI + 3DDAH7P		The shikimate pathway		0.00519652	0.18967	134.02	0.0143676	0.00415722	0.457594	0.0202793	0.00519652	0.00519652	0.0202793	0.00519652	0.00519652	0.00876401	0.00599311	152.306	0.0173911	0.0160569	155.131
320	3DDAH7P -> DQT + PI				0.00519652	0.18967	134.02	0.0143676	0.00415722	0.457594	0.0202793	0.00519652	0.00519652	0.0202793	0.00519652	0.00519652	0.00876401	0.00599311	152.306	0.0173911	0.0160569	155.131
321	DQT -> DHSK				0.00519652	0.18967	134.02	0.0143676	0.00415722	0.457594	0.0202793	0.00519652	0.00519652	0.0202793	0.00519652	0.00519652	0.00876401	0.00599311	152.306	0.0173911	0.0160569	155.131
322	DHSK + NADPH -> SME + NADP				0.00519652	0.18967	134.02	0.0143676	0.00415722	0.457594	0.0202793	0.00519652	0.00519652	0.0202793	0.00519652	0.00519652	0.00876401	0.00599311	152.306	0.0173911	0.0160569	155.131
323	SME + ATP -> ADP + SME3P				0.00519652	0.18967	134.02	0.0143676	0.00415722	0.457594	0.0202793	0.00519652	0.00519652	0.0202793	0.00519652	0.00519652	0.00876401	0.00599311	152.306	0.0173911	0.0160569	155.131
324	SME3P + PEP -> 3PSME + PI				0.00519652	0.18967	134.02	0.0143676	0.00415722	0.457594	0.0202793	0.00519652	0.00519652	0.0202793	0.00519652	0.00519652	0.00876401	0.00599311	152.306	0.0173911	0.0160569	155.131
325	3PSME -> PI + CHOR				0.00519652	0.18967	134.02	0.0143676	0.00415722	0.457594	0.0202793	0.00519652	0.00519652	0.0202793	0.00519652	0.00519652	0.00876401	0.00599311	152.306	0.0173911	0.0160569	155.131
326	CHOR + GLN -> GLU + PYR + AN		Tryptophan biosynthesis		0.00340312	0.027225	0.0340312	0.00340312	0.0027225	0.00340312	0.00305141	0.00340312	0.00340312	0.00305141	0.00340312	0.00340312	0.00396989	0.00331357	9.0098	0.00813202	0.00781602	10.9125
327	AN + PRPP -> PPI + NPRAN				0.00340312	0.027225	0.0340312	0.00340312	0.0027225	0.00340312	0.00305141	0.00340312	0.00340312	0.00305141	0.00340312	0.00340312	0.00396989	0.00331357	9.0098	0.00813202	0.00781602	10.9125
328	NPRAN -> CPAD5P				0.00340312	0.027225	0.0340312	0.00340312	0.0027225	0.00340312	0.00305141	0.00340312	0.00340312	0.00305141	0.00340312	0.00340312	0.00396989	0.00331357	9.0098	0.00813202	0.00781602	10.9125
329	CPAD5P -> CO2 + IGP				0.00340312	0.027225	0.0340312	0.00340312	0.0027225	0.00340312	0.00305141	0.00340312	0.00340312	0.00305141	0.00340312	0.00340312	0.00396989	0.00331357	9.0098	0.00813202	0.00781602	10.9125
330	IGP + SER -> G3P + TRP				0.00340312	0.027225	0.0340312	0.00340312	0.0027225	0.00340312	0.00305141	0.00340312	0.00340312	0.00305141	0.00340312	0.00340312	0.00396989	0.00331357	9.0098	0.00813202	0.00781602	10.9125
331	CHOR <-> PHEN		Tyrosine and phenylalanine biosynthesis		0	0.148098	133.968	0.00917112	1.35371e-30	0.452398	0.0156199	0	0	0.0156199	0	0	0.00306478	0.00129606	150.222	0.00842639	0.00757478	152.703
332	PHEN -> CO2 + PHPYR				0	0.0853247	133.875	0	0	0.452398	0.00572886	0	0	0.00572886	0	0	0	0	146.613	0	0	148.579
333	PHPYR + GLU <-> AKG + PHE				0	0.0853247	0.13068	8.47409e-32	-0.0135157	0.00712984	0.00572886	-0.0107524	-0.0107524	0.00572886	-0.0107524	-0.0107524	0	-0.00357177	10.2095	0	-0.00132401	14.1816
334	PHEN + NAD -> 4HPP + CO2 + NADH				0	0.062773	133.837	0.00917112	0	0.365093	0.009891	0	0	0.009891	0	0	0.00306478	0.00129606	147.864	0.00842639	0.00757478	149.554
335	4HPP + GLU -> AKG + TYR				0	0	0	0	0	0	0	0	0	0	0	0	0	0	0	0	0	0
336	R5P + ATP <-> PRPP + AMP		4.2 NUCLEOTIDE BIOSYNTHESIS		0.10058	0.804636	365.346	0.10742	0.0804636	0.656917	0.0983941	0.10814	0.10814	0.0983941	0.10814	0.10814	0.0976927	0.0782952	382.008	0.0540355	0.0450109	382.745
337	CAP + ASP -> CAASP + PI		Pyrimidines		0.047732	0.381856	0.47732	0.047732	0.0381856	0.047732	0.0427989	0.047732	0.047732	0.0427989	0.047732	0.047732	0.0460415	0.0368361	0.231791	0.0222504	0.0178181	0.170397
338	CAASP <-> DOROA				0.047732	0.381856	0.47732	0.047732	0.0381856	0.047732	0.0427989	0.047732	0.047732	0.0427989	0.047732	0.047732	0.0460415	0.0368361	0.231791	0.0222504	0.0178181	0.170397
339	DOROA + O2 <-> H2O2 + OROA				-0.0026754	-999.618	1000	-0.0026754	-10.7082	3.1127	-0.00105823	-0.0026754	-0.0026754	-0.00105823	-0.0026754	-0.0026754	-0.00257985	-999.963	1000	-0.00124215	-999.982	1000
340	DOROA + MK <-> MKH2 + OROA				0.0504074	-999.618	1000	0.0504074	-3.06497	10.7559	0.0438572	0.0504074	0.0504074	0.0438572	0.0504074	0.0504074	0.0486214	-999.963	1000	0.0234925	-999.982	1000
341	OROA + PRPP <-> PPI + OMP				0.047732	0.381856	0.47732	0.047732	0.0381856	0.047732	0.0427989	0.047732	0.047732	0.0427989	0.047732	0.047732	0.0460415	0.0368361	0.231791	0.0222504	0.0178181	0.170397
342	OMP -> CO2 + UMP				0.047732	0.381856	0.47732	0.047732	0.0381856	0.047732	0.0427989	0.047732	0.047732	0.0427989	0.047732	0.047732	0.0460415	0.0368361	0.231791	0.0222504	0.0178181	0.170397
343	ATP + UMP <-> ADP + UDP				0.0632398	0.505919	0.632398	0.0632398	0.0505919	0.0632398	0.056704	0.0632398	0.0632398	0.056704	0.0632398	0.0632398	0.0609955	0.0487992	0.246745	0.0294504	0.0235781	0.177597
344	UDP + ATP <-> UTP + ADP				0.115664	0.925314	1.17922	0.115664	0.0925314	0.117922	0.10371	0.115664	0.115664	0.10371	0.115664	0.115664	0.111548	0.0892409	0.299474	0.0537903	0.0430501	0.202985
345	UTP + GLN + ATP -> GLU + CTP + ADP + PI				0	0	0.322545	0	0	0.0322545	0	0.0299965	0.0299965	0	0.0299965	0.0299965	0	0	0.139053	0.0139822	0	0.106916
346	ATP + UTP + NH3 -> ADP + PI + CTP				0.0299965	0	0.322545	0.0299965	0	0.0322545	0.0268964	0	0	0.0268964	0	0	0.0289335	0	0.139053	0	0	0.106916
347	CDP + ATP <-> CTP + ADP				0.0632524	0.487956	0.632524	0.0632524	0.0487956	0.0632524	0.0567153	0.0632524	0.0632524	0.0567153	0.0632524	0.0632524	0.0609934	0.0470528	0.060993	0.0293672	0.022655	0.0293664
348	CDP + RTHIO -> DCDP + OTHIO				0.00589176	0.0471341	0.0814968	0.00589176	0.00471341	0.00814968	0.00528286	0.00589177	0.00589177	0.00528286	0.00589177	0.00589177	0.00568134	0.00454515	0.00785924	0.00273546	0.00218848	0.00378491
349	DCDP + ATP <-> DCTP + ADP				0.00589176	0.0471341	0.0814968	0.00589176	0.00471341	0.00814968	0.00528286	0.00589177	0.00589177	0.00528286	0.00589177	0.00589177	0.00568134	0.00454515	0.00785924	0.00273546	0.00218848	0.00378491
350	THY + DR1P <-> DT + PI				0	0	0	0	0	0	0	0	0	0	0	0	0	0	0	0	0	0
351	DT + ATP -> ADP + DTMP				0	0	0	0	0	0	0	0	0	0	0	0	0	0	0	0	0	0
352	DCTP -> DUTP + NH3				0	0	0.0225792	0	0	0.00225792	0	0	0	0	0	0	0	0	0.00217745	0	0	0.00104863
353	DUTP -> PPI + DUMP				0.00225792	0.0180634	0.0225792	0.00225792	0.00180634	0.00225792	0.00202457	0.00225792	0.00225792	0.00202457	0.00225792	0.00225792	0.00217728	0.00174185	0.00217745	0.00104832	0.000838697	0.00104863
354	METTHF + DUMP + FADH2 <-> THF + DTMP + FAD				0.00225792	0.0180634	0.0225792	0.00225792	0.00180634	0.00225792	0.00202457	0.00225792	0.00225792	0.00202457	0.00225792	0.00225792	0.00217728	0.00174185	0.00217745	0.00104832	0.000838697	0.00104863
355	DTMP + ATP <-> DTDP + ADP				0.00225792	0.0180634	0.0225792	0.00225792	0.00180634	0.00225792	0.00202457	0.00225792	0.00225792	0.00202457	0.00225792	0.00225792	0.00217728	0.00174185	0.00217745	0.00104832	0.000838697	0.00104863
356	DTDP + ATP <-> DTTP + ADP				0.00225792	0.0180634	0.0225792	0.00225792	0.00180634	0.00225792	0.00202457	0.00225792	0.00225792	0.00202457	0.00225792	0.00225792	0.00217728	0.00174185	0.00217745	0.00104832	0.000838697	0.00104863
357	CMP + ATP <-> ADP + CDP				0.0691442	0.553153	0.691442	0.0691442	0.0553153	0.0691442	0.0619982	0.0691442	0.0691442	0.0619982	0.0691442	0.0691442	0.0666747	0.0533398	0.0666747	0.0321027	0.0256821	0.0321027
358	OTHIO + NADPH -> RTHIO + NAD				0.0259384	0.29419	0.385067	0.0190978	0.0130395	0.0313778	0.0150502	0.0259404	0.0259404	0.0150502	0.0259404	0.0259404	0.0279757	0.0203966	9.03123	0.0133534	0.00726586	5.46517
359	DCMP + ATP <-> ADP + DCDP				0	0	0	0	0	0	0	0	0	0	0	0	0	0	0	0	0	0
360	DU + ATP -> DUMP + ADP				0	0	0	0	0	0	0	0	0	0	0	0	0	0	0	0	0	0
361	DU + PI <-> URA + DR1P				0	0	0	0	0	0	0	0	0	0	0	0	0	0	0	0	0	0
362	URA + PRPP -> UMP + PPI				0	0	0	0	0	0	0	0	0	0	0	0	0	0	0	0	0	0
363	URA + R5P <-> PURI5P				0	0	0	0	0	0	0	0	0	0	0	0	0	0	0	0	0	0
364	UDPG + NAD -> UDPDGLUC + NADH				0	0	0	0	0	0	0	0	0	0	0	0	0	0	0	0	0	0
365	PRPP + GLN -> PPI + GLU + PRAM		Purines		0.047336	0.378688	122.124	0.047336	0.0378688	0.334333	0.0424438	0.047336	0.047336	0.0424438	0.047336	0.047336	0.0456482	0.0365191	127.015	0.0226742	0.0182787	127.264
366	PRAM + ATP + GLY <-> ADP + PI + GAR				0.047336	0.378688	122.124	0.047336	0.0378688	0.334333	0.0424438	0.047336	0.047336	0.0424438	0.047336	0.047336	0.0456482	0.0365191	127.015	0.0226742	0.0182787	127.264
367	GAR + FTHF -> THF + FGAR				0.047336	0.378688	122.124	0.047336	0.0378688	0.334333	0.0424438	0.047336	0.047336	0.0424438	0.047336	0.047336	0.0456482	0.0365191	127.015	0.0226742	0.0182787	127.264
368	FGAR + ATP + GLN -> GLU + ADP + PI + FGAM				0.047336	0.378688	122.124	0.047336	0.0378688	0.334333	0.0424438	0.047336	0.047336	0.0424438	0.047336	0.047336	0.0456482	0.0365191	127.015	0.0226742	0.0182787	127.264
369	FGAM + ATP -> ADP + PI + AIR				0.047336	0.378688	122.124	0.047336	0.0378688	0.334333	0.0424438	0.047336	0.047336	0.0424438	0.047336	0.047336	0.0456482	0.0365191	127.015	0.0226742	0.0182787	127.264
370	AIR + CO2 + ATP -> CAIR + ADP + PI				0.047336	0.378688	122.124	0.047336	0.0378688	0.334333	0.0424438	0.047336	0.047336	0.0424438	0.047336	0.047336	0.0456482	0.0365191	127.015	0.0226742	0.0182787	127.264
371	CAIR + ATP + ASP <-> ADP + PI + SAICAR				0.047336	0.378688	122.124	0.047336	0.0378688	0.334333	0.0424438	0.047336	0.047336	0.0424438	0.047336	0.047336	0.0456482	0.0365191	127.015	0.0226742	0.0182787	127.264
372	SAICAR <-> FUM + AICAR				0.047336	0.378688	122.124	0.047336	0.0378688	0.334333	0.0424438	0.047336	0.047336	0.0424438	0.047336	0.047336	0.0456482	0.0365191	127.015	0.0226742	0.0182787	127.264
373	AICAR + FTHF <-> THF + PRFICA				0.047336	0.378688	178.545	0.047336	0.0378688	0.498868	0.0424438	0.054896	0.054896	0.0424438	0.054896	0.054896	0.0456482	0.0365191	185.109	0.0226742	0.0182787	185.481
374	PRFICA <-> IMP				0.047336	0.378688	178.545	0.047336	0.0378688	0.498868	0.0424438	0.054896	0.054896	0.0424438	0.054896	0.054896	0.0456482	0.0365191	185.109	0.0226742	0.0182787	185.481
375	ATP -> cAMP + PPI				0	0	763.449	0	0	2.66947	0	0	0	0	0	0	0	0	801.79	0	0	803.478
376	GTP -> cGMP + PPI				0	0	763.449	0	0	2.66947	0	0	0	0	0	0	0	0	801.79	0	0	803.478
377	cAMP -> AMP				0	0	763.449	0	0	2.66947	0	0	0	0	0	0	0	0	801.79	0	0	803.478
378	cGMP -> GMP				0	0	763.449	0	0	2.66947	0	0	0	0	0	0	0	0	801.79	0	0	803.478
379	DGMP + ATP <-> DGDP + ADP				0	0	0	0	0	0	0	1.74029e-24	1.74029e-24	0	1.74029e-24	1.74029e-24	0	0	0	0	0	0
380	GMP + DATP <-> GDP + DADP				0	-999.774	999.982	0	-999.977	999.998	-0.00202457	-999.972	-999.972	-0.00202457	-999.972	-999.972	0	-999.978	999.998	0	-999.989	999.999
381	DUDP + ATP <-> DUTP + ADP				0.00225792	0	0.0225792	0.00225792	0	0.00225792	0.00202457	0.00225792	0.00225792	0.00202457	0.00225792	0.00225792	0.00217728	-7.22224e-35	0.00217728	0.00104832	2.40741e-34	0.00104832
382	IDP + ATP <-> ITP + ADP				0	0	0	0	0	0	0	0	0	0	0	0	0	0	0	0	0	0
383	UDP + RTHIO -> OTHIO + DUDP				0.00225792	0	0.0225792	0.00225792	0	0.00225792	0.00202457	0.00225792	0.00225792	0.00202457	0.00225792	0.00225792	0.00217728	0	0.00217728	0.00104832	0	0.00104832
384	AD + PRPP -> PPI + AMP				0.0006132	0	364.547	0.00745372	0	0.549394	0.00875929	0.0006132	0.0006132	0.00875929	0.0006132	0.0006132	0.0005913	0	381.93	0.0002847	0	382.7
385	GN + PRPP -> PPI + GMP				0	0	0	0	0	0	0	0	0	0	0	0	0	0	0	0	0	0
386	HYXN + PRPP -> PPI + IMP				0	0	296.194	0	0	0.493046	0	0	0	0	0	0	0	0	310.318	0	0	310.944
387	XAN + PRPP -> PPI + XMP				0	0	0.282024	0	0	0.0282024	0	-1.44361e-29	-1.44361e-29	0	-1.44361e-29	-1.44361e-29	0	0	0.0640718	0	0	1.10045
388	DIN + PI <-> HYXN + DR1P				0	0	296.194	0	0	0.493046	0	1.44445e-34	1.44445e-34	0	1.44445e-34	1.44445e-34	0	0	310.318	0	0	310.944
389	DA + PI <-> AD + DR1P				0	-296.194	0	0	-0.493046	0	0	-1.44445e-34	-1.44445e-34	0	-1.44445e-34	-1.44445e-34	0	-310.318	0	0	-310.944	0
390	DG + PI <-> GN + DR1P				0	0	0	0	0	0	0	0	0	0	0	0	0	0	0	0	0	0
391	HYXN + R1P <-> INS + PI				0	-296.194	0	0	-0.493046	0	0	1.44445e-34	1.44445e-34	0	1.44445e-34	1.44445e-34	0	-310.318	0	0	-310.944	0
392	AD + R1P <-> PI + ADN				-0.0006132	-364.547	0	-0.00745372	-0.549394	0	-0.00875929	-0.0006132	-0.0006132	-0.00875929	-0.0006132	-0.0006132	-0.0005913	-381.93	0	-0.0002847	-382.7	0
393	GN + R1P <-> PI + GSN				0	0	0	0	0	0	0	0	0	0	0	0	0	0	0	0	0	0
394	XAN + R1P <-> PI + XTSINE				0	0	0	0	0	0	0	1.44361e-29	1.44361e-29	0	1.44361e-29	1.44361e-29	0	0	0	0	0	0
395	ADN -> INS + NH3				0	0	296.194	0	0	0.493046	0	0	0	0	0	0	0	0	310.318	0	0	310.944
396	DA -> DIN + NH3				0	0	296.194	0	0	0.493046	0	0	0	0	0	0	0	0	310.318	0	0	310.944
397	XAN + NAD -> URATE + NADH				0	0	121.745	0	4.03897e-28	0.286997	0	0	0	0	0	0	0	0	126.978	0	0	127.246
398	HYXN + NAD -> XAN + NADH				0	0	121.88	0	-1.61559e-27	0.298783	0	0	0	0	0	0	0	3.23117e-26	126.992	0	0	127.252
399	URATE + O2 -> ATN + CO2 + H2O2				0	0	121.745	0	0	0.286997	0	-3.18069e-27	-3.18069e-27	0	-3.18069e-27	-3.18069e-27	0	3.23117e-26	126.978	0	0	127.246
400	ATN <-> ATT				0	0	121.745	0	-8.07794e-28	0.286997	0	-1.13443e-27	-1.13443e-27	0	-1.13443e-27	-1.13443e-27	0	3.23117e-26	126.978	0	0	127.246
401	ATT <-> UGC + UREA				0	0	121.745	0	-8.07794e-28	0.286997	0	-1.13443e-27	-1.13443e-27	0	-1.13443e-27	-1.13443e-27	0	3.23117e-26	126.978	0	0	127.246
402	UGC <-> GLX + 2 NH3 + CO2				0	0	121.745	0	-8.07794e-28	0.286997	0	-1.13443e-27	-1.13443e-27	0	-1.13443e-27	-1.13443e-27	0	3.23117e-26	126.978	0	0	127.246
403	DGTP -> DG + H5P3O10				0	0	0	0	0	0	0	0	0	0	0	0	0	0	0	0	0	0
404	ATP + GTP -> ppGpp + AMP				0	0	508.966	0	0	1.55719	0	0	0	0	0	0	0	0	534.527	0	0	535.652
405	ppGpp -> GDP + PPI				0	0	508.966	0	0	1.55719	0	0	0	0	0	0	0	0	534.527	0	0	535.652
406	IMP + GTP + ASP -> GDP + PI + ASUC		ATP, dATP		0.0191335	0.153068	296.347	0.0191335	0.0153068	0.519736	0.0171561	0.0266936	0.0266936	0.0171561	0.0266936	0.0266936	0.0184502	0.0147601	310.333	0.00892503	0.00714834	310.951
407	ASUC <-> FUM + AMP				0.0191335	0.153068	296.347	0.0191335	0.0153068	0.519736	0.0171561	0.0266936	0.0266936	0.0171561	0.0266936	0.0266936	0.0184502	0.0147601	310.333	0.00892503	0.00714834	310.951
408	ATP + AMP <-> ADP + ADP				0.204091	1.71941	1000	0.210931	0.163273	6.45874	0.191269	0.230024	0.230024	0.191269	0.230024	0.230024	0.202814	0.160877	1000	0.133591	0.114954	1000
409	ADP + RTHIO -> DADP + OTHIO				0.00225792	0.0180634	0.0225792	0.00225792	0.00180634	0.00225792	0.00202457	0.00225792	0.00225792	0.00202457	0.00225792	0.00225792	0.00217728	0.00174182	0.00217728	0.00104832	0.000838656	0.00104832
410	DADP + ATP <-> DATP + ADP				0.00225792	-999.756	1000	0.00225792	-999.976	1000	0	-999.97	-999.97	0	-999.97	-999.97	0.00217728	-999.976	1000	0.00104832	-999.988	1000
411	IMP + NAD -> NADH + XMP		GTP, dGTP		0.0282024	0	0.282024	0.0282024	0	0.0282024	0.0252877	0.0282024	0.0282024	0.0252877	0.0282024	0.0282024	0.027198	0	0.0640784	0.0137492	0	1.10355
412	XMP + ATP + GLN -> GLU + AMP + PPI + GMP				0.0282024	0.22562	0.282024	0.0282024	0.022562	0.0282024	0.0252877	0.0282024	0.0282024	0.0252877	0.0282024	0.0282024	0.027198	0.021759	0.0640784	0.0137492	0.0111304	1.10355
413	GMP + ATP <-> GDP + ADP				0.0282024	-999.756	1000	0.0282024	-999.976	1000	0.0273123	1000	1000	0.0273123	1000	1000	0.027198	-999.976	1000	0.0137492	-999.988	1000
414	GDP + ATP <-> GTP + ADP				0.0414442	0.331554	1000	0.0414442	0.0331554	4.86279	0.037161	0.0490042	0.0490042	0.037161	0.0490042	0.0490042	0.0399669	0.0319741	1000	0.155844	0.0160904	1000
415	GDP + RTHIO -> DGDP + OTHIO				0.00589176	0.0471341	0.0589176	0.00589176	0.00471341	0.00589176	0.00528286	0.00589177	0.00589177	0.00528286	0.00589177	0.00589177	0.00568134	0.00454507	0.00568142	0.00273546	0.00218837	0.00273546
416	DGDP + ATP <-> DGTP + ADP				0.00589176	0.0471341	0.0589176	0.00589176	0.00471341	0.00589176	0.00528286	0.00589177	0.00589177	0.00528286	0.00589177	0.00589177	0.00568134	0.00454507	0.00568142	0.00273546	0.00218837	0.00273546
417	MALCOA + ACP -> MALACP + COA		Fatty acids biosynthesis (Path I)		0.134268	1.07415	1000	0.134268	0.107415	4.80584	0.120392	0.134268	0.134268	0.120392	0.134268	0.134268	0.129473	0.103578	1000	0.0623389	0.0498711	1000
418	ACCOA + ACP -> ACACP + COA				0.00572765	0.0458212	499.509	0.00572765	0.00458212	2.34152	0.0051357	0.00572765	0.00572765	0.0051357	0.00572765	0.00572765	0.00552309	0.00441847	499.953	0.00265927	0.00212741	499.977
419	ACACP + 4 MALACP + 8 NADPH -> 8 NADP + C100ACP + 4 CO2 + 4 ACP				0	0	0	0	0	0	0	0	0	0	0	0	0	0	0	0	0	0
420	ACACP + 5 MALACP + 10 NADPH -> 10 NADP + C120ACP + 5 CO2 + 5 ACP				0	0	0	0	0	0	0	0	0	0	0	0	0	0	0	0	0	0
421	ACACP + 6 MALACP + 12 NADPH -> 12 NADP + C140ACP + 6 CO2 + 6 ACP				0.00115145	0.00921163	0.0115145	0.00115145	0.000921163	0.00115145	0.00103245	0.00115145	0.00115145	0.00103245	0.00115145	0.00115145	0.00111033	0.000888264	0.00111033	0.000534603	0.000427683	0.000534603
422	ACACP + 6 MALACP + 11 NADPH -> 11 NADP + C141ACP + 6 CO2 + 6 ACP				0	0	0	0	0	0	0	0	0	0	0	0	0	0	0	0	0	0
423	ACACP + 7 MALACP + 14 NADPH -> 14 NADP + C160ACP + 7 CO2 + 7 ACP				0.0039191	0.0313528	0.039191	0.0039191	0.00313528	0.0039191	0.00351406	0.0039191	0.0039191	0.00351406	0.0039191	0.0039191	0.00377913	0.0030233	0.00377913	0.00181958	0.00145567	0.00181958
424	ACACP + 7 MALACP + 13 NADPH -> 13 NADP + C161ACP + 7 CO2 + 7 ACP				0	0	0	0	0	0	0	0	0	0	0	0	0	0	0	0	0	0
425	ACACP + 8 MALACP + 16 NADPH -> 16 NADP + C180ACP + 8 CO2 + 8 ACP				0	0	0	0	0	0	0	0	0	0	0	0	0	0	0	0	0	0
426	ACACP + 8 MALACP + 15 NADPH -> 15 NADP + C181ACP + 8 CO2 + 8 ACP				0.000657098	0.00525678	0.00657098	0.000657098	0.000525678	0.000657098	0.000589187	0.000657098	0.000657098	0.000589187	0.000657098	0.000657098	0.00063363	0.000506904	0.00063363	0.000305081	0.000244065	0.000305081
427	ACACP + 8 MALACP + 14 NADPH -> 14 NADP + C182ACP + 8 CO2 + 8 ACP				0	0	0	0	0	0	0	0	0	0	0	0	0	0	0	0	0	0
428	PROPIONYLCOA + ACP -> PROPIONYLACP + COA				0.0145861	0.116689	0.145861	0.0145861	0.0116689	0.0145861	0.0130786	0.0145861	0.0145861	0.0130786	0.0145861	0.0145861	0.0140651	0.0112521	0.0140651	0.0067721	0.00541768	0.0067721
429	PROPIONYLACP + 6 MALACP + 12 NADPH -> 12 NADP + C150ACP + 6 CO2 + 6 ACP				0.00743331	0.0594665	0.0743331	0.00743331	0.00594665	0.00743331	0.00666508	0.00743331	0.00743331	0.00666508	0.00743331	0.00743331	0.00716783	0.00573427	0.00716783	0.00345118	0.00276094	0.00345118
430	PROPIONYLACP + 7 MALACP + 14 NADPH -> 14 NADP + C170ACP + 7 CO2 + 7 ACP				0.00715276	0.0572221	0.0715276	0.00715276	0.00572221	0.00715276	0.00641353	0.00715276	0.00715276	0.00641353	0.00715276	0.00715276	0.0068973	0.00551784	0.0068973	0.00332092	0.00265674	0.00332092
431	ACACP + 2 MALACP + 4 NADPH -> 4 NADP + C060ACP + 2 CO2 + 2 ACP				0	0	499.463	1.3953e-29	0	2.33579	0	0	0	0	0	0	0	0	499.948	0	-3.1302e-27	499.975
432	C060ACP + COA -> C060COA + ACP				0	-4.07052e-28	499.463	0	0	2.33579	0	0	0	0	0	0	0	1.89327e-28	499.948	0	0	499.975
433	2 ACCOA <-> COA + AACCOA		Fatty acids biosynthesis (Path II)		0	-607.702	-1.19907e-28	-1.3953e-29	-2.40832	0	0	-0.00140117	-0.00140117	0	-0.00140117	-0.00140117	0	-619.087	3.1302e-27	0	-619.628	0
434	AACCOA + 2 NADH <-> 2 NAD + C040COA				0	0	0	0	0	0	0	0	0	0	0	0	0	0	0	0	0	0
435	AACCOA + ACCOA + 4 NADH <-> 4 NAD + C060COA + COA				0	-499.463	-1.19907e-28	-1.3953e-29	-2.33579	0	0	0	0	0	0	0	0	-499.948	0	0	-499.975	0
436	AACCOA + 2 ACCOA + 6 NADH <-> 6 NAD + C080COA + 2 COA				0	0	0	0	0	0	0	0	0	0	0	0	0	0	0	0	0	0
437	GL3P + 0.094 C140ACP + 0.294 C150ACP + 0.262 C160ACP + 0.293 C170ACP + 0.057 C181ACP -> AGL3P + ACP		synthesis of phosphatidylethanolamine		0	0	0.0545454	0	0	0.00545454	0.00489082	0	0	0.00489082	0	0	0	0	0.00525974	0	0	0.00253247
438	DHAP + 0.094 C140ACP + 0.294 C150ACP + 0.262 C160ACP + 0.293 C170ACP + 0.057 C181ACP -> ADHAP + ACP				0.00545454	0	0.0545454	0.00545454	0	0.00545454	0	0.00545454	0.00545454	0	0.00545454	0.00545454	0.00525974	0	0.00525974	0.00253247	0	0.00253247
439	ADHAP + NADPH -> AGL3P + NADP				0.00545454	0	0.0545454	0.00545454	0	0.00545454	0	0.00545454	0.00545454	0	0.00545454	0.00545454	0.00525974	0	0.00525974	0.00253247	0	0.00253247
440	AGL3P + 0.094 C140ACP + 0.294 C150ACP + 0.262 C160ACP + 0.293 C170ACP + 0.057 C181ACP -> PA + ACP				0.00545454	0.0436363	0.0545454	0.00545454	0.00436363	0.00545454	0.00489082	0.00545454	0.00545454	0.00489082	0.00545454	0.00545454	0.00525974	0.00420779	0.00525974	0.00253247	0.00202597	0.00253247
441	PA + CTP <-> CDPDG + PPI				0.00545454	0.0436363	0.0545454	0.00545454	0.00436363	0.00545454	0.00489082	0.00545454	0.00545454	0.00489082	0.00545454	0.00545454	0.00525974	0.00420779	0.00525974	0.00253247	0.00202597	0.00253247
442	CDPDG + SER <-> CMP + PS				0.00411642	0.0329314	0.0411642	0.00411642	0.00329314	0.00411642	0.00369099	0.00411642	0.00411642	0.00369099	0.00411642	0.00411642	0.00396941	0.00317552	0.00396941	0.0019112	0.00152896	0.0019112
443	PS -> PE + CO2				0.00411642	0.0329314	0.0411642	0.00411642	0.00329314	0.00411642	0.00369099	0.00411642	0.00411642	0.00369099	0.00411642	0.00411642	0.00396941	0.00317552	0.00396941	0.0019112	0.00152896	0.0019112
444	DHAP + NADH <-> GL3P + NAD		synthesis of phosphatidylglycerol		0.0617123	0.493698	1000	0.0617123	0.0493698	10.7721	0.0602252	0.0617123	0.0617123	0.0602252	0.0617123	0.0617123	0.0595083	0.0476066	1000	0.0286521	0.0229217	1000
445	CDPDG + GL3P <-> CMP + PGP				0.00114156	0.00913248	0.0114156	0.00114156	0.000913248	0.00114156	0.00102358	0.00114156	0.00114156	0.00102358	0.00114156	0.00114156	0.00110079	0.000880632	0.00110079	0.00053001	0.000424008	0.00053001
446	PGP -> PI + PG				0.00114156	0.00913248	0.0114156	0.00114156	0.000913248	0.00114156	0.00102358	0.00114156	0.00114156	0.00102358	0.00114156	0.00114156	0.00110079	0.000880632	0.00110079	0.00053001	0.000424008	0.00053001
447	CDPDG + PG -> CMP + CL		#synthesis of cardiolipin		0.00019656	0.00157248	0.0019656	0.00019656	0.000157248	0.00019656	0.000176246	0.00019656	0.00019656	0.000176246	0.00019656	0.00019656	0.00018954	0.000151632	0.00018954	9.126e-05	7.3008e-05	9.126e-05
448	GL3P + CTP -> PPI + CDPGL		Biosynthesis of 12 residues chain		0.0574358	0.459487	0.574358	0.0574358	0.0459487	0.0574358	0.0514999	0.0574358	0.0574358	0.0514999	0.0574358	0.0574358	0.0553846	0.0443076	0.0553846	0.0266666	0.0213333	0.0266666
449	12 CDPGL -> 12 CMP + POLYGP				0.00478632	0.0382906	0.0478632	0.00478632	0.00382906	0.00478632	0.00429166	0.00478632	0.00478632	0.00429166	0.00478632	0.00478632	0.00461538	0.0036923	0.00461538	0.00222222	0.00177778	0.00222222
450	PYR + G3P -> DX5P + CO2		Polyprenoids biosynthesis		0.0055188	0.0441504	0.055188	0.0055188	0.00441504	0.0055188	0.00494843	0.0055188	0.0055188	0.00494843	0.0055188	0.0055188	0.0053217	0.00425736	0.0053217	0.0025623	0.00204984	0.0025623
451	DX5P + NADPH -> MDE4P + NADP				0.0055188	0.0441504	0.055188	0.0055188	0.00441504	0.0055188	0.00494843	0.0055188	0.0055188	0.00494843	0.0055188	0.0055188	0.0053217	0.00425736	0.0053217	0.0025623	0.00204984	0.0025623
452	MDE4P + CTP -> CDPMDE + PPI				0.0055188	0.0441504	0.055188	0.0055188	0.00441504	0.0055188	0.00494843	0.0055188	0.0055188	0.00494843	0.0055188	0.0055188	0.0053217	0.00425736	0.0053217	0.0025623	0.00204984	0.0025623
453	CDPMDE + ATP -> 2PCDPMDE + ADP				0.0055188	0.0441504	0.055188	0.0055188	0.00441504	0.0055188	0.00494843	0.0055188	0.0055188	0.00494843	0.0055188	0.0055188	0.0053217	0.00425736	0.0053217	0.0025623	0.00204984	0.0025623
454	2PCDPMDE -> MDECPP + CMP				0.0055188	0.0441504	0.055188	0.0055188	0.00441504	0.0055188	0.00494843	0.0055188	0.0055188	0.00494843	0.0055188	0.0055188	0.0053217	0.00425736	0.0053217	0.0025623	0.00204984	0.0025623
455	MDECPP + NADH -> NAD + HMB4PP				0.0055188	0.0441504	0.055188	0.0055188	0.00441504	0.0055188	0.00494843	0.0055188	0.0055188	0.00494843	0.0055188	0.0055188	0.0053217	0.00425736	0.0053217	0.0025623	0.00204984	0.0025623
456	HMB4PP + NADH -> NAD + IPP				0.0055188	0.0441504	0.055188	0.0055188	0.00441504	0.0055188	0.00494843	0.0055188	0.0055188	0.00494843	0.0055188	0.0055188	0.0053217	0.00425736	0.0053217	0.0025623	0.00204984	0.0025623
457	IPP <-> DMPP				0.0006132	0.0049056	0.006132	0.0006132	0.00049056	0.0006132	0.000549826	0.0006132	0.0006132	0.000549826	0.0006132	0.0006132	0.0005913	0.00047304	0.0005913	0.0002847	0.00022776	0.0002847
458	DMPP + IPP -> GPP + PPI				0.0006132	0.0049056	0.006132	0.0006132	0.00049056	0.0006132	0.000549826	0.0006132	0.0006132	0.000549826	0.0006132	0.0006132	0.0005913	0.00047304	0.0005913	0.0002847	0.00022776	0.0002847
459	GPP + IPP -> FPP + PPI				0.0006132	0.0049056	0.006132	0.0006132	0.00049056	0.0006132	0.000549826	0.0006132	0.0006132	0.000549826	0.0006132	0.0006132	0.0005913	0.00047304	0.0005913	0.0002847	0.00022776	0.0002847
460	FPP + IPP -> GGPP + PPI				0.0006132	0.0049056	0.006132	0.0006132	0.00049056	0.0006132	0.000549826	0.0006132	0.0006132	0.000549826	0.0006132	0.0006132	0.0005913	0.00047304	0.0005913	0.0002847	0.00022776	0.0002847
461	GGPP + IPP -> PPPP + PPI				0.0006132	0.0049056	0.006132	0.0006132	0.00049056	0.0006132	0.000549826	0.0006132	0.0006132	0.000549826	0.0006132	0.0006132	0.0005913	0.00047304	0.0005913	0.0002847	0.00022776	0.0002847
462	PPPP + IPP -> HPPP + PPI				0.0006132	0.0049056	0.006132	0.0006132	0.00049056	0.0006132	0.000549826	0.0006132	0.0006132	0.000549826	0.0006132	0.0006132	0.0005913	0.00047304	0.0005913	0.0002847	0.00022776	0.0002847
463	HPPP + IPP -> HEPPP + PPI				0.0006132	0.0049056	0.006132	0.0006132	0.00049056	0.0006132	0.000549826	0.0006132	0.0006132	0.000549826	0.0006132	0.0006132	0.0005913	0.00047304	0.0005913	0.0002847	0.00022776	0.0002847
464	HEPPP + IPP -> OPP + PPI				0.0006132	0.0049056	0.006132	0.0006132	0.00049056	0.0006132	0.000549826	0.0006132	0.0006132	0.000549826	0.0006132	0.0006132	0.0005913	0.00047304	0.0005913	0.0002847	0.00022776	0.0002847
465	OPP + IPP -> NPP + PPI				0.0006132	0.0049056	0.006132	0.0006132	0.00049056	0.0006132	0.000549826	0.0006132	0.0006132	0.000549826	0.0006132	0.0006132	0.0005913	0.00047304	0.0005913	0.0002847	0.00022776	0.0002847
466	DGLUTAMATE <-> GLU		D-glutamate synthesis		-0.0156156	-0.156156	-0.124925	-0.0156156	-0.0156156	-0.0124925	-0.0140017	-0.0156156	-0.0156156	-0.0140017	-0.0156156	-0.0156156	-0.0150579	-0.0150579	-0.0120463	-0.0072501	-0.0072501	-0.00580008
467	ALA <-> DALA		D-alanyl-D-alanine synthesis		0.170384	0.557339	0.722579	0.147699	0.135995	0.195899	0.189851	0.195899	0.195899	0.189851	0.195899	0.195899	0.268371	0.190967	0.268371	0.172993	0.167559	0.239111
468	2 DALA + ATP -> ALAALA + ADP + PI				0.02926	0.23408	0.2926	0.02926	0.023408	0.02926	0.026236	0.02926	0.02926	0.026236	0.02926	0.02926	0.028215	0.022572	0.028215	0.013585	0.010868	0.013585
469	F6P + GLN -> GLU + GA6P		NAG and NAM biosynthesis		0.0468191	0.374553	1000	0.0468191	0.0374553	1000	0.0419803	0.0468191	0.0468191	0.0419803	0.0468191	0.0468191	0.045147	0.0361176	1000	0.0217374	0.0173899	1000
470	GA6P -> NH3 + F6P				0	0	999.625	0	0	999.963	0	0	0	0	0	0	0	0	999.964	0	0	999.983
471	GA6P <-> GA1P				0.0468191	0.374553	0.468191	0.0468191	0.0374553	0.0468191	0.0419803	0.0468191	0.0468191	0.0419803	0.0468191	0.0468191	0.045147	0.0361176	0.045147	0.0217374	0.0173899	0.0217374
472	ACCOA + GA1P -> NAGA1P + COA				0.0468191	0.374553	0.468191	0.0468191	0.0374553	0.0468191	0.0419803	0.0468191	0.0468191	0.0419803	0.0468191	0.0468191	0.045147	0.0361176	0.045147	0.0217374	0.0173899	0.0217374
473	UTP + NAGA1P <-> UDPNAG + PPI				0.0468191	0.374553	0.468191	0.0468191	0.0374553	0.0468191	0.0419803	0.0468191	0.0468191	0.0419803	0.0468191	0.0468191	0.045147	0.0361176	0.045147	0.0217374	0.0173899	0.0217374
474	UDPNAG + PEP -> UDPNACVG + PI				0.0155078	0.124062	0.155078	0.0155078	0.0124062	0.0155078	0.0139051	0.0155078	0.0155078	0.0139051	0.0155078	0.0155078	0.014954	0.0119632	0.014954	0.00720005	0.00576004	0.00720005
475	UDPNACVG + NADPH -> UDPNAM + NADP				0.0155078	0.124062	0.155078	0.0155078	0.0124062	0.0155078	0.0139051	0.0155078	0.0155078	0.0139051	0.0155078	0.0155078	0.014954	0.0119632	0.014954	0.00720005	0.00576004	0.00720005
476	ASP + FUM -> ISUCC + SUCC		Nicotinamide nucleotides (NAD+, NADP+) biosynthesis		0	0	1000	0	0	9.31231	0.00134067	0	0	0.00134067	0	0	0	0	1000	0	0	1000
477	ASP + O2 -> ISUCC + H2O2				0.0014952	0	1000	0.0014952	0	10.7064	0	0.0014952	0.0014952	0	0.0014952	0.0014952	0.0014418	0	1000	0.0006942	0	1000
478	ISUCC + DHAP -> PI + QA				0.0014952	0.0119616	0.014952	0.0014952	0.00119616	0.0014952	0.00134067	0.0014952	0.0014952	0.00134067	0.0014952	0.0014952	0.0014418	0.00115344	0.0014418	0.0006942	0.00055536	0.0006942
479	QA + PRPP -> NACN + CO2 + PPI				0.0014952	0.0119616	0.014952	0.0014952	0.00119616	0.0014952	0.00134067	0.0014952	0.0014952	0.00134067	0.0014952	0.0014952	0.0014418	0.00115344	0.0014418	0.0006942	0.00055536	0.0006942
480	NAM <-> NAC + NH3				0	0	0	0	0	0	0	-7.8356e-26	-7.8356e-26	0	-7.8356e-26	-7.8356e-26	0	0	0	0	0	0
481	NAC + PRPP -> NACN + PPI				0	0	0	0	0	0	0	0	0	0	0	0	0	0	0	0	0	0
482	NACN + ATP -> PPI + NAAD				0.0014952	0.0119616	0.014952	0.0014952	0.00119616	0.0014952	0.00134067	0.0014952	0.0014952	0.00134067	0.0014952	0.0014952	0.0014418	0.00115344	0.0014418	0.0006942	0.00055536	0.0006942
483	NAAD + ATP + NH3 -> NAD + AMP + PPI				0.0014952	0	0.014952	0.0014952	0	0.0014952	0	0	0	0	0	0	0.0014418	0	0.0014418	0	0	0.0006942
484	NAAD + ATP + GLN -> NAD + AMP + PPI + GLU				0	0	0.014952	0	0	0.0014952	0.00134067	0.0014952	0.0014952	0.00134067	0.0014952	0.0014952	0	0	0.0014418	0.0006942	0	0.0006942
485	NAC + R1P -> PI + NACD				0	0	0	0	0	0	0	0	0	0	0	0	0	0	0	0	0	0
486	NAM + R1P -> PI + NAMD				0	0	0	0	0	0	0	-3.06867e-28	-3.06867e-28	0	-3.06867e-28	-3.06867e-28	0	0	0	0	0	0
487	NAMD + ATP -> NAMN + ADP				0	0	0	0	0	0	0	-3.06867e-28	-3.06867e-28	0	-3.06867e-28	-3.06867e-28	0	0	0	0	0	0
488	NAMN + ATP -> PPI + NAD				0	0	0	0	0	0	0	-3.06867e-28	-3.06867e-28	0	-3.06867e-28	-3.06867e-28	0	0	0	0	0	0
489	NADPH + NAD <-> NADP + NADH				0.593283	-1000	1000	0	-1000	9.13728	0	-997.369	-997.369	0	-997.369	-997.369	0.901177	-1000	1000	1.63046	-1000	1000
490	NAD + ATP -> NADP + ADP				0.026644	0.299835	1000	0.0198034	0.013604	4.69822	0.0156829	0.026646	0.026646	0.0156829	0.026646	0.026646	0.0286561	0.020941	1000	0.013681	0.00752794	1000
491	NADP -> NAD + PI				0	0	999.7	0	0	4.67157	0	0	0	0	0	0	0	0	999.979	0	0	999.992
492	GTP -> D6RP5P + FOR + PPI		Riboflavin (vitamin B2), FMN and FAD biosynthesis		0.0018186	0.0145488	0.018186	0.0018186	0.00145488	0.0018186	0.00163065	0.0018186	0.0018186	0.00163065	0.0018186	0.0018186	0.00175365	0.00140292	0.00175365	0.00084435	0.00067548	0.00084435
493	D6RP5P -> A6RP5P + NH3				0.0018186	0.0145488	0.018186	0.0018186	0.00145488	0.0018186	0.00163065	0.0018186	0.0018186	0.00163065	0.0018186	0.0018186	0.00175365	0.00140292	0.00175365	0.00084435	0.00067548	0.00084435
494	A6RP5P + NADPH -> A6RP5P2 + NADP				0.0018186	0.0145488	0.018186	0.0018186	0.00145488	0.0018186	0.00163065	0.0018186	0.0018186	0.00163065	0.0018186	0.0018186	0.00175365	0.00140292	0.00175365	0.00084435	0.00067548	0.00084435
495	DB4P + A6RP -> D8RL + PI				0.0036372	0.0290976	0.036372	0.0036372	0.00290976	0.0036372	0.0032613	0.0036372	0.0036372	0.0032613	0.0036372	0.0036372	0.0035073	0.00280584	0.0035073	0.0016887	0.00135096	0.0016887
496	A6RP5P2 -> A6RP + PI				0.0018186	0.0145488	0.018186	0.0018186	0.00145488	0.0018186	0.00163065	0.0018186	0.0018186	0.00163065	0.0018186	0.0018186	0.00175365	0.00140292	0.00175365	0.00084435	0.00067548	0.00084435
497	RL5P -> DB4P + FOR				0.0036372	0.0290976	0.036372	0.0036372	0.00290976	0.0036372	0.0032613	0.0036372	0.0036372	0.0032613	0.0036372	0.0036372	0.0035073	0.00280584	0.0035073	0.0016887	0.00135096	0.0016887
498	2 D8RL -> RIBFLAV + A6RP				0.0018186	0.0145488	0.018186	0.0018186	0.00145488	0.0018186	0.00163065	0.0018186	0.0018186	0.00163065	0.0018186	0.0018186	0.00175365	0.00140292	0.00175365	0.00084435	0.00067548	0.00084435
499	RIBFLAV + ATP -> FMN + ADP				0.0018186	0.0145488	0.018186	0.0018186	0.00145488	0.0018186	0.00163065	0.0018186	0.0018186	0.00163065	0.0018186	0.0018186	0.00175365	0.00140292	0.00175365	0.00084435	0.00067548	0.00084435
500	FMN + ATP -> FAD + PPI				0.0006678	0.0053424	0.006678	0.0006678	0.00053424	0.0006678	0.000598783	0.0006678	0.0006678	0.000598783	0.0006678	0.0006678	0.00064395	0.00051516	0.00064395	0.00031005	0.00024804	0.00031005
501	OIVAL + METTHF -> AKP + THF		Coenzyme-A biosynthesis		0.000735	0.00588	0.00735	0.000735	0.000588	0.000735	0.000659038	0.000735	0.000735	0.000659038	0.000735	0.000735	0.00070875	0.000567	0.00070875	0.00034125	0.000273	0.00034125
502	AKP + NADPH -> NADP + PANT				0.000735	0.00588	0.00735	0.000735	0.000588	0.000735	0.000659038	0.000735	0.000735	0.000659038	0.000735	0.000735	0.00070875	0.000567	0.00070875	0.00034125	0.000273	0.00034125
503	PANT + bALA + ATP -> AMP + PPI + PNTO				0.000735	0.00588	0.00735	0.000735	0.000588	0.000735	0.000659038	0.000735	0.000735	0.000659038	0.000735	0.000735	0.00070875	0.000567	0.00070875	0.00034125	0.000273	0.00034125
504	PNTO + ATP -> ADP + 4PPNTO				0.000735	0.00588	0.00735	0.000735	0.000588	0.000735	0.000659038	0.000735	0.000735	0.000659038	0.000735	0.000735	0.00070875	0.000567	0.00070875	0.00034125	0.000273	0.00034125
505	4PPNTO + CTP + CYS -> CMP + PPI + 4PPNCYS				0.000735	0.00588	0.00735	0.000735	0.000588	0.000735	0.000659038	0.000735	0.000735	0.000659038	0.000735	0.000735	0.00070875	0.000567	0.00070875	0.00034125	0.000273	0.00034125
506	4PPNCYS -> CO2 + 4PPNTE				0.000735	0.00588	0.00735	0.000735	0.000588	0.000735	0.000659038	0.000735	0.000735	0.000659038	0.000735	0.000735	0.00070875	0.000567	0.00070875	0.00034125	0.000273	0.00034125
507	4PPNTE + ATP -> PPI + DPCOA				0.000735	0.00588	0.00735	0.000735	0.000588	0.000735	0.000659038	0.000735	0.000735	0.000659038	0.000735	0.000735	0.00070875	0.000567	0.00070875	0.00034125	0.000273	0.00034125
508	DPCOA + ATP -> ADP + COA				0.000735	0.00588	0.00735	0.000735	0.000588	0.000735	0.000659038	0.000735	0.000735	0.000659038	0.000735	0.000735	0.00070875	0.000567	0.00070875	0.00034125	0.000273	0.00034125
509	COA -> PAP + ACP				5.04e-05	0.0004032	0.000504	5.04e-05	4.032e-05	5.04e-05	4.51912e-05	5.04e-05	5.04e-05	4.51912e-05	5.04e-05	5.04e-05	4.86e-05	3.888e-05	4.86e-05	2.34e-05	1.872e-05	2.34e-05
510	ACP -> 4PPNTE				0	0	0	0	0	0	0	0	0	0	0	0	0	0	0	0	0	0
511	GTP -> FOR + AHTD		Folate biosynthesis		0.0011802	0.0094416	0.011802	0.0011802	0.00094416	0.0011802	0.00105823	0.0011802	0.0011802	0.00105823	0.0011802	0.0011802	0.00113805	0.00091044	0.00113805	0.00054795	0.00043836	0.00054795
512	AHTD -> DHP + 3 PI				0.0011802	0	0.011802	0.0011802	0	0.0011802	0	0.0011802	0.0011802	0	0.0011802	0.0011802	0.00113805	0	0.00113805	0.00054795	0	0.00054795
513	AHTD -> DHP + PPI + PI				0	0	0.011802	-7.70372e-34	0	0.0011802	0.00105823	0	0	0.00105823	0	0	0	0	0.00113805	0	0	0.00054795
514	DHP -> AHHMP + GLAL				0.0011802	0.0094416	0.011802	0.0011802	0.00094416	0.0011802	0.00105823	0.0011802	0.0011802	0.00105823	0.0011802	0.0011802	0.00113805	0.00091044	0.00113805	0.00054795	0.00043836	0.00054795
515	AHHMP + ATP -> AMP + AHHMD				0	0	0.011802	0	0	0.0011802	0	0	0	0	0	0	0	0	0.00113805	0	0	0.00054795
516	CHOR + GLN -> ADCHOR + GLU				0.0011802	0.0094416	0.011802	0.0011802	0.00094416	0.0011802	0.00105823	0.0011802	0.0011802	0.00105823	0.0011802	0.0011802	0.00113805	0.00091044	0.00113805	0.00054795	0.00043836	0.00054795
517	ADCHOR -> PYR + PABA				0.0011802	0.0094416	0.011802	0.0011802	0.00094416	0.0011802	0.00105823	0.0011802	0.0011802	0.00105823	0.0011802	0.0011802	0.00113805	0.00091044	0.00113805	0.00054795	0.00043836	0.00054795
518	PABA + AHHMD -> PPI + DHPT				0	0	0.011802	0	0	0.0011802	0	0	0	0	0	0	0	0	0.00113805	0	0	0.00054795
519	PABA + AHHMP -> DHPT				0.0011802	0	0.011802	0.0011802	0	0.0011802	0.00105823	0.0011802	0.0011802	0.00105823	0.0011802	0.0011802	0.00113805	0	0.00113805	0.00054795	0	0.00054795
520	DHPT + ATP + GLU -> ADP + PI + DHF				0.0011802	0.0094416	0.011802	0.0011802	0.00094416	0.0011802	0.00105823	0.0011802	0.0011802	0.00105823	0.0011802	0.0011802	0.00113805	0.00091044	0.00113805	0.00054795	0.00043836	0.00054795
521	DHF + NADPH -> NADP + THF				0.0011802	0.0094416	0.011802	0.0011802	0.00094416	0.0011802	0.00105823	0.0011802	0.0011802	0.00105823	0.0011802	0.0011802	0.00113805	0.00091044	0.00113805	0.00054795	0.00043836	0.00054795
522	THF + ATP + GLU <-> ADP + PI + THFG				0	0	0	0	0	0	0	0	0	0	0	0	0	0	0	0	0	0
523	CHOR <-> ICHOR		Menaquinone biosynthesis		0.0006132	0.0049056	0.006132	0.0006132	0.00049056	0.0006132	0.000549826	0.0006132	0.0006132	0.000549826	0.0006132	0.0006132	0.0005913	0.00047304	0.0005913	0.0002847	0.00022776	0.0002847
524	ICHOR + AKG -> SHCHC + PYR + CO2				0.0006132	0.0049056	0.006132	0.0006132	0.00049056	0.0006132	0.000549826	0.0006132	0.0006132	0.000549826	0.0006132	0.0006132	0.0005913	0.00047304	0.0005913	0.0002847	0.00022776	0.0002847
525	SHCHC -> OSB				0.0006132	0.0049056	0.006132	0.0006132	0.00049056	0.0006132	0.000549826	0.0006132	0.0006132	0.000549826	0.0006132	0.0006132	0.0005913	0.00047304	0.0005913	0.0002847	0.00022776	0.0002847
526	OSB + ATP + COA -> AMP + PPI + OSBCOA				0.0006132	0.0049056	0.006132	0.0006132	0.00049056	0.0006132	0.000549826	0.0006132	0.0006132	0.000549826	0.0006132	0.0006132	0.0005913	0.00047304	0.0005913	0.0002847	0.00022776	0.0002847
527	OSBCOA -> DHN + COA				0.0006132	0.0049056	0.006132	0.0006132	0.00049056	0.0006132	0.000549826	0.0006132	0.0006132	0.000549826	0.0006132	0.0006132	0.0005913	0.00047304	0.0005913	0.0002847	0.00022776	0.0002847
528	DHN + NPP -> PPI + CO2 + DMK				0.0006132	0.0049056	0.006132	0.0006132	0.00049056	0.0006132	0.000549826	0.0006132	0.0006132	0.000549826	0.0006132	0.0006132	0.0005913	0.00047304	0.0005913	0.0002847	0.00022776	0.0002847
529	DMK + SAM -> MKH2 + SAH				0.0006132	0.0049056	0.006132	0.0006132	0.00049056	0.0006132	0.000549826	0.0006132	0.0006132	0.000549826	0.0006132	0.0006132	0.0005913	0.00047304	0.0005913	0.0002847	0.00022776	0.0002847
530	0.448 DATP + 1.169 DCTP + 0.448 DTTP + 1.169 DGTP + 4.4 ATP -> 4.4 ADP + 4.4 PI + 3.236 PPI + DNA		4.6 MACROMOLECULES BIOSYNTHESIS		0.00504	0.04032	0.0504	0.00504	0.004032	0.00504	0.00451912	0.00504	0.00504	0.00451912	0.00504	0.00504	0.00486	0.003888	0.00486	0.00234	0.001872	0.00234
531	1.85 ATP + 0.826 GTP + 1.031 CTP + 0.662 UTP -> 1.25 ADP + 1.25 PI + RNA + 3.119 PPI				0.02338	0.18704	0.2338	0.02338	0.018704	0.02338	0.0209637	0.02338	0.02338	0.0209637	0.02338	0.02338	0.022545	0.018036	0.022545	0.010855	0.008684	0.010855
532	1.350 ALA + 0.352 ARG + 0.394 ASN + 0.391 ASP + 0.165 CYS + 0.382 GLN + 0.379 GLU + 2.015 GLY + 0.131 HIS + 0.477 ILE + 0.742 LEU + 0.499 LYS + 0.221 MET + 0.238 PHE + 0.422 PRO + 0.459 SER + 0.465 THR + 0.059 TRP + 0.159 TYR + 0.797 VAL + 40.0 ATP -> 40.0 ADP + 40.0 PI + PROTEIN				0.05768	0.46144	0.5768	0.05768	0.046144	0.05768	0.0517188	0.05768	0.05768	0.0517188	0.05768	0.05768	0.05562	0.044496	0.05562	0.02678	0.021424	0.02678
533	1.244 GL3P + 0.050 C140ACP + 1.677 C150ACP + 0.421 C160ACP + 1.570 C170ACP + 0.014 C181ACP -> TAG + 3.732 ACP + 1.244 PI				0.00252	0.02016	0.0252	0.00252	0.002016	0.00252	0.00225956	0.00252	0.00252	0.00225956	0.00252	0.00252	0.00243	0.001944	0.00243	0.00117	0.000936	0.00117
534	1.007 UDPNAM + 1.197 UDPNAG + 1.900 ALAALA + 0.950 ALA + 1.140 MDAPIM + 1.014 DGLUTAMATE + 0.973 GLY + 5.026 ATP -> PEPTIDOGLYCAN + 0.950 DALAxt + 1.197 UDP + 1.007 UMP + 5.026 ADP + 5.026 PI				0.0154	0.1232	0.154	0.0154	0.01232	0.0154	0.0138084	0.0154	0.0154	0.0138084	0.0154	0.0154	0.01485	0.01188	0.01485	0.00715	0.00572	0.00715
535	0.518 POLYGP + 0.129 LYS + 0.129 UDPNAG + 0.129 ATP -> TEICH + 0.129 UDP + 0.129 ADP + 0.129 PI				0.00924	0.07392	0.0924	0.00924	0.007392	0.00924	0.00828505	0.00924	0.00924	0.00828505	0.00924	0.00924	0.00891	0.007128	0.00891	0.00429	0.003432	0.00429
536	1.089 PE + 0.250 PG + 0.052 CL -> PHOSPHOLIPID				0.00378	0.03024	0.0378	0.00378	0.003024	0.00378	0.00338934	0.00378	0.00378	0.00338934	0.00378	0.00378	0.003645	0.002916	0.003645	0.001755	0.001404	0.001755
537	1.897 UDPNAG + 3.794 UDPGAL -> 5.691 UDP + CARBOHYDRATE				0.00616	0.04928	0.0616	0.00616	0.004928	0.00616	0.00552337	0.00616	0.00616	0.00552337	0.00616	0.00616	0.00594	0.004752	0.00594	0.00286	0.002288	0.00286
538	0.188 NAD + 0.168 NADP + 0.163 COA + 0.012 ACP + 0.146 MK + 0.281 THF + 0.274 FMN + 0.159 FAD -> SMALL MOLECULES				0.0042	0.0336	0.042	0.0042	0.00336	0.0042	0.00376593	0.0042	0.0042	0.00376593	0.0042	0.0042	0.00405	0.00324	0.00405	0.00195	0.00156	0.00195
539	0.412 PROTEIN + 0.167 RNA + 0.036 DNA + 0.027 PHOSPHOLIPID + 0.018 TAG + 0.03 SMALL MOLECULES + 0.110 PEPTIDOGLYCAN + 0.044 CARBOHYDRATE + 0.066 TEICH + 47 ATP -> BIOMASS + 47 ADP + 47 PI				0.14	1.12	1.4	0.14	0.112	0.14	0.125531	0.14	0.14	0.125531	0.14	0.14	0.135	0.108	0.135	0.065	0.052	0.065
540	8 MALCOA -> C16H17O8 + 8 COA + 8 CO2		5.1 ACTINORHODIN (Act) BIOSYNTHESIS		0	0	0	0	0	0	0	0	0	0	0	0	0	0	0	0	0	0
541	C16H17O8 + NADPH -> C16H20O9 + NADP				0	0	0	0	0	0	0	0	0	0	0	0	0	0	0	0	0	0
542	C16H20O9 -> C16H16O7				0	0	0	0	0	0	0	0	0	0	0	0	0	0	0	0	0	0
543	C16H16O7 -> C16H14O6_1				0	0	0	0	0	0	0	0	0	0	0	0	0	0	0	0	0	0
544	C16H14O6_1 + 2 NADPH -> C16H16O5 + 2 NADP				0	0	0	0	0	0	0	0	0	0	0	0	0	0	0	0	0	0
545	C16H16O5 + 0.5 O2 + NAD -> C16H14O6_2 + NADH				0	0	0	0	0	0	0	0	0	0	0	0	0	0	0	0	0	0
546	2 C16H14O6_2 + NAD -> C32H26O12 + NADH				0	0	0	0	0	0	0	0	0	0	0	0	0	0	0	0	0	0
547	C32H26O12 + O2 -> ACT				0	0	0	0	0	0	0	0	0	0	0	0	0	0	0	0	0	0
548	C060COA + FAD -> FADH2 + CDA_int1		5.2 CALCIUM-DEPENDENT ANTIBIOTIC BIOSYNTHESIS (CDA2b)		0	0	0	0	0	0	0	0	0	0	0	0	0	0	0	0	0	0
549	CDA_int1 + FADH2 + O2 -> EPOXY + FAD				0	0	0	0	0	0	0	0	0	0	0	0	0	0	0	0	0	0
550	GLU + MTHF -> THF + NRP1				0	0	0	0	0	0	0	0	0	0	0	0	0	0	0	0	0	0
551	ASN + 0.5 O2 -> HYDROXYASN				0	0	0	0	0	0	0	0	0	0	0	0	0	0	0	0	0	0
552	HYDROXYASN + ATP -> ADP + NRP2				0	0	0	0	0	0	0	0	0	0	0	0	0	0	0	0	0	0
553	4HPP + O2 -> CO2 + CDA_int2				0	0	0	0	0	0	0	0	0	0	0	0	0	0	0	0	0	0
554	CDA_int2 + 0.5 O2 -> CDA_int3				0	0	0	0	0	0	0	0	0	0	0	0	0	0	0	0	0	0
555	CDA_int3 + GLU -> AKG + NRP3				0	0	0	0	0	0	0	0	0	0	0	0	0	0	0	0	0	0
556	EPOXY + THR + 2 TRP + 3 ASP + GLY + SER + NRP1 + NRP2 + NRP3 -> CDA				0	0	0	0	0	0	0	0	0	0	0	0	0	0	0	0	0	0
557	PRO + ATP -> PRO-AMP + PPI		5.3 UNDECYLPRODIGIOSIN (Red) BIOSYNTHESIS		0	0	0	0	0	0	0	0	0	0	0	0	0	0	0	0	0	0
558	PRO-AMP -> PRO-PCP + AMP				0	0	0	0	0	0	0	0	0	0	0	0	0	0	0	0	0	0
559	PRO-PCP + FAD + 0.5 O2 -> FADH2 + PYRA-PCP				0	0	0	0	0	0	0	0	0	0	0	0	0	0	0	0	0	0
560	DALA + LAC + ATP -> ALALAC + ADP + PI		5.4 VANCOMYCIN RESISTANCE CLUSTER		0	0	0	0	0	0	0	0	0	0	0	0	0	0	0	0	0	0
561	ATP -> ADP + PI		6. MAINTENANCE		3.8	3.8	3.8	3.8	3.8	3.8	3.8	3.8	3.8	3.8	3.8	3.8	3.8	3.8	3.8	3.8	3.8	3.8
562	CDA -> CDAxt		7.1 FREE DIFFUSSION		0	0	0	0	0	0	0	0	0	0	0	0	0	0	0	0	0	0
563	CO2xt <-> CO2				-4.22753	-1000	-19.5222	-3.87439	-4.9227	-3.42959	-3.94587	-4.91892	-4.91892	-3.94587	-4.91892	-4.91892	-3.29259	-1000	-2.7039	-2.29697	-1000	-1.79887
564	FORxt <-> FOR				0	0	0	0	0	0	0	0	0	0	0	0	0	0	0	0	0	0
565	HMPxt <-> HMP				0	0	0	0	0	0	0	0	0	0	0	0	0	0	0	0	0	0
566	NH3xt <-> NH3				0.806121	0.806121	0.806121	0.806121	0.806121	0.806121	0.806121	0.806121	0.806121	0.806121	0.806121	0.806121	0.559722	0.559722	0.559722	0	0	453.955
567	NO3xt <-> NO3				0	0	0	0	0	0	0	0	0	0	0	0	0	0	0	0	0	0
568	O2xt <-> O2				4.22505	26.6834	1000	4.29878	3.82323	6.39403	4.34984	5.81127	5.81127	4.34984	5.81127	5.81127	4.29559	3.42894	1000	3.18911	2.41281	1000
569	GLYCOLATExt <-> GLYCOLATE				0	0	0	0	0	0	0	0	0	0	0	0	0	0	0	0	0	0
570	ACALxt <-> ACAL				0	0	0	0	0	0	0	0	0	0	0	0	0	0	0	0	0	0
571	ACT -> ACTxt				0	0	0	0	0	0	0	0	0	0	0	0	0	0	0	0	0	0
572	AN <-> ANxt				0	0	0	0	0	0	0	0	0	0	0	0	0	0	0	0	0	0
573	CITR <-> CITRxt				0	0	0	0	0	0	0	0	0	0	0	0	0	0	0	0	0	0
574	FANxt <-> FAN				0	0	0	0	0	0	0	0	0	0	0	0	0	0	0	0	0	0
575	GLxt <-> GL				0	0	0	0	0	0	0	0	0	0	0	0	0	0	0	0	0	0
576	GLYNxt <-> GLYN				0	0	0	0	0	0	0	0	0	0	0	0	0	0	0	0	0	0
577	GNxt <-> GN				0	0	0	0	0	0	0	0	0	0	0	0	0	0	0	0	0	0
578	HYXNxt <-> HYXN				0	0	0	0	0	0	0	0	0	0	0	0	0	0	0	0	0	0
579	NACxt <-> NAC				0	0	0	0	0	0	0	0	0	0	0	0	0	0	0	0	0	0
580	PAC <-> PACxt				0	0	0	0	0	0	0	0	0	0	0	0	0	0	0	0	0	0
581	T3xt <-> T3				0	0	0	0	0	0	0	0	0	0	0	0	0	0	0	0	0	0
582	UREAxt <-> UREA				0	0	0	0	0	0	0	0	0	0	0	0	0	0	0	0	0	0
583	XANxt <-> XAN				0	0	0	0	0	0	0	0	0	0	0	0	0	0	0	0	0	0
584	ALAxt + ATP -> ALA + ADP + PI				0	0	0	0	0	0	0	0	0	0	0	0	0	0	0	0	0	0
585	ARGxt + ATP -> ARG + ADP + PI				0	0	0	0	0	0	0	0	0	0	0	0	0	0	0	0	0	0
586	ASNxt + ATP -> ASN + ADP + PI				0	0	0	0	0	0	0	0	0	0	0	0	0	0	0	0	0	0
587	ASPxt + ATP -> ASP + ADP + PI				0	0	0	0	0	0	0	0	0	0	0	0	0	0	0	0	0	0
588	CELBxt + ATP -> CELB + ADP + PI				0	0	0	0	0	0	0	0	0	0	0	0	0	0	0	0	0	0
589	CYSxt + ATP -> CYS + ADP + PI				0	0	0	0	0	0	0	0	0	0	0	0	0	0	0	0	0	0
590	DAPIMxt + ATP -> DAPIM + ADP + PI				0	0	0	0	0	0	0	0	0	0	0	0	0	0	0	0	0	0
591	DARABINOSExt + ATP -> DARABINOSE + ADP + PI				0	0	0	0	0	0	0	0	0	0	0	0	0	0	0	0	0	0
592	DARABITOLxt + ATP -> DARABITOL + ADP + PI				0	0	0	0	0	0	0	0	0	0	0	0	0	0	0	0	0	0
593	DGLUTAMATExt + ATP -> DGLUTAMATE + ADP + PI				0	0	0	0	0	0	0	0	0	0	0	0	0	0	0	0	0	0
594	DLYXOSExt + ATP -> DLYXOSE + ADP + PI				0	0	0	0	0	0	0	0	0	0	0	0	0	0	0	0	0	0
595	GLNxt + ATP -> GLN + ADP + PI				0	0	0	0	0	0	0	0	0	0	0	0	0	0	0	0	0	0
596	GLUxt + ATP -> GLU + ADP + PI				0.250191	0.250191	0.307991	0.250191	0.250191	0.307991	0.250191	0.250191	0.250191	0.250191	0.250191	0.250191	0.067433	0.067433	0.097085	0.067433	0.067433	0.097085
597	HISxt + ATP -> HIS + ADP + PI				0	0	0	0	0	0	0	0	0	0	0	0	0	0	0	0	0	0
598	ILExt + ATP -> ILE + ADP + PI				0	0	0	0	0	0	0	0	0	0	0	0	0	0	0	0	0	0
599	LACTOSExt + ATP -> LACTOSE + ADP + PI				0	0	0	0	0	0	0	0	0	0	0	0	0	0	0	0	0	0
600	LARABINOSExt + ATP -> LARABINOSE + ADP + PI				0	0	0	0	0	0	0	0	0	0	0	0	0	0	0	0	0	0
601	LEUxt + ATP -> LEU + ADP + PI				0	0	0	0	0	0	0	0	0	0	0	0	0	0	0	0	0	0
602	LLYXOSExt + ATP -> LLYXOSE + ADP + PI				0	0	0	0	0	0	0	0	0	0	0	0	0	0	0	0	0	0
603	LYSxt + ATP -> LYS + ADP + PI				0	0	0	0	0	0	0	0	0	0	0	0	0	0	0	0	0	0
604	METxt + ATP -> MET + ADP + PI				0.0133605	0.007921	0.020201	0.020201	0.007921	0.020201	0.020201	0.0133723	0.0133723	0.020201	0.0133723	0.0133723	0.010608	0.007244	0.010608	0.00816966	0.007244	0.010608
605	MLTxt + ATP -> MLT + ADP + PI				0	0	0	0	0	0	0	0	0	0	0	0	0	0	0	0	0	0
606	ORNxt + ATP -> ORN + ADP + PI				0	0	0	0	0	0	0	0	0	0	0	0	0	0	0	0	0	0
607	PIxt + ATP -> 2 PI + ADP				0	0	0	0	0	0	0	0	0	0	0	0	0	0	0	0	0	0
608	PROxt + ATP -> PRO + ADP + PI				0	0	0	0	0	0	0	0	0	0	0	0	0	0	0	0	0	0
609	RIBxt + ATP -> RIB + ADP + PI				0	0	0	0	0	0	0	0	0	0	0	0	0	0	0	0	0	0
610	SLFxt + ATP -> SLF + ADP + PI				0.009639	0.163795	0.222074	0.00279848	-2.27192e-28	0.0150785	0.000435326	0.00964098	0.00964098	0.000435326	0.00964098	0.00964098	0.0122585	0.00782284	9.01865	0.00578581	0.00121181	5.45878
611	THRxt + ATP -> THR + ADP + PI				0	0	0	0	0	0	0	0	0	0	0	0	0	0	0	0	0	0
612	VALxt + ATP -> VAL + ADP + PI				0	0	0	0	0	0	0	0	0	0	0	0	0	0	0	0	0	0
613	XYLxt + ATP -> XYL + ADP + PI				0	0	0	0	0	0	0	0	0	0	0	0	0	0	0	0	0	0
614	XYLITOLxt + ATP -> XYLITOL + ADP + PI				0	0	0	0	0	0	0	0	0	0	0	0	0	0	0	0	0	0
615	ACxt + H <-> AC				0	0	0	0	0	0	0	0	0	0	0	0	0	0	0	0	0	0
616	ADxt + H <-> AD				0	0	0	0	0	0	0	0	0	0	0	0	0	0	0	0	0	0
617	ADNxt + H <-> ADN				0	0	0	0	0	0	0	0	0	0	0	0	0	0	0	0	0	0
618	AKGxt + H <-> AKG				-0.003346	-0.003346	-0.003346	-0.003346	-0.003346	-0.003346	-0.003346	-0.003346	-0.003346	-0.003346	-0.003346	-0.003346	-0.001135	-0.001135	-0.001135	-0.001135	-0.001135	-0.001135
619	ASPxt + H -> ASP				0	0	12.0213	0	0	0.336916	0	0	0	0	0	0	0	0	328.939	0	0	349.695
620	ASPxt + 2 H -> ASP				0	0	12.0213	0	0	0.33194	0	0	0	0	0	0	0	0	328.939	0	0	349.695
621	ASPxt + 3 H -> ASP				0	0	12.0213	0	0	0.326911	0	0	0	0	0	0	0	0	328.939	0	0	349.695
622	CITxt + 3 H <-> CIT				0	0	0	0	0	0	0	0	0	0	0	0	0	0	0	0	0	0
623	CYTDxt + H <-> CYTD				0	0	0	0	0	0	0	0	0	0	0	0	0	0	0	0	0	0
624	CYTSxt + H <-> CYTS				0	0	0	0	0	0	0	0	0	0	0	0	0	0	0	0	0	0
625	DAxt + H <-> DA				0	0	0	0	0	0	0	0	0	0	0	0	0	0	0	0	0	0
626	DALAxt + H <-> DALA				-0.111864	-0.137379	-0.089179	-0.089179	-0.137379	-0.089179	-0.137379	-0.137379	-0.137379	-0.137379	-0.137379	-0.137379	-0.211941	-0.211941	-0.145823	-0.145823	-0.211941	-0.145823
627	DARABINOSExt + H -> DARABINOSE				0	0	0	0	0	0	0	0	0	0	0	0	0	0	0	0	0	0
628	DCxt + H <-> DC				0	0	0	0	0	0	0	0	0	0	0	0	0	0	0	0	0	0
629	DGxt + H <-> DG				0	0	0	0	0	0	0	0	0	0	0	0	0	0	0	0	0	0
630	DINxt + H <-> DIN				0	0	0	0	0	0	0	0	0	0	0	0	0	0	0	0	0	0
631	DSERxt + H <-> DSER				0	0	0	0	0	0	0	0	0	0	0	0	0	0	0	0	0	0
632	DTxt + H <-> DT				0	0	0	0	0	0	0	0	0	0	0	0	0	0	0	0	0	0
633	DUxt + H <-> DU				0	0	0	0	0	0	0	0	0	0	0	0	0	0	0	0	0	0
634	ETHxt + H <-> ETH				0	0	0	0	0	0	0	0	0	0	0	0	0	0	0	0	0	0
635	FUMxt + 2 H -> FUM				0	0	0	0	0	0	0	0	0	0	0	0	0	0	0	0	0	0
636	FUMxt + 3 H -> FUM				0	0	0	0	0	0	0	0	0	0	0	0	0	0	0	0	0	0
637	GABAxt + H <-> GABA				0	0	0	0	0	0	0	0	0	0	0	0	0	0	0	0	0	0
638	GLACxt + H -> GLAC				0	0	0	0	0	0	0	0	0	0	0	0	0	0	0	0	0	0
639	GLCxt + H -> GLC				1.14391	1.14391	1.14391	0	0	0	0	0	0	0	0	0	0	0	0	0	0	0
640	GLU -> GLUxt + H				0	0	0	0	0	0	0	0	0	0	0	0	0	0	0	0	0	0
641	GLUCxt + H <-> GLUC				0	0	0	0	0	0	0	0	0	0	0	0	0	0	0	0	0	0
642	GLYxt + H <-> GLY				0.005842	-0.006258	0.005842	0.005842	-0.006258	0.005842	0.005842	-0.006258	-0.006258	0.005842	-0.006258	-0.006258	-0.003853	-0.007053	-0.003853	-0.003853	-0.007053	-0.003853
643	GSNxt + H <-> GSN				0	0	0	0	0	0	0	0	0	0	0	0	0	0	0	0	0	0
644	HISxt + H -> HIS				0.00755608	0	4.0071	0.026449	0	0.0847037	0.0278394	0	0	0.0278394	0	0	0.00797455	0	138.493	0.0107157	0	153.013
645	HIS -> HISxt + H				0	0	0	0	0	0	0	0	0	0	0	0	0	0	0	0	0	0
646	ILExt + H -> ILE				0.0269002	0	0.275134	0	0	0.369136	0.0155227	0.291404	0.291404	0.0155227	0.291404	0.291404	0.0270817	0	249.508	0.0190453	0	257.535
647	ILE -> ILExt + H				0	0	0	0	0	0	0	0	0	0	0	0	0	0	0	0	0	0
648	INSxt + H <-> INS				0	0	0	0	0	0	0	0	0	0	0	0	0	0	0	0	0	0
649	KDGxt + H <-> KDG				0	0	0	0	0	0	0	0	0	0	0	0	0	0	0	0	0	0
650	LACxt + H <-> LAC				-0.031922	-0.031922	-0.031922	-0.031922	-0.031922	-0.031922	-0.031922	-0.031922	-0.031922	-0.031922	-0.031922	-0.031922	-0.060244	-0.060244	-0.060244	-0.060244	-0.060244	-0.060244
651	LARABINOSExt + H -> LARABINOSE				0	0	0	0	0	0	0	0	0	0	0	0	0	0	0	0	0	0
652	LEUxt + H -> LEU				0.0427986	0	12.0213	0	0	0.369136	0	0.0428519	0.0428519	0	0.0428519	0.0428519	0.0428305	0	159.133	0.0362552	0	165.229
653	LEU -> LEUxt + H				0	0	0	0	0	0	0	0	0	0	0	0	0	0	0	0	0	0
654	LLACxt + H <-> LLAC				0	0	0	0	0	0	0	0	0	0	0	0	0	0	0	0	0	0
655	LYSxt + H -> LYS				0.0299743	0	6.01066	0.0299743	0	0.178765	0	0	0	0	0	0	0.0297757	0	147.254	0.0178493	0	153.945
656	LYS -> LYSxt + H				0	0	0	0	0	0	0	0	0	0	0	0	0	0	0	0	0	0
657	MALxt + 2 H -> MAL				0	0	0	0	0	0	0	0	0	0	0	0	0	0	0	0	0	0
658	MALxt + 3 H -> MAL				0	0	0	0	0	0	0	0	0	0	0	0	0	0	0	0	0	0
659	MELIxt + H <-> MELI				0	0	0	0	0	0	0	0	0	0	0	0	0	0	0	0	0	0
660	PHExt + H <-> PHE				0.0137278	0.006598	0.024498	0.0137278	0.006598	0.024498	0.006598	0.024498	0.024498	0.006598	0.024498	0.024498	0.0140177	0.010432	0.014942	0.0148927	0.010432	0.014942
661	PIxt + H <-> PI				0.201825	1.70128	510.672	0.194984	0.153748	1.75902	0.172759	0.201827	0.201827	0.172759	0.201827	0.201827	0.197631	0.156131	534.684	0.0973724	0.0749526	535.73
662	PROxt + H -> PRO				0.0539614	0	12.0213	0.024341	0	0.369136	0.021851	0	0	0.021851	0	0	0.576231	0	311.138	0.753342	0	330.331
663	PRO -> PROxt + H				0	0	0	0	0	0	0	0	0	0	0	0	0	0	0	0	0	0
664	PROPANOATExt + H <-> PROPANOATE				0	0	0	0	0	0	0	0	0	0	0	0	0	0	0	0	0	0
665	PYRxt + H <-> PYR				0.014025	0.014025	0.014025	0.014025	0.014025	0.014025	0.014025	0.014025	0.014025	0.014025	0.014025	0.014025	-0.002294	-0.002294	-0.002294	-0.002294	-0.002294	-0.002294
666	RMNxt + H <-> RMN				0	0	0	0	0	0	0	0	0	0	0	0	0	0	0	0	0	0
667	SERxt + H -> SER				0	0	12.0213	0.0022264	0	0.310022	0	0	0	0	0	0	0	0	356.006	0	0	385.787
668	SER -> SERxt + H				0	0	0	0	0	0	0	0	0	0	0	0	0	0	0	0	0	0
669	SUCCxt + 2 H -> SUCC				0	0	0	0	0	0	0	0	0	0	0	0	0	0	0	0	0	0
670	SUCCxt + 3 H -> SUCC				0	0	0	0	0	0	0	0	0	0	0	0	0	0	0	0	0	0
671	SUCC -> SUCCxt + H				0.01097	0.01097	0.01097	0.01097	0.01097	0.01097	0.01097	0.01097	0.01097	0.01097	0.01097	0.01097	0.015111	0.015111	0.015111	0.015111	0.015111	0.015111
672	THRxt + H -> THR				0.10186	0	12.0213	0.121919	0	0.369136	0.0907703	0	0	0.0907703	0	0	0.110661	0	377.575	0.0800272	0	392.017
673	THR -> THRxt + H				0	0	0	0	0	0	0	0	0	0	0	0	0	0	0	0	0	0
674	TRPxt + H <-> TRP				0	0	0	0	0	0	0	0	0	0	0	0	0	0	0	0	0	0
675	TYRxt + H <-> TYR				0.00917112	-0.001644	0.010596	0	-0.001644	0.010596	-0.001644	0.010596	0.010596	-0.001644	0.010596	0.010596	0.006972	0.004632	0.006972	0.006972	0.004632	0.006972
676	URAxt + H <-> URA				0	0	0	0	0	0	0	0	0	0	0	0	0	0	0	0	0	0
677	URIxt + H <-> URI				0	0	0	0	0	0	0	0	0	0	0	0	0	0	0	0	0	0
678	VALxt + H -> VAL				0	0	0.45971	0	0	0.369136	0	0	0	0	0	0	0	0	276.852	0	0	288.958
679	VAL -> VALxt + H				0	0	0	0	0	0	0	0	0	0	0	0	0	0	0	0	0	0
680	XYLxt + H -> XYL				0	0	0	0	0	0	0	0	0	0	0	0	0	0	0	0	0	0
681	FRUxt + PEP -> PYR + F6P				0	0	0	0	0	0	0	0	0	0	0	0	0	0	0	0	0	0
682	FRUxt + PEP -> PYR + F1P				0	0	0	0	0	0	0	0	0	0	0	0	0	0	0	0	0	0
683	MANxt + PEP -> PYR + MAN6P				0	0	0	0	0	0	0	0	0	0	0	0	0	0	0	0	0	0
684	GLAMxt + PEP -> PYR + GA6P				0	0	0	0	0	0	0	0	0	0	0	0	0	0	0	0	0	0
685	TRExt + PEP -> TRE6P + PYR				0	0	0	0	0	0	0	0	0	0	0	0	0	0	0	0	0	0
686	SOTxt + PEP -> SOT + PYR				0	0	0	0	0	0	0	0	0	0	0	0	0	0	0	0	0	0
687	MNTxt + PEP -> MNT1P + PYR				0	0.68709	232.599	1.14391	1.14391	1.14391	1.14391	1.14391	1.14391	1.14391	1.14391	1.14391	0.771123	0	275.16	0.201784	0	398.112
688	SALICINxt + PEP -> SAL6P + PYR				0	0	0	0	0	0	0	0	0	0	0	0	0	0	0	0	0	0
689	DGLYCERATExt + Naxt -> DGLYCERATE + Na				0	0	0	0	0	0	0	0	0	0	0	0	0	0	0	0	0	0
690	H + Na -> Naxt				0	0	0	0	0	0	0	0	0	0	0	0	0	0	0	0	0	0
691	2 H + Na -> Naxt				0	0	0	0	0	0	0	0	0	0	0	0	0	0	0	0	0	0
692	3 H + 2 Na -> Naxt				0	0	0	0	0	0	0	0	0	0	0	0	0	0	0	0	0	0
693	Naxt + PROxt -> Na + PRO				0	0	0	0	0	0	0	0	0	0	0	0	0	0	0	0	0	0
694	Naxt + SERxt -> Na + SER				0	0	0	0	0	0	0	0	0	0	0	0	0	0	0	0	0	0
695	Naxt + THRxt -> Na + THR				0	0	0	0	0	0	0	0	0	0	0	0	0	0	0	0	0	0
696	CADA + H + LYSxt -> CADAxt + LYS				0	0	0	0	0	0	0	0	0	0	0	0	0	0	0	0	0	0
697	CITxt + SUCC -> CIT + SUCCxt				0	0	0	0	0	0	0	0	0	0	0	0	0	0	0	0	0	0
698	FUMxt + SUCC <-> FUM + SUCCxt				0	0	0	0	0	0	0	0	0	0	0	0	0	0	0	0	0	0
699	GL3Pxt + PI -> GL3P + PIxt				0	0	0	0	0	0	0	0	0	0	0	0	0	0	0	0	0	0
700	TARTRATExt + SUCC -> SUCCxt + TARTRATE				0	0	0	0	0	0	0	0	0	0	0	0	0	0	0	0	0	0
701	BIOMASS -> BIOMASSxt				0.14	1.12	1.4	0.14	0.112	0.14	0.125531	0.14	0.14	0.125531	0.14	0.14	0.135	0.108	0.135	0.065	0.052	0.065
702	1.15E-03 DATP + 3.01E-03 DCTP + 1.15E-03 DTTP + 3.01E-03 DGTP + 22 ALA + 21 ARG + 9 ASN + 20 ASP + 1 CYS + 6 GLN + 15 GLU + 21 GLY + 2 HIS + 24 ILE + 27 LEU + 9 LYS + 6 MET + 9 PHE + 13 PRO + 30 SER + 12 TYR + 22 VAL + 1065.348 ATP -> 1065.348 ADP + 1065.349 PI + Plasmid		pIJ486 plasmid		0	0	0	0	0	0	1.976e-06	1.976e-06	1.976e-06	1.976e-06	1.976e-06	1.976e-06	1.14717e-08	1.14717e-08	0.00014992	1.638e-07	1.638e-07	0.000265469
703	12 ALA + 3 ARG + 7 ASN + 8 ASP + 2 CYS + 11 GLN + 10 GLU + 10 GLY + 3 HIS + 3 ILE + 20 LEU + 9 LYS + 1 MET + 5 PHE + 9 PRO + 13 SER + 3 THR + 2 TRP + 8 TYR + 17 VAL + 0.085 ATP + 0.118 GTP + 0.1475 CTP + 0.095 UTP + (1/4000) Plasmid + 617.822 ATP -> 617.822 ADP + 617.822 PI + TNF		mTNF-α production		0	0	0	0	0	0	0	0	0	0	0	0	0	0	0	0	0	0
704	TNF + 15.6 ATP -> TNFxt + 15.6 ADP + 15.6 PI				0	0	0	0	0	0	0	0	0	0	0	0	0	0	0	0	0	0
705	PAC + O2 + 3 COA + ATP + NAD -> 2 ACCOA + SUCCOA + AMP + PPI + NADH		PAC degradation		0	6.75462e-30	133.745	0	0	0.463168	0	0.0107524	0.0107524	0	0.0107524	0.0107524	0	0	144.256	0	0	145.43
	43 VAL + 0.18 CTP + 19 GLN + 70 GLY + 21 GLU + 63 ALA + 15 HIS + 25 PRO + 26 TYR + 17 PHE + 2297.05275 ATP + 42 ASP + 35 SER + 26 ASN + 0.0615 GTP + 8 CYS + 12 ILE + 51 THR + 0.12975 UTP + 25 ARG + 19 LYS + 15 TRP + 7 MET + 34 LEU + 0.00025 Plasmid --> 2297.05275 PI + 2297.05275 ADP + 1 AML + 1 MRNAAML		α-amylase production		0			0			0			0			4.5887e-05	4.5887e-05	0.600478	0	0	0
	1 MRNA_AMLB -> 361 AMP + 720 CMP + 598 GMP + 246 UMP				0			0			0			0			0	0	0	0	0	0
	1 MRNA_AMLB + 1925 PI -> 361 ADP + 720 CDP + 598 GDP + 246 UDP				0			0			0			0			0	0	0	0	0	0
	57.3 ATP + 1 AML -> 1 AMLxt + 57.3 ADP + 57.3 PI				0			0			0			0			4.5887e-05	4.5887e-05	0.600478	0	0	0
	19 VAL + 0.0843125 CTP + 11 GLN + 29 GLY + 14 GLU + 24 ALA + 11 HIS + 17 PRO + 17 TYR + 13 PHE + 1236.651625 ATP + 20 ASP + 21 SER + 18 ASN + GTP + 2 CYS + 10 ILE + 12 THR + 0.051625 UTP + 27 ARG + 6 LYS + 10 TRP + 3 MET + 25 LEU + 0.00025 Plasmid --> 1236.588125 PI + 1236.588125 ADP + 1 DAG + 1 MRNADAG		β-agarase production		0			0			0			0			0	0	0	0.0006552	0.0006552	1.09112
	1 MRNADAG -> 353.5 CMP + 206.5 UMP + 254 AMP				0			0			0			0			0	0	0	0	0	0
	1 MRNADAG + 1176.25 PI --> 353.5 CDP + 206.5 UDP + 254 ADP				0			0			0			0			0	0	0	0	0	0
	1 DAG -> 1 DAGxt				0			0			0			0			0			0.0006552	0.0006552	1.09112

## Sheet: MTF + FVA (optimized for protein secretion)
	Legend
	wt (glc)		Wild-type strain grown on glucose using reference uptake rates						MTF	Minimized Total Flux
	wt (mnt)		Wild-type strain grown on mannitol using reference uptake rates						FVA (lo)	Flux Variability Analysis (lower value)
	plasmid (glc)		Plasmid-bearing strain, expressing at least 100 plasmids/cell, grown on glucose						FVA (hi)	Flux Variability Analysis (higher value)
	plasmid(mnt)		Plasmid-bearing strain, expressing at least 100 plasmids/cell, grown on mannitol
	aml 24h (Mannitol)		amylase producing strain, grown on mannitol using reference uptake rates
	dag 60h (Mannitol)		agarase producing strain, grown on mannitol using reference uptake rates
				SEC			TAT
ID	Reaction		amlB 24h			dagA 60h
			MTF	FVA (lo)	FVA (hi)	MTF	FVA (lo)	FVA (hi)
1	GL + ATP -> GL3P + ADP		0	0	0	0	0	0
2	GL3P + MK -> DHAP + MKH2		121.403	0	1000	239.702	0	1000
3	T3 + NAD -> NADH + DGLYCERATE		0	0	0	0	0	0
4	DGLYCERATE + ATP -> 3PG + ADP		0	2.22045e-16	14.5451	0	4.72319e-18	14.3216
5	RIB + ATP -> R5P + ADP		0	0	0	0	0	0
6	ARABITOL + NAD <-> LARABINOSE + NADH		0	-1000	1000	0	-1000	1000
7	ARABITOL + NAD <-> LXYLULOSE + NADH		0	0	0	0	0	0
8	LARABINOSE <-> LRIBULOSE		0	-1000	1000	0	-1000	1000
9	ARABITOL + NAD <-> LRIBULOSE + NADH		0	-1000	1000	0	-1000	1000
10	LRIBULOSE + ATP -> LRIBULOSE5P + ADP		0	0	0	0	0	0
11	LXYLULOSE + ATP -> LXYLULOSE5P + ADP		0	0	0	0	0	0
12	LXYLULOSE + ATP -> LXYLULOSE1P + ADP		0	0	0	0	0	0
13	LXYLULOSE5P <-> LRIBULOSE5P		0	-1.80946e-25	0	0	-1.78724e-26	0
14	LRIBULOSE5P <-> X5P		0	-1.80946e-25	0	0	-1.78724e-26	0
15	XYLITOL + NAD <-> LXYLULOSE + NADH		0	0	0	0	0	0
16	XYL + NADH <-> XYLITOL + NAD		0	0	1000	0	0	1000
17	XYLITOL + NAD -> DXYLULOSE + NADH		0	0	1000	0	0	1000
18	XYL <-> DXYLULOSE		0	-1000	0	0	-1000	0
19	DARABITOL + NAD -> DXYLULOSE + NADH		0	0	0	0	0	0
20	DLYXOSE <-> DXYLULOSE		0	0	0	0	0	0
21	DXYLULOSE + ATP -> X5P + ADP		0	0	0	0	0	0
22	LLYXOSE <-> LXYLULOSE		0	0	0	0	0	0
23	F1P + ATP -> FDP + ADP		0	0	0	0	0	0
24	F1P -> DHAP + T3		0	0	0	0	-1.99768e-29	0
25	FRU + ATP -> F6P + ADP		0	0	0	0	0	0
26	FRU <-> GLC		0	0	0	0	0	0
27	MAN6P <-> F6P		0	0	0	0	0	0
28	MAN6P <-> MAN1P		0	0	0	0	0	0
29	GTP + MAN1P -> PPI + GDPMAN		0	0	0	0	0	0
30	GLAC + ATP -> GAL1P + ADP		0	0	0	0	0	0
31	UDPG <-> UDPGAL		0	6.06556e-23	0.0225364	0	6.76931e-25	0.0108508
32	UTP + GAL1P <-> PPI + UDPGAL		0	0	0	0	0	0
33	G1P + UTP <-> UDPG + PPI		0	6.06556e-23	0.0225364	0	6.76931e-25	0.0108508
34	RAF -> GLAC + SUC		0	0	0	0	0	0
35	STACHYOSE -> RAF + GLAC		0	0	0	0	0	0
36	EPM <-> MAN + GLAC		0	0	0	0	0	0
37	GGL <-> GL + GLAC		0	0	0	0	0	0
38	MELT <-> SOT + GLAC		0	0	0	0	0	0
39	GALACTINOL -> MI + GLAC		0	0	0	0	0	0
40	GLUC + ATP -> D6PGC + ADP		0	0	0	0	0	0
41	MNT1P + NAD -> F6P + NADH		239.092	45.0291	275.401	297.234	57.5027	398.428
42	RMN <-> RHAMN		0	0	0	0	0	0
43	RHAMN + ATP -> ADP + RHAMN1P		0	0	0	0	0	0
44	RHAMN -> DHAP + LACTAL		0	0	0	0	0	0
45	LACTAL + NAD -> LLAC + NADH		0	0	0	0	0	0
46	SAL6P -> bDG6P + HMP		0	0	0	0	0	0
47	MLT -> 2 GLC		0	0	0	0	0	0
48	SUC -> GLC + FRU		0	0	0	0	0	0
49	LACTOSE -> GLAC + GLC		0	0	0	0	0	0
50	CELB -> 2 bDGLC		0	0	0	0	0	0
51	MELI -> GLC + GLAC		0	0	0	0	0	0
52	TRE6P -> TRE + PI		0	0	0	0	0	0
53	TRE -> 2 GLC		0	0	0	0	0	0
54	TARTRATE -> OA		0	0	0	0	0	0
55	FOR + NAD -> CO2 + NADH		0	0	0.006399	0	7.03793e-16	0.003081
56	GLU -> GABA + CO2		0	0	328.407	0	0	322.369
57	GABA + AKG -> SUCCSAL + GLU		0	0	328.407	0	0	322.369
58	SUCCSAL + NADP -> SUCC + NADPH		0	0	328.407	0	0	322.369
59	GLN -> GLU + NH3		0	0	1000	0	0	1000
60	P5C + NAD -> NADH + GLU		0	0	328.407	0	0	334.899
61	GLUGSAL + NAD -> NADH + GLU		0	0	328.407	0	0	334.899
62	ARG -> CITR + NH3		0	0	164.204	0	0	161.184
63	ORN + AKG -> GLUGSAL + GLU		0	0	338.729	0	0	334.423
64	ORN + CAP <-> CITR + PI		15.0909	12.0727	15.0909	29.5375	23.63	29.5375
65	ORN -> PTRSC + CO2		0	0	0	0	0	0
66	PTRSC + SAM -> SPRMD + 5MTA		0	0	0	0	0	0
67	UREA -> CO2 + 2 NH3		0	0	29.0903	0	0	28.6432
68	ILE + NAD -> NADH + NH3 + OXOMETHYLPENTANOATE		0	0	1000	0	0	1000
69	OXOMETHYLPENTANOATE + LIPO -> 2MBUTLIPO + CO2		0	-2.67582e-27	262.995	0	0	267.522
70	COA + 2MBUTLIPO -> DLIPO + 2MBUTCOA		0	-2.67582e-27	262.995	2.99176e-15	-1.50515e-27	267.522
71	2MBUTCOA + MK -> 2MBECOA + MKH2		0	-2.67582e-27	262.995	2.99176e-15	-1.50515e-27	267.522
72	2MBECOA -> HMBUTCOA		0	0	262.995	2.99176e-15	-1.50515e-27	267.522
73	HMBUTCOA + NAD -> MAACCOA + NADH		0	-2.67582e-27	262.995	2.99176e-15	-1.50515e-27	267.522
74	MAACCOA + COA -> PROPIONYLCOA + ACCOA		0	-2.67582e-27	262.995	2.99176e-15	-1.50515e-27	267.522
75	PROPIONYLCOA + CO2 + ATP -> SMMALONYLCOA + ADP + PI		0	0	329.231	0	0	405.628
76	RMMALONYLCOA <-> SMMALONYLCOA		4.54235	-308.287	285.645	0	-347.528	322.248
77	RMMALONYLCOA <-> SUCCOA		-4.54235	-285.645	308.287	0	-322.248	347.528
78	LEU + NAD -> NADH + NH3 + MOP		0	0	1000	0	0	1000
79	MOP + LIPO -> 3MBUTLIPO + CO2		0	0	142.823	0	0	160.632
80	COA + 3MBUTLIPO -> DLIPO + 3MBUTCOA		0	0	142.823	0	0	160.632
81	3MBUTCOA + MK -> 3MBECOA + MKH2		0	0	142.823	0	0	160.632
82	3MBECOA + ATP + CO2 -> MGLUTCOA + ADP + PI		0	0	142.823	0	0	160.632
83	MGLUTCOA -> HMGLUTCOA		0	0	142.823	0	0	160.632
84	HMGLUTCOA -> ACCOA + ACTAC		0	0	142.823	0	0	160.632
85	ACTAC + ATP + COA -> AACCOA + AMP + PPI		0	0	328.407	0	0	322.369
86	ACTAC + SUCCOA <-> SUCC + AACCOA		0	-328.407	142.823	0	-322.369	160.632
87	VAL + NAD -> NADH + NH3 + OMVAL		112.855	0	295.433	158.196	0	320.163
88	OMVAL + LIPO -> IBUTLIPO + CO2		112.855	-1.28079e-26	295.433	158.196	0	320.163
89	COA + IBUTLIPO -> DLIPO + IBUTCOA		112.855	-1.28079e-26	295.433	158.196	0	320.163
90	IBUTCOA + MK -> MACRCOA + MKH2		112.855	-1.28079e-26	295.433	158.196	0	320.163
91	MACRCOA -> HIBUTCOA		112.855	-1.28079e-26	295.433	158.196	-3.07971e-27	320.163
92	HIBUTCOA -> HIBUT + COA		112.855	-1.28079e-26	295.433	158.196	0	320.163
93	HIBUT + NAD -> METHYLMALONATES + NADH		112.855	-1.28079e-26	295.433	158.196	0	320.163
94	METHYLMALONATE + COA -> RMMALONYLCOA		0	0	0	0	0	0
95	METHYLMALONATES + NAD + COA -> PROPIONYLCOA + NADH + CO2		112.855	-1.28079e-26	295.433	158.196	0	320.163
96	ISUCC -> OA + NH3		-2.24668e-27	0	1000	26.0661	0	1000
97	ASP -> CO2 + bALA		4.17444e-14	-3.04272e-15	285.645	0	1.27888e-13	322.248
98	bALA + AKG <-> MALONATES + GLU		0	0	285.645	0	0	322.248
99	MALONATES + COA + NAD -> ACCOA + NADH + CO2		0	0	285.645	0	0	322.248
100	ASN -> ASP + NH3		0	0	164.204	0	0	161.184
101	THR -> GLY + ACAL		0	0	199.56	0	0	183.906
102	THR + NAD -> 2A3KB + NADH		38.0008	0	344.862	27.2933	0	356.137
103	2A3KB -> AMINOACETONE + CO2		0	0	0	0	0	0
104	2A3KB + COA <-> ACCOA + GLY		38.0008	7.64375e-26	344.862	27.2933	0	356.137
105	LYS -> CADA + CO2		0	0	102.655	0	-8.83524e-27	97.4585
106	CADA + AKG -> PIPER + GLU		0	0	102.655	0	-8.83524e-27	97.4585
107	PIPER + NAD -> AMINOVAL + NADH		0	0	102.655	0	-8.83524e-27	97.4585
108	AMINOVAL + AKG -> GLUTSEMI + GLU		0	0	102.655	0	-8.83524e-27	97.4585
109	GLUTSEMI + NAD -> GLUT + NADH		0	0	102.655	0	-8.83524e-27	97.4585
110	GLUT + ATP + COA -> GLUTCOA + ADP + PI		0	0	102.655	0	-8.83524e-27	97.4585
111	GLUTCOA + 2 NAD -> AACCOA + 2 NADH		0	0	102.655	0	0	97.4585
112	OBUT + O2 + PI -> PROPIONYLP + CO2		9.11658	0	322.102	0	0	329.301
113	THF + SAP -> METTHF + NH3 + DHLIPOYLPROTEIN		0	3.15039e-25	157.741	0	0	167.149
114	THF + SER <-> GLY + METTHF		4.28911	-153.799	76.813	5.59879	-162.672	72.6837
115	GLY + LIPOYLPROTEIN -> SAP + CO2		0	0	157.741	0	0	167.149
116	DHLIPOYLPROTEIN + NAD -> NADH + LIPOYLPROTEIN		0	1.35709e-25	157.741	0	-2.33503e-28	167.149
117	SER -> PYR + NH3		0	0	372.962	0	0	374.255
118	CYS -> H2S + PYR + NH3		0	0	203.238	0	0	195.683
119	HIS -> UROCANATE + NH3		89.1706	-1.19342e-25	146.901	1.97028e-11	-1.26218e-28	153.816
120	UROCANATE -> ODHIMP		89.1706	0	146.901	1.97028e-11	0	153.816
121	ODHIMP + NADH + O2 -> HYDANTPR + NAD		89.1706	-1.19342e-25	146.901	1.97028e-11	-1.26218e-28	153.816
122	HYDANTPR -> CAGLU		89.1706	-1.19342e-25	146.901	1.97028e-11	-1.26218e-28	153.816
123	CAGLU -> GLU + NH3 + CO2		89.1706	-1.19342e-25	146.901	1.97028e-11	-1.26218e-28	153.816
124	ODHIMP -> FORGLU		0	0	0	0	0	0
125	FORGLU -> GLU + FORMAMIDE		0	0	0	0	0	0
126	TRP + O2 -> FKYN		0	0	0	0	0	0
127	FKYN -> FOR + KYN		0	0	0	0	0	0
128	KYN -> ALA + AN		0	0	0	0	0	0
129	FKYN -> FAN + ALA		0	0	0	0	0	0
130	FAN -> FOR + AN		0	0	0	0	0	0
131	AKG + TYR <-> 4HPP + GLU		-15.6861	-15.6884	-12.5475	-18.5904	-18.5926	-14.8709
132	4HPP + O2 -> HOMOGEN + CO2		0	0	49.3846	0	0	54.663
133	HOMOGEN + O2 -> MACAC		0	0	49.3846	0	0	54.663
134	MACAC <-> FUACAC		0	0	49.3846	0	0	54.663
135	FUACAC -> FUM + ACTAC		0	0	49.3846	0	0	54.663
136	PHE + AKG <-> PHPYR + GLU		0	0	0	0	0	0
137	PHPYR -> PHAC + CO2		0	0	49.3846	0	0	54.663
138	PHAC + NAD -> PAC + NADH		0	0	49.3846	0	0	54.663
139	SLF + ATP -> PPI + APS		9.04311	7.23236	9.04641	5.46015	4.366	5.46349
140	APS + ATP -> ADP + PAPS		0	0	0	0	0	0
141	APS + RTHIO -> OTHIO + H2SO3 + AMP		9.04311	7.23236	9.04641	5.46015	4.366	5.46349
142	H2SO3 + 6 FERO -> H2S + 6 FERI		9.04311	7.23236	9.04641	5.46015	4.366	5.46349
143	PAP -> PI + AMP		0	-1.12718e-27	4.86e-05	0	0	2.34e-05
144	NO3 + MKH2 -> MK + NO2 + 2 H		0	0	0	0	0	0
145	NO2 + 3 NADH -> 3 NAD + NH3		0	0	0	0	0	0
146	NO2 + 6 FERO -> NH3 + 6 FERI		0	0	0	0	0	0
147	GLC + ATP -> G6P + ADP		0	0	0	0	0	0
148	bDGLC + ATP -> bDG6P + ADP		0	0	0	0	0	0
149	GLC + (n)POLYP -> G6P + (n-1)POLYP		0	0	0	0	0	0
150	bDGLC + (n)POLYP -> bDG6P + (n-1)POLYP		0	0	0	0	0	0
151	GLC <-> bDGLC		0	0	0	0	0	0
152	G6P <-> bDG6P		0	0	0	0	0	0
153	G6P <-> F6P		0	-461.927	0	0	-476.349	0
154	bDG6P <-> F6P		0	0	0	0	0	0
155	G6P <-> G1P		0	2.44307e-25	0.0225364	0	0	0.0108508
156	F6P + ATP -> FDP + ADP		221.246	24.2826	546.057	274.489	39.3085	611.136
157	FDP -> F6P + PI		0	0	328.407	0	0	322.369
158	FDP <-> G3P + DHAP		221.246	24.2826	259.888	274.489	39.3085	377.257
159	DHAP <-> G3P		221.246	24.2826	259.888	274.489	39.3085	377.257
160	G3P + PI + NAD <-> NADH + 13PDG		425.128	-3.24032	504.681	526.676	26.5038	733.755
161	G3P + NADP -> NADPH + 3PG		0	0	328.407	0	0	322.369
162	13PDG + ADP <-> 3PG + ATP		425.128	-3.24032	504.681	526.676	26.5038	733.755
163	13PDG + ADP -> 3PG + ATP		0	0	0	0	0	0
164	3PG <-> 2PG		425.128	33.0931	491.671	526.676	58.5544	708.349
165	2PG <-> PEP		425.128	33.0931	491.671	526.676	58.5544	708.349
166	PEP + ADP -> PYR + ATP		116.067	0	461.927	141.973	0	505.137
167	PYR + LIPO -> ADLIPO + CO2		0	0	376.349	0	0	388.976
168	COA + ADLIPO -> DLIPO + ACCOA		0	0	376.349	0	-2.4636e-14	388.976
169	DLIPO + NAD -> LIPO + NADH		112.855	0	1000	158.196	3.23117e-26	1000
170	ACCOA + OA -> COA + CIT		143.992	0	603.789	158.137	3.23117e-27	647.606
171	CIT <-> ICIT		143.992	0	418.586	158.137	3.23117e-27	419.717
172	ICIT + NADP -> NADPH + AKG + CO2		143.992	0	418.586	158.137	0	419.717
173	AKG + LIPO -> SDLIPO + CO2		-4.03897e-28	0	1000	0	0	1000
174	SDLIPO + COA -> DLIPO + SUCCOA		0	0	1000	0	2.42338e-27	1000
175	AKG + 2 FERI + COA <-> CO2 + 2 FERO + SUCCOA		193.994	-978.303	391.645	101.316	-986.902	377.714
176	ADP + PI + SUCCOA <-> ATP + SUCC + COA		185.237	-152.548	639.937	98.0438	-221.1	604.185
177	FUM <-> MAL		204.565	-10.6652	510.633	132.071	-31.4846	500.125
178	MAL + NAD <-> NADH + OA		204.565	-141.149	510.633	132.071	-191.257	500.125
179	CIT -> AC + OA		0	0	328.407	0	0	322.369
180	ATP + AC + COA -> AMP + PPI + ACCOA		0	0	167.82	0	0	163.367
181	ACAL + NAD -> NADH + AC		0	0	199.56	0	0	183.906
182	PYR + ATP + PI -> PEP + AMP + PPI		0	0	328.407	0	0	322.369
183	LAC + NAD <-> PYR + NADH		-0.060244	-0.060244	-0.060244	-0.060244	-0.060244	-0.060244
184	LLAC + NAD <-> PYR + NADH		0	0	0	0	0	0
185	MAL + NAD -> CO2 + NADH + PYR		0	0	333.985	0	0	325.124
186	ACCOA + ATP + CO2 <-> MALCOA + ADP + PI		-126.514	-299.187	328.407	-158.196	-323.825	322.369
187	PYR + MK -> MKH2 + AC + CO2		0	0	285.645	0	0	321.264
188	ACAL + NADH <-> ETH + NAD		0	0	0	0	0	0
189	AC + ATP -> ACETYLP + ADP		4.82824	0	335.64	2.18781	0	326.735
190	ACETYLP + COA -> ACCOA + PI		4.82824	0	335.64	2.18781	0	326.735
191	ACETYLP -> AC + PI		0	0	328.407	0	0	322.369
192	PROPIONYLP + COA -> PROPIONYLCOA + PI		9.11658	0	322.102	0	0	329.301
193	PROPANOATE + ATP -> PROPIONYLP + ADP		0	0	0	0	0	0
194	SMMALONYLCOA -> PROPIONYLCOA + CO2		4.54235	0	333.985	0	0	325.124
195	ATP + PROPANOATE + COA -> AMP + PPI + PROPIONYLCOA		0	0	0	0	0	1.61559e-27
196	MK + PROPIONYLCOA -> ACRCOA + MKH2		126.514	0	299.187	158.196	0	323.825
197	ACRCOA <-> HPCOA		126.514	0	299.187	158.196	0	323.825
198	HPCOA + NADP <-> OPCOA + NADPH		126.514	0	299.187	158.196	0	323.825
199	OPCOA + O2 + NADPH <-> MALCOA + NADP		126.514	0	299.187	158.196	0	323.825
200	AACCOA + NADPH <-> SHYDROXYBUTANOYL + NADP		0	0	0	0	0	0
201	CROTONOYLCOA <-> SHYDROXYBUTANOYL		0	0	0	0	0	0
202	RHYDROXYBUTANOYL <-> SHYDROXYBUTANOYL		0	0	0	0	0	0
203	RHYDROXYBUTANOATE + NAD -> ACTAC + NADH		0	0	0	0	0	0
204	G6P + NADP -> D6PGL + NADPH		0	0	461.927	0	0	476.349
205	G6P + NAD -> D6PGL + NADH		0	0	0	0	0	0
206	D6PGL -> D6PGC		0	0	461.927	0	0	476.349
207	D6PGC + NADP -> NADPH + CO2 + RL5P		0	0	461.927	0	0	476.349
208	RL5P <-> X5P		-17.8461	-42.8438	293.676	-22.7446	-49.4048	299.372
209	RL5P <-> R5P		17.8461	14.2754	168.251	22.7446	18.1942	176.977
210	R1P <-> R5P		4.66073e-14	0	84.9436	0	0	86.3843
211	R5P + X5P <-> G3P + S7P		8.56939	-7.42997	160.83	10.495	-7.21046	167.178
212	X5P + E4P <-> F6P + G3P		-26.4155	-54.0549	132.846	-33.2396	-63.0331	132.194
213	G3P + S7P <-> E4P + F6P		8.56939	-7.42997	160.83	10.495	-7.21046	167.178
214	DRIB + ATP -> DR5P + ADP		0	0	0	0	0	0
215	DR5P -> G3P + ACAL		0	0	0	0	0	0
216	G15L -> GLUC		0	0	0	0	0	0
217	KDPG -> PYR + G3P		0	0	0	0	0	0
218	KDG + ATP -> KDPG + ADP		0	0	0	0	0	0
219	UDPG + 2 NAD -> UDPDGLUC + 2 NADH		0	0	0	0	0	0
220	PYR + ATP + CO2 -> ADP + OA + PI		0	0	329.231	0	0	405.628
221	PEP + CO2 + GDP -> OA + GTP		0	-333.985	0	0	-325.124	0
222	PEP + CO2 -> OA + PI		0	0	329.231	0	0	405.628
223	ICIT -> GLX + SUCC		0	0	0	0	0	0
224	ACCOA + GLX -> COA + MAL		0	0	0	0	0	0
225	DGLYCERATE + NAD <-> TARTRONATE + NADH		0	-14.5451	0	0	-14.3216	-1.11022e-16
226	HYDROXYPYRUVATE <-> TARTRONATE		0	0	0	0	0	0
227	2 GLX -> TARTRONATE + CO2		0	3.2231e-16	14.5451	0	-1.33227e-15	14.3216
228	HYDROXYAKG -> PYR + GLX		0	0	0	0	0	0
229	GLAL + NAD -> NADH + GLYCOLATE		0	6.44621e-16	0.00113805	0	-2.66454e-15	0.00054795
230	GLYCOLATE + O2 -> GLX + H2O2		0	6.44621e-16	0.00113805	0	-2.66454e-15	0.00054795
231	2 H2O2 -> O2		55.4036	0	663.426	121.182	0	721.477
232	H2O2 + METHANOL -> FALD		0	0	0	0	0	0
233	METTHF + NADP <-> METHF + NADPH		0.0742331	0.0593864	58.2399	2.32645	1.86116	59.1476
234	METHF <-> FTHF		0.0742331	0.0593864	58.2399	2.32645	1.86116	59.1476
235	METTHF + FADH2 -> MTHF + FAD		4.21487	3.36977	88.3133	3.27234	2.61575	89.0005
236	FAD + NADH <-> FADH2 + NAD		4.21487	3.36977	88.3133	3.27234	2.61575	89.0005
237	NADH + MK -> NAD + MKH2		1000	0	1000	1000	0	1000
238	SUCC + MK + 2 H <-> FUM + MKH2		189.437	-22.7676	1000	101.301	-56.1008	1000
239	MKH2 + 0.5 O2 -> MK + 2 H		1000	0	1000	1000	0	1000
240	MKH2 + 0.5 O2 -> MK + 6 H		439.59	200.628	1000	441.245	170.218	1000
241	ADP + PI + 4 H <-> ATP		1000	671.593	1000	1000	677.631	1000
242	PPI -> 2 PI		49.1405	0	367.717	68.0313	0	376.791
243	PPI -> 2 PI + H		0	0	367.717	0	0	376.791
244	(n-1)POLYP + ATP <-> (n)POLYP + ADP		0	0	0	0	0	0
245	2 FERO + NADP <-> 2 FERI + NADPH		166.865	-1000	369.946	84.9357	-1000	364.615
246	GLU + NH3 + ATP -> GLN + ADP + PI		0	0	328.407	0	0	322.369
247	AKG + GLN + NADH <-> NAD + 2 GLU		-51.6022	-1000	287.126	-75.7675	-1000	261.755
248	AKG + NH3 + NADPH <-> GLU + NADP		269.774	-205.598	1000	412.201	-142.781	1000
249	GLU + ATP -> ADP + GLUP		8.83524e-29	0	338.729	0	0	334.423
250	GLUP + NADPH -> NADP + PI + GLUGSAL		0	0	338.729	0	0	334.423
251	GLUGSAL <-> P5C		0	-243.551	338.729	0	-233.603	334.423
252	P5C + NADPH + NADH <-> PRO + NADP + NAD		8.83524e-29	-243.551	15.0219	0	-233.603	18.5298
253	GLU + ACCOA -> COA + NAGLU		0	0	0	0	0	0
254	NAGLU + ATP -> ADP + NAGLUP		15.0909	12.0727	350.802	29.5375	23.63	358.053
255	NAGLUP + NADPH -> NADP + PI + NAGLUS		15.0909	12.0727	350.802	29.5375	23.63	358.053
256	NAGLUS + GLU -> AKG + NAORN		15.0909	12.0727	350.802	29.5375	23.63	358.053
257	NAORN + GLU -> ORN + NAGLU		15.0909	12.0727	350.802	29.5375	23.63	358.053
258	GLN + 2 ATP + CO2 -> GLU + CAP + 2 ADP + PI		15.2779	12.2223	15.2779	29.6862	23.7489	29.6862
259	CITR + ASP + ATP <-> AMP + PPI + ARGSUCC		15.0909	12.0727	176.276	29.5375	23.63	184.814
260	ARGSUCC <-> FUM + ARG		15.0909	12.0727	176.276	29.5375	23.63	184.814
261	2 PYR -> ACLAC + CO2		159.333	1.64083e-28	332.615	206.335	-5.59076e-14	357.111
262	ACLAC + NADPH -> NADP + DHMVA		159.333	1.64083e-28	332.615	206.335	-5.59076e-14	357.111
263	DHMVA -> OIVAL		159.333	0	332.615	206.335	-5.59076e-14	357.111
264	OIVAL + GLU -> AKG + VAL		138.81	0	316.196	178.983	0	336.793
265	THR -> OBUT + NH3		16.3623	0	327.368	10.9443	0	339.297
266	PYR + OBUT -> ABUT + CO2		7.24575	0	268.792	10.9443	1.24703e-26	276.277
267	ABUT + NADPH -> NADP + DIHYDROXYMETHYLPENTANOATE		7.24575	-2.68213e-29	268.792	10.9443	2.18104e-26	276.277
268	DIHYDROXYMETHYLPENTANOATE -> OXOMETHYLPENTANOATE		7.24575	-2.68213e-29	268.792	10.9443	0	276.277
269	OXOMETHYLPENTANOATE + GLU -> AKG + ILE		7.24575	0	1000	10.9443	0	1000
270	ACCOA + OIVAL -> COA + IPPMAL		20.5234	4.0863e-28	159.241	27.3516	-2.82728e-27	182.513
271	IPPMAL <-> CBHCAP		20.5234	4.0863e-28	159.241	27.3516	-2.82728e-27	182.513
272	CBHCAP + NAD -> NADH + OICAP		20.5234	0	159.241	27.3516	0	182.513
273	OICAP -> MOP + CO2		20.5234	4.0863e-28	159.241	27.3516	-8.58281e-27	182.513
274	MOP + GLU -> AKG + LEU		20.5234	0	1000	27.3516	0	1000
275	OA + GLU <-> ASP + AKG		60.573	-228.455	1000	2.82728e-27	-226.058	1000
276	ASP + ATP + GLN -> GLU + ASN + AMP + PPI		15.6926	12.5541	176.758	19.6903	15.7522	176.937
277	ASP + ATP -> ADP + BASP		4.21487	3.36977	186.332	3.27234	2.61575	180.265
278	BASP + NADPH -> NADP + PI + ASPSA		4.21487	3.36977	186.332	3.27234	2.61575	180.265
279	ASPSA + NADPH -> NADP + HSER		4.21487	3.36977	184.458	3.27234	2.61575	176.326
280	HSER + ATP -> ADP + PHSER		0	0	179.157	0	0	172.835
281	PHSER -> THR + PI		0	0	179.157	0	0	172.835
282	ASPSA + PYR -> DIHYDRODIPICOLINATE		0	5.62063e-30	100.586	0	0	94.2171
283	DIHYDRODIPICOLINATE + NADH + NADPH -> NAD + NADP + TETRAHYDRODIPICOLINATE		0	5.62063e-30	100.586	0	0	94.2171
284	TETRAHYDRODIPICOLINATE + SUCCOA -> SAOPIM + COA		0	5.62063e-30	100.586	0	0	94.2171
285	SAOPIM + GLU -> SDAPIM + AKG		0	5.62063e-30	100.586	0	0	94.2171
286	SDAPIM -> DAPIM + SUCC		0	5.62063e-30	100.586	0	0	94.2171
287	DAPIM <-> MDAPIM		0	5.62063e-30	100.586	0	0	94.2171
288	MDAPIM -> LYS + CO2		0	0	100.586	0	0	94.2171
289	HSER + SUCCOA <-> OSLHSER + COA		4.21487	-2.36658e-30	173.453	3.27234	0	168.242
290	CYS + OSLHSER -> LLCT + SUCC		0	0	168.882	0	0	165.241
291	LLCT -> HCYS + PYR + NH3		0	0	372.962	0	0	374.255
292	HCYS + MTHPTGLU <-> THPTGLU + MET		0	0	0	0	0	0
293	HCYS + MTHF <-> THF + MET		4.21487	3.36977	88.3133	3.27234	2.61575	89.0005
294	PYR + NH3 + NADH <-> ALA + NAD		38.2365	30.5654	38.2365	26.4684	21.151	26.4684
295	3PG + NAD -> NADH + PHP		0	0	241.567	0	0	267.965
296	PHP + GLU -> AKG + 3PSER		0	0	241.567	0	0	267.965
297	3PSER -> PI + SER		0	0	241.567	0	0	267.965
298	SER + ACCOA -> COA + ASER		4.82824	0	207.1	2.18781	0	197.433
299	ASER + H2S -> CYS + AC		4.82824	1.00974e-28	207.1	2.18781	2.52435e-29	197.433
300	ACCOA + HSER <-> COA + OAHSER		0	0	173.453	0	0	168.242
301	CYS + OAHSER -> LLCT + AC		0	0	168.882	0	0	165.241
302	OSLHSER + H2S -> HCYS + SUCC		4.21487	0	133.532	3.27234	0	129.224
303	OAHSER + H2S -> HCYS + AC		0	0	133.532	0	0	129.224
304	OSLHSER -> SUCC + OBUT + NH3		0	0	168.152	0	0	164.751
305	SER + HCYS -> LLCT		0	0	376.825	0	0	376.006
306	LLCT -> CYS + NH3 + OBUT		0	0	170.083	0	0	165.626
307	MET + ATP -> PPI + PI + SAM		0	1.35585e-31	84.9436	0	0	86.3843
308	SAH -> HCYS + ADN		0	1.35585e-31	84.9436	0	0	86.3843
309	SAM -> SAH		0	0	84.9436	1.13687e-13	0	86.3843
310	PRPP + ATP -> PPI + PRBATP		0	0	42.852	0	0	46.815
311	PRBATP -> PPI + PRBAMP		0	0	42.852	0	0	46.815
312	PRBAMP -> PRFP		0	0	42.852	0	0	46.815
313	PRFP -> PRLP		0	0	42.852	0	0	46.815
314	PRLP + GLN -> GLU + AICAR + DIMGP		0	0	42.852	0	0	46.815
315	DIMGP -> IMACP		0	-1.83805e-28	42.852	0	0	46.815
316	IMACP + GLU -> AKG + HISOLP		0	0	42.852	0	0	46.815
317	HISOLP -> PI + HISOL		0	0	42.852	0	0	46.815
318	HISOL + 2 NAD -> HIS + 2 NADH		0	0	42.852	0	0	46.815
319	E4P + PEP -> PI + 3DDAH7P		34.9849	27.9835	77.3717	43.7346	34.9833	89.6499
320	3DDAH7P -> DQT + PI		34.9849	27.9835	77.3717	43.7346	34.9833	89.6499
321	DQT -> DHSK		34.9849	27.9835	77.3717	43.7346	34.9833	89.6499
322	DHSK + NADPH -> SME + NADP		34.9849	27.9835	77.3717	43.7346	34.9833	89.6499
323	SME + ATP -> ADP + SME3P		34.9849	27.9835	77.3717	43.7346	34.9833	89.6499
324	SME3P + PEP -> 3PSME + PI		34.9849	27.9835	77.3717	43.7346	34.9833	89.6499
325	3PSME -> PI + CHOR		34.9849	27.9835	77.3717	43.7346	34.9833	89.6499
326	CHOR + GLN -> GLU + PYR + AN		9.05266	7.24212	9.05266	10.9377	8.75014	10.9377
327	AN + PRPP -> PPI + NPRAN		9.05266	7.24212	9.05266	10.9377	8.75014	10.9377
328	NPRAN -> CPAD5P		9.05266	7.24212	9.05266	10.9377	8.75014	10.9377
329	CPAD5P -> CO2 + IGP		9.05266	7.24212	9.05266	10.9377	8.75014	10.9377
330	IGP + SER -> G3P + TRP		9.05266	7.24212	9.05266	10.9377	8.75014	10.9377
331	CHOR <-> PHEN		25.9322	20.7414	70.1296	32.7969	26.2331	80.8997
332	PHEN -> CO2 + PHPYR		10.2461	8.19388	57.5809	14.2065	11.3622	66.0277
333	PHPYR + GLU <-> AKG + PHE		10.2461	8.19388	10.2505	14.2065	11.3622	14.2109
334	PHEN + NAD -> 4HPP + CO2 + NADH		15.6861	12.5475	61.9333	18.5904	14.8709	69.5351
335	4HPP + GLU -> AKG + TYR		0	0	0	0	0	0
336	R5P + ATP <-> PRPP + AMP		9.27672	7.42136	92.3649	12.2496	9.79967	96.184
337	CAP + ASP -> CAASP + PI		0.186938	0.14955	0.231791	0.148685	0.118948	0.170397
338	CAASP <-> DOROA		0.186938	0.14955	0.231791	0.148685	0.118948	0.170397
339	DOROA + O2 <-> H2O2 + OROA		110.807	-999.85	1000	216.298	-999.881	1000
340	DOROA + MK <-> MKH2 + OROA		-110.62	-999.85	1000	-216.149	-999.881	1000
341	OROA + PRPP <-> PPI + OMP		0.186938	0.14955	0.231791	0.148685	0.118948	0.170397
342	OMP -> CO2 + UMP		0.186938	0.14955	0.231791	0.148685	0.118948	0.170397
343	ATP + UMP <-> ADP + UDP		0.186938	0.14955	0.246745	0.148685	0.118948	0.177597
344	UDP + ATP <-> UTP + ADP		0.186938	0.14955	0.299474	0.148685	0.118948	0.202985
345	UTP + GLN + ATP -> GLU + CTP + ADP + PI		0	0	0.139053	0	0	0.106916
346	ATP + UTP + NH3 -> ADP + PI + CTP		0.108632	0	0.139053	0.0922192	0	0.106916
347	CDP + ATP <-> CTP + ADP		-4.54142e-07	-5.02883e-07	0.060993	-8.23061e-07	-1.00231e-06	0.0293664
348	CDP + RTHIO -> DCDP + OTHIO		4.54142e-07	3.63865e-07	0.00785924	8.23061e-07	7.25229e-07	0.00378491
349	DCDP + ATP <-> DCTP + ADP		4.54142e-07	3.63865e-07	0.00785924	8.23061e-07	7.25229e-07	0.00378491
350	THY + DR1P <-> DT + PI		0	0	0	0	0	0
351	DT + ATP -> ADP + DTMP		0	0	0	0	0	0
352	DCTP -> DUTP + NH3		0	0	0.00217745	0	0	0.00104863
353	DUTP -> PPI + DUMP		1.73509e-07	1.39018e-07	0.00217745	3.14459e-07	2.77081e-07	0.00104863
354	METTHF + DUMP + FADH2 <-> THF + DTMP + FAD		1.73509e-07	1.39018e-07	0.00217745	3.14459e-07	2.77081e-07	0.00104863
355	DTMP + ATP <-> DTDP + ADP		1.73509e-07	1.39018e-07	0.00217745	3.14459e-07	2.77081e-07	0.00104863
356	DTDP + ATP <-> DTTP + ADP		1.73509e-07	1.39018e-07	0.00217745	3.14459e-07	2.77081e-07	0.00104863
357	CMP + ATP <-> ADP + CDP		4.17444e-14	-1.3418e-13	0.0666747	0	7.11647e-14	0.0321027
358	OTHIO + NADPH -> RTHIO + NAD		9.04311	7.23236	9.04641	5.46015	4.366	5.46517
359	DCMP + ATP <-> ADP + DCDP		0	0	0	0	0	0
360	DU + ATP -> DUMP + ADP		0	0	0	0	0	0
361	DU + PI <-> URA + DR1P		0	0	0	0	0	0
362	URA + PRPP -> UMP + PPI		0	0	0	0	0	0
363	URA + R5P <-> PURI5P		0	0	0	0	0	0
364	UDPG + NAD -> UDPDGLUC + NADH		0	0	0	0	0	0
365	PRPP + GLN -> PPI + GLU + PRAM		0.0371166	0.0296932	29.12	1.16322	0.930579	29.5738
366	PRAM + ATP + GLY <-> ADP + PI + GAR		0.0371166	0.0296932	29.12	1.16322	0.930579	29.5738
367	GAR + FTHF -> THF + FGAR		0.0371166	0.0296932	29.12	1.16322	0.930579	29.5738
368	FGAR + ATP + GLN -> GLU + ADP + PI + FGAM		0.0371166	0.0296932	29.12	1.16322	0.930579	29.5738
369	FGAM + ATP -> ADP + PI + AIR		0.0371166	0.0296932	29.12	1.16322	0.930579	29.5738
370	AIR + CO2 + ATP -> CAIR + ADP + PI		0.0371166	0.0296932	29.12	1.16322	0.930579	29.5738
371	CAIR + ATP + ASP <-> ADP + PI + SAICAR		0.0371166	0.0296932	29.12	1.16322	0.930579	29.5738
372	SAICAR <-> FUM + AICAR		0.0371166	0.0296932	29.12	1.16322	0.930579	29.5738
373	AICAR + FTHF <-> THF + PRFICA		0.0371166	0.0296932	42.8817	1.16322	0.930579	47.7456
374	PRFICA <-> IMP		0.0371166	0.0296932	42.8817	1.16322	0.930579	47.7456
375	ATP -> cAMP + PPI		0	0	164.204	0	0	161.184
376	GTP -> cGMP + PPI		0	0	164.204	0	0	161.184
377	cAMP -> AMP		0	0	164.204	0	0	161.184
378	cGMP -> GMP		0	0	164.204	0	0	161.184
379	DGMP + ATP <-> DGDP + ADP		0	0	0	0	0	0
380	GMP + DATP <-> GDP + DADP		0	-999.97	1000	-7.88861e-31	-999.125	1000
381	DUDP + ATP <-> DUTP + ADP		1.73509e-07	-7.66422e-36	0.00217742	3.14459e-07	0	0.00104863
382	IDP + ATP <-> ITP + ADP		0	0	0	0	0	0
383	UDP + RTHIO -> OTHIO + DUDP		1.73509e-07	0	0.00217742	3.14459e-07	0	0.00104863
384	AD + PRPP -> PPI + AMP		0	0	84.9436	0	0	86.3843
385	GN + PRPP -> PPI + GMP		0	0	0	0	0	0
386	HYXN + PRPP -> PPI + IMP		0	0	68.5029	0	0	68.8887
387	XAN + PRPP -> PPI + XMP		0	0	0.0640718	0	0	1.10045
388	DIN + PI <-> HYXN + DR1P		0	0	68.5029	0	0	68.8887
389	DA + PI <-> AD + DR1P		0	-68.5029	0	0	-68.8887	0
390	DG + PI <-> GN + DR1P		0	0	0	0	0	0
391	HYXN + R1P <-> INS + PI		0	-68.5029	0	0	-68.8887	0
392	AD + R1P <-> PI + ADN		0	-84.9436	0	0	-86.3843	1.26218e-28
393	GN + R1P <-> PI + GSN		0	0	0	0	0	0
394	XAN + R1P <-> PI + XTSINE		0	0	0	0	0	0
395	ADN -> INS + NH3		0	0	68.5029	0	0	68.8887
396	DA -> DIN + NH3		0	0	68.5029	0	0	68.8887
397	XAN + NAD -> URATE + NADH		0	0	29.0903	0	0	28.6432
398	HYXN + NAD -> XAN + NADH		0	0	29.1073	0	0	29.1544
399	URATE + O2 -> ATN + CO2 + H2O2		0	0	29.0903	0	0	28.6432
400	ATN <-> ATT		0	0	29.0903	0	0	28.6432
401	ATT <-> UGC + UREA		0	0	29.0903	0	0	28.6432
402	UGC <-> GLX + 2 NH3 + CO2		0	0	29.0903	0	0	28.6432
403	DGTP -> DG + H5P3O10		0	0	0	0	0	0
404	ATP + GTP -> ppGpp + AMP		0	0	109.469	0	0	107.456
405	ppGpp -> GDP + PPI		0	0	109.469	0	0	107.456
406	IMP + GTP + ASP -> GDP + PI + ASUC		1.73509e-07	1.38807e-07	68.5029	0.0694546	0.0555637	68.9443
407	ASUC <-> FUM + AMP		1.73509e-07	1.38807e-07	68.5029	0.0694546	0.0555637	68.9443
408	ATP + AMP <-> ADP + ADP		49.1405	39.3102	367.717	68.1008	54.4785	376.847
409	ADP + RTHIO -> DADP + OTHIO		1.73509e-07	1.38807e-07	0.00217742	3.14459e-07	2.51567e-07	0.00104863
410	DADP + ATP <-> DATP + ADP		1.73509e-07	-999.97	1000	3.14459e-07	-999.125	1000
411	IMP + NAD -> NADH + XMP		0.0371164	0	0.0640784	1.09377	0	1.10355
412	XMP + ATP + GLN -> GLU + AMP + PPI + GMP		0.0371164	0.0296931	0.0640784	1.09377	0.875015	1.10355
413	GMP + ATP <-> GDP + ADP		0.0371164	-999.97	1000	1.09377	-999.125	1000
414	GDP + ATP <-> GTP + ADP		0.0371161	0.0296928	334.015	1.16322	0.930578	326.055
415	GDP + RTHIO -> DGDP + OTHIO		4.54142e-07	3.63313e-07	0.00568176	8.23061e-07	6.58448e-07	0.0027362
416	DGDP + ATP <-> DGTP + ADP		4.54142e-07	3.63313e-07	0.00568176	8.23061e-07	6.58448e-07	0.0027362
417	MALCOA + ACP -> MALACP + COA		0	4.54384e-28	328.407	0	0	322.369
418	ACCOA + ACP -> ACACP + COA		0	6.87887e-28	164.204	0	-2.05907e-24	161.184
419	ACACP + 4 MALACP + 8 NADPH -> 8 NADP + C100ACP + 4 CO2 + 4 ACP		0	0	0	0	0	0
420	ACACP + 5 MALACP + 10 NADPH -> 10 NADP + C120ACP + 5 CO2 + 5 ACP		0	0	0	0	0	0
421	ACACP + 6 MALACP + 12 NADPH -> 12 NADP + C140ACP + 6 CO2 + 6 ACP		0	-8.62817e-31	0.00111033	0	3.87236e-26	0.000534603
422	ACACP + 6 MALACP + 11 NADPH -> 11 NADP + C141ACP + 6 CO2 + 6 ACP		0	0	0	0	0	0
423	ACACP + 7 MALACP + 14 NADPH -> 14 NADP + C160ACP + 7 CO2 + 7 ACP		0	-2.90892e-30	0.00377913	0	1.31872e-25	0.00181958
424	ACACP + 7 MALACP + 13 NADPH -> 13 NADP + C161ACP + 7 CO2 + 7 ACP		0	0	0	0	0	0
425	ACACP + 8 MALACP + 16 NADPH -> 16 NADP + C180ACP + 8 CO2 + 8 ACP		0	0	0	0	0	0
426	ACACP + 8 MALACP + 15 NADPH -> 15 NADP + C181ACP + 8 CO2 + 8 ACP		0	-4.80712e-31	0.00063363	0	2.2107e-26	0.000305081
427	ACACP + 8 MALACP + 14 NADPH -> 14 NADP + C182ACP + 8 CO2 + 8 ACP		0	0	0	0	0	0
428	PROPIONYLCOA + ACP -> PROPIONYLACP + COA		0	-1.12413e-29	0.0140651	0	4.90634e-25	0.0067721
429	PROPIONYLACP + 6 MALACP + 12 NADPH -> 12 NADP + C150ACP + 6 CO2 + 6 ACP		0	-5.62063e-30	0.00716783	0	2.50012e-25	0.00345118
430	PROPIONYLACP + 7 MALACP + 14 NADPH -> 14 NADP + C170ACP + 7 CO2 + 7 ACP		0	-5.42342e-30	0.0068973	0	2.40571e-25	0.00332092
431	ACACP + 2 MALACP + 4 NADPH -> 4 NADP + C060ACP + 2 CO2 + 2 ACP		0	0	164.204	0	-2.24122e-24	161.184
432	C060ACP + COA -> C060COA + ACP		0	6.94198e-28	164.204	0	0	161.184
433	2 ACCOA <-> COA + AACCOA		0	-164.204	1.26218e-27	0	-161.184	0
434	AACCOA + 2 NADH <-> 2 NAD + C040COA		0	0	0	0	0	0
435	AACCOA + ACCOA + 4 NADH <-> 4 NAD + C060COA + COA		0	-164.204	1.36315e-27	0	-161.184	0
436	AACCOA + 2 ACCOA + 6 NADH <-> 6 NAD + C080COA + 2 COA		0	0	0	0	0	0
437	GL3P + 0.094 C140ACP + 0.294 C150ACP + 0.262 C160ACP + 0.293 C170ACP + 0.057 C181ACP -> AGL3P + ACP		0	0	0.00525974	0	0	0.00253247
438	DHAP + 0.094 C140ACP + 0.294 C150ACP + 0.262 C160ACP + 0.293 C170ACP + 0.057 C181ACP -> ADHAP + ACP		0	0	0.00525974	0	0	0.00253247
439	ADHAP + NADPH -> AGL3P + NADP		0	2.8399e-29	0.00525974	0	0	0.00253247
440	AGL3P + 0.094 C140ACP + 0.294 C150ACP + 0.262 C160ACP + 0.293 C170ACP + 0.057 C181ACP -> PA + ACP		0	0	0.00525974	0	9.45623e-25	0.00253247
441	PA + CTP <-> CDPDG + PPI		0	0	0.00525974	0	9.45623e-25	0.00253247
442	CDPDG + SER <-> CMP + PS		0	0	0.00396941	0	7.13585e-25	0.0019112
443	PS -> PE + CO2		0	0	0.00396941	0	7.13585e-25	0.0019112
444	DHAP + NADH <-> GL3P + NAD		121.403	-6.46235e-27	1000	239.702	1.09305e-25	1000
445	CDPDG + GL3P <-> CMP + PGP		0	6.65799e-28	0.00110079	0	1.18544e-25	0.00053001
446	PGP -> PI + PG		0	6.65799e-28	0.00110079	0	1.18544e-25	0.00053001
447	CDPDG + PG -> CMP + CL		0	1.14385e-28	0.00018954	0	2.04126e-26	9.126e-05
448	GL3P + CTP -> PPI + CDPGL		0	3.36244e-26	0.0553846	0	5.96394e-24	0.0266666
449	12 CDPGL -> 12 CMP + POLYGP		0	2.78941e-27	0.00461538	0	4.97096e-25	0.00222222
450	PYR + G3P -> DX5P + CO2		0	3.2438e-27	0.0053217	0	5.72928e-25	0.0025623
451	DX5P + NADPH -> MDE4P + NADP		0	3.2438e-27	0.0053217	0	5.72928e-25	0.0025623
452	MDE4P + CTP -> CDPMDE + PPI		0	3.2438e-27	0.0053217	0	5.72928e-25	0.0025623
453	CDPMDE + ATP -> 2PCDPMDE + ADP		0	3.2438e-27	0.0053217	0	5.72928e-25	0.0025623
454	2PCDPMDE -> MDECPP + CMP		0	3.2438e-27	0.0053217	0	5.72928e-25	0.0025623
455	MDECPP + NADH -> NAD + HMB4PP		0	3.2438e-27	0.0053217	0	5.72928e-25	0.0025623
456	HMB4PP + NADH -> NAD + IPP		0	3.2438e-27	0.0053217	0	5.72928e-25	0.0025623
457	IPP <-> DMPP		0	3.58143e-28	0.0005913	0	6.36769e-26	0.0002847
458	DMPP + IPP -> GPP + PPI		0	3.58143e-28	0.0005913	0	6.36769e-26	0.0002847
459	GPP + IPP -> FPP + PPI		0	3.58143e-28	0.0005913	0	6.36769e-26	0.0002847
460	FPP + IPP -> GGPP + PPI		0	3.58143e-28	0.0005913	0	6.36769e-26	0.0002847
461	GGPP + IPP -> PPPP + PPI		0	3.58143e-28	0.0005913	0	6.36769e-26	0.0002847
462	PPPP + IPP -> HPPP + PPI		0	3.58143e-28	0.0005913	0	6.36769e-26	0.0002847
463	HPPP + IPP -> HEPPP + PPI		0	3.58143e-28	0.0005913	0	6.36769e-26	0.0002847
464	HEPPP + IPP -> OPP + PPI		0	3.58143e-28	0.0005913	0	6.36769e-26	0.0002847
465	OPP + IPP -> NPP + PPI		0	3.58143e-28	0.0005913	0	6.36769e-26	0.0002847
466	DGLUTAMATE <-> GLU		0	-0.0150579	0	0	-0.0072501	0
467	ALA <-> DALA		0.211941	0.145823	0.268371	0.211941	0.145823	0.239111
468	2 DALA + ATP -> ALAALA + ADP + PI		0	-2.01002e-27	0.028215	0	0	0.013585
469	F6P + GLN -> GLU + GA6P		0	-3.21855e-27	1000	0	0	1000
470	GA6P -> NH3 + F6P		0	0	1000	0	0	1000
471	GA6P <-> GA1P		0	-3.21855e-27	0.045147	0	0	0.0217374
472	ACCOA + GA1P -> NAGA1P + COA		0	-3.21855e-27	0.045147	0	0	0.0217374
473	UTP + NAGA1P <-> UDPNAG + PPI		0	-3.21855e-27	0.045147	0	0	0.0217374
474	UDPNAG + PEP -> UDPNACVG + PI		0	-1.06654e-27	0.014954	0	0	0.00720005
475	UDPNACVG + NADPH -> UDPNAM + NADP		0	-1.06654e-27	0.014954	0	0	0.00720005
476	ASP + FUM -> ISUCC + SUCC		0	0	1000	0	0	994.964
477	ASP + O2 -> ISUCC + H2O2		-4.66073e-14	0	1000	26.0661	0	1000
478	ISUCC + DHAP -> PI + QA		-4.66073e-14	1.24787e-13	0.0014418	0	0	0.0006942
479	QA + PRPP -> NACN + CO2 + PPI		-4.66073e-14	1.24787e-13	0.0014418	0	0	0.0006942
480	NAM <-> NAC + NH3		4.66073e-14	0	0	0	0	0
481	NAC + PRPP -> NACN + PPI		4.66073e-14	0	0	0	0	0
482	NACN + ATP -> PPI + NAAD		0	1.24787e-13	0.0014418	0	0	0.0006942
483	NAAD + ATP + NH3 -> NAD + AMP + PPI		0	0	0.0014418	0	0	0.0006942
484	NAAD + ATP + GLN -> NAD + AMP + PPI + GLU		0	0	0.0014418	0	0	0.0006942
485	NAC + R1P -> PI + NACD		0	0	0	0	0	0
486	NAM + R1P -> PI + NAMD		-4.66073e-14	0	0	0	0	0
487	NAMD + ATP -> NAMN + ADP		-4.66073e-14	0	0	0	0	0
488	NAMN + ATP -> PPI + NAD		-4.66073e-14	0	0	0	0	0
489	NADPH + NAD <-> NADP + NADH		-192.971	-1000	985.87	-469.358	-1000	910.012
490	NAD + ATP -> NADP + ADP		9.04311	7.23236	335.64	5.46015	4.366	326.735
491	NADP -> NAD + PI		0	0	328.407	0	0	322.369
492	GTP -> D6RP5P + FOR + PPI		0	4.39238e-27	0.00175365	0	0	0.00084435
493	D6RP5P -> A6RP5P + NH3		0	4.39238e-27	0.00175365	0	0	0.00084435
494	A6RP5P + NADPH -> A6RP5P2 + NADP		0	4.39238e-27	0.00175365	0	0	0.00084435
495	DB4P + A6RP -> D8RL + PI		0	8.78476e-27	0.0035073	0	0	0.0016887
496	A6RP5P2 -> A6RP + PI		0	4.39238e-27	0.00175365	0	0	0.00084435
497	RL5P -> DB4P + FOR		0	8.78476e-27	0.0035073	0	0	0.0016887
498	2 D8RL -> RIBFLAV + A6RP		0	4.39238e-27	0.00175365	0	0	0.00084435
499	RIBFLAV + ATP -> FMN + ADP		0	4.39238e-27	0.00175365	0	0	0.00084435
500	FMN + ATP -> FAD + PPI		0	1.59034e-27	0.00064395	0	0	0.00031005
501	OIVAL + METTHF -> AKP + THF		4.17444e-14	-1.5736e-13	0.00070875	0	6.58128e-14	0.00034125
502	AKP + NADPH -> NADP + PANT		4.17444e-14	-1.5736e-13	0.00070875	0	6.58128e-14	0.00034125
503	PANT + bALA + ATP -> AMP + PPI + PNTO		4.17444e-14	-1.5736e-13	0.00070875	0	6.58128e-14	0.00034125
504	PNTO + ATP -> ADP + 4PPNTO		4.17444e-14	-1.5736e-13	0.00070875	0	6.58128e-14	0.00034125
505	4PPNTO + CTP + CYS -> CMP + PPI + 4PPNCYS		4.17444e-14	-1.5736e-13	0.00070875	0	6.58128e-14	0.00034125
506	4PPNCYS -> CO2 + 4PPNTE		4.17444e-14	-1.5736e-13	0.00070875	0	6.58128e-14	0.00034125
507	4PPNTE + ATP -> PPI + DPCOA		4.17444e-14	-1.5736e-13	0.00070875	-3.77102e-14	6.58128e-14	0.00034125
508	DPCOA + ATP -> ADP + COA		4.17444e-14	-1.5736e-13	0.00070875	-3.77102e-14	6.58128e-14	0.00034125
509	COA -> PAP + ACP		0	1.21485e-28	4.86e-05	0	-1.75469e-15	2.34e-05
510	ACP -> 4PPNTE		0	0	0	0	0	0
511	GTP -> FOR + AHTD		0	-4.44089e-16	0.00113805	0	-2.22045e-16	0.00054795
512	AHTD -> DHP + 3 PI		0	0	0.00113805	0	0	0.00054795
513	AHTD -> DHP + PPI + PI		0	0	0.00113805	0	0	0.00054795
514	DHP -> AHHMP + GLAL		0	-4.44089e-16	0.00113805	0	-2.22045e-16	0.00054795
515	AHHMP + ATP -> AMP + AHHMD		0	0	0.00113805	0	0	0.00054795
516	CHOR + GLN -> ADCHOR + GLU		0	-4.44089e-16	0.00113805	0	-2.22045e-16	0.00054795
517	ADCHOR -> PYR + PABA		0	-4.44089e-16	0.00113805	0	-2.22045e-16	0.00054795
518	PABA + AHHMD -> PPI + DHPT		0	0	0.00113805	0	0	0.00054795
519	PABA + AHHMP -> DHPT		0	0	0.00113805	0	0	0.00054795
520	DHPT + ATP + GLU -> ADP + PI + DHF		0	-4.44089e-16	0.00113805	0	-2.22045e-16	0.00054795
521	DHF + NADPH -> NADP + THF		0	-4.44089e-16	0.00113805	0	-2.22045e-16	0.00054795
522	THF + ATP + GLU <-> ADP + PI + THFG		0	0	0	0	0	0
523	CHOR <-> ICHOR		0	1.46413e-27	0.0005913	0	0	0.0002847
524	ICHOR + AKG -> SHCHC + PYR + CO2		0	1.46413e-27	0.0005913	0	0	0.0002847
525	SHCHC -> OSB		0	1.46413e-27	0.0005913	0	0	0.0002847
526	OSB + ATP + COA -> AMP + PPI + OSBCOA		0	1.46413e-27	0.0005913	0	0	0.0002847
527	OSBCOA -> DHN + COA		0	1.46413e-27	0.0005913	0	0	0.0002847
528	DHN + NPP -> PPI + CO2 + DMK		0	1.46413e-27	0.0005913	0	0	0.0002847
529	DMK + SAM -> MKH2 + SAH		0	1.46413e-27	0.0005913	-1.13687e-13	0	0.0002847
530	0.448 DATP + 1.169 DCTP + 0.448 DTTP + 1.169 DGTP + 4.4 ATP -> 4.4 ADP + 4.4 PI + 3.236 PPI + DNA		0	1.21169e-26	0.00486	0	0	0.00234
531	1.85 ATP + 0.826 GTP + 1.031 CTP + 0.662 UTP -> 1.25 ADP + 1.25 PI + RNA + 3.119 PPI		0	5.57378e-26	0.022545	0	0	0.010855
532	1.350 ALA + 0.352 ARG + 0.394 ASN + 0.391 ASP + 0.165 CYS + 0.382 GLN + 0.379 GLU + 2.015 GLY + 0.131 HIS + 0.477 ILE + 0.742 LEU + 0.499 LYS + 0.221 MET + 0.238 PHE + 0.422 PRO + 0.459 SER + 0.465 THR + 0.059 TRP + 0.159 TYR + 0.797 VAL + 40.0 ATP -> 40.0 ADP + 40.0 PI + PROTEIN		0	1.3894e-25	0.05562	0	0	0.02678
533	1.244 GL3P + 0.050 C140ACP + 1.677 C150ACP + 0.421 C160ACP + 1.570 C170ACP + 0.014 C181ACP -> TAG + 3.732 ACP + 1.244 PI		0	6.05845e-27	0.00243	0	0	0.00117
534	1.007 UDPNAM + 1.197 UDPNAG + 1.900 ALAALA + 0.950 ALA + 1.140 MDAPIM + 1.014 DGLUTAMATE + 0.973 GLY + 5.026 ATP -> PEPTIDOGLYCAN + 0.950 DALAxt + 1.197 UDP + 1.007 UMP + 5.026 ADP + 5.026 PI		0	3.71585e-26	0.01485	0	0	0.00715
535	0.518 POLYGP + 0.129 LYS + 0.129 UDPNAG + 0.129 ATP -> TEICH + 0.129 UDP + 0.129 ADP + 0.129 PI		0	2.22143e-26	0.00891	0	0	0.00429
536	1.089 PE + 0.250 PG + 0.052 CL -> PHOSPHOLIPID		0	8.88573e-27	0.003645	0	0	0.001755
537	1.897 UDPNAG + 3.794 UDPGAL -> 5.691 UDP + CARBOHYDRATE		0	1.47422e-26	0.00594	0	0	0.00286
538	0.188 NAD + 0.168 NADP + 0.163 COA + 0.012 ACP + 0.146 MK + 0.281 THF + 0.274 FMN + 0.159 FAD -> SMALL MOLECULES		0	1.00974e-26	0.00405	0	0	0.00195
539	0.412 PROTEIN + 0.167 RNA + 0.036 DNA + 0.027 PHOSPHOLIPID + 0.018 TAG + 0.03 SMALL MOLECULES + 0.110 PEPTIDOGLYCAN + 0.044 CARBOHYDRATE + 0.066 TEICH + 47 ATP -> BIOMASS + 47 ADP + 47 PI		0	3.36042e-25	0.135	0	3.05346e-25	0.065
540	8 MALCOA -> C16H17O8 + 8 COA + 8 CO2		0	0	0	0	0	0
541	C16H17O8 + NADPH -> C16H20O9 + NADP		0	0	0	0	0	0
542	C16H20O9 -> C16H16O7		0	0	0	0	0	0
543	C16H16O7 -> C16H14O6_1		0	0	0	0	0	0
544	C16H14O6_1 + 2 NADPH -> C16H16O5 + 2 NADP		0	0	0	0	0	0
545	C16H16O5 + 0.5 O2 + NAD -> C16H14O6_2 + NADH		0	0	0	0	0	0
546	2 C16H14O6_2 + NAD -> C32H26O12 + NADH		0	0	0	0	0	0
547	C32H26O12 + O2 -> ACT		0	0	0	0	0	0
548	C060COA + FAD -> FADH2 + CDA_int1		0	0	0	0	0	0
549	CDA_int1 + FADH2 + O2 -> EPOXY + FAD		0	0	0	0	0	0
550	GLU + MTHF -> THF + NRP1		0	0	0	0	0	0
551	ASN + 0.5 O2 -> HYDROXYASN		0	0	0	0	0	0
552	HYDROXYASN + ATP -> ADP + NRP2		0	0	0	0	0	0
553	4HPP + O2 -> CO2 + CDA_int2		0	0	0	0	0	0
554	CDA_int2 + 0.5 O2 -> CDA_int3		0	0	0	0	0	0
555	CDA_int3 + GLU -> AKG + NRP3		0	0	0	0	0	0
556	EPOXY + THR + 2 TRP + 3 ASP + GLY + SER + NRP1 + NRP2 + NRP3 -> CDA		0	0	0	0	0	0
557	PRO + ATP -> PRO-AMP + PPI		0	0	0	0	0	0
558	PRO-AMP -> PRO-PCP + AMP		0	0	0	0	0	0
559	PRO-PCP + FAD + 0.5 O2 -> FADH2 + PYRA-PCP		0	0	0	0	0	0
560	DALA + LAC + ATP -> ALALAC + ADP + PI		0	0	0	0	0	0
561	ATP -> ADP + PI		3.8	3.8	3.8	3.8	3.8	3.8
562	CDA -> CDAxt		0	0	0	0	0	0
563	CO2xt <-> CO2		-1000	-1000	-500.977	-991.705	-1000	-412.951
564	FORxt <-> FOR		0	0	0	0	0	0
565	HMPxt <-> HMP		0	0	0	0	0	0
566	NH3xt <-> NH3		0.559722	0.559722	0.559722	243.556	0	454.61
567	NO3xt <-> NO3		0	0	0	0	0	0
568	O2xt <-> O2		1000	466.338	1000	1000	476.151	1000
569	GLYCOLATExt <-> GLYCOLATE		0	0	0	0	0	0
570	ACALxt <-> ACAL		0	0	0	0	0	0
571	ACT -> ACTxt		0	0	0	0	0	0
572	AN <-> ANxt		0	0	0	0	0	0
573	CITR <-> CITRxt		0	0	0	0	0	0
574	FANxt <-> FAN		0	0	0	0	0	0
575	GLxt <-> GL		0	0	0	0	0	0
576	GLYNxt <-> GLYN		0	0	0	0	0	0
577	GNxt <-> GN		0	0	0	0	0	0
578	HYXNxt <-> HYXN		0	0	0	0	0	0
579	NACxt <-> NAC		0	0	0	0	0	0
580	PAC <-> PACxt		0	0	0	0	0	0
581	T3xt <-> T3		0	0	0	0	0	0
582	UREAxt <-> UREA		0	0	0	0	0	0
583	XANxt <-> XAN		0	0	0	0	0	0
584	ALAxt + ATP -> ALA + ADP + PI		0	0	0	0	0	0
585	ARGxt + ATP -> ARG + ADP + PI		0	0	0	0	0	0
586	ASNxt + ATP -> ASN + ADP + PI		0	0	0	0	0	0
587	ASPxt + ATP -> ASP + ADP + PI		0	0	0	0	0	0
588	CELBxt + ATP -> CELB + ADP + PI		0	0	0	0	0	0
589	CYSxt + ATP -> CYS + ADP + PI		0	0	0	0	0	0
590	DAPIMxt + ATP -> DAPIM + ADP + PI		0	0	0	0	0	0
591	DARABINOSExt + ATP -> DARABINOSE + ADP + PI		0	0	0	0	0	0
592	DARABITOLxt + ATP -> DARABITOL + ADP + PI		0	0	0	0	0	0
593	DGLUTAMATExt + ATP -> DGLUTAMATE + ADP + PI		0	0	0	0	0	0
594	DLYXOSExt + ATP -> DLYXOSE + ADP + PI		0	0	0	0	0	0
595	GLNxt + ATP -> GLN + ADP + PI		0	0	0	0	0	0
596	GLUxt + ATP -> GLU + ADP + PI		0.067433	0.067433	0.097085	0.067433	0.067433	0.097085
597	HISxt + ATP -> HIS + ADP + PI		0	0	0	0	0	0
598	ILExt + ATP -> ILE + ADP + PI		0	0	0	0	0	0
599	LACTOSExt + ATP -> LACTOSE + ADP + PI		0	0	0	0	0	0
600	LARABINOSExt + ATP -> LARABINOSE + ADP + PI		0	0	0	0	0	0
601	LEUxt + ATP -> LEU + ADP + PI		0	0	0	0	0	0
602	LLYXOSExt + ATP -> LLYXOSE + ADP + PI		0	0	0	0	0	0
603	LYSxt + ATP -> LYS + ADP + PI		0	0	0	0	0	0
604	METxt + ATP -> MET + ADP + PI		0.010608	0.007244	0.010608	0.010608	0.007244	0.010608
605	MLTxt + ATP -> MLT + ADP + PI		0	0	0	0	0	0
606	ORNxt + ATP -> ORN + ADP + PI		0	0	0	0	0	0
607	PIxt + ATP -> 2 PI + ADP		0	0	0	0	0	0
608	PROxt + ATP -> PRO + ADP + PI		0	0	0	0	0	0
609	RIBxt + ATP -> RIB + ADP + PI		0	0	0	0	0	0
610	SLFxt + ATP -> SLF + ADP + PI		9.04311	7.23236	9.04641	5.46015	4.366	5.46349
611	THRxt + ATP -> THR + ADP + PI		0	0	0	0	0	0
612	VALxt + ATP -> VAL + ADP + PI		0	0	0	0	0	0
613	XYLxt + ATP -> XYL + ADP + PI		0	0	0	0	0	0
614	XYLITOLxt + ATP -> XYLITOL + ADP + PI		0	0	0	0	0	0
615	ACxt + H <-> AC		0	0	0	0	0	0
616	ADxt + H <-> AD		0	0	0	0	0	0
617	ADNxt + H <-> ADN		0	0	0	0	0	0
618	AKGxt + H <-> AKG		-0.001135	-0.001135	-0.001135	-0.001135	-0.001135	-0.001135
619	ASPxt + H -> ASP		0	0	291.2	0	0	287.365
620	ASPxt + 2 H -> ASP		0	0	291.2	0	0	287.365
621	ASPxt + 3 H -> ASP		0	0	291.2	101.828	0	287.365
622	CITxt + 3 H <-> CIT		0	0	0	0	0	0
623	CYTDxt + H <-> CYTD		0	0	0	0	0	0
624	CYTSxt + H <-> CYTS		0	0	0	0	0	0
625	DAxt + H <-> DA		0	0	0	0	0	0
626	DALAxt + H <-> DALA		-0.211941	-0.211941	-0.145823	-0.211941	-0.211941	-0.145823
627	DARABINOSExt + H -> DARABINOSE		0	0	0	0	0	0
628	DCxt + H <-> DC		0	0	0	0	0	0
629	DGxt + H <-> DG		0	0	0	0	0	0
630	DINxt + H <-> DIN		0	0	0	0	0	0
631	DSERxt + H <-> DSER		0	0	0	0	0	0
632	DTxt + H <-> DT		0	0	0	0	0	0
633	DUxt + H <-> DU		0	0	0	0	0	0
634	ETHxt + H <-> ETH		0	0	0	0	0	0
635	FUMxt + 2 H -> FUM		0	0	0	0	0	0
636	FUMxt + 3 H -> FUM		0	0	0	0	0	0
637	GABAxt + H <-> GABA		0	0	0	0	0	0
638	GLACxt + H -> GLAC		0	0	0	0	0	0
639	GLCxt + H -> GLC		0	0	0	0	0	0
640	GLU -> GLUxt + H		0	0	0	0	0	0
641	GLUCxt + H <-> GLUC		0	0	0	0	0	0
642	GLYxt + H <-> GLY		-0.003853	-0.007053	-0.003853	-0.003853	-0.007053	-0.003853
643	GSNxt + H <-> GSN		0	0	0	0	0	0
644	HISxt + H -> HIS		98.2236	0	138.873	12.032	0	153.231
645	HIS -> HISxt + H		0	0	0	0	0	0
646	ILExt + H -> ILE		0	0	180.505	0	0	185.767
647	ILE -> ILExt + H		0	0	0	0	0	0
648	INSxt + H <-> INS		0	0	0	0	0	0
649	KDGxt + H <-> KDG		0	0	0	0	0	0
650	LACxt + H <-> LAC		-0.060244	-0.060244	-0.060244	-0.060244	-0.060244	-0.060244
651	LARABINOSExt + H -> LARABINOSE		0	0	0	0	0	0
652	LEUxt + H -> LEU		0	0	103.611	0	0	101.27
653	LEU -> LEUxt + H		0	0	0	0	0	0
654	LLACxt + H <-> LLAC		0	0	0	0	0	0
655	LYSxt + H -> LYS		11.4681	0	111.829	6.56507	0	102.711
656	LYS -> LYSxt + H		0	0	0	0	0	0
657	MALxt + 2 H -> MAL		0	0	0	0	0	0
658	MALxt + 3 H -> MAL		0	0	0	0	0	0
659	MELIxt + H <-> MELI		0	0	0	0	0	0
660	PHExt + H <-> PHE		0.014942	0.010432	0.014942	0.014942	0.010432	0.014942
661	PIxt + H <-> PI		9.71528	7.77009	117.24	9.39588	7.51458	114.972
662	PROxt + H -> PRO		15.0897	0	255.623	18.5976	0	248.481
663	PRO -> PROxt + H		0	0	0	0	0	0
664	PROPANOATExt + H <-> PROPANOATE		0	0	0	0	0	0
665	PYRxt + H <-> PYR		-0.002294	-0.002294	-0.002294	-0.002294	-0.002294	-0.002294
666	RMNxt + H <-> RMN		0	0	0	0	0	0
667	SERxt + H -> SER		39.2974	0	348.342	41.7016	0	370.121
668	SER -> SERxt + H		0	0	0	0	0	0
669	SUCCxt + 2 H -> SUCC		0	0	0	0	0	0
670	SUCCxt + 3 H -> SUCC		0	0	0	0	0	0
671	SUCC -> SUCCxt + H		0.015111	0.015111	0.015111	0.015111	0.015111	0.015111
672	THRxt + H -> THR		85.1422	0	378.592	51.3628	0	391.11
673	THR -> THRxt + H		0	0	0	0	0	0
674	TRPxt + H <-> TRP		0	0	0	0	0	0
675	TYRxt + H <-> TYR		0.006972	0.004632	0.006972	0.006972	0.004632	0.006972
676	URAxt + H <-> URA		0	0	0	0	0	0
677	URIxt + H <-> URI		0	0	0	0	0	0
678	VALxt + H -> VAL		0	0	198.483	0	0	185.247
679	VAL -> VALxt + H		0	0	0	0	0	0
680	XYLxt + H -> XYL		0	0	0	0	0	0
681	FRUxt + PEP -> PYR + F6P		0	0	0	0	0	0
682	FRUxt + PEP -> PYR + F1P		0	0	0	0	0	0
683	MANxt + PEP -> PYR + MAN6P		0	0	0	0	0	0
684	GLAMxt + PEP -> PYR + GA6P		0	0	0	0	0	0
685	TRExt + PEP -> TRE6P + PYR		0	0	0	0	0	0
686	SOTxt + PEP -> SOT + PYR		0	0	0	0	0	0
687	MNTxt + PEP -> MNT1P + PYR		239.092	45.0291	275.401	297.234	57.5027	398.428
688	SALICINxt + PEP -> SAL6P + PYR		0	0	0	0	0	0
689	DGLYCERATExt + Naxt -> DGLYCERATE + Na		0	0	0	0	0	0
690	H + Na -> Naxt		0	0	0	0	0	0
691	2 H + Na -> Naxt		0	0	0	0	0	0
692	3 H + 2 Na -> Naxt		0	0	0	0	0	0
693	Naxt + PROxt -> Na + PRO		0	0	0	0	0	0
694	Naxt + SERxt -> Na + SER		0	0	0	0	0	0
695	Naxt + THRxt -> Na + THR		0	0	0	0	0	0
696	CADA + H + LYSxt -> CADAxt + LYS		0	0	0	0	0	0
697	CITxt + SUCC -> CIT + SUCCxt		0	0	0	0	0	0
698	FUMxt + SUCC <-> FUM + SUCCxt		0	0	0	0	0	0
699	GL3Pxt + PI -> GL3P + PIxt		0	0	0	0	0	0
700	TARTRATExt + SUCC -> SUCCxt + TARTRATE		0	0	0	0	0	0
701	BIOMASS -> BIOMASSxt		0	0	0.135	0	0	0.065
702	1.15E-03 DATP + 3.01E-03 DCTP + 1.15E-03 DTTP + 3.01E-03 DGTP + 22 ALA + 21 ARG + 9 ASN + 20 ASP + 1 CYS + 6 GLN + 15 GLU + 21 GLY + 2 HIS + 24 ILE + 27 LEU + 9 LYS + 6 MET + 9 PHE + 13 PRO + 30 SER + 12 TYR + 22 VAL + 1065.348 ATP -> 1065.348 ADP + 1065.349 PI + Plasmid		0.000150878	0.000120702	0.00015068	0.000273442	0.000218754	0.000261609
703	12 ALA + 3 ARG + 7 ASN + 8 ASP + 2 CYS + 11 GLN + 10 GLU + 10 GLY + 3 HIS + 3 ILE + 20 LEU + 9 LYS + 1 MET + 5 PHE + 9 PRO + 13 SER + 3 THR + 2 TRP + 8 TYR + 17 VAL + 0.085 ATP + 0.118 GTP + 0.1475 CTP + 0.095 UTP + (1/4000) Plasmid + 617.822 ATP -> 617.822 ADP + 617.822 PI + TNF		0	0	0	0	0	0
704	TNF + 15.6 ATP -> TNFxt + 15.6 ADP + 15.6 PI		0	0	0	0	0	0
705	PAC + O2 + 3 COA + ATP + NAD -> 2 ACCOA + SUCCOA + AMP + PPI + NADH		0	1.36946e-27	49.3846	0	0	54.663
	43 VAL + 0.18 CTP + 19 GLN + 70 GLY + 21 GLU + 63 ALA + 15 HIS + 25 PRO + 26 TYR + 17 PHE + 2297.05275 ATP + 42 ASP + 35 SER + 26 ASN + 0.0615 GTP + 8 CYS + 12 ILE + 51 THR + 0.12975 UTP + 25 ARG + 19 LYS + 15 TRP + 7 MET + 34 LEU + 0.00025 Plasmid --> 2297.05275 PI + 2297.05275 ADP + 1 AML + 1 MRNAAML		0.603511	0.482808	0.603511	0	0	0
	1 MRNA_AMLB -> 361 AMP + 720 CMP + 598 GMP + 246 UMP		0	0	0	0	0	0
	1 MRNA_AMLB + 1925 PI -> 361 ADP + 720 CDP + 598 GDP + 246 UDP		0	0	0	0	0	0
	57.3 ATP + 1 AML -> 1 AMLxt + 57.3 ADP + 57.3 PI		0.603511	0.482808	0.603511	0	0	0
	19 VAL + 0.0843125 CTP + 11 GLN + 29 GLY + 14 GLU + 24 ALA + 11 HIS + 17 PRO + 17 TYR + 13 PHE + 1236.651625 ATP + 20 ASP + 21 SER + 18 ASN + GTP + 2 CYS + 10 ILE + 12 THR + 0.051625 UTP + 27 ARG + 6 LYS + 10 TRP + 3 MET + 25 LEU + 0.00025 Plasmid --> 1236.588125 PI + 1236.588125 ADP + 1 DAG + 1 MRNADAG		0	0	0	1.09377	0.875014	1.09377
	1 MRNADAG -> 353.5 CMP + 206.5 UMP + 254 AMP		0	0	0	0	0	0
	1 MRNADAG + 1176.25 PI --> 353.5 CDP + 206.5 UDP + 254 ADP		0	0	0	0	0	0
	1 DAG -> 1 DAGxt		0			1.09377	0.875014	1.09377
