# Supplementary material for: Modelling the metabolism of protein secretion through the Tat route in Streptomyces lividans
Source: BMC Microbiol. 2018 Jun 14;18:59. doi: 10.1186/s12866-018-1199-3 (PMC6000921; doi:10.1186/s12866-018-1199-3)
Supplement: Supplementary file 4 — Comparison tables for iJV710. Tables comparing results obtained using model iJV710 for the protein secreting strains to those of the wild-type and the plasmid carrying strains. (XLS 4108 kb) [file 12866_2018_1199_MOESM4_ESM.xls]

## Sheet: Sheet1
	Legend
	wt (glc)		Wild-type strain grown on glucose using reference uptake rates				10%	The difference is larger than 10% of the minimum flux observed
	wt (mnt)		Wild-type strain grown on mannitol using reference uptake rates				10x	The difference is larger than 10 times the minimum flux observed
	plasmid (glc)		Plasmid-bearing strain, expressing at least 100 plasmids/cell, grown on glucose				100x	The difference is larger than 100 times the minimum flux observed
	plasmid(mnt)		Plasmid-bearing strain, expressing at least 100 plasmids/cell, grown on mannitol
	aml (Mannitol)	SEC	amylase producing strain, grown on mannitol using reference uptake rates
	dag (Mannitol)	TAT	agarase producing strain, grown on mannitol using reference uptake rates								Dag mannitol vs. Aml mannitol			Dag mannitol vs. Pl mannitol			Aml mannitol vs. Pl mannitol			Pl mannitol vs. Pl glucose			Pl glucose vs. Wt glucose			Wt Mannitol vs. Wt glucose
											vs.
									SEC	TAT	Aml mannitol
ID	Reaction		Route		wt (glc)	wt (mnt)	Plasmid (glc)	plasmid (mnt)	aml	dag	100×	10×	0.1	100×	10×	0.1	100×	10×	0.1	100×	10×	0.1	100×	10×	0.1	100×	10×	0.1
1	GL + ATP -> GL3P + ADP		glycerol		0	0	0	0	0	0	0	0	0	0	0	0	0	0	0	0	0	0	0	0	0	0	0	0
2	GL3P + MK -> DHAP + MKH2				0	0	0	0	0	0	0	0	0	0	0	0	0	0	0	0	0	0	0	0	0	0	0	0
3	T3 + NAD -> NADH + DGLYCERATE		glyceraldehyde		0	0	0	0	0	0	0	0	0	0	0	0	0	0	0	0	0	0	0	0	0	0	0	0
4	DGLYCERATE + ATP -> 3PG + ADP				0.0005901	0.0005901	0.000529113	0.000529113	0.000569025	0.000273975	0	0	-1	0	0	-1	0	0	0	0	0	0	0	0	-1	0	0	0
5	RIB + ATP -> R5P + ADP				0	0	0	0	0	0	0	0	0	0	0	0	0	0	0	0	0	0	0	0	0	0	0	0
6	ARABITOL + NAD <-> LARABINOSE + NADH				0	0	0	0	0	0	0	0	0	0	0	0	0	0	0	0	0	0	0	0	0	0	0	0
7	ARABITOL + NAD <-> LXYLULOSE + NADH				0	0	0	0	0	0	0	0	0	0	0	0	0	0	0	0	0	0	0	0	0	0	0	0
8	LARABINOSE <-> LRIBULOSE				0	0	0	0	0	0	0	0	0	0	0	0	0	0	0	0	0	0	0	0	0	0	0	0
9	ARABITOL + NAD <-> LRIBULOSE + NADH				0	0	0	0	0	0	0	0	0	0	0	0	0	0	0	0	0	0	0	0	0	0	0	0
10	LRIBULOSE + ATP -> LRIBULOSE5P + ADP				0	0	0	0	0	0	0	0	0	0	0	0	0	0	0	0	0	0	0	0	0	0	0	0
11	LXYLULOSE + ATP -> LXYLULOSE5P + ADP				0	0	0	0	0	0	0	0	0	0	0	0	0	0	0	0	0	0	0	0	0	0	0	0
12	LXYLULOSE + ATP -> LXYLULOSE1P + ADP		glycerate		0	0	0	0	0	0	0	0	0	0	0	0	0	0	0	0	0	0	0	0	0	0	0	0
13	LXYLULOSE5P <-> LRIBULOSE5P				0	0	0	0	0	0	0	0	0	0	0	0	0	0	0	0	0	0	0	0	0	0	0	0
14	LRIBULOSE5P <-> X5P		L-arabinose, D-arabitol, D-lyxose, D-ribose, D-xylose, L-lyxose, L-xylitol,		0	0	0	0	0	0	0	0	0	0	0	0	0	0	0	0	0	0	0	0	0	0	0	0
15	XYLITOL + NAD <-> LXYLULOSE + NADH				0	0	0	0	0	0	0	0	0	0	0	0	0	0	0	0	0	0	0	0	0	0	0	0
16	XYL + NADH <-> XYLITOL + NAD				0	0	0	0	0	0	0	0	0	0	0	0	0	0	0	0	0	0	0	0	0	0	0	0
17	XYLITOL + NAD -> DXYLULOSE + NADH				0	0	0	0	0	0	0	0	0	0	0	0	0	0	0	0	0	0	0	0	0	0	0	0
18	XYL <-> DXYLULOSE				0	0	0	0	0	0	0	0	0	0	0	0	0	0	0	0	0	0	0	0	0	0	0	0
19	DARABITOL + NAD -> DXYLULOSE + NADH				0	0	0	0	0	0	0	0	0	0	0	0	0	0	0	0	0	0	0	0	0	0	0	0
20	DLYXOSE <-> DXYLULOSE				0	0	0	0	0	0	0	0	0	0	0	0	0	0	0	0	0	0	0	0	0	0	0	0
21	DXYLULOSE + ATP -> X5P + ADP				0	0	0	0	0	0	0	0	0	0	0	0	0	0	0	0	0	0	0	0	0	0	0	0
22	LLYXOSE <-> LXYLULOSE				0	0	0	0	0	0	0	0	0	0	0	0	0	0	0	0	0	0	0	0	0	0	0	0
23	F1P + ATP -> FDP + ADP		fructose		0	0	0	0	0	0	0	0	0	0	0	0	0	0	0	0	0	0	0	0	0	0	0	0
24	F1P -> DHAP + T3				0	0	0	0	0	0	0	0	0	0	0	0	0	0	0	0	0	0	0	0	0	0	0	0
25	FRU + ATP -> F6P + ADP				0	0	0	0	0	0	0	0	0	0	0	0	0	0	0	0	0	0	0	0	0	0	0	0
26	FRU <-> GLC				0	0	0	0	0	0	0	0	0	0	0	0	0	0	0	0	0	0	0	0	0	0	0	0
27	MAN6P <-> F6P		mannose		0	0	0	0	0	0	0	0	0	0	0	0	0	0	0	0	0	0	0	0	0	0	0	0
28	MAN6P <-> MAN1P				0	0	0	0	0	0	0	0	0	0	0	0	0	0	0	0	0	0	0	0	0	0	0	0
29	GTP + MAN1P -> PPI + GDPMAN				0	0	0	0	0	0	0	0	0	0	0	0	0	0	0	0	0	0	0	0	0	0	0	0
30	GLAC + ATP -> GAL1P + ADP		galactose		0	0	0	0	0	0	0	0	0	0	0	0	0	0	0	0	0	0	0	0	0	0	0	0
31	UDPG <-> UDPGAL				0.023371	0.023371	0.0209556	0.0209556	0.0225364	0.0108508	0	0	-1	0	0	-1	0	0	0	0	0	0	0	0	-1	0	0	0
32	UTP + GAL1P <-> PPI + UDPGAL				0	0	0	0	0	0	0	0	0	0	0	0	0	0	0	0	0	0	0	0	0	0	0	0
33	G1P + UTP <-> UDPG + PPI				0.023371	0.023371	0.0209556	0.0209556	0.0225364	0.0108508	0	0	-1	0	0	-1	0	0	0	0	0	0	0	0	-1	0	0	0
34	RAF -> GLAC + SUC				0	0	0	0	0	0	0	0	0	0	0	0	0	0	0	0	0	0	0	0	0	0	0	0
35	STACHYOSE -> RAF + GLAC				0	0	0	0	0	0	0	0	0	0	0	0	0	0	0	0	0	0	0	0	0	0	0	0
36	EPM <-> MAN + GLAC				0	0	0	0	0	0	0	0	0	0	0	0	0	0	0	0	0	0	0	0	0	0	0	0
37	GGL <-> GL + GLAC				0	0	0	0	0	0	0	0	0	0	0	0	0	0	0	0	0	0	0	0	0	0	0	0
38	MELT <-> SOT + GLAC				0	0	0	0	0	0	0	0	0	0	0	0	0	0	0	0	0	0	0	0	0	0	0	0
39	GALACTINOL -> MI + GLAC				0	0	0	0	0	0	0	0	0	0	0	0	0	0	0	0	0	0	0	0	0	0	0	0
40	GLUC + ATP -> D6PGC + ADP		D-gluconate		0	0	0	0	0	0	0	0	0	0	0	0	0	0	0	0	0	0	0	0	0	0	0	0
41	MNT1P + NAD -> F6P + NADH		D-mannitol		0	1.14391	1.14391	1.14391	0.771123	0.201784	0	0	-1	0	0	-1	0	0	-1	0	0	0	1	1	1	1	1	1
42	RMN <-> RHAMN		L-rhamnose		0	0	0	0	0	0	0	0	0	0	0	0	0	0	0	0	0	0	0	0	0	0	0	0
43	RHAMN + ATP -> ADP + RHAMN1P				0	0	0	0	0	0	0	0	0	0	0	0	0	0	0	0	0	0	0	0	0	0	0	0
44	RHAMN -> DHAP + LACTAL				0	0	0	0	0	0	0	0	0	0	0	0	0	0	0	0	0	0	0	0	0	0	0	0
45	LACTAL + NAD -> LLAC + NADH				0	0	0	0	0	0	0	0	0	0	0	0	0	0	0	0	0	0	0	0	0	0	0	0
46	SAL6P -> bDG6P + HMP		Salicin		0	0	0	0	0	0	0	0	0	0	0	0	0	0	0	0	0	0	0	0	0	0	0	0
47	MLT -> 2 GLC		maltose		0	0	0	0	0	0	0	0	0	0	0	0	0	0	0	0	0	0	0	0	0	0	0	0
48	SUC -> GLC + FRU		sucrose (can not be utilised by S. coelicolor, perhaps because of impaired uptake)		0	0	0	0	0	0	0	0	0	0	0	0	0	0	0	0	0	0	0	0	0	0	0	0
49	LACTOSE -> GLAC + GLC		lactose		0	0	0	0	0	0	0	0	0	0	0	0	0	0	0	0	0	0	0	0	0	0	0	0
50	CELB -> 2 bDGLC		cellobiose		0	0	0	0	0	0	0	0	0	0	0	0	0	0	0	0	0	0	0	0	0	0	0	0
51	MELI -> GLC + GLAC		melibiose		0	0	0	0	0	0	0	0	0	0	0	0	0	0	0	0	0	0	0	0	0	0	0	0
52	TRE6P -> TRE + PI		trehalose		0	0	0	0	0	0	0	0	0	0	0	0	0	0	0	0	0	0	0	0	0	0	0	0
53	TRE -> 2 GLC				0	0	0	0	0	0	0	0	0	0	0	0	0	0	0	0	0	0	0	0	0	0	0	0
54	TARTRATE -> OA		Organic acids		0	0	0	0	0	0	0	0	0	0	0	0	0	0	0	0	0	0	0	0	0	0	0	0
55	FOR + NAD -> CO2 + NADH				0.006636	0.006636	0.00595017	0.00595017	0.006399	0.003081	0	0	-1	0	0	-1	0	0	0	0	0	0	0	0	-1	0	0	0
56	GLU -> GABA + CO2		glutamate		0	0	0	0	0	0	0	0	0	0	0	0	0	0	0	0	0	0	0	0	0	0	0	0
57	GABA + AKG -> SUCCSAL + GLU				0	0	0	0	0	0	0	0	0	0	0	0	0	0	0	0	0	0	0	0	0	0	0	0
58	SUCCSAL + NADP -> SUCC + NADPH				0	0	0	0	0	0	0	0	0	0	0	0	0	0	0	0	0	0	0	0	0	0	0	0
59	GLN -> GLU + NH3		glutamine		0	0	0	0	0	0	0	0	0	0	0	0	0	0	0	0	0	0	0	0	0	0	0	0
60	P5C + NAD -> NADH + GLU		proline		0.0296205	0	0	0	0.551612	0.730901	0	0	1	1	1	1	1	1	1	0	0	0	-1	-1	-1	-1	-1	-1
61	GLUGSAL + NAD -> NADH + GLU				0	0	0	0	0	0	0	0	0	0	0	0	0	0	0	0	0	0	0	0	0	0	0	0
62	ARG -> CITR + NH3		arginine		0	0	0	0	0	0	0	0	0	0	0	0	0	0	0	0	0	0	0	0	0	0	0	0
63	ORN + AKG -> GLUGSAL + GLU				0	0	0	0	0	0	0	0	0	0	0	0	0	0	0	0	0	0	0	0	0	0	0	0
64	ORN + CAP <-> CITR + PI				0.0203034	0.0203034	0.0182465	0.0182465	0.0207257	0.0271204	0	0	1	0	0	1	0	0	1	0	0	0	0	0	-1	0	0	0
65	ORN -> PTRSC + CO2				0	0	0	0	0	0	0	0	0	0	0	0	0	0	0	0	0	0	0	0	0	0	0	0
66	PTRSC + SAM -> SPRMD + 5MTA				0	0	0	0	0	0	0	0	0	0	0	0	0	0	0	0	0	0	0	0	0	0	0	0
67	UREA -> CO2 + 2 NH3				0	0	0	0	0	0	0	0	0	0	0	0	0	0	0	0	0	0	0	0	0	0	0	0
68	ILE + NAD -> NADH + NH3 + OXOMETHYLPENTANOATE		isoleucine		0	0	0	0	0	0.161427	1	1	1	1	1	1	0	0	0	0	0	0	0	0	0	0	0	0
69	OXOMETHYLPENTANOATE + LIPO -> 2MBUTLIPO + CO2				0	-1.11022e-16	1.11022e-16	1.11022e-16	0	1.38778e-17	1	1	1	0	0	-1	-1	-1	-1	0	0	0	1	1	1	-1	-1	-1
70	COA + 2MBUTLIPO -> DLIPO + 2MBUTCOA				6.31089e-30	0	0	0	0	0	0	0	0	0	0	0	0	0	0	0	0	0	-1	-1	-1	-1	-1	-1
71	2MBUTCOA + MK -> 2MBECOA + MKH2				6.31089e-30	0	0	0	0	0	0	0	0	0	0	0	0	0	0	0	0	0	-1	-1	-1	-1	-1	-1
72	2MBECOA -> HMBUTCOA				6.31089e-30	0	0	0	0	0	0	0	0	0	0	0	0	0	0	0	0	0	-1	-1	-1	-1	-1	-1
73	HMBUTCOA + NAD -> MAACCOA + NADH				6.31089e-30	0	0	0	0	0	0	0	0	0	0	0	0	0	0	0	0	0	-1	-1	-1	-1	-1	-1
74	MAACCOA + COA -> PROPIONYLCOA + ACCOA				6.31089e-30	0	0	0	0	0	0	0	0	0	0	0	0	0	0	0	0	0	-1	-1	-1	-1	-1	-1
75	PROPIONYLCOA + CO2 + ATP -> SMMALONYLCOA + ADP + PI				0	0	0	0	0	0	0	0	0	0	0	0	0	0	0	0	0	0	0	0	0	0	0	0
76	RMMALONYLCOA <-> SMMALONYLCOA				0	0	6.90253e-31	6.90253e-31	0	0	0	0	0	-1	-1	-1	-1	-1	-1	0	0	0	1	1	1	0	0	0
77	RMMALONYLCOA <-> SUCCOA				0	0	-6.90253e-31	-6.90253e-31	0	0	0	0	0	1	1	1	1	1	1	0	0	0	-1	-1	-1	0	0	0
78	LEU + NAD -> NADH + NH3 + MOP		leucine		0	0	0	0	0	0	0	0	0	0	0	0	0	0	0	0	0	0	0	0	0	0	0	0
79	MOP + LIPO -> 3MBUTLIPO + CO2				0	0	0	0	0	0	0	0	0	0	0	0	0	0	0	0	0	0	0	0	0	0	0	0
80	COA + 3MBUTLIPO -> DLIPO + 3MBUTCOA				0	0	0	0	0	0	0	0	0	0	0	0	0	0	0	0	0	0	0	0	0	0	0	0
81	3MBUTCOA + MK -> 3MBECOA + MKH2				0	0	0	0	0	0	0	0	0	0	0	0	0	0	0	0	0	0	0	0	0	0	0	0
82	3MBECOA + ATP + CO2 -> MGLUTCOA + ADP + PI				0	0	0	0	0	0	0	0	0	0	0	0	0	0	0	0	0	0	0	0	0	0	0	0
83	MGLUTCOA -> HMGLUTCOA				0	0	0	0	0	0	0	0	0	0	0	0	0	0	0	0	0	0	0	0	0	0	0	0
84	HMGLUTCOA -> ACCOA + ACTAC				0	0	0	0	0	0	0	0	0	0	0	0	0	0	0	0	0	0	0	0	0	0	0	0
85	ACTAC + ATP + COA -> AACCOA + AMP + PPI				0	0	0	0	0	0	0	0	0	0	0	0	0	0	0	0	0	0	0	0	0	0	0	0
86	ACTAC + SUCCOA <-> SUCC + AACCOA				0	0	0	0	0	0	0	0	0	0	0	0	0	0	0	0	0	0	0	0	0	0	0	0
87	VAL + NAD -> NADH + NH3 + OMVAL		valine		0.0145861	0.148854	0.507961	0.507961	0.0140651	0.069111	0	0	1	0	0	-1	0	-1	-1	0	0	0	0	1	1	0	0	1
88	OMVAL + LIPO -> IBUTLIPO + CO2				0.0145861	0.148854	0.507961	0.507961	0.0140651	0.069111	0	0	1	0	0	-1	0	-1	-1	0	0	0	0	1	1	0	0	1
89	COA + IBUTLIPO -> DLIPO + IBUTCOA				0.0145861	0.148854	0.507961	0.507961	0.0140651	0.069111	0	0	1	0	0	-1	0	-1	-1	0	0	0	0	1	1	0	0	1
90	IBUTCOA + MK -> MACRCOA + MKH2				0.0145861	0.148854	0.507961	0.507961	0.0140651	0.069111	0	0	1	0	0	-1	0	-1	-1	0	0	0	0	1	1	0	0	1
91	MACRCOA -> HIBUTCOA				0.0145861	0.148854	0.507961	0.507961	0.0140651	0.069111	0	0	1	0	0	-1	0	-1	-1	0	0	0	0	1	1	0	0	1
92	HIBUTCOA -> HIBUT + COA				0.0145861	0.148854	0.507961	0.507961	0.0140651	0.069111	0	0	1	0	0	-1	0	-1	-1	0	0	0	0	1	1	0	0	1
93	HIBUT + NAD -> METHYLMALONATES + NADH				0.0145861	0.148854	0.507961	0.507961	0.0140651	0.069111	0	0	1	0	0	-1	0	-1	-1	0	0	0	0	1	1	0	0	1
94	METHYLMALONATE + COA -> RMMALONYLCOA				0	0	0	0	0	0	0	0	0	0	0	0	0	0	0	0	0	0	0	0	0	0	0	0
95	METHYLMALONATES + NAD + COA -> PROPIONYLCOA + NADH + CO2				0.0145861	0.148854	0.507961	0.507961	0.0140651	0.069111	0	0	1	0	0	-1	0	-1	-1	0	0	0	0	1	1	0	0	1
96	ISUCC -> OA + NH3		aspartate		0	0	0	0	0	0	0	0	0	0	0	0	0	0	0	0	0	0	0	0	0	0	0	0
97	ASP -> CO2 + bALA				0.000735	0.000735	0.000659038	0.000659038	0.00070875	0.00034125	0	0	-1	0	0	-1	0	0	0	0	0	0	0	0	-1	0	0	0
98	bALA + AKG <-> MALONATES + GLU				0	0	0	0	0	0	0	0	0	0	0	0	0	0	0	0	0	0	0	0	0	0	0	0
99	MALONATES + COA + NAD -> ACCOA + NADH + CO2				0	0	0	0	0	0	0	0	0	0	0	0	0	0	0	0	0	0	0	0	0	0	0	0
100	ASN -> ASP + NH3		asparagine		0	0	0	0	0	0	0	0	0	0	0	0	0	0	0	0	0	0	0	0	0	0	0	0
101	THR -> GLY + ACAL		threonine		0	0	0	0	0	0	0	0	0	0	0	0	0	0	0	0	0	0	0	0	0	0	0	0
102	THR + NAD -> 2A3KB + NADH				0.0750385	0.0750385	0.066721	0.066721	0.0824578	0.0597121	0	0	-1	0	0	-1	0	0	1	0	0	0	0	0	-1	0	0	0
103	2A3KB -> AMINOACETONE + CO2				0	0	0	0	0	0	0	0	0	0	0	0	0	0	0	0	0	0	0	0	0	0	0	0
104	2A3KB + COA <-> ACCOA + GLY				0.0750385	0.0750385	0.066721	0.066721	0.0824578	0.0597121	0	0	-1	0	0	-1	0	0	1	0	0	0	0	0	-1	0	0	0
105	LYS -> CADA + CO2		lysine		0	0	0	0	0	0	0	0	0	0	0	0	0	0	0	0	0	0	0	0	0	0	0	0
106	CADA + AKG -> PIPER + GLU				0	0	0	0	0	0	0	0	0	0	0	0	0	0	0	0	0	0	0	0	0	0	0	0
107	PIPER + NAD -> AMINOVAL + NADH				0	0	0	0	0	0	0	0	0	0	0	0	0	0	0	0	0	0	0	0	0	0	0	0
108	AMINOVAL + AKG -> GLUTSEMI + GLU				0	0	0	0	0	0	0	0	0	0	0	0	0	0	0	0	0	0	0	0	0	0	0	0
109	GLUTSEMI + NAD -> GLUT + NADH				0	0	0	0	0	0	0	0	0	0	0	0	0	0	0	0	0	0	0	0	0	0	0	0
110	GLUT + ATP + COA -> GLUTCOA + ADP + PI				0	0	0	0	0	0	0	0	0	0	0	0	0	0	0	0	0	0	0	0	0	0	0	0
111	GLUTCOA + 2 NAD -> AACCOA + 2 NADH				0	0	0	0	0	0	0	0	0	0	0	0	0	0	0	0	0	0	0	0	0	0	0	0
112	OBUT + O2 + PI -> PROPIONYLP + CO2		methionine		0	0	0	0	0	0	0	0	0	0	0	0	0	0	0	0	0	0	0	0	0	0	0	0
113	THF + SAP -> METTHF + NH3 + DHLIPOYLPROTEIN		glycine		0	0	0	0	0	0	0	0	0	0	0	0	0	0	0	0	0	0	0	0	0	0	0	0
114	THF + SER <-> GLY + METTHF				0.0976648	0.0976648	0.0875712	0.0875712	0.0967791	0.046738	0	0	-1	0	0	-1	0	0	1	0	0	0	0	0	-1	0	0	0
115	GLY + LIPOYLPROTEIN -> SAP + CO2				0	0	0	0	0	0	0	0	0	0	0	0	0	0	0	0	0	0	0	0	0	0	0	0
116	DHLIPOYLPROTEIN + NAD -> NADH + LIPOYLPROTEIN				0	0	0	0	0	0	0	0	0	0	0	0	0	0	0	0	0	0	0	0	0	0	0	0
117	SER -> PYR + NH3		serine		0	0	0	0	0	0	0	0	0	0	0	0	0	0	0	0	0	0	0	0	0	0	0	0
118	CYS -> H2S + PYR + NH3		cysteine		0	0	0	0	0	0	0	0	0	0	0	0	0	0	0	0	0	0	0	0	0	0	0	0
119	HIS -> UROCANATE + NH3		histidine		0	0.0188929	0.0210603	0.0210603	0	0	0	0	0	-1	-1	-1	-1	-1	-1	0	0	0	1	1	1	1	1	1
120	UROCANATE -> ODHIMP				0	0.0188929	0.0210603	0.0210603	0	-2.36658e-30	-1	-1	-1	-1	-1	-1	-1	-1	-1	0	0	0	1	1	1	1	1	1
121	ODHIMP + NADH + O2 -> HYDANTPR + NAD				0	0.0188929	0.0210603	0.0210603	0	-2.36658e-30	-1	-1	-1	-1	-1	-1	-1	-1	-1	0	0	0	1	1	1	1	1	1
122	HYDANTPR -> CAGLU				0	0.0188929	0.0210603	0.0210603	0	-2.36658e-30	-1	-1	-1	-1	-1	-1	-1	-1	-1	0	0	0	1	1	1	1	1	1
123	CAGLU -> GLU + NH3 + CO2				0	0.0188929	0.0210603	0.0210603	0	-2.36658e-30	-1	-1	-1	-1	-1	-1	-1	-1	-1	0	0	0	1	1	1	1	1	1
124	ODHIMP -> FORGLU				0	0	0	0	0	0	0	0	0	0	0	0	0	0	0	0	0	0	0	0	0	0	0	0
125	FORGLU -> GLU + FORMAMIDE				0	0	0	0	0	0	0	0	0	0	0	0	0	0	0	0	0	0	0	0	0	0	0	0
126	TRP + O2 -> FKYN		tryptophan		0	0	0	0	0	0	0	0	0	0	0	0	0	0	0	0	0	0	0	0	0	0	0	0
127	FKYN -> FOR + KYN				0	0	0	0	0	0	0	0	0	0	0	0	0	0	0	0	0	0	0	0	0	0	0	0
128	KYN -> ALA + AN				0	0	0	0	0	0	0	0	0	0	0	0	0	0	0	0	0	0	0	0	0	0	0	0
129	FKYN -> FAN + ALA				0	0	0	0	0	0	0	0	0	0	0	0	0	0	0	0	0	0	0	0	0	0	0	0
130	FAN -> FOR + AN				0	0	0	0	0	0	0	0	0	0	0	0	0	0	0	0	0	0	0	0	0	0	0	0
131	AKG + TYR <-> 4HPP + GLU		tyrosine		0	-0.00917112	-0.009891	-0.009891	-0.00306478	-0.00842639	0	0	-1	0	0	1	0	0	1	0	0	0	-1	-1	-1	-1	-1	-1
132	4HPP + O2 -> HOMOGEN + CO2				0	0	0	0	0	0	0	0	0	0	0	0	0	0	0	0	0	0	0	0	0	0	0	0
133	HOMOGEN + O2 -> MACAC				0	0	0	0	0	0	0	0	0	0	0	0	0	0	0	0	0	0	0	0	0	0	0	0
134	MACAC <-> FUACAC				0	0	0	0	0	0	0	0	0	0	0	0	0	0	0	0	0	0	0	0	0	0	0	0
135	FUACAC -> FUM + ACTAC				0	0	0	0	0	0	0	0	0	0	0	0	0	0	0	0	0	0	0	0	0	0	0	0
136	PHE + AKG <-> PHPYR + GLU		phenylalanine		0	0	0	0	0	0	0	0	0	0	0	0	0	0	0	0	0	0	0	0	0	0	0	0
137	PHPYR -> PHAC + CO2				0	0	0	0	0	0	0	0	0	0	0	0	0	0	0	0	0	0	0	0	0	0	0	0
138	PHAC + NAD -> PAC + NADH				0	0	0	0	0	0	0	0	0	0	0	0	0	0	0	0	0	0	0	0	0	0	0	0
139	SLF + ATP -> PPI + APS		1.2 SULPHATE METABOLISM		0.009639	0.00279848	0.000435326	0.000435326	0.0122585	0.00578581	0	0	-1	0	1	1	0	1	1	0	0	0	0	-1	-1	0	0	-1
140	APS + ATP -> ADP + PAPS				0	0	0	0	0	0	0	0	0	0	0	0	0	0	0	0	0	0	0	0	0	0	0	0
141	APS + RTHIO -> OTHIO + H2SO3 + AMP				0.009639	0.00279848	0.000435326	0.000435326	0.0122585	0.00578581	0	0	-1	0	1	1	0	1	1	0	0	0	0	-1	-1	0	0	-1
142	H2SO3 + 6 FERO -> H2S + 6 FERI				0.009639	0.00279848	0.000435326	0.000435326	0.0122585	0.00578581	0	0	-1	0	1	1	0	1	1	0	0	0	0	-1	-1	0	0	-1
143	PAP -> PI + AMP				5.04e-05	5.04e-05	4.51912e-05	4.51912e-05	4.86e-05	2.34e-05	0	0	-1	0	0	-1	0	0	0	0	0	0	0	0	-1	0	0	0
144	NO3 + MKH2 -> MK + NO2 + 2 H		1.3 NITROGEN METABOLISM		0	0	0	0	0	0	0	0	0	0	0	0	0	0	0	0	0	0	0	0	0	0	0	0
145	NO2 + 3 NADH -> 3 NAD + NH3				0	0	0	0	0	0	0	0	0	0	0	0	0	0	0	0	0	0	0	0	0	0	0	0
146	NO2 + 6 FERO -> NH3 + 6 FERI				0	0	0	0	0	0	0	0	0	0	0	0	0	0	0	0	0	0	0	0	0	0	0	0
147	GLC + ATP -> G6P + ADP		Phosphorylation of glucose		1.14391	0	0	0	0	0	0	0	0	0	0	0	0	0	0	0	0	0	-1	-1	-1	-1	-1	-1
148	bDGLC + ATP -> bDG6P + ADP				0	0	0	0	0	0	0	0	0	0	0	0	0	0	0	0	0	0	0	0	0	0	0	0
149	GLC + (n)POLYP -> G6P + (n-1)POLYP				0	0	0	0	0	0	0	0	0	0	0	0	0	0	0	0	0	0	0	0	0	0	0	0
150	bDGLC + (n)POLYP -> bDG6P + (n-1)POLYP				0	0	0	0	0	0	0	0	0	0	0	0	0	0	0	0	0	0	0	0	0	0	0	0
151	GLC <-> bDGLC		Interconversion between alpha and beta forms of glucose		0	0	0	0	0	0	0	0	0	0	0	0	0	0	0	0	0	0	0	0	0	0	0	0
152	G6P <-> bDG6P		Interconversion between glucose-6-phosphate and fructose-6-phosphate		0	0	0	0	0	0	0	0	0	0	0	0	0	0	0	0	0	0	0	0	0	0	0	0
153	G6P <-> F6P				1.01434	-0.112607	-0.834138	-0.834138	-0.114381	-0.0108508	0	0	1	0	1	1	0	0	1	0	0	0	-1	-1	-1	-1	-1	-1
154	bDG6P <-> F6P				0	0	0	0	0	0	0	0	0	0	0	0	0	0	0	0	0	0	0	0	0	0	0	0
155	G6P <-> G1P				0.023371	0.023371	0.0209556	0.0209556	0.0225364	0.0108508	0	0	-1	0	0	-1	0	0	0	0	0	0	0	0	-1	0	0	0
156	F6P + ATP -> FDP + ADP		Phosphorylation/Dephosphorylation of fructose-6-phosphate		0.96752	0.970118	0.741225	0.741225	0.602831	0.126439	0	0	-1	0	0	-1	0	0	-1	0	0	0	0	0	-1	0	0	0
157	FDP -> F6P + PI				0	0	0	0	0	0	0	0	0	0	0	0	0	0	0	0	0	0	0	0	0	0	0	0
158	FDP <-> G3P + DHAP		From fructose-6-phosphate to pyruvate		0.96752	0.970118	0.741225	0.741225	0.602831	0.126439	0	0	-1	0	0	-1	0	0	-1	0	0	0	0	0	-1	0	0	0
159	DHAP <-> G3P				0.898858	0.901456	0.679659	0.679659	0.536621	0.0945599	0	0	-1	0	0	-1	0	0	-1	0	0	0	0	0	-1	0	0	0
160	G3P + PI + NAD <-> NADH + 13PDG				1.86166	1.85509	1.64556	1.64556	1.12934	0.196494	0	0	-1	0	0	-1	0	0	-1	0	0	0	0	0	-1	0	0	0
161	G3P + NADP -> NADPH + 3PG				0	0	0	0	0	0	0	0	0	0	0	0	0	0	0	0	0	0	0	0	0	0	0	0
162	13PDG + ADP <-> 3PG + ATP				1.86166	1.85509	1.64556	1.64556	1.12934	0.196494	0	0	-1	0	0	-1	0	0	-1	0	0	0	0	0	-1	0	0	0
163	13PDG + ADP -> 3PG + ATP				0	0	0	0	0	0	0	0	0	0	0	0	0	0	0	0	0	0	0	0	0	0	0	0
164	3PG <-> 2PG				1.72034	1.716	1.51879	1.51879	0.987797	0.10786	0	0	-1	0	-1	-1	0	0	-1	0	0	0	0	0	-1	0	0	0
165	2PG <-> PEP				1.72034	1.716	1.51879	1.51879	0.987797	0.10786	0	0	-1	0	-1	-1	0	0	-1	0	0	0	0	0	-1	0	0	0
166	PEP + ADP -> PYR + ATP				1.69444	0.527841	0.320409	0.320409	0.184193	0	-1	-1	-1	-1	-1	-1	0	0	-1	0	0	0	0	0	-1	0	0	-1
167	PYR + LIPO -> ADLIPO + CO2				1.34368	0.951914	0	0	0.800831	0.195903	0	0	-1	1	1	1	1	1	1	0	0	0	-1	-1	-1	0	0	-1
168	COA + ADLIPO -> DLIPO + ACCOA				1.34368	0.951914	0	0	0.800831	0.195903	0	0	-1	1	1	1	1	1	1	0	0	0	-1	-1	-1	0	0	-1
169	DLIPO + NAD -> LIPO + NADH				2.75611	2.00961	1.05697	1.05697	2.0175	0.265014	0	0	-1	0	0	-1	0	0	1	0	0	0	0	0	-1	0	0	-1
170	ACCOA + OA -> COA + CIT		2.2 CITRATE CYCLE (TCA CYCLE)		1.2319	0.931607	0.355667	0.355667	0.703146	0.231219	0	0	-1	0	0	-1	0	0	1	0	0	0	0	0	-1	0	0	-1
171	CIT <-> ICIT				1.2319	0.931607	0.355667	0.355667	0.703146	0.231219	0	0	-1	0	0	-1	0	0	1	0	0	0	0	0	-1	0	0	-1
172	ICIT + NADP -> NADPH + AKG + CO2				1.2319	0.931607	0.355667	0.355667	0.703146	0.231219	0	0	-1	0	0	-1	0	0	1	0	0	0	0	0	-1	0	0	-1
173	AKG + LIPO -> SDLIPO + CO2				1.39784	0.908841	0.549011	0.549011	1.20261	0	-1	-1	-1	-1	-1	-1	0	0	1	0	0	0	0	0	-1	0	0	-1
174	SDLIPO + COA -> DLIPO + SUCCOA				1.39784	0.908841	0.549011	0.549011	1.20261	0	-1	-1	-1	-1	-1	-1	0	0	1	0	0	0	0	0	-1	0	0	-1
175	AKG + 2 FERI + COA <-> CO2 + 2 FERO + SUCCOA				0.028917	0.206897	0.00130598	0.00130598	0.0367754	0.956451	0	1	1	1	1	1	0	1	1	0	0	0	0	-1	-1	0	0	1
176	ADP + PI + SUCCOA <-> ATP + SUCC + COA				1.40921	1.09818	0.507246	0.507246	1.22045	0.9483	0	0	-1	0	0	1	0	0	1	0	0	0	0	0	-1	0	0	-1
177	FUM <-> MAL				1.50256	1.19154	0.617193	0.617193	1.30909	1.00006	0	0	-1	0	0	1	0	0	1	0	0	0	0	0	-1	0	0	-1
178	MAL + NAD <-> NADH + OA				1.43147	1.13118	0.56204	0.56204	0.901879	0.503205	0	0	-1	0	0	-1	0	0	1	0	0	0	0	0	-1	0	0	-1
179	CIT -> AC + OA				0	0	0	0	0	0	0	0	0	0	0	0	0	0	0	0	0	0	0	0	0	0	0	0
180	ATP + AC + COA -> AMP + PPI + ACCOA		Pyruvate metabolism		0	0	0	0	0	0	0	0	0	0	0	0	0	0	0	0	0	0	0	0	0	0	0	0
181	ACAL + NAD -> NADH + AC				0	0	0	0	0	0	0	0	0	0	0	0	0	0	0	0	0	0	0	0	0	0	0	0
182	PYR + ATP + PI -> PEP + AMP + PPI				0	0	0	0	0	0	0	0	0	0	0	0	0	0	0	0	0	0	0	0	0	0	0	0
183	LAC + NAD <-> PYR + NADH				-0.031922	-0.031922	-0.031922	-0.031922	-0.060244	-0.060244	0	0	0	0	0	-1	0	0	-1	0	0	0	0	0	0	0	0	0
184	LLAC + NAD <-> PYR + NADH				0	0	0	0	0	0	0	0	0	0	0	0	0	0	0	0	0	0	0	0	0	0	0	0
185	MAL + NAD -> CO2 + NADH + PYR				0.0710916	0.0603641	0.0551532	0.0551532	0.407215	0.496855	0	0	1	0	0	1	0	0	1	0	0	0	0	0	-1	0	0	-1
186	ACCOA + ATP + CO2 <-> MALCOA + ADP + PI				0.134268	3.95663e-29	-0.374491	-0.374491	0.129473	6.70532e-30	-1	-1	-1	1	1	1	1	1	1	0	0	0	-1	-1	-1	-1	-1	-1
187	PYR + MK -> MKH2 + AC + CO2				0	0	0	0	0	0	0	0	0	0	0	0	0	0	0	0	0	0	0	0	0	0	0	0
188	ACAL + NADH <-> ETH + NAD				0	0	0	0	0	0	0	0	0	0	0	0	0	0	0	0	0	0	0	0	0	0	0	0
189	AC + ATP -> ACETYLP + ADP				0.009639	0.00279848	0	0	0.0102532	0.00578581	0	0	-1	1	1	1	1	1	1	0	0	0	-1	-1	-1	0	0	-1
190	ACETYLP + COA -> ACCOA + PI				0.009639	0.00279848	0	0	0.0102532	0.00578581	0	0	-1	1	1	1	1	1	1	0	0	0	-1	-1	-1	0	0	-1
191	ACETYLP -> AC + PI				0	0	0	0	0	0	0	0	0	0	0	0	0	0	0	0	0	0	0	0	0	0	0	0
192	PROPIONYLP + COA -> PROPIONYLCOA + PI		Propanoate metabolism		0	0	0	0	0	0	0	0	0	0	0	0	0	0	0	0	0	0	0	0	0	0	0	0
193	PROPANOATE + ATP -> PROPIONYLP + ADP				0	0	0	0	0	0	0	0	0	0	0	0	0	0	0	0	0	0	0	0	0	0	0	0
194	SMMALONYLCOA -> PROPIONYLCOA + CO2				0	0	3.7038e-32	3.7038e-32	0	0	0	0	0	-1	-1	-1	-1	-1	-1	0	0	0	1	1	1	0	0	0
195	ATP + PROPANOATE + COA -> AMP + PPI + PROPIONYLCOA				0	0	0	0	0	0	0	0	0	0	0	0	0	0	0	0	0	0	0	0	0	0	0	0
196	MK + PROPIONYLCOA -> ACRCOA + MKH2				-3.35266e-30	0.134268	0.494883	0.494883	1.52842e-30	0.0623389	1	1	1	0	0	-1	-1	-1	-1	0	0	0	1	1	1	1	1	1
197	ACRCOA <-> HPCOA				-3.35266e-30	0.134268	0.494883	0.494883	1.52842e-30	0.0623389	1	1	1	0	0	-1	-1	-1	-1	0	0	0	1	1	1	1	1	1
198	HPCOA + NADP <-> OPCOA + NADPH				-3.35266e-30	0.134268	0.494883	0.494883	1.52842e-30	0.0623389	1	1	1	0	0	-1	-1	-1	-1	0	0	0	1	1	1	1	1	1
199	OPCOA + O2 + NADPH <-> MALCOA + NADP				-3.35266e-30	0.134268	0.494883	0.494883	1.52842e-30	0.0623389	1	1	1	0	0	-1	-1	-1	-1	0	0	0	1	1	1	1	1	1
200	AACCOA + NADPH <-> SHYDROXYBUTANOYL + NADP		Butanoate metabolism		0	0	0	0	0	0	0	0	0	0	0	0	0	0	0	0	0	0	0	0	0	0	0	0
201	CROTONOYLCOA <-> SHYDROXYBUTANOYL				0	0	0	0	0	0	0	0	0	0	0	0	0	0	0	0	0	0	0	0	0	0	0	0
202	RHYDROXYBUTANOYL <-> SHYDROXYBUTANOYL				0	0	0	0	0	0	0	0	0	0	0	0	0	0	0	0	0	0	0	0	0	0	0	0
203	RHYDROXYBUTANOATE + NAD -> ACTAC + NADH				0	0	0	0	0	0	0	0	0	0	0	0	0	0	0	0	0	0	0	0	0	0	0	0
204	G6P + NADP -> D6PGL + NADPH		2.3 PENTOSE PHOSPHATE PATHWAY		0.106202	0.0892359	0.813183	0.813183	0.0918447	0	-1	-1	-1	-1	-1	-1	0	0	-1	0	0	0	0	0	1	0	0	-1
205	G6P + NAD -> D6PGL + NADH				0	0	0	0	0	0	0	0	0	0	0	0	0	0	0	0	0	0	0	0	0	0	0	0
206	D6PGL -> D6PGC				0.106202	0.0892359	0.813183	0.813183	0.0918447	0	-1	-1	-1	-1	-1	-1	0	0	-1	0	0	0	0	0	1	0	0	-1
207	D6PGC + NADP -> NADPH + CO2 + RL5P				0.106202	0.0892359	0.813183	0.813183	0.0918447	0	-1	-1	-1	-1	-1	-1	0	0	-1	0	0	0	0	0	1	0	0	-1
208	RL5P <-> X5P				0	-0.0143676	0.473431	0.473431	-0.00876401	-0.0427567	0	0	-1	-1	-1	-1	-1	-1	-1	0	0	0	1	1	1	-1	-1	-1
209	RL5P <-> R5P				0.102565	0.0999663	0.33649	0.33649	0.0971014	0.041068	0	0	-1	0	0	-1	0	0	-1	0	0	0	0	0	1	0	0	0
210	R1P <-> R5P				0.0006132	0.00745372	0.00875929	0.00875929	0.0005913	0.0002847	0	0	-1	0	-1	-1	0	-1	-1	0	0	0	0	1	1	0	1	1
211	R5P + X5P <-> G3P + S7P				0.00259826	-3.95663e-30	0.246855	0.246855	-7.88861e-31	-0.0126828	-1	-1	-1	-1	-1	-1	-1	-1	-1	0	0	0	0	1	1	-1	-1	-1
212	X5P + E4P <-> F6P + G3P				-0.00259826	-0.0143676	0.226576	0.226576	-0.00876401	-0.0300739	0	0	-1	-1	-1	-1	-1	-1	-1	0	0	0	1	1	1	0	0	-1
213	G3P + S7P <-> E4P + F6P				0.00259826	-3.95663e-30	0.246855	0.246855	-7.88861e-31	-0.0126828	-1	-1	-1	-1	-1	-1	-1	-1	-1	0	0	0	0	1	1	-1	-1	-1
214	DRIB + ATP -> DR5P + ADP				0	0	0	0	0	0	0	0	0	0	0	0	0	0	0	0	0	0	0	0	0	0	0	0
215	DR5P -> G3P + ACAL				0	0	0	0	0	0	0	0	0	0	0	0	0	0	0	0	0	0	0	0	0	0	0	0
216	G15L -> GLUC				0	0	0	0	0	0	0	0	0	0	0	0	0	0	0	0	0	0	0	0	0	0	0	0
217	KDPG -> PYR + G3P				0	0	0	0	0	0	0	0	0	0	0	0	0	0	0	0	0	0	0	0	0	0	0	0
218	KDG + ATP -> KDPG + ADP				0	0	0	0	0	0	0	0	0	0	0	0	0	0	0	0	0	0	0	0	0	0	0	0
219	UDPG + 2 NAD -> UDPDGLUC + 2 NADH				0	0	0	0	0	0	0	0	0	0	0	0	0	0	0	0	0	0	0	0	0	0	0	0
220	PYR + ATP + CO2 -> ADP + OA + PI		2.4 ANAPLEROTIC REACTIONS		0	0	0	0	0	0	0	0	0	0	0	0	0	0	0	0	0	0	0	0	0	0	0	0
221	PEP + CO2 + GDP -> OA + GTP				0	0	0	0	0	-0.135905	-1	-1	-1	-1	-1	-1	0	0	0	0	0	0	0	0	0	0	0	0
222	PEP + CO2 -> OA + PI				0	0	0	0	0	0	0	0	0	0	0	0	0	0	0	0	0	0	0	0	0	0	0	0
223	ICIT -> GLX + SUCC		Glyoxylate shunt		0	0	0	0	0	0	0	0	0	0	0	0	0	0	0	0	0	0	0	0	0	0	0	0
224	ACCOA + GLX -> COA + MAL				0	0	0	0	0	0	0	0	0	0	0	0	0	0	0	0	0	0	0	0	0	0	0	0
225	DGLYCERATE + NAD <-> TARTRONATE + NADH				-0.0005901	-0.0005901	-0.000529113	-0.000529113	-0.000569025	-0.000273975	0	0	1	0	0	1	0	0	0	0	0	0	0	0	1	0	0	0
226	HYDROXYPYRUVATE <-> TARTRONATE				0	0	0	0	0	0	0	0	0	0	0	0	0	0	0	0	0	0	0	0	0	0	0	0
227	2 GLX -> TARTRONATE + CO2				0.0005901	0.0005901	0.000529113	0.000529113	0.000569025	0.000273975	0	0	-1	0	0	-1	0	0	0	0	0	0	0	0	-1	0	0	0
228	HYDROXYAKG -> PYR + GLX				0	0	0	0	0	0	0	0	0	0	0	0	0	0	0	0	0	0	0	0	0	0	0	0
229	GLAL + NAD -> NADH + GLYCOLATE				0.0011802	0.0011802	0.00105823	0.00105823	0.00113805	0.00054795	0	0	-1	0	0	-1	0	0	0	0	0	0	0	0	-1	0	0	0
230	GLYCOLATE + O2 -> GLX + H2O2				0.0011802	0.0011802	0.00105823	0.00105823	0.00113805	0.00054795	0	0	-1	0	0	-1	0	0	0	0	0	0	0	0	-1	0	0	0
231	2 H2O2 -> O2				0	0	0	0	0	0	0	0	0	0	0	0	0	0	0	0	0	0	0	0	0	0	0	0
232	H2O2 + METHANOL -> FALD				0	0	0	0	0	0	0	0	0	0	0	0	0	0	0	0	0	0	0	0	0	0	0	0
233	METTHF + NADP <-> METHF + NADPH		2.5 ONE CARBON POOL BY FOLATE		0.0946719	0.0946719	0.0848876	0.0848876	0.0912964	0.0453484	0	0	-1	0	0	-1	0	0	0	0	0	0	0	0	-1	0	0	0
234	METHF <-> FTHF				0.0946719	0.0946719	0.0848876	0.0848876	0.0912964	0.0453484	0	0	-1	0	0	-1	0	0	0	0	0	0	0	0	-1	0	0	0
235	METTHF + FADH2 -> MTHF + FAD				0	0	0	0	0.0025966	0	-1	-1	-1	0	0	0	1	1	1	0	0	0	0	0	0	0	0	0
236	FAD + NADH <-> FADH2 + NAD				0.00225792	0.00225792	0.00202457	0.00202457	0.00477388	0.00104832	0	0	-1	0	0	-1	0	0	1	0	0	0	0	0	-1	0	0	0
237	NADH + MK -> NAD + MKH2		3. ENERGY METABOLISM		6.9687	6.85233	6.07986	6.07986	7.30364	5.15698	0	0	-1	0	0	-1	0	0	1	0	0	0	0	0	-1	0	0	0
238	SUCC + MK + 2 H <-> FUM + MKH2				1.41579	1.10477	0.540687	0.540687	1.22427	0.94134	0	0	-1	0	0	1	0	0	1	0	0	0	0	0	-1	0	0	-1
239	MKH2 + 0.5 O2 -> MK + 2 H				0	0	0	0	0	0	0	0	0	0	0	0	0	0	0	0	0	0	0	0	0	0	0	0
240	MKH2 + 0.5 O2 -> MK + 6 H				8.4501	8.29125	7.66779	7.66779	8.59118	6.25355	0	0	-1	0	0	-1	0	0	1	0	0	0	0	0	-1	0	0	0
241	ADP + PI + 4 H <-> ATP				11.7004	11.9182	11.2867	11.2867	12.1992	8.76679	0	0	-1	0	0	-1	0	0	0	0	0	0	0	0	0	0	0	0
242	PPI -> 2 PI				0	0	0	0	0	0	0	0	0	0	0	0	0	0	0	0	0	0	0	0	0	0	0	0
243	PPI -> 2 PI + H				0.425966	0.432807	0.391272	0.391272	0.416765	0.236563	0	0	-1	0	0	-1	0	0	0	0	0	0	0	0	0	0	0	0
244	(n-1)POLYP + ATP <-> (n)POLYP + ADP				0	0	0	0	0	0	0	0	0	0	0	0	0	0	0	0	0	0	0	0	0	0	0	0
245	2 FERO + NADP <-> 2 FERI + NADPH				0	0.198502	0	0	0	0.939094	1	1	1	1	1	1	0	0	0	0	0	0	0	0	0	1	1	1
246	GLU + NH3 + ATP -> GLN + ADP + PI		Glutamate/glutamine biosynthesis		0	0	0	0	0	0	0	0	0	0	0	0	0	0	0	0	0	0	0	0	0	0	0	0
247	AKG + GLN + NADH <-> NAD + 2 GLU				-0.287072	-0.287072	-0.258815	-0.258815	-0.280743	-0.193347	0	0	1	0	0	1	0	0	0	0	0	0	0	0	1	0	0	0
248	AKG + NH3 + NADPH <-> GLU + NADP				0.528765	0.750404	1.0673	1.0673	0.184709	-5.2262e-30	-1	-1	-1	-1	-1	-1	0	0	-1	0	0	0	0	0	1	0	0	1
249	GLU + ATP -> ADP + GLUP		Proline synthesis		0	0	0	0	0	0	0	0	0	0	0	0	0	0	0	0	0	0	0	0	0	0	0	0
250	GLUP + NADPH -> NADP + PI + GLUGSAL				0	0	0	0	0	0	0	0	0	0	0	0	0	0	0	0	0	0	0	0	0	0	0	0
251	GLUGSAL <-> P5C				0	0	0	0	0	0	0	0	0	0	0	0	0	0	0	0	0	0	0	0	0	0	0	0
252	P5C + NADPH + NADH <-> PRO + NADP + NAD				-0.0296205	0	0	0	-0.551612	-0.730901	0	0	-1	-1	-1	-1	-1	-1	-1	0	0	0	1	1	1	1	1	1
253	GLU + ACCOA -> COA + NAGLU		Arginine synthesis		0	0	0	0	0	0	0	0	0	0	0	0	0	0	0	0	0	0	0	0	0	0	0	0
254	NAGLU + ATP -> ADP + NAGLUP				0.0203034	0.0203034	0.0182465	0.0182465	0.0207257	0.0271204	0	0	1	0	0	1	0	0	1	0	0	0	0	0	-1	0	0	0
255	NAGLUP + NADPH -> NADP + PI + NAGLUS				0.0203034	0.0203034	0.0182465	0.0182465	0.0207257	0.0271204	0	0	1	0	0	1	0	0	1	0	0	0	0	0	-1	0	0	0
256	NAGLUS + GLU -> AKG + NAORN				0.0203034	0.0203034	0.0182465	0.0182465	0.0207257	0.0271204	0	0	1	0	0	1	0	0	1	0	0	0	0	0	-1	0	0	0
257	NAORN + GLU -> ORN + NAGLU				0.0203034	0.0203034	0.0182465	0.0182465	0.0207257	0.0271204	0	0	1	0	0	1	0	0	1	0	0	0	0	0	-1	0	0	0
258	GLN + 2 ATP + CO2 -> GLU + CAP + 2 ADP + PI				0.0680354	0.0680354	0.0610455	0.0610455	0.0667672	0.0493708	0	0	-1	0	0	-1	0	0	0	0	0	0	0	0	-1	0	0	0
259	CITR + ASP + ATP <-> AMP + PPI + ARGSUCC				0.0203034	0.0203034	0.0182465	0.0182465	0.0207257	0.0271204	0	0	1	0	0	1	0	0	1	0	0	0	0	0	-1	0	0	0
260	ARGSUCC <-> FUM + ARG				0.0203034	0.0203034	0.0182465	0.0182465	0.0207257	0.0271204	0	0	1	0	0	1	0	0	1	0	0	0	0	0	-1	0	0	0
261	2 PYR -> ACLAC + CO2		Valine biosynthesis		0.061292	0.238359	0.588313	0.588313	0.0610764	0.103248	0	0	1	0	0	-1	0	0	-1	0	0	0	0	0	1	0	0	1
262	ACLAC + NADPH -> NADP + DHMVA				0.061292	0.238359	0.588313	0.588313	0.0610764	0.103248	0	0	1	0	0	-1	0	0	-1	0	0	0	0	0	1	0	0	1
263	DHMVA -> OIVAL				0.061292	0.238359	0.588313	0.588313	0.0610764	0.103248	0	0	1	0	0	-1	0	0	-1	0	0	0	0	0	1	0	0	1
264	OIVAL + GLU -> AKG + VAL				0.060557	0.194825	0.549225	0.549225	0.0603677	0.102907	0	0	1	0	0	-1	0	0	-1	0	0	0	0	0	1	0	0	1
265	THR -> OBUT + NH3		Isoleucine biosynthesis		0	0.0200596	0	0	0	0	0	0	0	0	0	0	0	0	0	0	0	0	0	0	0	1	1	1
266	PYR + OBUT -> ABUT + CO2				0.0006132	0.0275134	0.00919462	0.00919462	0	0.0002847	1	1	1	0	-1	-1	-1	-1	-1	0	0	0	0	1	1	0	1	1
267	ABUT + NADPH -> NADP + DIHYDROXYMETHYLPENTANOATE				0.0006132	0.0275134	0.00919462	0.00919462	0	0.0002847	1	1	1	0	-1	-1	-1	-1	-1	0	0	0	0	1	1	0	1	1
268	DIHYDROXYMETHYLPENTANOATE -> OXOMETHYLPENTANOATE				0.0006132	0.0275134	0.00919462	0.00919462	0	0.0002847	1	1	1	0	-1	-1	-1	-1	-1	0	0	0	0	1	1	0	1	1
269	OXOMETHYLPENTANOATE + GLU -> AKG + ILE				0.0006132	0.0275134	0.00919462	0.00919462	0	0.161712	1	1	1	0	1	1	-1	-1	-1	0	0	0	0	1	1	0	1	1
270	ACCOA + OIVAL -> COA + IPPMAL		Leucine biosynthesis		0	0.0427986	0.0384287	0.0384287	0	0	0	0	0	-1	-1	-1	-1	-1	-1	0	0	0	1	1	1	1	1	1
271	IPPMAL <-> CBHCAP				0	0.0427986	0.0384287	0.0384287	0	0	0	0	0	-1	-1	-1	-1	-1	-1	0	0	0	1	1	1	1	1	1
272	CBHCAP + NAD -> NADH + OICAP				0	0.0427986	0.0384287	0.0384287	0	0	0	0	0	-1	-1	-1	-1	-1	-1	0	0	0	1	1	1	1	1	1
273	OICAP -> MOP + CO2				0	0.0427986	0.0384287	0.0384287	0	0	0	0	0	-1	-1	-1	-1	-1	-1	0	0	0	1	1	1	1	1	1
274	MOP + GLU -> AKG + LEU				0	0.0427986	0.0384287	0.0384287	0	0	0	0	0	-1	-1	-1	-1	-1	-1	0	0	0	1	1	1	1	1	1
275	OA + GLU <-> ASP + AKG		Aspartate biosynthesis		0.19957	0.19957	0.206373	0.206373	0.198733	0.136081	0	0	-1	0	0	-1	0	0	0	0	0	0	0	0	0	0	0	0
276	ASP + ATP + GLN -> GLU + ASN + AMP + PPI		Asparagine biosynthesis		0.0227259	0.0227259	0.020395	0.020395	0.0231074	0.0223464	0	0	0	0	0	0	0	0	1	0	0	0	0	0	-1	0	0	0
277	ASP + ATP -> ADP + BASP		Threonine biosynthesis		0.017556	0.017556	0.0430712	0.0430712	0.0189343	0.008151	0	0	-1	0	0	-1	0	0	-1	0	0	0	0	0	1	0	0	0
278	BASP + NADPH -> NADP + PI + ASPSA				0.017556	0.017556	0.0430712	0.0430712	0.0189343	0.008151	0	0	-1	0	0	-1	0	0	-1	0	0	0	0	0	1	0	0	0
279	ASPSA + NADPH -> NADP + HSER				0	-1.76199e-29	0.000435326	0.000435326	0.0020053	0	-1	-1	-1	-1	-1	-1	0	0	1	0	0	0	1	1	1	-1	-1	-1
280	HSER + ATP -> ADP + PHSER				0	-1.76199e-29	0	0	0	0	0	0	0	0	0	0	0	0	0	0	0	0	0	0	0	-1	-1	-1
281	PHSER -> THR + PI				0	0	0	0	0	0	0	0	0	0	0	0	0	0	0	0	0	0	0	0	0	0	0	0
282	ASPSA + PYR -> DIHYDRODIPICOLINATE		Lysine biosynthesis		0.017556	0.017556	0.0426358	0.0426358	0.016929	0.008151	0	0	-1	0	0	-1	0	0	-1	0	0	0	0	0	1	0	0	0
283	DIHYDRODIPICOLINATE + NADH + NADPH -> NAD + NADP + TETRAHYDRODIPICOLINATE				0.017556	0.017556	0.0426358	0.0426358	0.016929	0.008151	0	0	-1	0	0	-1	0	0	-1	0	0	0	0	0	1	0	0	0
284	TETRAHYDRODIPICOLINATE + SUCCOA -> SAOPIM + COA				0.017556	0.017556	0.0426358	0.0426358	0.016929	0.008151	0	0	-1	0	0	-1	0	0	-1	0	0	0	0	0	1	0	0	0
285	SAOPIM + GLU -> SDAPIM + AKG				0.017556	0.017556	0.0426358	0.0426358	0.016929	0.008151	0	0	-1	0	0	-1	0	0	-1	0	0	0	0	0	1	0	0	0
286	SDAPIM -> DAPIM + SUCC				0.017556	0.017556	0.0426358	0.0426358	0.016929	0.008151	0	0	-1	0	0	-1	0	0	-1	0	0	0	0	0	1	0	0	0
287	DAPIM <-> MDAPIM				0.017556	0.017556	0.0426358	0.0426358	0.016929	0.008151	0	0	-1	0	0	-1	0	0	-1	0	0	0	0	0	1	0	0	0
288	MDAPIM -> LYS + CO2				0	0	0.0268942	0.0268942	0	0	0	0	0	-1	-1	-1	-1	-1	-1	0	0	0	1	1	1	0	0	0
289	HSER + SUCCOA <-> OSLHSER + COA		Methionine biosynthesis		0	0	0.000435326	0.000435326	0.0020053	0	-1	-1	-1	-1	-1	-1	0	0	1	0	0	0	1	1	1	0	0	0
290	CYS + OSLHSER -> LLCT + SUCC				0	0	0	0	0	0	0	0	0	0	0	0	0	0	0	0	0	0	0	0	0	0	0	0
291	LLCT -> HCYS + PYR + NH3				0	0	0	0	0	0	0	0	0	0	0	0	0	0	0	0	0	0	0	0	0	0	0	0
292	HCYS + MTHPTGLU <-> THPTGLU + MET				0	0	0	0	0	0	0	0	0	0	0	0	0	0	0	0	0	0	0	0	0	0	0	0
293	HCYS + MTHF <-> THF + MET				0	-6.33554e-30	0	0	0.0025966	0	-1	-1	-1	0	0	0	1	1	1	0	0	0	0	0	0	-1	-1	-1
294	PYR + NH3 + NADH <-> ALA + NAD		The pyruvate family (alanine)		0.262882	0.240197	0.272833	0.272833	0.360457	0.231667	0	0	-1	0	0	-1	0	0	1	0	0	0	0	0	0	0	0	0
295	3PG + NAD -> NADH + PHP		Serine biosynthesis		0.141912	0.139685	0.127306	0.127306	0.142107	0.0889079	0	0	-1	0	0	-1	0	0	1	0	0	0	0	0	-1	0	0	0
296	PHP + GLU -> AKG + 3PSER				0.141912	0.139685	0.127306	0.127306	0.142107	0.0889079	0	0	-1	0	0	-1	0	0	1	0	0	0	0	0	-1	0	0	0
297	3PSER -> PI + SER				0.141912	0.139685	0.127306	0.127306	0.142107	0.0889079	0	0	-1	0	0	-1	0	0	1	0	0	0	0	0	-1	0	0	0
298	SER + ACCOA -> COA + ASER		Cysteine biosynthesis		0.009639	0.00279848	0	0	0.0102532	0.00578581	0	0	-1	1	1	1	1	1	1	0	0	0	-1	-1	-1	0	0	-1
299	ASER + H2S -> CYS + AC				0.009639	0.00279848	0	0	0.0102532	0.00578581	0	0	-1	1	1	1	1	1	1	0	0	0	-1	-1	-1	0	0	-1
300	ACCOA + HSER <-> COA + OAHSER				0	0	0	0	0	0	0	0	0	0	0	0	0	0	0	0	0	0	0	0	0	0	0	0
301	CYS + OAHSER -> LLCT + AC				0	0	0	0	0	0	0	0	0	0	0	0	0	0	0	0	0	0	0	0	0	0	0	0
302	OSLHSER + H2S -> HCYS + SUCC				0	0	0.000435326	0.000435326	0.0020053	0	-1	-1	-1	-1	-1	-1	0	0	1	0	0	0	1	1	1	0	0	0
303	OAHSER + H2S -> HCYS + AC				0	0	0	0	0	0	0	0	0	0	0	0	0	0	0	0	0	0	0	0	0	0	0	0
304	OSLHSER -> SUCC + OBUT + NH3				0	0	0	0	0	0	0	0	0	0	0	0	0	0	0	0	0	0	0	0	0	0	0	0
305	SER + HCYS -> LLCT				0.0006132	0.00745372	0.00919462	0.00919462	0	0.0002847	1	1	1	0	-1	-1	-1	-1	-1	0	0	0	0	1	1	0	1	1
306	LLCT -> CYS + NH3 + OBUT				0.0006132	0.00745372	0.00919462	0.00919462	0	0.0002847	1	1	1	0	-1	-1	-1	-1	-1	0	0	0	0	1	1	0	1	1
307	MET + ATP -> PPI + PI + SAM				0.0006132	0.00745372	0.00875929	0.00875929	0.0005913	0.0002847	0	0	-1	0	-1	-1	0	-1	-1	0	0	0	0	1	1	0	1	1
308	SAH -> HCYS + ADN				0.0006132	0.00745372	0.00875929	0.00875929	0.0005913	0.0002847	0	0	-1	0	-1	-1	0	-1	-1	0	0	0	0	1	1	0	1	1
309	SAM -> SAH				0	0.00684052	0.00820946	0.00820946	0	0	0	0	0	-1	-1	-1	-1	-1	-1	0	0	0	1	1	1	1	1	1
310	PRPP + ATP -> PPI + PRBATP		Histidine biosynthesis		0	0	0	0	0	0	0	0	0	0	0	0	0	0	0	0	0	0	0	0	0	0	0	0
311	PRBATP -> PPI + PRBAMP				0	0	0	0	0	0	0	0	0	0	0	0	0	0	0	0	0	0	0	0	0	0	0	0
312	PRBAMP -> PRFP				0	0	0	0	0	0	0	0	0	0	0	0	0	0	0	0	0	0	0	0	0	0	0	0
313	PRFP -> PRLP				0	0	0	0	0	0	0	0	0	0	0	0	0	0	0	0	0	0	0	0	0	0	0	0
314	PRLP + GLN -> GLU + AICAR + DIMGP				0	0	0	0	0	0	0	0	0	0	0	0	0	0	0	0	0	0	0	0	0	0	0	0
315	DIMGP -> IMACP				0	0	0	0	0	0	0	0	0	0	0	0	0	0	0	0	0	0	0	0	0	0	0	0
316	IMACP + GLU -> AKG + HISOLP				0	0	0	0	0	0	0	0	0	0	0	0	0	0	0	0	0	0	0	0	0	0	0	0
317	HISOLP -> PI + HISOL				0	0	0	0	0	0	0	0	0	0	0	0	0	0	0	0	0	0	0	0	0	0	0	0
318	HISOL + 2 NAD -> HIS + 2 NADH				0	0	0	0	0	0	0	0	0	0	0	0	0	0	0	0	0	0	0	0	0	0	0	0
319	E4P + PEP -> PI + 3DDAH7P		The shikimate pathway		0.00519652	0.0143676	0.0202793	0.0202793	0.00876401	0.0173911	0	0	1	0	0	-1	0	0	-1	0	0	0	0	0	1	0	0	1
320	3DDAH7P -> DQT + PI				0.00519652	0.0143676	0.0202793	0.0202793	0.00876401	0.0173911	0	0	1	0	0	-1	0	0	-1	0	0	0	0	0	1	0	0	1
321	DQT -> DHSK				0.00519652	0.0143676	0.0202793	0.0202793	0.00876401	0.0173911	0	0	1	0	0	-1	0	0	-1	0	0	0	0	0	1	0	0	1
322	DHSK + NADPH -> SME + NADP				0.00519652	0.0143676	0.0202793	0.0202793	0.00876401	0.0173911	0	0	1	0	0	-1	0	0	-1	0	0	0	0	0	1	0	0	1
323	SME + ATP -> ADP + SME3P				0.00519652	0.0143676	0.0202793	0.0202793	0.00876401	0.0173911	0	0	1	0	0	-1	0	0	-1	0	0	0	0	0	1	0	0	1
324	SME3P + PEP -> 3PSME + PI				0.00519652	0.0143676	0.0202793	0.0202793	0.00876401	0.0173911	0	0	1	0	0	-1	0	0	-1	0	0	0	0	0	1	0	0	1
325	3PSME -> PI + CHOR				0.00519652	0.0143676	0.0202793	0.0202793	0.00876401	0.0173911	0	0	1	0	0	-1	0	0	-1	0	0	0	0	0	1	0	0	1
326	CHOR + GLN -> GLU + PYR + AN		Tryptophan biosynthesis		0.00340312	0.00340312	0.00305141	0.00305141	0.00396989	0.00813202	0	0	1	0	0	1	0	0	1	0	0	0	0	0	-1	0	0	0
327	AN + PRPP -> PPI + NPRAN				0.00340312	0.00340312	0.00305141	0.00305141	0.00396989	0.00813202	0	0	1	0	0	1	0	0	1	0	0	0	0	0	-1	0	0	0
328	NPRAN -> CPAD5P				0.00340312	0.00340312	0.00305141	0.00305141	0.00396989	0.00813202	0	0	1	0	0	1	0	0	1	0	0	0	0	0	-1	0	0	0
329	CPAD5P -> CO2 + IGP				0.00340312	0.00340312	0.00305141	0.00305141	0.00396989	0.00813202	0	0	1	0	0	1	0	0	1	0	0	0	0	0	-1	0	0	0
330	IGP + SER -> G3P + TRP				0.00340312	0.00340312	0.00305141	0.00305141	0.00396989	0.00813202	0	0	1	0	0	1	0	0	1	0	0	0	0	0	-1	0	0	0
331	CHOR <-> PHEN		Tyrosine and phenylalanine biosynthesis		0	0.00917112	0.0156199	0.0156199	0.00306478	0.00842639	0	0	1	0	0	-1	0	0	-1	0	0	0	1	1	1	1	1	1
332	PHEN -> CO2 + PHPYR				0	0	0.00572886	0.00572886	0	0	0	0	0	-1	-1	-1	-1	-1	-1	0	0	0	1	1	1	0	0	0
333	PHPYR + GLU <-> AKG + PHE				0	8.47409e-32	0.00572886	0.00572886	0	0	0	0	0	-1	-1	-1	-1	-1	-1	0	0	0	1	1	1	1	1	1
334	PHEN + NAD -> 4HPP + CO2 + NADH				0	0.00917112	0.009891	0.009891	0.00306478	0.00842639	0	0	1	0	0	-1	0	0	-1	0	0	0	1	1	1	1	1	1
335	4HPP + GLU -> AKG + TYR				0	0	0	0	0	0	0	0	0	0	0	0	0	0	0	0	0	0	0	0	0	0	0	0
336	R5P + ATP <-> PRPP + AMP		4.2 NUCLEOTIDE BIOSYNTHESIS		0.10058	0.10742	0.0983941	0.0983941	0.0976927	0.0540355	0	0	-1	0	0	-1	0	0	0	0	0	0	0	0	0	0	0	0
337	CAP + ASP -> CAASP + PI		Pyrimidines		0.047732	0.047732	0.0427989	0.0427989	0.0460415	0.0222504	0	0	-1	0	0	-1	0	0	0	0	0	0	0	0	-1	0	0	0
338	CAASP <-> DOROA				0.047732	0.047732	0.0427989	0.0427989	0.0460415	0.0222504	0	0	-1	0	0	-1	0	0	0	0	0	0	0	0	-1	0	0	0
339	DOROA + O2 <-> H2O2 + OROA				-0.0026754	-0.0026754	-0.00105823	-0.00105823	-0.00257985	-0.00124215	0	0	1	0	0	-1	0	0	-1	0	0	0	0	0	1	0	0	0
340	DOROA + MK <-> MKH2 + OROA				0.0504074	0.0504074	0.0438572	0.0438572	0.0486214	0.0234925	0	0	-1	0	0	-1	0	0	1	0	0	0	0	0	-1	0	0	0
341	OROA + PRPP <-> PPI + OMP				0.047732	0.047732	0.0427989	0.0427989	0.0460415	0.0222504	0	0	-1	0	0	-1	0	0	0	0	0	0	0	0	-1	0	0	0
342	OMP -> CO2 + UMP				0.047732	0.047732	0.0427989	0.0427989	0.0460415	0.0222504	0	0	-1	0	0	-1	0	0	0	0	0	0	0	0	-1	0	0	0
343	ATP + UMP <-> ADP + UDP				0.0632398	0.0632398	0.056704	0.056704	0.0609955	0.0294504	0	0	-1	0	0	-1	0	0	0	0	0	0	0	0	-1	0	0	0
344	UDP + ATP <-> UTP + ADP				0.115664	0.115664	0.10371	0.10371	0.111548	0.0537903	0	0	-1	0	0	-1	0	0	0	0	0	0	0	0	-1	0	0	0
345	UTP + GLN + ATP -> GLU + CTP + ADP + PI				0	0	0	0	0	0.0139822	1	1	1	1	1	1	0	0	0	0	0	0	0	0	0	0	0	0
346	ATP + UTP + NH3 -> ADP + PI + CTP				0.0299965	0.0299965	0.0268964	0.0268964	0.0289335	0	-1	-1	-1	-1	-1	-1	0	0	0	0	0	0	0	0	-1	0	0	0
347	CDP + ATP <-> CTP + ADP				0.0632524	0.0632524	0.0567153	0.0567153	0.0609934	0.0293672	0	0	-1	0	0	-1	0	0	0	0	0	0	0	0	-1	0	0	0
348	CDP + RTHIO -> DCDP + OTHIO				0.00589176	0.00589176	0.00528286	0.00528286	0.00568134	0.00273546	0	0	-1	0	0	-1	0	0	0	0	0	0	0	0	-1	0	0	0
349	DCDP + ATP <-> DCTP + ADP				0.00589176	0.00589176	0.00528286	0.00528286	0.00568134	0.00273546	0	0	-1	0	0	-1	0	0	0	0	0	0	0	0	-1	0	0	0
350	THY + DR1P <-> DT + PI				0	0	0	0	0	0	0	0	0	0	0	0	0	0	0	0	0	0	0	0	0	0	0	0
351	DT + ATP -> ADP + DTMP				0	0	0	0	0	0	0	0	0	0	0	0	0	0	0	0	0	0	0	0	0	0	0	0
352	DCTP -> DUTP + NH3				0	0	0	0	0	0	0	0	0	0	0	0	0	0	0	0	0	0	0	0	0	0	0	0
353	DUTP -> PPI + DUMP				0.00225792	0.00225792	0.00202457	0.00202457	0.00217728	0.00104832	0	0	-1	0	0	-1	0	0	0	0	0	0	0	0	-1	0	0	0
354	METTHF + DUMP + FADH2 <-> THF + DTMP + FAD				0.00225792	0.00225792	0.00202457	0.00202457	0.00217728	0.00104832	0	0	-1	0	0	-1	0	0	0	0	0	0	0	0	-1	0	0	0
355	DTMP + ATP <-> DTDP + ADP				0.00225792	0.00225792	0.00202457	0.00202457	0.00217728	0.00104832	0	0	-1	0	0	-1	0	0	0	0	0	0	0	0	-1	0	0	0
356	DTDP + ATP <-> DTTP + ADP				0.00225792	0.00225792	0.00202457	0.00202457	0.00217728	0.00104832	0	0	-1	0	0	-1	0	0	0	0	0	0	0	0	-1	0	0	0
357	CMP + ATP <-> ADP + CDP				0.0691442	0.0691442	0.0619982	0.0619982	0.0666747	0.0321027	0	0	-1	0	0	-1	0	0	0	0	0	0	0	0	-1	0	0	0
358	OTHIO + NADPH -> RTHIO + NAD				0.0259384	0.0190978	0.0150502	0.0150502	0.0279757	0.0133534	0	0	-1	0	0	-1	0	0	1	0	0	0	0	0	-1	0	0	-1
359	DCMP + ATP <-> ADP + DCDP				0	0	0	0	0	0	0	0	0	0	0	0	0	0	0	0	0	0	0	0	0	0	0	0
360	DU + ATP -> DUMP + ADP				0	0	0	0	0	0	0	0	0	0	0	0	0	0	0	0	0	0	0	0	0	0	0	0
361	DU + PI <-> URA + DR1P				0	0	0	0	0	0	0	0	0	0	0	0	0	0	0	0	0	0	0	0	0	0	0	0
362	URA + PRPP -> UMP + PPI				0	0	0	0	0	0	0	0	0	0	0	0	0	0	0	0	0	0	0	0	0	0	0	0
363	URA + R5P <-> PURI5P				0	0	0	0	0	0	0	0	0	0	0	0	0	0	0	0	0	0	0	0	0	0	0	0
364	UDPG + NAD -> UDPDGLUC + NADH				0	0	0	0	0	0	0	0	0	0	0	0	0	0	0	0	0	0	0	0	0	0	0	0
365	PRPP + GLN -> PPI + GLU + PRAM		Purines		0.047336	0.047336	0.0424438	0.0424438	0.0456482	0.0226742	0	0	-1	0	0	-1	0	0	0	0	0	0	0	0	-1	0	0	0
366	PRAM + ATP + GLY <-> ADP + PI + GAR				0.047336	0.047336	0.0424438	0.0424438	0.0456482	0.0226742	0	0	-1	0	0	-1	0	0	0	0	0	0	0	0	-1	0	0	0
367	GAR + FTHF -> THF + FGAR				0.047336	0.047336	0.0424438	0.0424438	0.0456482	0.0226742	0	0	-1	0	0	-1	0	0	0	0	0	0	0	0	-1	0	0	0
368	FGAR + ATP + GLN -> GLU + ADP + PI + FGAM				0.047336	0.047336	0.0424438	0.0424438	0.0456482	0.0226742	0	0	-1	0	0	-1	0	0	0	0	0	0	0	0	-1	0	0	0
369	FGAM + ATP -> ADP + PI + AIR				0.047336	0.047336	0.0424438	0.0424438	0.0456482	0.0226742	0	0	-1	0	0	-1	0	0	0	0	0	0	0	0	-1	0	0	0
370	AIR + CO2 + ATP -> CAIR + ADP + PI				0.047336	0.047336	0.0424438	0.0424438	0.0456482	0.0226742	0	0	-1	0	0	-1	0	0	0	0	0	0	0	0	-1	0	0	0
371	CAIR + ATP + ASP <-> ADP + PI + SAICAR				0.047336	0.047336	0.0424438	0.0424438	0.0456482	0.0226742	0	0	-1	0	0	-1	0	0	0	0	0	0	0	0	-1	0	0	0
372	SAICAR <-> FUM + AICAR				0.047336	0.047336	0.0424438	0.0424438	0.0456482	0.0226742	0	0	-1	0	0	-1	0	0	0	0	0	0	0	0	-1	0	0	0
373	AICAR + FTHF <-> THF + PRFICA				0.047336	0.047336	0.0424438	0.0424438	0.0456482	0.0226742	0	0	-1	0	0	-1	0	0	0	0	0	0	0	0	-1	0	0	0
374	PRFICA <-> IMP				0.047336	0.047336	0.0424438	0.0424438	0.0456482	0.0226742	0	0	-1	0	0	-1	0	0	0	0	0	0	0	0	-1	0	0	0
375	ATP -> cAMP + PPI				0	0	0	0	0	0	0	0	0	0	0	0	0	0	0	0	0	0	0	0	0	0	0	0
376	GTP -> cGMP + PPI				0	0	0	0	0	0	0	0	0	0	0	0	0	0	0	0	0	0	0	0	0	0	0	0
377	cAMP -> AMP				0	0	0	0	0	0	0	0	0	0	0	0	0	0	0	0	0	0	0	0	0	0	0	0
378	cGMP -> GMP				0	0	0	0	0	0	0	0	0	0	0	0	0	0	0	0	0	0	0	0	0	0	0	0
379	DGMP + ATP <-> DGDP + ADP				0	0	0	0	0	0	0	0	0	0	0	0	0	0	0	0	0	0	0	0	0	0	0	0
380	GMP + DATP <-> GDP + DADP				0	0	-0.00202457	-0.00202457	0	0	0	0	0	1	1	1	1	1	1	0	0	0	-1	-1	-1	0	0	0
381	DUDP + ATP <-> DUTP + ADP				0.00225792	0.00225792	0.00202457	0.00202457	0.00217728	0.00104832	0	0	-1	0	0	-1	0	0	0	0	0	0	0	0	-1	0	0	0
382	IDP + ATP <-> ITP + ADP				0	0	0	0	0	0	0	0	0	0	0	0	0	0	0	0	0	0	0	0	0	0	0	0
383	UDP + RTHIO -> OTHIO + DUDP				0.00225792	0.00225792	0.00202457	0.00202457	0.00217728	0.00104832	0	0	-1	0	0	-1	0	0	0	0	0	0	0	0	-1	0	0	0
384	AD + PRPP -> PPI + AMP				0.0006132	0.00745372	0.00875929	0.00875929	0.0005913	0.0002847	0	0	-1	0	-1	-1	0	-1	-1	0	0	0	0	1	1	0	1	1
385	GN + PRPP -> PPI + GMP				0	0	0	0	0	0	0	0	0	0	0	0	0	0	0	0	0	0	0	0	0	0	0	0
386	HYXN + PRPP -> PPI + IMP				0	0	0	0	0	0	0	0	0	0	0	0	0	0	0	0	0	0	0	0	0	0	0	0
387	XAN + PRPP -> PPI + XMP				0	0	0	0	0	0	0	0	0	0	0	0	0	0	0	0	0	0	0	0	0	0	0	0
388	DIN + PI <-> HYXN + DR1P				0	0	0	0	0	0	0	0	0	0	0	0	0	0	0	0	0	0	0	0	0	0	0	0
389	DA + PI <-> AD + DR1P				0	0	0	0	0	0	0	0	0	0	0	0	0	0	0	0	0	0	0	0	0	0	0	0
390	DG + PI <-> GN + DR1P				0	0	0	0	0	0	0	0	0	0	0	0	0	0	0	0	0	0	0	0	0	0	0	0
391	HYXN + R1P <-> INS + PI				0	0	0	0	0	0	0	0	0	0	0	0	0	0	0	0	0	0	0	0	0	0	0	0
392	AD + R1P <-> PI + ADN				-0.0006132	-0.00745372	-0.00875929	-0.00875929	-0.0005913	-0.0002847	0	0	1	0	1	1	0	1	1	0	0	0	0	-1	-1	0	-1	-1
393	GN + R1P <-> PI + GSN				0	0	0	0	0	0	0	0	0	0	0	0	0	0	0	0	0	0	0	0	0	0	0	0
394	XAN + R1P <-> PI + XTSINE				0	0	0	0	0	0	0	0	0	0	0	0	0	0	0	0	0	0	0	0	0	0	0	0
395	ADN -> INS + NH3				0	0	0	0	0	0	0	0	0	0	0	0	0	0	0	0	0	0	0	0	0	0	0	0
396	DA -> DIN + NH3				0	0	0	0	0	0	0	0	0	0	0	0	0	0	0	0	0	0	0	0	0	0	0	0
397	XAN + NAD -> URATE + NADH				0	0	0	0	0	0	0	0	0	0	0	0	0	0	0	0	0	0	0	0	0	0	0	0
398	HYXN + NAD -> XAN + NADH				0	0	0	0	0	0	0	0	0	0	0	0	0	0	0	0	0	0	0	0	0	0	0	0
399	URATE + O2 -> ATN + CO2 + H2O2				0	0	0	0	0	0	0	0	0	0	0	0	0	0	0	0	0	0	0	0	0	0	0	0
400	ATN <-> ATT				0	0	0	0	0	0	0	0	0	0	0	0	0	0	0	0	0	0	0	0	0	0	0	0
401	ATT <-> UGC + UREA				0	0	0	0	0	0	0	0	0	0	0	0	0	0	0	0	0	0	0	0	0	0	0	0
402	UGC <-> GLX + 2 NH3 + CO2				0	0	0	0	0	0	0	0	0	0	0	0	0	0	0	0	0	0	0	0	0	0	0	0
403	DGTP -> DG + H5P3O10				0	0	0	0	0	0	0	0	0	0	0	0	0	0	0	0	0	0	0	0	0	0	0	0
404	ATP + GTP -> ppGpp + AMP				0	0	0	0	0	0	0	0	0	0	0	0	0	0	0	0	0	0	0	0	0	0	0	0
405	ppGpp -> GDP + PPI				0	0	0	0	0	0	0	0	0	0	0	0	0	0	0	0	0	0	0	0	0	0	0	0
406	IMP + GTP + ASP -> GDP + PI + ASUC		ATP, dATP		0.0191335	0.0191335	0.0171561	0.0171561	0.0184502	0.00892503	0	0	-1	0	0	-1	0	0	0	0	0	0	0	0	-1	0	0	0
407	ASUC <-> FUM + AMP				0.0191335	0.0191335	0.0171561	0.0171561	0.0184502	0.00892503	0	0	-1	0	0	-1	0	0	0	0	0	0	0	0	-1	0	0	0
408	ATP + AMP <-> ADP + ADP				0.204091	0.210931	0.191269	0.191269	0.202814	0.133591	0	0	-1	0	0	-1	0	0	0	0	0	0	0	0	0	0	0	0
409	ADP + RTHIO -> DADP + OTHIO				0.00225792	0.00225792	0.00202457	0.00202457	0.00217728	0.00104832	0	0	-1	0	0	-1	0	0	0	0	0	0	0	0	-1	0	0	0
410	DADP + ATP <-> DATP + ADP				0.00225792	0.00225792	0	0	0.00217728	0.00104832	0	0	-1	1	1	1	1	1	1	0	0	0	-1	-1	-1	0	0	0
411	IMP + NAD -> NADH + XMP		GTP, dGTP		0.0282024	0.0282024	0.0252877	0.0252877	0.027198	0.0137492	0	0	-1	0	0	-1	0	0	0	0	0	0	0	0	-1	0	0	0
412	XMP + ATP + GLN -> GLU + AMP + PPI + GMP				0.0282024	0.0282024	0.0252877	0.0252877	0.027198	0.0137492	0	0	-1	0	0	-1	0	0	0	0	0	0	0	0	-1	0	0	0
413	GMP + ATP <-> GDP + ADP				0.0282024	0.0282024	0.0273123	0.0273123	0.027198	0.0137492	0	0	-1	0	0	-1	0	0	0	0	0	0	0	0	0	0	0	0
414	GDP + ATP <-> GTP + ADP				0.0414442	0.0414442	0.037161	0.037161	0.0399669	0.155844	0	0	1	0	0	1	0	0	0	0	0	0	0	0	-1	0	0	0
415	GDP + RTHIO -> DGDP + OTHIO				0.00589176	0.00589176	0.00528286	0.00528286	0.00568134	0.00273546	0	0	-1	0	0	-1	0	0	0	0	0	0	0	0	-1	0	0	0
416	DGDP + ATP <-> DGTP + ADP				0.00589176	0.00589176	0.00528286	0.00528286	0.00568134	0.00273546	0	0	-1	0	0	-1	0	0	0	0	0	0	0	0	-1	0	0	0
417	MALCOA + ACP -> MALACP + COA		Fatty acids biosynthesis (Path I)		0.134268	0.134268	0.120392	0.120392	0.129473	0.0623389	0	0	-1	0	0	-1	0	0	0	0	0	0	0	0	-1	0	0	0
418	ACCOA + ACP -> ACACP + COA				0.00572765	0.00572765	0.0051357	0.0051357	0.00552309	0.00265927	0	0	-1	0	0	-1	0	0	0	0	0	0	0	0	-1	0	0	0
419	ACACP + 4 MALACP + 8 NADPH -> 8 NADP + C100ACP + 4 CO2 + 4 ACP				0	0	0	0	0	0	0	0	0	0	0	0	0	0	0	0	0	0	0	0	0	0	0	0
420	ACACP + 5 MALACP + 10 NADPH -> 10 NADP + C120ACP + 5 CO2 + 5 ACP				0	0	0	0	0	0	0	0	0	0	0	0	0	0	0	0	0	0	0	0	0	0	0	0
421	ACACP + 6 MALACP + 12 NADPH -> 12 NADP + C140ACP + 6 CO2 + 6 ACP				0.00115145	0.00115145	0.00103245	0.00103245	0.00111033	0.000534603	0	0	-1	0	0	-1	0	0	0	0	0	0	0	0	-1	0	0	0
422	ACACP + 6 MALACP + 11 NADPH -> 11 NADP + C141ACP + 6 CO2 + 6 ACP				0	0	0	0	0	0	0	0	0	0	0	0	0	0	0	0	0	0	0	0	0	0	0	0
423	ACACP + 7 MALACP + 14 NADPH -> 14 NADP + C160ACP + 7 CO2 + 7 ACP				0.0039191	0.0039191	0.00351406	0.00351406	0.00377913	0.00181958	0	0	-1	0	0	-1	0	0	0	0	0	0	0	0	-1	0	0	0
424	ACACP + 7 MALACP + 13 NADPH -> 13 NADP + C161ACP + 7 CO2 + 7 ACP				0	0	0	0	0	0	0	0	0	0	0	0	0	0	0	0	0	0	0	0	0	0	0	0
425	ACACP + 8 MALACP + 16 NADPH -> 16 NADP + C180ACP + 8 CO2 + 8 ACP				0	0	0	0	0	0	0	0	0	0	0	0	0	0	0	0	0	0	0	0	0	0	0	0
426	ACACP + 8 MALACP + 15 NADPH -> 15 NADP + C181ACP + 8 CO2 + 8 ACP				0.000657098	0.000657098	0.000589187	0.000589187	0.00063363	0.000305081	0	0	-1	0	0	-1	0	0	0	0	0	0	0	0	-1	0	0	0
427	ACACP + 8 MALACP + 14 NADPH -> 14 NADP + C182ACP + 8 CO2 + 8 ACP				0	0	0	0	0	0	0	0	0	0	0	0	0	0	0	0	0	0	0	0	0	0	0	0
428	PROPIONYLCOA + ACP -> PROPIONYLACP + COA				0.0145861	0.0145861	0.0130786	0.0130786	0.0140651	0.0067721	0	0	-1	0	0	-1	0	0	0	0	0	0	0	0	-1	0	0	0
429	PROPIONYLACP + 6 MALACP + 12 NADPH -> 12 NADP + C150ACP + 6 CO2 + 6 ACP				0.00743331	0.00743331	0.00666508	0.00666508	0.00716783	0.00345118	0	0	-1	0	0	-1	0	0	0	0	0	0	0	0	-1	0	0	0
430	PROPIONYLACP + 7 MALACP + 14 NADPH -> 14 NADP + C170ACP + 7 CO2 + 7 ACP				0.00715276	0.00715276	0.00641353	0.00641353	0.0068973	0.00332092	0	0	-1	0	0	-1	0	0	0	0	0	0	0	0	-1	0	0	0
431	ACACP + 2 MALACP + 4 NADPH -> 4 NADP + C060ACP + 2 CO2 + 2 ACP				0	1.3953e-29	0	0	0	0	0	0	0	0	0	0	0	0	0	0	0	0	0	0	0	1	1	1
432	C060ACP + COA -> C060COA + ACP				0	0	0	0	0	0	0	0	0	0	0	0	0	0	0	0	0	0	0	0	0	0	0	0
433	2 ACCOA <-> COA + AACCOA		Fatty acids biosynthesis (Path II)		0	-1.3953e-29	0	0	0	0	0	0	0	0	0	0	0	0	0	0	0	0	0	0	0	-1	-1	-1
434	AACCOA + 2 NADH <-> 2 NAD + C040COA				0	0	0	0	0	0	0	0	0	0	0	0	0	0	0	0	0	0	0	0	0	0	0	0
435	AACCOA + ACCOA + 4 NADH <-> 4 NAD + C060COA + COA				0	-1.3953e-29	0	0	0	0	0	0	0	0	0	0	0	0	0	0	0	0	0	0	0	-1	-1	-1
436	AACCOA + 2 ACCOA + 6 NADH <-> 6 NAD + C080COA + 2 COA				0	0	0	0	0	0	0	0	0	0	0	0	0	0	0	0	0	0	0	0	0	0	0	0
437	GL3P + 0.094 C140ACP + 0.294 C150ACP + 0.262 C160ACP + 0.293 C170ACP + 0.057 C181ACP -> AGL3P + ACP		synthesis of phosphatidylethanolamine		0	0	0.00489082	0.00489082	0	0	0	0	0	-1	-1	-1	-1	-1	-1	0	0	0	1	1	1	0	0	0
438	DHAP + 0.094 C140ACP + 0.294 C150ACP + 0.262 C160ACP + 0.293 C170ACP + 0.057 C181ACP -> ADHAP + ACP				0.00545454	0.00545454	0	0	0.00525974	0.00253247	0	0	-1	1	1	1	1	1	1	0	0	0	-1	-1	-1	0	0	0
439	ADHAP + NADPH -> AGL3P + NADP				0.00545454	0.00545454	0	0	0.00525974	0.00253247	0	0	-1	1	1	1	1	1	1	0	0	0	-1	-1	-1	0	0	0
440	AGL3P + 0.094 C140ACP + 0.294 C150ACP + 0.262 C160ACP + 0.293 C170ACP + 0.057 C181ACP -> PA + ACP				0.00545454	0.00545454	0.00489082	0.00489082	0.00525974	0.00253247	0	0	-1	0	0	-1	0	0	0	0	0	0	0	0	-1	0	0	0
441	PA + CTP <-> CDPDG + PPI				0.00545454	0.00545454	0.00489082	0.00489082	0.00525974	0.00253247	0	0	-1	0	0	-1	0	0	0	0	0	0	0	0	-1	0	0	0
442	CDPDG + SER <-> CMP + PS				0.00411642	0.00411642	0.00369099	0.00369099	0.00396941	0.0019112	0	0	-1	0	0	-1	0	0	0	0	0	0	0	0	-1	0	0	0
443	PS -> PE + CO2				0.00411642	0.00411642	0.00369099	0.00369099	0.00396941	0.0019112	0	0	-1	0	0	-1	0	0	0	0	0	0	0	0	-1	0	0	0
444	DHAP + NADH <-> GL3P + NAD		synthesis of phosphatidylglycerol		0.0617123	0.0617123	0.0602252	0.0602252	0.0595083	0.0286521	0	0	-1	0	0	-1	0	0	0	0	0	0	0	0	0	0	0	0
445	CDPDG + GL3P <-> CMP + PGP				0.00114156	0.00114156	0.00102358	0.00102358	0.00110079	0.00053001	0	0	-1	0	0	-1	0	0	0	0	0	0	0	0	-1	0	0	0
446	PGP -> PI + PG				0.00114156	0.00114156	0.00102358	0.00102358	0.00110079	0.00053001	0	0	-1	0	0	-1	0	0	0	0	0	0	0	0	-1	0	0	0
447	CDPDG + PG -> CMP + CL		#synthesis of cardiolipin		0.00019656	0.00019656	0.000176246	0.000176246	0.00018954	9.126e-05	0	0	-1	0	0	-1	0	0	0	0	0	0	0	0	-1	0	0	0
448	GL3P + CTP -> PPI + CDPGL		Biosynthesis of 12 residues chain		0.0574358	0.0574358	0.0514999	0.0514999	0.0553846	0.0266666	0	0	-1	0	0	-1	0	0	0	0	0	0	0	0	-1	0	0	0
449	12 CDPGL -> 12 CMP + POLYGP				0.00478632	0.00478632	0.00429166	0.00429166	0.00461538	0.00222222	0	0	-1	0	0	-1	0	0	0	0	0	0	0	0	-1	0	0	0
450	PYR + G3P -> DX5P + CO2		Polyprenoids biosynthesis		0.0055188	0.0055188	0.00494843	0.00494843	0.0053217	0.0025623	0	0	-1	0	0	-1	0	0	0	0	0	0	0	0	-1	0	0	0
451	DX5P + NADPH -> MDE4P + NADP				0.0055188	0.0055188	0.00494843	0.00494843	0.0053217	0.0025623	0	0	-1	0	0	-1	0	0	0	0	0	0	0	0	-1	0	0	0
452	MDE4P + CTP -> CDPMDE + PPI				0.0055188	0.0055188	0.00494843	0.00494843	0.0053217	0.0025623	0	0	-1	0	0	-1	0	0	0	0	0	0	0	0	-1	0	0	0
453	CDPMDE + ATP -> 2PCDPMDE + ADP				0.0055188	0.0055188	0.00494843	0.00494843	0.0053217	0.0025623	0	0	-1	0	0	-1	0	0	0	0	0	0	0	0	-1	0	0	0
454	2PCDPMDE -> MDECPP + CMP				0.0055188	0.0055188	0.00494843	0.00494843	0.0053217	0.0025623	0	0	-1	0	0	-1	0	0	0	0	0	0	0	0	-1	0	0	0
455	MDECPP + NADH -> NAD + HMB4PP				0.0055188	0.0055188	0.00494843	0.00494843	0.0053217	0.0025623	0	0	-1	0	0	-1	0	0	0	0	0	0	0	0	-1	0	0	0
456	HMB4PP + NADH -> NAD + IPP				0.0055188	0.0055188	0.00494843	0.00494843	0.0053217	0.0025623	0	0	-1	0	0	-1	0	0	0	0	0	0	0	0	-1	0	0	0
457	IPP <-> DMPP				0.0006132	0.0006132	0.000549826	0.000549826	0.0005913	0.0002847	0	0	-1	0	0	-1	0	0	0	0	0	0	0	0	-1	0	0	0
458	DMPP + IPP -> GPP + PPI				0.0006132	0.0006132	0.000549826	0.000549826	0.0005913	0.0002847	0	0	-1	0	0	-1	0	0	0	0	0	0	0	0	-1	0	0	0
459	GPP + IPP -> FPP + PPI				0.0006132	0.0006132	0.000549826	0.000549826	0.0005913	0.0002847	0	0	-1	0	0	-1	0	0	0	0	0	0	0	0	-1	0	0	0
460	FPP + IPP -> GGPP + PPI				0.0006132	0.0006132	0.000549826	0.000549826	0.0005913	0.0002847	0	0	-1	0	0	-1	0	0	0	0	0	0	0	0	-1	0	0	0
461	GGPP + IPP -> PPPP + PPI				0.0006132	0.0006132	0.000549826	0.000549826	0.0005913	0.0002847	0	0	-1	0	0	-1	0	0	0	0	0	0	0	0	-1	0	0	0
462	PPPP + IPP -> HPPP + PPI				0.0006132	0.0006132	0.000549826	0.000549826	0.0005913	0.0002847	0	0	-1	0	0	-1	0	0	0	0	0	0	0	0	-1	0	0	0
463	HPPP + IPP -> HEPPP + PPI				0.0006132	0.0006132	0.000549826	0.000549826	0.0005913	0.0002847	0	0	-1	0	0	-1	0	0	0	0	0	0	0	0	-1	0	0	0
464	HEPPP + IPP -> OPP + PPI				0.0006132	0.0006132	0.000549826	0.000549826	0.0005913	0.0002847	0	0	-1	0	0	-1	0	0	0	0	0	0	0	0	-1	0	0	0
465	OPP + IPP -> NPP + PPI				0.0006132	0.0006132	0.000549826	0.000549826	0.0005913	0.0002847	0	0	-1	0	0	-1	0	0	0	0	0	0	0	0	-1	0	0	0
466	DGLUTAMATE <-> GLU		D-glutamate synthesis		-0.0156156	-0.0156156	-0.0140017	-0.0140017	-0.0150579	-0.0072501	0	0	1	0	0	1	0	0	0	0	0	0	0	0	1	0	0	0
467	ALA <-> DALA		D-alanyl-D-alanine synthesis		0.170384	0.147699	0.189851	0.189851	0.268371	0.172993	0	0	-1	0	0	0	0	0	1	0	0	0	0	0	1	0	0	-1
468	2 DALA + ATP -> ALAALA + ADP + PI				0.02926	0.02926	0.026236	0.026236	0.028215	0.013585	0	0	-1	0	0	-1	0	0	0	0	0	0	0	0	-1	0	0	0
469	F6P + GLN -> GLU + GA6P		NAG and NAM biosynthesis		0.0468191	0.0468191	0.0419803	0.0419803	0.045147	0.0217374	0	0	-1	0	0	-1	0	0	0	0	0	0	0	0	-1	0	0	0
470	GA6P -> NH3 + F6P				0	0	0	0	0	0	0	0	0	0	0	0	0	0	0	0	0	0	0	0	0	0	0	0
471	GA6P <-> GA1P				0.0468191	0.0468191	0.0419803	0.0419803	0.045147	0.0217374	0	0	-1	0	0	-1	0	0	0	0	0	0	0	0	-1	0	0	0
472	ACCOA + GA1P -> NAGA1P + COA				0.0468191	0.0468191	0.0419803	0.0419803	0.045147	0.0217374	0	0	-1	0	0	-1	0	0	0	0	0	0	0	0	-1	0	0	0
473	UTP + NAGA1P <-> UDPNAG + PPI				0.0468191	0.0468191	0.0419803	0.0419803	0.045147	0.0217374	0	0	-1	0	0	-1	0	0	0	0	0	0	0	0	-1	0	0	0
474	UDPNAG + PEP -> UDPNACVG + PI				0.0155078	0.0155078	0.0139051	0.0139051	0.014954	0.00720005	0	0	-1	0	0	-1	0	0	0	0	0	0	0	0	-1	0	0	0
475	UDPNACVG + NADPH -> UDPNAM + NADP				0.0155078	0.0155078	0.0139051	0.0139051	0.014954	0.00720005	0	0	-1	0	0	-1	0	0	0	0	0	0	0	0	-1	0	0	0
476	ASP + FUM -> ISUCC + SUCC		Nicotinamide nucleotides (NAD+, NADP+) biosynthesis		0	0	0.00134067	0.00134067	0	0	0	0	0	-1	-1	-1	-1	-1	-1	0	0	0	1	1	1	0	0	0
477	ASP + O2 -> ISUCC + H2O2				0.0014952	0.0014952	0	0	0.0014418	0.0006942	0	0	-1	1	1	1	1	1	1	0	0	0	-1	-1	-1	0	0	0
478	ISUCC + DHAP -> PI + QA				0.0014952	0.0014952	0.00134067	0.00134067	0.0014418	0.0006942	0	0	-1	0	0	-1	0	0	0	0	0	0	0	0	-1	0	0	0
479	QA + PRPP -> NACN + CO2 + PPI				0.0014952	0.0014952	0.00134067	0.00134067	0.0014418	0.0006942	0	0	-1	0	0	-1	0	0	0	0	0	0	0	0	-1	0	0	0
480	NAM <-> NAC + NH3				0	0	0	0	0	0	0	0	0	0	0	0	0	0	0	0	0	0	0	0	0	0	0	0
481	NAC + PRPP -> NACN + PPI				0	0	0	0	0	0	0	0	0	0	0	0	0	0	0	0	0	0	0	0	0	0	0	0
482	NACN + ATP -> PPI + NAAD				0.0014952	0.0014952	0.00134067	0.00134067	0.0014418	0.0006942	0	0	-1	0	0	-1	0	0	0	0	0	0	0	0	-1	0	0	0
483	NAAD + ATP + NH3 -> NAD + AMP + PPI				0.0014952	0.0014952	0	0	0.0014418	0	-1	-1	-1	0	0	0	1	1	1	0	0	0	-1	-1	-1	0	0	0
484	NAAD + ATP + GLN -> NAD + AMP + PPI + GLU				0	0	0.00134067	0.00134067	0	0.0006942	1	1	1	0	0	-1	-1	-1	-1	0	0	0	1	1	1	0	0	0
485	NAC + R1P -> PI + NACD				0	0	0	0	0	0	0	0	0	0	0	0	0	0	0	0	0	0	0	0	0	0	0	0
486	NAM + R1P -> PI + NAMD				0	0	0	0	0	0	0	0	0	0	0	0	0	0	0	0	0	0	0	0	0	0	0	0
487	NAMD + ATP -> NAMN + ADP				0	0	0	0	0	0	0	0	0	0	0	0	0	0	0	0	0	0	0	0	0	0	0	0
488	NAMN + ATP -> PPI + NAD				0	0	0	0	0	0	0	0	0	0	0	0	0	0	0	0	0	0	0	0	0	0	0	0
489	NADPH + NAD <-> NADP + NADH				0.593283	0	0	0	0.901177	1.63046	0	0	1	1	1	1	1	1	1	0	0	0	-1	-1	-1	-1	-1	-1
490	NAD + ATP -> NADP + ADP				0.026644	0.0198034	0.0156829	0.0156829	0.0286561	0.013681	0	0	-1	0	0	-1	0	0	1	0	0	0	0	0	-1	0	0	-1
491	NADP -> NAD + PI				0	0	0	0	0	0	0	0	0	0	0	0	0	0	0	0	0	0	0	0	0	0	0	0
492	GTP -> D6RP5P + FOR + PPI		Riboflavin (vitamin B2), FMN and FAD biosynthesis		0.0018186	0.0018186	0.00163065	0.00163065	0.00175365	0.00084435	0	0	-1	0	0	-1	0	0	0	0	0	0	0	0	-1	0	0	0
493	D6RP5P -> A6RP5P + NH3				0.0018186	0.0018186	0.00163065	0.00163065	0.00175365	0.00084435	0	0	-1	0	0	-1	0	0	0	0	0	0	0	0	-1	0	0	0
494	A6RP5P + NADPH -> A6RP5P2 + NADP				0.0018186	0.0018186	0.00163065	0.00163065	0.00175365	0.00084435	0	0	-1	0	0	-1	0	0	0	0	0	0	0	0	-1	0	0	0
495	DB4P + A6RP -> D8RL + PI				0.0036372	0.0036372	0.0032613	0.0032613	0.0035073	0.0016887	0	0	-1	0	0	-1	0	0	0	0	0	0	0	0	-1	0	0	0
496	A6RP5P2 -> A6RP + PI				0.0018186	0.0018186	0.00163065	0.00163065	0.00175365	0.00084435	0	0	-1	0	0	-1	0	0	0	0	0	0	0	0	-1	0	0	0
497	RL5P -> DB4P + FOR				0.0036372	0.0036372	0.0032613	0.0032613	0.0035073	0.0016887	0	0	-1	0	0	-1	0	0	0	0	0	0	0	0	-1	0	0	0
498	2 D8RL -> RIBFLAV + A6RP				0.0018186	0.0018186	0.00163065	0.00163065	0.00175365	0.00084435	0	0	-1	0	0	-1	0	0	0	0	0	0	0	0	-1	0	0	0
499	RIBFLAV + ATP -> FMN + ADP				0.0018186	0.0018186	0.00163065	0.00163065	0.00175365	0.00084435	0	0	-1	0	0	-1	0	0	0	0	0	0	0	0	-1	0	0	0
500	FMN + ATP -> FAD + PPI				0.0006678	0.0006678	0.000598783	0.000598783	0.00064395	0.00031005	0	0	-1	0	0	-1	0	0	0	0	0	0	0	0	-1	0	0	0
501	OIVAL + METTHF -> AKP + THF		Coenzyme-A biosynthesis		0.000735	0.000735	0.000659038	0.000659038	0.00070875	0.00034125	0	0	-1	0	0	-1	0	0	0	0	0	0	0	0	-1	0	0	0
502	AKP + NADPH -> NADP + PANT				0.000735	0.000735	0.000659038	0.000659038	0.00070875	0.00034125	0	0	-1	0	0	-1	0	0	0	0	0	0	0	0	-1	0	0	0
503	PANT + bALA + ATP -> AMP + PPI + PNTO				0.000735	0.000735	0.000659038	0.000659038	0.00070875	0.00034125	0	0	-1	0	0	-1	0	0	0	0	0	0	0	0	-1	0	0	0
504	PNTO + ATP -> ADP + 4PPNTO				0.000735	0.000735	0.000659038	0.000659038	0.00070875	0.00034125	0	0	-1	0	0	-1	0	0	0	0	0	0	0	0	-1	0	0	0
505	4PPNTO + CTP + CYS -> CMP + PPI + 4PPNCYS				0.000735	0.000735	0.000659038	0.000659038	0.00070875	0.00034125	0	0	-1	0	0	-1	0	0	0	0	0	0	0	0	-1	0	0	0
506	4PPNCYS -> CO2 + 4PPNTE				0.000735	0.000735	0.000659038	0.000659038	0.00070875	0.00034125	0	0	-1	0	0	-1	0	0	0	0	0	0	0	0	-1	0	0	0
507	4PPNTE + ATP -> PPI + DPCOA				0.000735	0.000735	0.000659038	0.000659038	0.00070875	0.00034125	0	0	-1	0	0	-1	0	0	0	0	0	0	0	0	-1	0	0	0
508	DPCOA + ATP -> ADP + COA				0.000735	0.000735	0.000659038	0.000659038	0.00070875	0.00034125	0	0	-1	0	0	-1	0	0	0	0	0	0	0	0	-1	0	0	0
509	COA -> PAP + ACP				5.04e-05	5.04e-05	4.51912e-05	4.51912e-05	4.86e-05	2.34e-05	0	0	-1	0	0	-1	0	0	0	0	0	0	0	0	-1	0	0	0
510	ACP -> 4PPNTE				0	0	0	0	0	0	0	0	0	0	0	0	0	0	0	0	0	0	0	0	0	0	0	0
511	GTP -> FOR + AHTD		Folate biosynthesis		0.0011802	0.0011802	0.00105823	0.00105823	0.00113805	0.00054795	0	0	-1	0	0	-1	0	0	0	0	0	0	0	0	-1	0	0	0
512	AHTD -> DHP + 3 PI				0.0011802	0.0011802	0	0	0.00113805	0.00054795	0	0	-1	1	1	1	1	1	1	0	0	0	-1	-1	-1	0	0	0
513	AHTD -> DHP + PPI + PI				0	-7.70372e-34	0.00105823	0.00105823	0	0	0	0	0	-1	-1	-1	-1	-1	-1	0	0	0	1	1	1	-1	-1	-1
514	DHP -> AHHMP + GLAL				0.0011802	0.0011802	0.00105823	0.00105823	0.00113805	0.00054795	0	0	-1	0	0	-1	0	0	0	0	0	0	0	0	-1	0	0	0
515	AHHMP + ATP -> AMP + AHHMD				0	0	0	0	0	0	0	0	0	0	0	0	0	0	0	0	0	0	0	0	0	0	0	0
516	CHOR + GLN -> ADCHOR + GLU				0.0011802	0.0011802	0.00105823	0.00105823	0.00113805	0.00054795	0	0	-1	0	0	-1	0	0	0	0	0	0	0	0	-1	0	0	0
517	ADCHOR -> PYR + PABA				0.0011802	0.0011802	0.00105823	0.00105823	0.00113805	0.00054795	0	0	-1	0	0	-1	0	0	0	0	0	0	0	0	-1	0	0	0
518	PABA + AHHMD -> PPI + DHPT				0	0	0	0	0	0	0	0	0	0	0	0	0	0	0	0	0	0	0	0	0	0	0	0
519	PABA + AHHMP -> DHPT				0.0011802	0.0011802	0.00105823	0.00105823	0.00113805	0.00054795	0	0	-1	0	0	-1	0	0	0	0	0	0	0	0	-1	0	0	0
520	DHPT + ATP + GLU -> ADP + PI + DHF				0.0011802	0.0011802	0.00105823	0.00105823	0.00113805	0.00054795	0	0	-1	0	0	-1	0	0	0	0	0	0	0	0	-1	0	0	0
521	DHF + NADPH -> NADP + THF				0.0011802	0.0011802	0.00105823	0.00105823	0.00113805	0.00054795	0	0	-1	0	0	-1	0	0	0	0	0	0	0	0	-1	0	0	0
522	THF + ATP + GLU <-> ADP + PI + THFG				0	0	0	0	0	0	0	0	0	0	0	0	0	0	0	0	0	0	0	0	0	0	0	0
523	CHOR <-> ICHOR		Menaquinone biosynthesis		0.0006132	0.0006132	0.000549826	0.000549826	0.0005913	0.0002847	0	0	-1	0	0	-1	0	0	0	0	0	0	0	0	-1	0	0	0
524	ICHOR + AKG -> SHCHC + PYR + CO2				0.0006132	0.0006132	0.000549826	0.000549826	0.0005913	0.0002847	0	0	-1	0	0	-1	0	0	0	0	0	0	0	0	-1	0	0	0
525	SHCHC -> OSB				0.0006132	0.0006132	0.000549826	0.000549826	0.0005913	0.0002847	0	0	-1	0	0	-1	0	0	0	0	0	0	0	0	-1	0	0	0
526	OSB + ATP + COA -> AMP + PPI + OSBCOA				0.0006132	0.0006132	0.000549826	0.000549826	0.0005913	0.0002847	0	0	-1	0	0	-1	0	0	0	0	0	0	0	0	-1	0	0	0
527	OSBCOA -> DHN + COA				0.0006132	0.0006132	0.000549826	0.000549826	0.0005913	0.0002847	0	0	-1	0	0	-1	0	0	0	0	0	0	0	0	-1	0	0	0
528	DHN + NPP -> PPI + CO2 + DMK				0.0006132	0.0006132	0.000549826	0.000549826	0.0005913	0.0002847	0	0	-1	0	0	-1	0	0	0	0	0	0	0	0	-1	0	0	0
529	DMK + SAM -> MKH2 + SAH				0.0006132	0.0006132	0.000549826	0.000549826	0.0005913	0.0002847	0	0	-1	0	0	-1	0	0	0	0	0	0	0	0	-1	0	0	0
530	0.448 DATP + 1.169 DCTP + 0.448 DTTP + 1.169 DGTP + 4.4 ATP -> 4.4 ADP + 4.4 PI + 3.236 PPI + DNA		4.6 MACROMOLECULES BIOSYNTHESIS		0.00504	0.00504	0.00451912	0.00451912	0.00486	0.00234	0	0	-1	0	0	-1	0	0	0	0	0	0	0	0	-1	0	0	0
531	1.85 ATP + 0.826 GTP + 1.031 CTP + 0.662 UTP -> 1.25 ADP + 1.25 PI + RNA + 3.119 PPI				0.02338	0.02338	0.0209637	0.0209637	0.022545	0.010855	0	0	-1	0	0	-1	0	0	0	0	0	0	0	0	-1	0	0	0
532	1.350 ALA + 0.352 ARG + 0.394 ASN + 0.391 ASP + 0.165 CYS + 0.382 GLN + 0.379 GLU + 2.015 GLY + 0.131 HIS + 0.477 ILE + 0.742 LEU + 0.499 LYS + 0.221 MET + 0.238 PHE + 0.422 PRO + 0.459 SER + 0.465 THR + 0.059 TRP + 0.159 TYR + 0.797 VAL + 40.0 ATP -> 40.0 ADP + 40.0 PI + PROTEIN				0.05768	0.05768	0.0517188	0.0517188	0.05562	0.02678	0	0	-1	0	0	-1	0	0	0	0	0	0	0	0	-1	0	0	0
533	1.244 GL3P + 0.050 C140ACP + 1.677 C150ACP + 0.421 C160ACP + 1.570 C170ACP + 0.014 C181ACP -> TAG + 3.732 ACP + 1.244 PI				0.00252	0.00252	0.00225956	0.00225956	0.00243	0.00117	0	0	-1	0	0	-1	0	0	0	0	0	0	0	0	-1	0	0	0
534	1.007 UDPNAM + 1.197 UDPNAG + 1.900 ALAALA + 0.950 ALA + 1.140 MDAPIM + 1.014 DGLUTAMATE + 0.973 GLY + 5.026 ATP -> PEPTIDOGLYCAN + 0.950 DALAxt + 1.197 UDP + 1.007 UMP + 5.026 ADP + 5.026 PI				0.0154	0.0154	0.0138084	0.0138084	0.01485	0.00715	0	0	-1	0	0	-1	0	0	0	0	0	0	0	0	-1	0	0	0
535	0.518 POLYGP + 0.129 LYS + 0.129 UDPNAG + 0.129 ATP -> TEICH + 0.129 UDP + 0.129 ADP + 0.129 PI				0.00924	0.00924	0.00828505	0.00828505	0.00891	0.00429	0	0	-1	0	0	-1	0	0	0	0	0	0	0	0	-1	0	0	0
536	1.089 PE + 0.250 PG + 0.052 CL -> PHOSPHOLIPID				0.00378	0.00378	0.00338934	0.00338934	0.003645	0.001755	0	0	-1	0	0	-1	0	0	0	0	0	0	0	0	-1	0	0	0
537	1.897 UDPNAG + 3.794 UDPGAL -> 5.691 UDP + CARBOHYDRATE				0.00616	0.00616	0.00552337	0.00552337	0.00594	0.00286	0	0	-1	0	0	-1	0	0	0	0	0	0	0	0	-1	0	0	0
538	0.188 NAD + 0.168 NADP + 0.163 COA + 0.012 ACP + 0.146 MK + 0.281 THF + 0.274 FMN + 0.159 FAD -> SMALL MOLECULES				0.0042	0.0042	0.00376593	0.00376593	0.00405	0.00195	0	0	-1	0	0	-1	0	0	0	0	0	0	0	0	-1	0	0	0
539	0.412 PROTEIN + 0.167 RNA + 0.036 DNA + 0.027 PHOSPHOLIPID + 0.018 TAG + 0.03 SMALL MOLECULES + 0.110 PEPTIDOGLYCAN + 0.044 CARBOHYDRATE + 0.066 TEICH + 47 ATP -> BIOMASS + 47 ADP + 47 PI				0.14	0.14	0.125531	0.125531	0.135	0.065	0	0	-1	0	0	-1	0	0	0	0	0	0	0	0	-1	0	0	0
540	8 MALCOA -> C16H17O8 + 8 COA + 8 CO2		5.1 ACTINORHODIN (Act) BIOSYNTHESIS		0	0	0	0	0	0	0	0	0	0	0	0	0	0	0	0	0	0	0	0	0	0	0	0
541	C16H17O8 + NADPH -> C16H20O9 + NADP				0	0	0	0	0	0	0	0	0	0	0	0	0	0	0	0	0	0	0	0	0	0	0	0
542	C16H20O9 -> C16H16O7				0	0	0	0	0	0	0	0	0	0	0	0	0	0	0	0	0	0	0	0	0	0	0	0
543	C16H16O7 -> C16H14O6_1				0	0	0	0	0	0	0	0	0	0	0	0	0	0	0	0	0	0	0	0	0	0	0	0
544	C16H14O6_1 + 2 NADPH -> C16H16O5 + 2 NADP				0	0	0	0	0	0	0	0	0	0	0	0	0	0	0	0	0	0	0	0	0	0	0	0
545	C16H16O5 + 0.5 O2 + NAD -> C16H14O6_2 + NADH				0	0	0	0	0	0	0	0	0	0	0	0	0	0	0	0	0	0	0	0	0	0	0	0
546	2 C16H14O6_2 + NAD -> C32H26O12 + NADH				0	0	0	0	0	0	0	0	0	0	0	0	0	0	0	0	0	0	0	0	0	0	0	0
547	C32H26O12 + O2 -> ACT				0	0	0	0	0	0	0	0	0	0	0	0	0	0	0	0	0	0	0	0	0	0	0	0
548	C060COA + FAD -> FADH2 + CDA_int1		5.2 CALCIUM-DEPENDENT ANTIBIOTIC BIOSYNTHESIS (CDA2b)		0	0	0	0	0	0	0	0	0	0	0	0	0	0	0	0	0	0	0	0	0	0	0	0
549	CDA_int1 + FADH2 + O2 -> EPOXY + FAD				0	0	0	0	0	0	0	0	0	0	0	0	0	0	0	0	0	0	0	0	0	0	0	0
550	GLU + MTHF -> THF + NRP1				0	0	0	0	0	0	0	0	0	0	0	0	0	0	0	0	0	0	0	0	0	0	0	0
551	ASN + 0.5 O2 -> HYDROXYASN				0	0	0	0	0	0	0	0	0	0	0	0	0	0	0	0	0	0	0	0	0	0	0	0
552	HYDROXYASN + ATP -> ADP + NRP2				0	0	0	0	0	0	0	0	0	0	0	0	0	0	0	0	0	0	0	0	0	0	0	0
553	4HPP + O2 -> CO2 + CDA_int2				0	0	0	0	0	0	0	0	0	0	0	0	0	0	0	0	0	0	0	0	0	0	0	0
554	CDA_int2 + 0.5 O2 -> CDA_int3				0	0	0	0	0	0	0	0	0	0	0	0	0	0	0	0	0	0	0	0	0	0	0	0
555	CDA_int3 + GLU -> AKG + NRP3				0	0	0	0	0	0	0	0	0	0	0	0	0	0	0	0	0	0	0	0	0	0	0	0
556	EPOXY + THR + 2 TRP + 3 ASP + GLY + SER + NRP1 + NRP2 + NRP3 -> CDA				0	0	0	0	0	0	0	0	0	0	0	0	0	0	0	0	0	0	0	0	0	0	0	0
557	PRO + ATP -> PRO-AMP + PPI		5.3 UNDECYLPRODIGIOSIN (Red) BIOSYNTHESIS		0	0	0	0	0	0	0	0	0	0	0	0	0	0	0	0	0	0	0	0	0	0	0	0
558	PRO-AMP -> PRO-PCP + AMP				0	0	0	0	0	0	0	0	0	0	0	0	0	0	0	0	0	0	0	0	0	0	0	0
559	PRO-PCP + FAD + 0.5 O2 -> FADH2 + PYRA-PCP				0	0	0	0	0	0	0	0	0	0	0	0	0	0	0	0	0	0	0	0	0	0	0	0
560	DALA + LAC + ATP -> ALALAC + ADP + PI		5.4 VANCOMYCIN RESISTANCE CLUSTER		0	0	0	0	0	0	0	0	0	0	0	0	0	0	0	0	0	0	0	0	0	0	0	0
561	ATP -> ADP + PI		6. MAINTENANCE		3.8	3.8	3.8	3.8	3.8	3.8	0	0	0	0	0	0	0	0	0	0	0	0	0	0	0	0	0	0
562	CDA -> CDAxt		7.1 FREE DIFFUSSION		0	0	0	0	0	0	0	0	0	0	0	0	0	0	0	0	0	0	0	0	0	0	0	0
563	CO2xt <-> CO2				-4.22753	-3.87439	-3.94587	-3.94587	-3.29259	-2.29697	0	0	1	0	0	1	0	0	1	0	0	0	0	0	0	0	0	0
564	FORxt <-> FOR				0	0	0	0	0	0	0	0	0	0	0	0	0	0	0	0	0	0	0	0	0	0	0	0
565	HMPxt <-> HMP				0	0	0	0	0	0	0	0	0	0	0	0	0	0	0	0	0	0	0	0	0	0	0	0
566	NH3xt <-> NH3				0.806121	0.806121	0.806121	0.806121	0.559722	0	-1	-1	-1	-1	-1	-1	0	0	-1	0	0	0	0	0	0	0	0	0
567	NO3xt <-> NO3				0	0	0	0	0	0	0	0	0	0	0	0	0	0	0	0	0	0	0	0	0	0	0	0
568	O2xt <-> O2				4.22505	4.29878	4.34984	4.34984	4.29559	3.18911	0	0	-1	0	0	-1	0	0	0	0	0	0	0	0	0	0	0	0
569	GLYCOLATExt <-> GLYCOLATE				0	0	0	0	0	0	0	0	0	0	0	0	0	0	0	0	0	0	0	0	0	0	0	0
570	ACALxt <-> ACAL				0	0	0	0	0	0	0	0	0	0	0	0	0	0	0	0	0	0	0	0	0	0	0	0
571	ACT -> ACTxt				0	0	0	0	0	0	0	0	0	0	0	0	0	0	0	0	0	0	0	0	0	0	0	0
572	AN <-> ANxt				0	0	0	0	0	0	0	0	0	0	0	0	0	0	0	0	0	0	0	0	0	0	0	0
573	CITR <-> CITRxt				0	0	0	0	0	0	0	0	0	0	0	0	0	0	0	0	0	0	0	0	0	0	0	0
574	FANxt <-> FAN				0	0	0	0	0	0	0	0	0	0	0	0	0	0	0	0	0	0	0	0	0	0	0	0
575	GLxt <-> GL				0	0	0	0	0	0	0	0	0	0	0	0	0	0	0	0	0	0	0	0	0	0	0	0
576	GLYNxt <-> GLYN				0	0	0	0	0	0	0	0	0	0	0	0	0	0	0	0	0	0	0	0	0	0	0	0
577	GNxt <-> GN				0	0	0	0	0	0	0	0	0	0	0	0	0	0	0	0	0	0	0	0	0	0	0	0
578	HYXNxt <-> HYXN				0	0	0	0	0	0	0	0	0	0	0	0	0	0	0	0	0	0	0	0	0	0	0	0
579	NACxt <-> NAC				0	0	0	0	0	0	0	0	0	0	0	0	0	0	0	0	0	0	0	0	0	0	0	0
580	PAC <-> PACxt				0	0	0	0	0	0	0	0	0	0	0	0	0	0	0	0	0	0	0	0	0	0	0	0
581	T3xt <-> T3				0	0	0	0	0	0	0	0	0	0	0	0	0	0	0	0	0	0	0	0	0	0	0	0
582	UREAxt <-> UREA				0	0	0	0	0	0	0	0	0	0	0	0	0	0	0	0	0	0	0	0	0	0	0	0
583	XANxt <-> XAN				0	0	0	0	0	0	0	0	0	0	0	0	0	0	0	0	0	0	0	0	0	0	0	0
584	ALAxt + ATP -> ALA + ADP + PI				0	0	0	0	0	0	0	0	0	0	0	0	0	0	0	0	0	0	0	0	0	0	0	0
585	ARGxt + ATP -> ARG + ADP + PI				0	0	0	0	0	0	0	0	0	0	0	0	0	0	0	0	0	0	0	0	0	0	0	0
586	ASNxt + ATP -> ASN + ADP + PI				0	0	0	0	0	0	0	0	0	0	0	0	0	0	0	0	0	0	0	0	0	0	0	0
587	ASPxt + ATP -> ASP + ADP + PI				0	0	0	0	0	0	0	0	0	0	0	0	0	0	0	0	0	0	0	0	0	0	0	0
588	CELBxt + ATP -> CELB + ADP + PI				0	0	0	0	0	0	0	0	0	0	0	0	0	0	0	0	0	0	0	0	0	0	0	0
589	CYSxt + ATP -> CYS + ADP + PI				0	0	0	0	0	0	0	0	0	0	0	0	0	0	0	0	0	0	0	0	0	0	0	0
590	DAPIMxt + ATP -> DAPIM + ADP + PI				0	0	0	0	0	0	0	0	0	0	0	0	0	0	0	0	0	0	0	0	0	0	0	0
591	DARABINOSExt + ATP -> DARABINOSE + ADP + PI				0	0	0	0	0	0	0	0	0	0	0	0	0	0	0	0	0	0	0	0	0	0	0	0
592	DARABITOLxt + ATP -> DARABITOL + ADP + PI				0	0	0	0	0	0	0	0	0	0	0	0	0	0	0	0	0	0	0	0	0	0	0	0
593	DGLUTAMATExt + ATP -> DGLUTAMATE + ADP + PI				0	0	0	0	0	0	0	0	0	0	0	0	0	0	0	0	0	0	0	0	0	0	0	0
594	DLYXOSExt + ATP -> DLYXOSE + ADP + PI				0	0	0	0	0	0	0	0	0	0	0	0	0	0	0	0	0	0	0	0	0	0	0	0
595	GLNxt + ATP -> GLN + ADP + PI				0	0	0	0	0	0	0	0	0	0	0	0	0	0	0	0	0	0	0	0	0	0	0	0
596	GLUxt + ATP -> GLU + ADP + PI				0.250191	0.250191	0.250191	0.250191	0.067433	0.067433	0	0	0	0	0	-1	0	0	-1	0	0	0	0	0	0	0	0	0
597	HISxt + ATP -> HIS + ADP + PI				0	0	0	0	0	0	0	0	0	0	0	0	0	0	0	0	0	0	0	0	0	0	0	0
598	ILExt + ATP -> ILE + ADP + PI				0	0	0	0	0	0	0	0	0	0	0	0	0	0	0	0	0	0	0	0	0	0	0	0
599	LACTOSExt + ATP -> LACTOSE + ADP + PI				0	0	0	0	0	0	0	0	0	0	0	0	0	0	0	0	0	0	0	0	0	0	0	0
600	LARABINOSExt + ATP -> LARABINOSE + ADP + PI				0	0	0	0	0	0	0	0	0	0	0	0	0	0	0	0	0	0	0	0	0	0	0	0
601	LEUxt + ATP -> LEU + ADP + PI				0	0	0	0	0	0	0	0	0	0	0	0	0	0	0	0	0	0	0	0	0	0	0	0
602	LLYXOSExt + ATP -> LLYXOSE + ADP + PI				0	0	0	0	0	0	0	0	0	0	0	0	0	0	0	0	0	0	0	0	0	0	0	0
603	LYSxt + ATP -> LYS + ADP + PI				0	0	0	0	0	0	0	0	0	0	0	0	0	0	0	0	0	0	0	0	0	0	0	0
604	METxt + ATP -> MET + ADP + PI				0.0133605	0.020201	0.020201	0.020201	0.010608	0.00816966	0	0	-1	0	0	-1	0	0	-1	0	0	0	0	0	1	0	0	1
605	MLTxt + ATP -> MLT + ADP + PI				0	0	0	0	0	0	0	0	0	0	0	0	0	0	0	0	0	0	0	0	0	0	0	0
606	ORNxt + ATP -> ORN + ADP + PI				0	0	0	0	0	0	0	0	0	0	0	0	0	0	0	0	0	0	0	0	0	0	0	0
607	PIxt + ATP -> 2 PI + ADP				0	0	0	0	0	0	0	0	0	0	0	0	0	0	0	0	0	0	0	0	0	0	0	0
608	PROxt + ATP -> PRO + ADP + PI				0	0	0	0	0	0	0	0	0	0	0	0	0	0	0	0	0	0	0	0	0	0	0	0
609	RIBxt + ATP -> RIB + ADP + PI				0	0	0	0	0	0	0	0	0	0	0	0	0	0	0	0	0	0	0	0	0	0	0	0
610	SLFxt + ATP -> SLF + ADP + PI				0.009639	0.00279848	0.000435326	0.000435326	0.0122585	0.00578581	0	0	-1	0	1	1	0	1	1	0	0	0	0	-1	-1	0	0	-1
611	THRxt + ATP -> THR + ADP + PI				0	0	0	0	0	0	0	0	0	0	0	0	0	0	0	0	0	0	0	0	0	0	0	0
612	VALxt + ATP -> VAL + ADP + PI				0	0	0	0	0	0	0	0	0	0	0	0	0	0	0	0	0	0	0	0	0	0	0	0
613	XYLxt + ATP -> XYL + ADP + PI				0	0	0	0	0	0	0	0	0	0	0	0	0	0	0	0	0	0	0	0	0	0	0	0
614	XYLITOLxt + ATP -> XYLITOL + ADP + PI				0	0	0	0	0	0	0	0	0	0	0	0	0	0	0	0	0	0	0	0	0	0	0	0
615	ACxt + H <-> AC				0	0	0	0	0	0	0	0	0	0	0	0	0	0	0	0	0	0	0	0	0	0	0	0
616	ADxt + H <-> AD				0	0	0	0	0	0	0	0	0	0	0	0	0	0	0	0	0	0	0	0	0	0	0	0
617	ADNxt + H <-> ADN				0	0	0	0	0	0	0	0	0	0	0	0	0	0	0	0	0	0	0	0	0	0	0	0
618	AKGxt + H <-> AKG				-0.003346	-0.003346	-0.003346	-0.003346	-0.001135	-0.001135	0	0	0	0	0	1	0	0	1	0	0	0	0	0	0	0	0	0
619	ASPxt + H -> ASP				0	0	0	0	0	0	0	0	0	0	0	0	0	0	0	0	0	0	0	0	0	0	0	0
620	ASPxt + 2 H -> ASP				0	0	0	0	0	0	0	0	0	0	0	0	0	0	0	0	0	0	0	0	0	0	0	0
621	ASPxt + 3 H -> ASP				0	0	0	0	0	0	0	0	0	0	0	0	0	0	0	0	0	0	0	0	0	0	0	0
622	CITxt + 3 H <-> CIT				0	0	0	0	0	0	0	0	0	0	0	0	0	0	0	0	0	0	0	0	0	0	0	0
623	CYTDxt + H <-> CYTD				0	0	0	0	0	0	0	0	0	0	0	0	0	0	0	0	0	0	0	0	0	0	0	0
624	CYTSxt + H <-> CYTS				0	0	0	0	0	0	0	0	0	0	0	0	0	0	0	0	0	0	0	0	0	0	0	0
625	DAxt + H <-> DA				0	0	0	0	0	0	0	0	0	0	0	0	0	0	0	0	0	0	0	0	0	0	0	0
626	DALAxt + H <-> DALA				-0.111864	-0.089179	-0.137379	-0.137379	-0.211941	-0.145823	0	0	1	0	0	0	0	0	-1	0	0	0	0	0	-1	0	0	1
627	DARABINOSExt + H -> DARABINOSE				0	0	0	0	0	0	0	0	0	0	0	0	0	0	0	0	0	0	0	0	0	0	0	0
628	DCxt + H <-> DC				0	0	0	0	0	0	0	0	0	0	0	0	0	0	0	0	0	0	0	0	0	0	0	0
629	DGxt + H <-> DG				0	0	0	0	0	0	0	0	0	0	0	0	0	0	0	0	0	0	0	0	0	0	0	0
630	DINxt + H <-> DIN				0	0	0	0	0	0	0	0	0	0	0	0	0	0	0	0	0	0	0	0	0	0	0	0
631	DSERxt + H <-> DSER				0	0	0	0	0	0	0	0	0	0	0	0	0	0	0	0	0	0	0	0	0	0	0	0
632	DTxt + H <-> DT				0	0	0	0	0	0	0	0	0	0	0	0	0	0	0	0	0	0	0	0	0	0	0	0
633	DUxt + H <-> DU				0	0	0	0	0	0	0	0	0	0	0	0	0	0	0	0	0	0	0	0	0	0	0	0
634	ETHxt + H <-> ETH				0	0	0	0	0	0	0	0	0	0	0	0	0	0	0	0	0	0	0	0	0	0	0	0
635	FUMxt + 2 H -> FUM				0	0	0	0	0	0	0	0	0	0	0	0	0	0	0	0	0	0	0	0	0	0	0	0
636	FUMxt + 3 H -> FUM				0	0	0	0	0	0	0	0	0	0	0	0	0	0	0	0	0	0	0	0	0	0	0	0
637	GABAxt + H <-> GABA				0	0	0	0	0	0	0	0	0	0	0	0	0	0	0	0	0	0	0	0	0	0	0	0
638	GLACxt + H -> GLAC				0	0	0	0	0	0	0	0	0	0	0	0	0	0	0	0	0	0	0	0	0	0	0	0
639	GLCxt + H -> GLC				1.14391	0	0	0	0	0	0	0	0	0	0	0	0	0	0	0	0	0	-1	-1	-1	-1	-1	-1
640	GLU -> GLUxt + H				0	0	0	0	0	0	0	0	0	0	0	0	0	0	0	0	0	0	0	0	0	0	0	0
641	GLUCxt + H <-> GLUC				0	0	0	0	0	0	0	0	0	0	0	0	0	0	0	0	0	0	0	0	0	0	0	0
642	GLYxt + H <-> GLY				0.005842	0.005842	0.005842	0.005842	-0.003853	-0.003853	0	0	0	-1	-1	-1	-1	-1	-1	0	0	0	0	0	0	0	0	0
643	GSNxt + H <-> GSN				0	0	0	0	0	0	0	0	0	0	0	0	0	0	0	0	0	0	0	0	0	0	0	0
644	HISxt + H -> HIS				0.00755608	0.026449	0.0278394	0.0278394	0.00797455	0.0107157	0	0	1	0	0	-1	0	0	-1	0	0	0	0	0	1	0	0	1
645	HIS -> HISxt + H				0	0	0	0	0	0	0	0	0	0	0	0	0	0	0	0	0	0	0	0	0	0	0	0
646	ILExt + H -> ILE				0.0269002	0	0.0155227	0.0155227	0.0270817	0.0190453	0	0	-1	0	0	1	0	0	1	0	0	0	0	0	-1	-1	-1	-1
647	ILE -> ILExt + H				0	0	0	0	0	0	0	0	0	0	0	0	0	0	0	0	0	0	0	0	0	0	0	0
648	INSxt + H <-> INS				0	0	0	0	0	0	0	0	0	0	0	0	0	0	0	0	0	0	0	0	0	0	0	0
649	KDGxt + H <-> KDG				0	0	0	0	0	0	0	0	0	0	0	0	0	0	0	0	0	0	0	0	0	0	0	0
650	LACxt + H <-> LAC				-0.031922	-0.031922	-0.031922	-0.031922	-0.060244	-0.060244	0	0	0	0	0	-1	0	0	-1	0	0	0	0	0	0	0	0	0
651	LARABINOSExt + H -> LARABINOSE				0	0	0	0	0	0	0	0	0	0	0	0	0	0	0	0	0	0	0	0	0	0	0	0
652	LEUxt + H -> LEU				0.0427986	0	0	0	0.0428305	0.0362552	0	0	-1	1	1	1	1	1	1	0	0	0	-1	-1	-1	-1	-1	-1
653	LEU -> LEUxt + H				0	0	0	0	0	0	0	0	0	0	0	0	0	0	0	0	0	0	0	0	0	0	0	0
654	LLACxt + H <-> LLAC				0	0	0	0	0	0	0	0	0	0	0	0	0	0	0	0	0	0	0	0	0	0	0	0
655	LYSxt + H -> LYS				0.0299743	0.0299743	0	0	0.0297757	0.0178493	0	0	-1	1	1	1	1	1	1	0	0	0	-1	-1	-1	0	0	0
656	LYS -> LYSxt + H				0	0	0	0	0	0	0	0	0	0	0	0	0	0	0	0	0	0	0	0	0	0	0	0
657	MALxt + 2 H -> MAL				0	0	0	0	0	0	0	0	0	0	0	0	0	0	0	0	0	0	0	0	0	0	0	0
658	MALxt + 3 H -> MAL				0	0	0	0	0	0	0	0	0	0	0	0	0	0	0	0	0	0	0	0	0	0	0	0
659	MELIxt + H <-> MELI				0	0	0	0	0	0	0	0	0	0	0	0	0	0	0	0	0	0	0	0	0	0	0	0
660	PHExt + H <-> PHE				0.0137278	0.0137278	0.006598	0.006598	0.0140177	0.0148927	0	0	0	0	0	1	0	0	1	0	0	0	0	0	-1	0	0	0
661	PIxt + H <-> PI				0.201825	0.194984	0.172759	0.172759	0.197631	0.0973724	0	0	-1	0	0	-1	0	0	1	0	0	0	0	0	-1	0	0	0
662	PROxt + H -> PRO				0.0539614	0.024341	0.021851	0.021851	0.576231	0.753342	0	0	1	0	1	1	0	1	1	0	0	0	0	0	-1	0	0	-1
663	PRO -> PROxt + H				0	0	0	0	0	0	0	0	0	0	0	0	0	0	0	0	0	0	0	0	0	0	0	0
664	PROPANOATExt + H <-> PROPANOATE				0	0	0	0	0	0	0	0	0	0	0	0	0	0	0	0	0	0	0	0	0	0	0	0
665	PYRxt + H <-> PYR				0.014025	0.014025	0.014025	0.014025	-0.002294	-0.002294	0	0	0	-1	-1	-1	-1	-1	-1	0	0	0	0	0	0	0	0	0
666	RMNxt + H <-> RMN				0	0	0	0	0	0	0	0	0	0	0	0	0	0	0	0	0	0	0	0	0	0	0	0
667	SERxt + H -> SER				0	0.0022264	0	0	0	0	0	0	0	0	0	0	0	0	0	0	0	0	0	0	0	1	1	1
668	SER -> SERxt + H				0	0	0	0	0	0	0	0	0	0	0	0	0	0	0	0	0	0	0	0	0	0	0	0
669	SUCCxt + 2 H -> SUCC				0	0	0	0	0	0	0	0	0	0	0	0	0	0	0	0	0	0	0	0	0	0	0	0
670	SUCCxt + 3 H -> SUCC				0	0	0	0	0	0	0	0	0	0	0	0	0	0	0	0	0	0	0	0	0	0	0	0
671	SUCC -> SUCCxt + H				0.01097	0.01097	0.01097	0.01097	0.015111	0.015111	0	0	0	0	0	1	0	0	1	0	0	0	0	0	0	0	0	0
672	THRxt + H -> THR				0.10186	0.121919	0.0907703	0.0907703	0.110661	0.0800272	0	0	-1	0	0	-1	0	0	1	0	0	0	0	0	-1	0	0	1
673	THR -> THRxt + H				0	0	0	0	0	0	0	0	0	0	0	0	0	0	0	0	0	0	0	0	0	0	0	0
674	TRPxt + H <-> TRP				0	0	0	0	0	0	0	0	0	0	0	0	0	0	0	0	0	0	0	0	0	0	0	0
675	TYRxt + H <-> TYR				0.00917112	0	-0.001644	-0.001644	0.006972	0.006972	0	0	0	1	1	1	1	1	1	0	0	0	-1	-1	-1	-1	-1	-1
676	URAxt + H <-> URA				0	0	0	0	0	0	0	0	0	0	0	0	0	0	0	0	0	0	0	0	0	0	0	0
677	URIxt + H <-> URI				0	0	0	0	0	0	0	0	0	0	0	0	0	0	0	0	0	0	0	0	0	0	0	0
678	VALxt + H -> VAL				0	0	0	0	0	0	0	0	0	0	0	0	0	0	0	0	0	0	0	0	0	0	0	0
679	VAL -> VALxt + H				0	0	0	0	0	0	0	0	0	0	0	0	0	0	0	0	0	0	0	0	0	0	0	0
680	XYLxt + H -> XYL				0	0	0	0	0	0	0	0	0	0	0	0	0	0	0	0	0	0	0	0	0	0	0	0
681	FRUxt + PEP -> PYR + F6P				0	0	0	0	0	0	0	0	0	0	0	0	0	0	0	0	0	0	0	0	0	0	0	0
682	FRUxt + PEP -> PYR + F1P				0	0	0	0	0	0	0	0	0	0	0	0	0	0	0	0	0	0	0	0	0	0	0	0
683	MANxt + PEP -> PYR + MAN6P				0	0	0	0	0	0	0	0	0	0	0	0	0	0	0	0	0	0	0	0	0	0	0	0
684	GLAMxt + PEP -> PYR + GA6P				0	0	0	0	0	0	0	0	0	0	0	0	0	0	0	0	0	0	0	0	0	0	0	0
685	TRExt + PEP -> TRE6P + PYR				0	0	0	0	0	0	0	0	0	0	0	0	0	0	0	0	0	0	0	0	0	0	0	0
686	SOTxt + PEP -> SOT + PYR				0	0	0	0	0	0	0	0	0	0	0	0	0	0	0	0	0	0	0	0	0	0	0	0
687	MNTxt + PEP -> MNT1P + PYR				0	1.14391	1.14391	1.14391	0.771123	0.201784	0	0	-1	0	0	-1	0	0	-1	0	0	0	1	1	1	1	1	1
688	SALICINxt + PEP -> SAL6P + PYR				0	0	0	0	0	0	0	0	0	0	0	0	0	0	0	0	0	0	0	0	0	0	0	0
689	DGLYCERATExt + Naxt -> DGLYCERATE + Na				0	0	0	0	0	0	0	0	0	0	0	0	0	0	0	0	0	0	0	0	0	0	0	0
690	H + Na -> Naxt				0	0	0	0	0	0	0	0	0	0	0	0	0	0	0	0	0	0	0	0	0	0	0	0
691	2 H + Na -> Naxt				0	0	0	0	0	0	0	0	0	0	0	0	0	0	0	0	0	0	0	0	0	0	0	0
692	3 H + 2 Na -> Naxt				0	0	0	0	0	0	0	0	0	0	0	0	0	0	0	0	0	0	0	0	0	0	0	0
693	Naxt + PROxt -> Na + PRO				0	0	0	0	0	0	0	0	0	0	0	0	0	0	0	0	0	0	0	0	0	0	0	0
694	Naxt + SERxt -> Na + SER				0	0	0	0	0	0	0	0	0	0	0	0	0	0	0	0	0	0	0	0	0	0	0	0
695	Naxt + THRxt -> Na + THR				0	0	0	0	0	0	0	0	0	0	0	0	0	0	0	0	0	0	0	0	0	0	0	0
696	CADA + H + LYSxt -> CADAxt + LYS				0	0	0	0	0	0	0	0	0	0	0	0	0	0	0	0	0	0	0	0	0	0	0	0
697	CITxt + SUCC -> CIT + SUCCxt				0	0	0	0	0	0	0	0	0	0	0	0	0	0	0	0	0	0	0	0	0	0	0	0
698	FUMxt + SUCC <-> FUM + SUCCxt				0	0	0	0	0	0	0	0	0	0	0	0	0	0	0	0	0	0	0	0	0	0	0	0
699	GL3Pxt + PI -> GL3P + PIxt				0	0	0	0	0	0	0	0	0	0	0	0	0	0	0	0	0	0	0	0	0	0	0	0
700	TARTRATExt + SUCC -> SUCCxt + TARTRATE				0	0	0	0	0	0	0	0	0	0	0	0	0	0	0	0	0	0	0	0	0	0	0	0
701	BIOMASS -> BIOMASSxt				0.14	0.14	0.125531	0.125531	0.135	0.065	0	0	-1	0	0	-1	0	0	0	0	0	0	0	0	-1	0	0	0
702	1.15E-03 DATP + 3.01E-03 DCTP + 1.15E-03 DTTP + 3.01E-03 DGTP + 22 ALA + 21 ARG + 9 ASN + 20 ASP + 1 CYS + 6 GLN + 15 GLU + 21 GLY + 2 HIS + 24 ILE + 27 LEU + 9 LYS + 6 MET + 9 PHE + 13 PRO + 30 SER + 12 TYR + 22 VAL + 1065.348 ATP -> 1065.348 ADP + 1065.349 PI + Plasmid		pIJ486 plasmid		0	0	1.976e-06	1.976e-06	1.14717e-08	1.638e-07	0	1	1	0	-1	-1	-1	-1	-1	0	0	0	1	1	1	0	0	0
703	12 ALA + 3 ARG + 7 ASN + 8 ASP + 2 CYS + 11 GLN + 10 GLU + 10 GLY + 3 HIS + 3 ILE + 20 LEU + 9 LYS + 1 MET + 5 PHE + 9 PRO + 13 SER + 3 THR + 2 TRP + 8 TYR + 17 VAL + 0.085 ATP + 0.118 GTP + 0.1475 CTP + 0.095 UTP + (1/4000) Plasmid + 617.822 ATP -> 617.822 ADP + 617.822 PI + TNF		mTNF-α production		0	0	0	0	0	0	0	0	0	0	0	0	0	0	0	0	0	0	0	0	0	0	0	0
704	TNF + 15.6 ATP -> TNFxt + 15.6 ADP + 15.6 PI				0	0	0	0	0	0	0	0	0	0	0	0	0	0	0	0	0	0	0	0	0	0	0	0
705	PAC + O2 + 3 COA + ATP + NAD -> 2 ACCOA + SUCCOA + AMP + PPI + NADH		PAC degradation		0	0	0	0	0	0	0	0	0	0	0	0	0	0	0	0	0	0	0	0	0	0	0	0
	43 VAL + 0.18 CTP + 19 GLN + 70 GLY + 21 GLU + 63 ALA + 15 HIS + 25 PRO + 26 TYR + 17 PHE + 2297.05275 ATP + 42 ASP + 35 SER + 26 ASN + 0.0615 GTP + 8 CYS + 12 ILE + 51 THR + 0.12975 UTP + 25 ARG + 19 LYS + 15 TRP + 7 MET + 34 LEU + 0.00025 Plasmid --> 2297.05275 PI + 2297.05275 ADP + 1 AML + 1 MRNAAML		α-amylase production		0	0	0	0	4.5887e-05	0	-1	-1	-1	0	0	0	1	1	1	0	0	0	0	0	0	0	0	0
	1 MRNA_AMLB -> 361 AMP + 720 CMP + 598 GMP + 246 UMP				0	0	0	0	0	0	0	0	0	0	0	0	0	0	0	0	0	0	0	0	0	0	0	0
	1 MRNA_AMLB + 1925 PI -> 361 ADP + 720 CDP + 598 GDP + 246 UDP				0	0	0	0	0	0	0	0	0	0	0	0	0	0	0	0	0	0	0	0	0	0	0	0
	57.3 ATP + 1 AML -> 1 AMLxt + 57.3 ADP + 57.3 PI				0	0	0	0	4.5887e-05	0	-1	-1	-1	0	0	0	1	1	1	0	0	0	0	0	0	0	0	0
	19 VAL + 0.0843125 CTP + 11 GLN + 29 GLY + 14 GLU + 24 ALA + 11 HIS + 17 PRO + 17 TYR + 13 PHE + 1236.651625 ATP + 20 ASP + 21 SER + 18 ASN + GTP + 2 CYS + 10 ILE + 12 THR + 0.051625 UTP + 27 ARG + 6 LYS + 10 TRP + 3 MET + 25 LEU + 0.00025 Plasmid --> 1236.588125 PI + 1236.588125 ADP + 1 DAG + 1 MRNADAG		β-agarase production		0	0	0	0	0	0.0006552	1	1	1	1	1	1	0	0	0	0	0	0	0	0	0	0	0	0
	1 MRNADAG -> 353.5 CMP + 206.5 UMP + 254 AMP				0	0	0	0	0	0	0	0	0	0	0	0	0	0	0	0	0	0	0	0	0	0	0	0
	1 MRNADAG + 1176.25 PI --> 353.5 CDP + 206.5 UDP + 254 ADP				0	0	0	0	0	0	0	0	0	0	0	0	0	0	0	0	0	0	0	0	0	0	0	0
	1 DAG -> 1 DAGxt				0	0	0	0	0	0.0006552	1	1	1	1	1	1	0	0	0	0	0	0	0	0	0	0	0	0
