# Supplementary material for: Modelling the metabolism of protein secretion through the Tat route in Streptomyces lividans
Source: BMC Microbiol. 2018 Jun 14;18:59. doi: 10.1186/s12866-018-1199-3 (PMC6000921; doi:10.1186/s12866-018-1199-3)
Supplement: Supplementary file 5 — MTF and FVA results for iJV1220. Excel file containing the list of metabolites and reactions in model iJV1220, together with the results of MTF and FVA calculations using reference, relaxed and minimal constraints. Relaxed constraints consist in setting the larger exchange limit to 1000 and the minor exchange limit to the reference value, or to the reference value minus one or two standard deviations. Minimal constraints consist in using no limits for exchange reactions except for biomass production and protein secretion). (XLS 2141 kb) [file 12866_2018_1199_MOESM5_ESM.xls]

## Sheet: Metabolites
abbreviation	name	compartment
10fthf	10-Formyltetrahydrofolate	c
12dgr120	1,2-Diacyl-sn-glycerol (didodecanoyl, n-C12:0)	c
12dgr140	1,2-Diacyl-sn-glycerol (ditetradecanoyl, n-C14:0)	c
12dgr141	1,2-Diacyl-sn-glycerol (ditetradec-7-enoyl, n-C14:1)	c
12dgr150	1,2-Diacyl-sn-glycerol (dipentadecanoyl, n-C15:0)	c
12dgr160	1,2-Diacyl-sn-glycerol (dihexadecanoyl, n-C16:0)	c
12dgr161	1,2-Diacyl-sn-glycerol (dihexadec-9-enoyl, n-C16:1)	c
12dgr170	1,2-Diacyl-sn-glycerol (diheptadecanoyl, n-C17:0)	c
12dgr180	1,2-Diacyl-sn-glycerol (dioctadecanoyl, n-C18:0)	c
12dgr181	1,2-Diacyl-sn-glycerol (dioctadec-11-enoyl, n-C18:1)	c
12dgrai150	1,2-Diacyl-sn-glycerol (diante-isopentadecanoyl, ante-iso-C15:0)	c
12dgrai170	1,2-Diacyl-sn-glycerol (diante-isoheptadecanoyl, ante-iso-C17:0)	c
12dgri140	1,2-Diacyl-sn-glycerol (diisotetradecanoyl, iso-C14:0)	c
12dgri150	1,2-Diacyl-sn-glycerol (diisopentadecanoyl, iso-C15:0)	c
12dgri160	1,2-Diacyl-sn-glycerol (diisohexadecanoyl, iso-C16:0)	c
12dgri170	1,2-Diacyl-sn-glycerol (diisoheptadecanoyl, iso-C17:0)	c
12dgri180	1,2-Diacyl-sn-glycerol (diisooctadecanoyl, iso-C18:0)	c
13dpg	3-Phospho-D-glyceroyl phosphate	c
14glucan	1,4-alpha-D-glucan	e, c
15dap	1,5-Diaminopentane	c, e
1aiC15g3p	1-ante-isopentadecanoyl-sn-glycerol 3-phosphate	c
1aiC17g3p	1-ante-isoheptadecanoyl-sn-glycerol 3-phosphate	c
1ddecg3p	1-dodecanoyl-sn-glycerol 3-phosphate	c
1Dgali	1-alpha-D-Galactosyl-myo-inositol	c, e
1hdec9eg3p	1-hexadec-9-enoyl-sn-glycerol 3-phosphate	c
1hdecg3p	1-hexadecanoyl-sn-glycerol 3-phosphate	c
1hepdecg3p	1-heptadecanoyl-sn-glycerol 3-phosphate	c
1iC14g3p	1-isotetradecanoyl-sn-glycerol 3-phosphate	c
1iC15g3p	1-isopentadecanoyl-sn-glycerol 3-phosphate	c
1iC16g3p	1-isohexadecanoyl-sn-glycerol 3-phosphate	c
1iC17g3p	1-isoheptadecanoyl-sn-glycerol 3-phosphate	c
1iC18g3p	1-isooctadecanoyl-sn-glycerol 3-phosphate	c
1odec11eg3p	1-octadec-11-enoyl-sn-glycerol 3-phosphate	c
1odecg3p	1-octadecanoyl-sn-glycerol 3-phosphate	c
1p3h5c	L-1-Pyrroline-3-hydroxy-5-carboxylate	c
1ptdecg3p	1-pentadecanoyl-sn-glycerol 3-phosphate	c
1pyr5c	1-Pyrroline-5-carboxylate	c
1tdec7eg3p	1-tetradec-7-enoyl-sn-glycerol 3-phosphate	c
1tdecg3p	1-tetradecanoyl-sn-glycerol 3-phosphate	c
23camp	2',3'-Cyclic AMP	e
23ccmp	2',3'-Cyclic CMP	e
23cgmp	2',3'-Cyclic GMP	e
23cump	2',3'-Cyclic UMP	e
23dhacoa	2,3-dehydroadipyl-CoA	c
23dhdp	2,3-Dihydrodipicolinate	c
23dhmb	(R)-2,3-Dihydroxy-3-methylbutanoate	c
23dhmp	(R)-2,3-Dihydroxy-3-methylpentanoate	c
24dab	L-2,4-Diaminobutanoate	c
25aics	(S)-2-[5-Amino-1-(5-phospho-D-ribosyl)imidazole-4-carboxamido]succinate	c
25dptn	2,5-Dioxopentanoate	c
25drapp	2,5-Diamino-6-(ribosylamino)-4-(3H)-pyrimidinone 5'-phosphate	c
26dap_DASH_LL	LL-2,6-Diaminoheptanedioate	c
26dap_DASH_M	meso-2,6-Diaminoheptanedioate	c, e
2a5farapp	2-Amino-5-formylamino-6-(5-phospho-D-ribosylamino)pyrimidin-4(3H)-one	c
2ahbut	(S)-2-Aceto-2-hydroxybutanoate	c
2aobut	L-2-Amino-3-oxobutanoate	c
2cpr5p	1-(2-Carboxyphenylamino)-1-deoxy-D-ribulose 5-phosphate	c
2dda7p	2-Dehydro-3-deoxy-D-arabino-heptonate 7-phosphate	c
2ddg6p	2-Dehydro-3-deoxy-D-gluconate 6-phosphate	c
2ddglcn	2-Dehydro-3-deoxy-D-gluconate	c, e
2dh3dgal	2-Dehydro-3-deoxy-D-galactonate	c
2dhp	2-Dehydropantoate	c
2dmmql9	2-Demethylmenaquinol 9	c
2dr1p	2-Deoxy-D-ribose 1-phosphate	c
2dr5p	2-Deoxy-D-ribose 5-phosphate	c
2fe1s	[2Fe-1S] desulfurated iron-sulfur cluster	c
2fe2s	[2Fe-2S] iron-sulfur cluster	c
2h3oppan	2-Hydroxy-3-oxopropanoate	c
2hymeph	2-(Hydroxymethyl)phenol	c
2ins	2-Inosose	c
2ippm	2-Isopropylmaleate	c
2maacoa	2-Methyl-3-acetoacetyl-CoA	c
2mahmp	2-Methyl-4-amino-5-hydroxymethylpyrimidine diphosphate	c
2mb2coa	trans-2-Methylbut-2-enoyl-CoA	c
2mbACP	Ante-isovaleryl-ACP (ante-iso-C5:0ACP)	c
2mbcoa	2-Methylbutanoyl-CoA	c
2me4p	2-C-methyl-D-erythritol 4-phosphate	c
2mecdp	2-C-methyl-D-erythritol 2,4-cyclodiphosphate	c
2mp2coa	2-Methylprop-2-enoyl-CoA	c
2obut	2-Oxobutanoate	c
2oxoadp	2-Oxoadipate	c
2oxpaccoa	2-oxepin-2(3H)-ylideneacetyl-CoA	c
2p4c2me	2-phospho-4-(cytidine 5'-diphospho)-2-C-methyl-D-erythritol	c
2pg	D-Glycerate 2-phosphate	c
34dhbz	3,4-Dihydroxybenzoate	c
34hpp	3-(4-Hydroxyphenyl)pyruvate	c
35cgmp	3',5'-Cyclic GMP	c
3amp	3'-AMP	e
3c2hmp	3-Carboxy-2-hydroxy-4-methylpentanoate	c
3c3hmp	3-Carboxy-3-hydroxy-4-methylpentanoate	c
3c4mop	3-Carboxy-4-methyl-2-oxopentanoate	c
3cmp	3'-cmp	e
3dhq	3-Dehydroquinate	c
3dhsk	3-Dehydroshikimate	c
3fe4s	[3Fe-4S] damaged iron-sulfur cluster	c
3gmp	3'-GMP	e
3haACP	(3R)-3-Hydroxyacyl-[acyl-carrier protein]	c
3haACPcda	(3R)-3-Hydroxyacyl-[acyl-carrier protein]	c
3haACPredQ	(3R)-3-Hydroxyacyl-[acyl-carrier protein]	c
3hadpcoa	(3S)-3-Hydroxyadipyl-CoA	c
3haiC11ACP	(R)-3-Hydroxyante-isoundecanoyl-[acyl-carrier protein]	c
3haiC13ACP	(R)-3-Hydroxyante-isotridecanoyl-[acyl-carrier protein]	c
3haiC15ACP	(R)-3-Hydroxyante-isopentadecanoyl-[acyl-carrier protein]	c
3haiC17ACP	(R)-3-Hydroxyante-isoheptadecanoyl-[acyl-carrier protein]	c
3haiC7ACP	(R)-3-Hydroxyante-isoheptanoyl-[acyl-carrier protein]	c
3haiC9ACP	(R)-3-Hydroxyante-isononanoyl-[acyl-carrier protein]	c
3hanthrn	3-Hydroxyanthranilate	c
3hbcoa	(S)-3-Hydroxybutanoyl-CoA	c
3hcddec5eACP	(R)-3-hydroxy-cis-dodec-5-enoyl-[acyl-carrier protein]	c
3hcmrs7eACP	(R)-3-hydroxy-cis-myristol-7-eoyl-[acyl-carrier protein]	c
3hcpalm9eACP	(R)-3-hydroxy-cis-palm-9-eoyl-[acyl-carrier protein]	c
3hcvac11eACP	(R)-3-hydroxy-cis-vacc-11-enoyl-[acyl-carrier protein]	c
3hdcoa	(S)-3-Hydroxydecanoyl-CoA	c
3hddcoa	(S)-3-Hydroxydodecanoyl-CoA	c
3hddecACP	(R)-3-Hydroxydodecanoyl-[acyl-carrier protein]	c
3hddecACPredQ	(R)-3-Hydroxydodecanoyl-[acyl-carrier protein]	c
3hdecACP	(R)-3-Hydroxydecanoyl-[acyl-carrier protein]	c
3hdecACPredQ	(R)-3-Hydroxydecanoyl-[acyl-carrier protein]	c
3hhcoa	(S)-3-Hydroxyhexanoyl-CoA	c
3hhdcoa	(S)-3-Hydroxyhexadecanoyl-CoA	c
3hhepACP	(R)-3-Hydroxyheptanoyl-[acyl-carrier protein]	c
3hhepdcaACP	(R)-3-Hydroxyheptadecanoyl-[acyl-carrier protein]	c
3hhexACP	(R)-3-Hydroxyhexanoyl-[acyl-carrier protein]	c
3hhexACPcda	(R)-3-Hydroxyhexanoyl-[acyl-carrier protein]	c
3hhexACPredQ	(R)-3-Hydroxyhexanoyl-[acyl-carrier protein]	c
3hibutcoa	(S)-3-Hydroxyisobutyryl-CoA	c
3hiC10ACP	(R)-3-Hydroxyisodecanoyl-[acyl-carrier protein]	c
3hiC11ACP	(R)-3-Hydroxyisoundecanoyl-[acyl-carrier protein]	c
3hiC12ACP	(R)-3-Hydroxyisododecanoyl-[acyl-carrier protein]	c
3hiC13ACP	(R)-3-Hydroxyisotridecanoyl-[acyl-carrier protein]	c
3hiC14ACP	(R)-3-Hydroxyisotetradecanoyl-[acyl-carrier protein]	c
3hiC15ACP	(R)-3-Hydroxyisopentadecanoyl-[acyl-carrier protein]	c
3hiC16ACP	R-3-hydroxyisopalmitoyl-[acyl-carrier protein]	c
3hiC17ACP	(R)-3-Hydroxyisoheptadecanoyl-[acyl-carrier protein]	c
3hiC18ACP	(R)-3-Hydroxyisooctadecanoyl-[acyl-carrier protein]	c
3hiC6ACP	(R)-3-Hydroxyisohexanoyl-[acyl-carrier protein]	c
3hiC7ACP	(R)-3-Hydroxyisoheptanoyl-[acyl-carrier protein]	c
3hiC8ACP	(R)-3-Hydroxyisooctanoyl-[acyl-carrier protein]	c
3hiC9ACP	(R)-3-Hydroxyisononanoyl-[acyl-carrier protein]	c
3hmbcoa	(S)-3-Hydroxy-2-methylbutyryl-CoA	c
3hmp	3-Hydroxy-2-methylpropanoate	c
3hmrsACP	(R)-3-Hydroxytetradecanoyl-[acyl-carrier protein]	c
3hnonACP	(R)-3-Hydroxynonanoyl-[acyl-carrier protein]	c
3hocoa	(S)-3-Hydroxyoctanoyl-CoA	c
3hoctaACP	(R)-3-Hydroxyoctadecanoyl-[acyl-carrier protein]	c
3hoctACP	(R)-3-Hydroxyoctanoyl-[acyl-carrier protein]	c
3hoctACPredQ	(R)-3-Hydroxyoctanoyl-[acyl-carrier protein]	c
3hodcoa	(S)-3-Hydroxyoctadecanoyl-CoA	c
3hpalmACP	R-3-hydroxypalmitoyl-[acyl-carrier protein]	c
3hptdcaACP	(R)-3-Hydroxypentadecanoyl-[acyl-carrier protein]	c
3hptnACP	(R)-3-Hydroxypentanoyl-[acyl-carrier protein]	c
3htdcoa	(S)-3-Hydroxytetradecanoyl-CoA	c
3htridcaACP	(R)-3-Hydroxytridecanoyl-[acyl-carrier protein]	c
3hundcaACP	(R)-3-Hydroxyundecanoyl-[acyl-carrier protein]	c
3ig3p	C'-(3-Indolyl)-glycerol 3-phosphate	c
3mb2coa	3-Methylbut-2-enoyl-CoA	c
3mgcoa	3-Methylglutaconyl-CoA	c
3mob	3-Methyl-2-oxobutanoate	c
3mop	(S)-3-Methyl-2-oxopentanoate	c
3oaiC11ACP	3-Oxoante-isoundecanoyl-[acyl-carrier protein]	c
3oaiC13ACP	3-Oxoante-isotridecanoyl-[acyl-carrier protein]	c
3oaiC15ACP	3-Oxoante-isopentadecanoyl-[acyl-carrier protein]	c
3oaiC17ACP	3-Oxoante-isoheptadecanoyl-[acyl-carrier protein]	c
3oaiC7ACP	3-Oxoante-isoheptanoyl-[acyl-carrier protein]	c
3oaiC9ACP	3-Oxoante-isononanoyl-[acyl-carrier protein]	c
3ocddec5eACP	3-oxo-cis-dodec-5-enoyl-[acyl-carrier protein]	c
3ocmrs7eACP	3-oxo-cis-myristol-7-eoyl-[acyl-carrier protein]	c
3ocpalm9eACP	3-oxo-cis-palm-9-eoyl-[acyl-carrier protein]	c
3ocvac11eACP	3-oxo-cis-vacc-11-enoyl-[acyl-carrier protein]	c
3odcoa	3-Oxodecanoyl-CoA	c
3oddcoa	3-Oxododecanoyl-CoA	c
3oddecACP	3-Oxododecanoyl-[acyl-carrier protein]	c
3oddecACPredQ	3-Oxododecanoyl-[acyl-carrier protein]	c
3odecACP	3-Oxodecanoyl-[acyl-carrier protein]	c
3odecACPredQ	3-Oxodecanoyl-[acyl-carrier protein]	c
3ohcoa	3-Oxohexanoyl-CoA	c
3ohdcoa	3-Oxohexadecanoyl-CoA	c
3ohepACP	3-Oxoheptanoyl-[acyl-carrier protein]	c
3ohepdcaACP	3-Oxoheptadecanoyl-[acyl-carrier protein]	c
3ohexACP	3-Oxohexanoyl-[acyl-carrier protein]	c
3ohexACPcda	3-Oxohexanoyl-[acyl-carrier protein]	c
3ohexACPredQ	3-Oxohexanoyl-[acyl-carrier protein]	c
3oiC10ACP	3-Oxoisodecanoyl-[acyl-carrier protein]	c
3oiC11ACP	3-Oxoisoundecanoyl-[acyl-carrier protein]	c
3oiC12ACP	3-Oxoisododecanoyl-[acyl-carrier protein]	c
3oiC13ACP	3-Oxoisotridecanoyl-[acyl-carrier protein]	c
3oiC14ACP	3-Oxoisotetradecanoyl-[acyl-carrier protein]	c
3oiC15ACP	3-Oxoisopentadecanoyl-[acyl-carrier protein]	c
3oiC16ACP	3-Oxoisohexadecanoyl-[acyl-carrier protein]	c
3oiC17ACP	3-Oxoisoheptadecanoyl-[acyl-carrier protein]	c
3oiC18ACP	3-Oxoisooctadecanoyl-[acyl-carrier protein]	c
3oiC6ACP	3-Oxoisohexanoyl-[acyl-carrier protein]	c
3oiC7ACP	3-Oxoisoheptanoyl-[acyl-carrier protein]	c
3oiC8ACP	3-Oxoisooctanoyl-[acyl-carrier protein]	c
3oiC9ACP	3-Oxoisononanoyl-[acyl-carrier protein]	c
3omrsACP	3-Oxotetradecanoyl-[acyl-carrier protein]	c
3omrsACPredL	3-Oxotetradecanoyl-[acyl-carrier protein]	c
3ononACP	3-Oxononanoyl-[acyl-carrier protein]	c
3oocoa	3-Oxooctanoyl-CoA	c
3ooctACP	3-Oxooctanoyl-[acyl-carrier protein]	c
3ooctACPredQ	3-Oxooctanoyl-[acyl-carrier protein]	c
3ooctdACP	3-Oxooctadecanoyl-[acyl-carrier protein]	c
3oodcoa	3-Oxooctadecanoyl-CoA	c
3opalmACP	3-Oxohexadecanoyl-[acyl-carrier protein]	c
3optdcaACP	3-Oxopentadecanoyl-[acyl-carrier protein]	c
3optnACP	3-Oxopentanoyl-[acyl-carrier protein]	c
3otdcoa	3-Oxotetradecanoyl-CoA	c
3otridcaACP	3-Oxotridecanoyl-[acyl-carrier protein]	c
3oundcaACP	3-Oxoundecanoyl-[acyl-carrier protein]	c
3oxdhscoa	3-oxo-5,6-dehydrosuberyl-CoA	c
3oxoadp	3-Oxoadipate	c
3pg	3-Phospho-D-glycerate	c
3php	3-Phosphohydroxypyruvate	c
3psme	5-O-(1-Carboxyvinyl)-3-phosphoshikimate	c
3ump	3'-UMP	e
4abut	4-Aminobutanoate	c, e
4abutn	4-Aminobutanal	c
4abz	4-Aminobenzoate	c
4adcho	4-amino-4-deoxychorismate	c
4ahmmp	4-Amino-5-hydroxymethyl-2-methylpyrimidine	c
4ampm	4-Amino-2-methyl-5-phosphomethylpyrimidine	c
4c2me	4-(cytidine 5'-diphospho)-2-C-methyl-D-erythritol	c
4cml	4-Carboxymuconolactone	c
4crsol	p-Cresol	c
4fe4s	[4Fe-4S] iron-sulfur cluster	c
4fumacac	4-Fumarylacetoacetate	c
4h2oglt	4-Hydroxy-2-oxoglutarate	c
4hglusa	L-4-Hydroxyglutamate semialdehyde	c
4hmda	4-Hydroxymandelate	c
4hpglx	4-Hydroxyphenylglyoxylate	c
4hpgly	L-4-Hydroxyphenylglycine	c
4hpro_DASH_LT	trans-4-Hydroxy-L-proline	c
4hthr	4-Hydroxy-L-threonine	c
4izp	4-Imidazolone-5-propanoate	c
4mlacac	4-Maleylacetoacetate	c
4mop	4-Methyl-2-oxopentanoate	c
4mpetz	4-Methyl-5-(2-phosphoethyl)-thiazole	c
4pasp	4-Phospho-L-aspartate	c
4per	4-Phospho-D-erythronate	c
4ppan	D-4'-Phosphopantothenate	c
4ppcys	N-((R)-4-Phosphopantothenoyl)-L-cysteine	c
4r5au	4-(1-D-Ribitylamino)-5-aminouracil	c
5aizc	5-amino-1-(5-phospho-D-ribosyl)imidazole-4-carboxylate	c
5aop	5-Amino-4-oxopentanoate	c
5aprbu	5-Amino-6-(5'-phosphoribitylamino)uracil	c
5apru	5-Amino-6-(5'-phosphoribosylamino)uracil	c
5aptn	5-Aminopentanoate	c
5ddg6p	5-dehydro-2-deoxy-D-gluconate 6-phosphate	c
5ddglcn	2-Deoxy-5-keto-D-gluconic acid	c
5dglcn	5-Dehydro-D-gluconate	c, e
5dh4dglc	5-Dehydro-4-deoxy-D-glucarate	c
5doglcn	5-Deoxy glucuronic acid	c
5drib	5'-deoxyribose	c
5fthf	5-Formyltetrahydrofolate	c
5hectoine	5-hydroxyectoine	c
5mdr1p	5-Methylthio-5-deoxy-D-ribose 1-phosphate	c
5mdru1p	5-Methylthio-5-deoxy-D-ribulose 1-phosphate	c
5mta	5-Methylthioadenosine	c
5mthf	5-Methyltetrahydrofolate	c
5mtr	5-Methylthio-D-ribose	c, e
5odhf2a	5-Oxo-4,5-dihydrofuran-2-acetate	c
5prdmbz	N1-(5-Phospho-alpha-D-ribosyl)-5,6-dimethylbenzimidazole	c
6hmhpt	6-hydroxymethyl dihydropterin	c
6hmhptpp	6-hydroxymethyl-dihydropterin pyrophosphate	c
6pgc	6-Phospho-D-gluconate	c
6pgl	6-phospho-D-glucono-1,5-lactone	c
8aonn	8-Amino-7-oxononanoate	c
aacald	Aminoacetaldehyde	c
aacoa	Acetoacetyl-CoA	c
aact	Aminoacetone	c
abt_DASH_D	D-Arabinitol	c, e
ac	Acetate	c, e
acac	Acetoacetate	c
acACP	Acetyl-ACP	c
acald	Acetaldehyde	c, e
accoa	Acetyl-CoA	c
acg5p	N-Acetyl-L-glutamyl 5-phosphate	c
acg5sa	N-Acetyl-L-glutamate 5-semialdehyde	c
acgam	N-Acetyl-D-glucosamine	c, e
acgam1p	N-Acetyl-D-glucosamine 1-phosphate	c
acgam6p	N-Acetyl-D-glucosamine 6-phosphate	c
acglc_DASH_D	6-Acetyl-D-glucose	c
acglu	N-Acetyl-L-glutamate	c
achms	O-Acetyl-L-homoserine	c
acmalt	Acetyl-maltose	c
acmum6p	N-acetylmuramate 6-phosphate	c
acon_DASH_C	cis-Aconitate	c
acon_DASH_T	trans-Aconitate	c
aconm	E-3-carboxy-2-pentenedioate 6-methyl ester	c
acorn	N2-Acetyl-L-ornithine	c
ACP	acyl carrier protein	c
ACPact	acyl carrier protein (specific to actinorhodin PKS)	c
ACPcda	acyl carrier protein (specific to CDA)	c
ACPredL	acyl carrier protein (specific to RED(redL))	c
ACPredN	acyl carrier protein (specific to RED(redN))	c
ACPredQ	acyl carrier protein (specific to RED(redQ))	c
acser	O-Acetyl-L-serine	c, e
ACT	Actinorhodin	c
actACP	Acetoacetyl-ACP	c
actACPact	Acetoacetyl-ACP (specific to actinorhodin PKS)	c
actACPcda	Acetoacetyl-ACP (specific to CDA)	c
actACPredQ	Acetoacetyl-ACP (specific to RED(redQ))	c
actint1ACPact	7,9,12-Octaketide intermediate 1-[acp]	c
actint2ACPact	7,9,12-Octaketide intermediate 2-[acp]	c
actint3ACPact	7,9,12-Octaketide intermediate 3-[acp]	c
actint4ACPact	Octaketide bicyclic intermediate-[acp]	c
actint5ACPact	Octaketide tricyclic intermediate-[acp] ((S)-Hemiketal)	c
actp	Acetyl phosphate	c
adcobdam	Adenosyl cobyrinate diamide	c
adcobhex	adenosyl-cobyric acid	c
ade	Adenine	c, e
adn	Adenosine	c, e
adocbi	Adenosyl cobinamide	c
adocbip	Adenosyl cobinamide phosphate	c
adocbl	Adenosylcobalamin	c
adp	ADP	c
adpglc	ADPglucose	c
adprib	ADPribose	c
agdpcbi	Adenosine-GDP-cobinamide	c
agm	Agmatine	c, e
ahcys	S-Adenosyl-L-homocysteine	c
ahdt	2-Amino-4-hydroxy-6-(erythro-1,2,3-trihydroxypropyl)dihydropteridine triphosphate	c
aiC11ACP	Ante-isoundecanoyl-ACP (ante-iso-C11:0ACP)	c
aiC13ACP	Ante-isotridecanoyl-ACP (ante-iso-C13:0ACP)	c
aiC15	Ante-isopentadecanoate (ante-iso-C15:0)	c
aiC15ACP	Ante-isopentadecanoyl-ACP (ante-iso-C15:0ACP)	c
aiC15p	Ante-isopentadecanoyl-phosphate (ante-iso-C15:0)	c
aiC17	Ante-isoheptadecanoate (ante-iso-C17:0)	c
aiC17ACP	Ante-isoheptadecanoyl-ACP (ante-iso-C17:0ACP)	c
aiC17p	Ante-isoheptadecanoyl-phosphate (ante-iso-C17:0)	c
aiC7ACP	Ante-isoheptanoyl-ACP (ante-iso-C7:0ACP)	c
aiC9ACP	Ante-isononanoyl-ACP (ante-iso-C9:0ACP)	c
aicar	5-Amino-1-(5-Phospho-D-ribosyl)imidazole-4-carboxamide	c
air	5-amino-1-(5-phospho-D-ribosyl)imidazole	c
akg	2-Oxoglutarate	c, e
alaala	D-Alanyl-D-alanine	c, e
alac_DASH_S	(S)-2-Acetolactate	c
ala_DASH_B	beta-Alanine	c, e
ala_DASH_D	D-Alanine	c, e
ala_DASH_L	L-Alanine	c, e
alalac	D-Alanyl-D-lactate	c
alatrna	L-Alanyl-tRNA(Ala)	c
alltn	Allantoin	e, c
alltt	Allantoate	c
amet	S-Adenosyl-L-methionine	c
ametam	S-Adenosylmethioninamine	c
aml	alpha-amylase, alpha-amylase (external)	c, e
amob	S-Adenosyl-4-methylthio-2-oxobutanoate	c
amp	AMP	c, e
anhgm3p	N-Acetyl-D-glucosamine(anhydrous)N-Acetylmuramyl-tripeptide	c
anhgm4p	N-Acetyl-D-glucosamine(anhydrous)N-Acetylmuramyl-tetrapeptide	c
anhm	1,6-anhydrous-N-Acetylmuramate	c
anhm3p	1,6-anhydrous-N-Acetylmuramyl-tripeptide	c
anhm4p	1,6-anhydrous-N-Acetylmuramyl-tetrapeptide	c
anth	Anthranilate	c
apoACP	apoprotein [acyl carrier protein]	c
apoACPact	apoprotein [acyl carrier protein] (ACT)	c
apoACPcda	apoprotein [acyl carrier protein] (CDA)	c
apoACPredL	apoprotein [acyl carrier protein] (RED - redL)	c
apoACPredN	apoprotein [acyl carrier protein] (RED - redN)	c
apoACPredQ	apoprotein [acyl carrier protein] (RED - redQ)	c
apoPCPredO	apoprotein [acyl carrier protein]	c
appl	1-Aminopropan-2-ol	c
applp	D-1-Aminopropan-2-ol O-phosphate	c
aps	Adenosine 5'-phosphosulfate	c
arab_DASH_L	L-Arabinose	c, e
arg_DASH_L	L-Arginine	c, e
argsuc	N(omega)-(L-Arginino)succinate	c
argtrna	L-Arginyl-tRNA(Arg)	c
asn_DASH_L	L-Asparagine	c, e
asntrna	L-Asparaginyl-tRNA(Asn)	c
aso3	arsenite	e, c
aso4	arsenate	c
asp_DASH_L	L-Aspartate	c, e
aspsa	L-Aspartate 4-semialdehyde	c
asptrna	L-Aspartyl-tRNA(Asp)	c
athr_DASH_L	L-Allo-threonine	c
atp	ATP	c
b2coa	Crotonoyl-CoA	c
betald	Betaine aldehyde	c
bglycogen	branching glycogen	c
bhb	(R)-3-Hydroxybutanoate	c, e
bmoco	bis-molybdenum cofactor	c
bmoco1gdp	bis-molybdopterin mono-guanine dinucleotide	c
bmocogdp	bis-molybdopterin guanine dinucleotide	c
btamp	Biotinyl-5'-AMP	c
btcoa	Butanoyl-CoA	c
btn	Biotin	c, e
but2eACP	But-2-enoyl-[acyl-carrier protein]	c
but2eACPcda	But-2-enoyl-[acyl-carrier protein]	c
but2eACPredQ	But-2-enoyl-[acyl-carrier protein]	c
butACP	Butyryl-ACP (n-C4:0ACP)	c
butACPcda	Butyryl-ACP (n-C4:0ACP)	c
butACPredQ	Butyryl-ACP (n-C4:0ACP)	c
bwco	tungsten bispterin cofactor	c
bwco1gdp	tungsten bispterin cofactor mono-guanine dinucleotide	c
bwcogdp	tungsten bispterin cofactor guanine dinucleotide	c
ca2	Calcium	c, e
camp	cAMP	c
cbasp	N-Carbamoyl-L-aspartate	c
cbi	Cobinamide	c, e
cbl1	Cob(I)alamin	c, e
cbp	Carbamoyl phosphate	c
CCbuttc	cis,cis-Butadiene-1,2,4-tricarboxylate	c
cd2	Cadmium	e, c
CDA	calcium-dependent antibiotics 2b	c, e
CDAint1	calcium-dependent antibiotics intermediate 1	c
CDAint2	calcium-dependent antibiotics intermediate 2	c
cddec5eACP	cis-dodec-5-enoyl-[acyl-carrier protein] (n-C12:1)	c
cdec3eACP	cis-dec-3-enoyl-[acyl-carrier protein] (n-C10:1)	c
cdhfutal	Cyclic de-hypoxanthine futalosine	c
cdp	CDP	c
cdpdaiC15g	CDP-1,2-diante-isopentadecanoylglycerol	c
cdpdaiC17g	CDP-1,2-diante-isoheptadecanoylglycerol	c
cdpdddecg	CDP-1,2-didodecanoylglycerol	c
cdpdhdec9eg	CDP-1,2-dihexadec-9-enoylglycerol	c
cdpdhdecg	CDP-1,2-dihexadecanoylglycerol	c
cdpdhepdecg	CDP-1,2-diheptadecanoylglycerol	c
cdpdiC14g	CDP-1,2-diisotetradecanoylglycerol	c
cdpdiC15g	CDP-1,2-diisopentadecanoylglycerol	c
cdpdiC16g	CDP-1,2-diisohexadecanoylglycerol	c
cdpdiC17g	CDP-1,2-diisoheptadecanoylglycerol	c
cdpdiC18g	CDP-1,2-diisooctadecanoylglycerol	c
cdpdodec11eg	CDP-1,2-dioctadec-11-enoylglycerol	c
cdpdodecg	CDP-1,2-dioctadecanoylglycerol	c
cdpdptdecg	CDP-1,2-dipentadecanoylglycerol	c
cdpdtdec7eg	CDP-1,2-ditetradec-7-enoylglycerol	c
cdpdtdecg	CDP-1,2-ditetradecanoylglycerol	c
cdpglc	CDP-glucose	c
cdpglyc	CDPglycerol	c
celb	Cellobiose	c, e
cgly	Cys-Gly	c
chol	Choline	e, c
chor	chorismate	c
chtbs	N,N'-diacetylchitobiose	c, e
cigam	cys-1D-myo-inositol 2-deoxy-D-glucopyranoside	c
cit	Citrate	c, e
citr_DASH_L	L-Citrulline	c
cl	Chloride	c, e
clpn120	cardiolipin (tetradodecanoyl, n-C12:0)	c
clpn140	cardiolipin (tetratetradecanoyl, n-C14:0)	c
clpn141	cardiolipin (tetratetradec-7-enoyl, n-C14:1)	c
clpn150	cardiolipin (tetrapentadecanoyl, n-C15:0)	c
clpn160	cardiolipin (tetrahexadecanoyl, n-C16:0)	c
clpn161	cardiolipin (tetrahexadec-9-enoyl, n-C16:1)	c
clpn170	cardiolipin (tetraheptadecanoyl, n-C17:0)	c
clpn180	cardiolipin (tetraoctadecanoyl, n-C18:0)	c
clpn181	cardiolipin (tetraoctadec-11-enoyl, n-C18:1)	c
clpnai150	cardiolipin (ante-isotetrapentadecanoyl, ante-iso-C15:0)	c
clpnai170	cardiolipin (ante-isotetraheptadecanoyl, ante-iso-C17:0)	c
clpni140	cardiolipin (isotetratetradecanoyl, iso-C14:0)	c
clpni150	cardiolipin (isotetrapentadecanoyl, iso-C15:0)	c
clpni160	cardiolipin (isotetrahexadecanoyl, iso-C16:0)	c
clpni170	cardiolipin (isotetraheptadecanoyl, iso-C17:0)	c
clpni180	cardiolipin (isotetraoctadecanoyl, iso-C18:0)	c
cmp	CMP	c, e
co1dam	Cob(I)yrinate a,c diamide	c
co2	CO2	c, e
co2dam	Cob(II)yrinate a,c diamide	c
coa	Coenzyme A	c
cobalt2	Co2+	c, e
cobya	Cobyrinic acid	c
codhpre6	cobalt-dihydro-precorrin 6	c
coelichelin	Coelichelin (unloaded)	e, c
copre2	cobalt-precorrin 2	c
copre3	cobalt-precorrin 3	c
copre4	cobalt-precorrin 4	c
copre5	cobalt-precorrin 5	c
copre6	cobalt-precorrin 6	c
copre8	cobalt-precorrin 8	c
cpmp	cyclic pyranopterin monophosphate	c
cpppg3	Coproporphyrinogen III	c
cptrc	N-Carbamoylputrescine	c
csn	Cytosine	c, e
ctp	CTP	c
cu	Cu+	e, c
cu2	Cu2+	c, e
cys_DASH_L	L-Cysteine	c, e
cyst_DASH_L	L-Cystathionine	c
cystrna	L-Cysteinyl-tRNA(Cys)	c
cytd	Cytidine	c, e
dad_DASH_2	Deoxyadenosine	e, c
dad_DASH_5	5'-Deoxyadenosine	c
dadp	dADP	c
dag	beta-agarase, beta-agarase (external)	c, e
dalua	Dialuric acid	c
damp	dAMP	e, c
dann	7,8-Diaminononanoate	c
datp	dATP	c
db4p	3,4-dihydroxy-2-butanone 4-phosphate	c
dc2coa	trans-Dec-2-enoyl-CoA	c
dca	Decanoate (n-C10:0)	c
dcaACP	Decanoyl-ACP (n-C10:0ACP)	c
dcaACPredQ	Decanoyl-ACP (n-C10:0ACP)	c
dcacoa	Decanoyl-CoA (n-C10:0CoA)	c
dcamp	N6-(1,2-Dicarboxyethyl)-AMP	c
dcdp	dCDP	c
dcmp	dCMP	e, c
dctp	dCTP	c
dcyt	Deoxycytidine	e, c
dd2coa	trans-Dodec-2-enoyl-CoA	c
ddca	Dodecanoate (n-C12:0)	c
ddcaACP	Dodecanoyl-ACP (n-C12:0ACP)	c
ddcaACPredL	Dodecanoyl-ACP (n-C12:0ACP) (redL)	c
ddcaACPredQ	Dodecanoyl-ACP (n-C12:0ACP) (redQ)	c
ddcacoa	Dodecanoyl-CoA (n-C12:0CoA)	c
ddcap	Dodecanoly-phosphate (n-C12:0)	c
ddhkACPact	6-Deoxydihydrokalafungin-[acp]	c
desferrioxamB	Ferrioxamine B (unloaded)	e, c
desferrioxamE	Ferrioxamine E (unloaded)	e, c
dgal6p	D-Galactose 6-phosphate	c
dgdp	dGDP	c
dgmp	dGMP	e, c
dgsn	Deoxyguanosine	e, c
dgtp	dGTP	c
dh6na	1,4-Dihydroxy-6-naphthoate	c
dha	Dihydroxyacetone	c, e
dhap	Dihydroxyacetone phosphate	c
dhf	7,8-Dihydrofolate	c
dhfutal	de-Hypoxanthine futalosine	c
dhgly	dehydroglycine	c
dhkACPact	Dihydrokalafungin-[acp]	c
dhmpt	Dihydromonapterin	c
dhna	1,4-Dihydroxy-2-naphthoate	c
dhnpt	Dihydroneopterin	c
dhor_DASH_S	(S)-Dihydroorotate	c
dhpt	Dihydropteroate	c
dimp	dIMP	e, c
din	Deoxyinosine	e, c
ditp	dITP	c
dmbzid	5,6-Dimethylbenzimidazole	c
dmlz	6,7-Dimethyl-8-(1-D-ribityl)lumazine	c
dmpp	Dimethylallyl diphosphate	c
dnad	Deamino-NAD+	c
dnpaACPact	4-Dihydro-9-hydroxy-1-methyl-10-oxo-3-H-naphtho[2,3-c]pyran-3-acetic acid-[acp]	c
dpcoa	Dephospho-CoA	c
drib	Deoxyribose	c, e
dscl	dihydrosirohydrochlorin	c
dtbt	Dethiobiotin	c
dtdp	dTDP	c
dtdp4d6dg	dTDP-4-dehydro-6-deoxy-D-glucose	c
dtdp4d6dm	dTDP-4-dehydro-6-deoxy-L-mannose	c
dtdpglu	dTDPglucose	c
dtdprmn	dTDP-L-rhamnose	c
dtmp	dTMP	e, c
dttp	dTTP	c
dudp	dUDP	c
dump	dUMP	e, c
duri	Deoxyuridine	e, c
dutp	dUTP	c
dxyl	1-deoxy-D-xylulose	c
dxyl5p	1-deoxy-D-xylulose 5-phosphate	c
e4hglu	L-erythro-4-Hydroxyglutamate	c
e4p	D-Erythrose 4-phosphate	c
ectoine_DASH_L	L-ectoine	c
egmeACP	Enoylglutaryl-[acyl-carrier protein] methyl ester	c
eig3p	D-erythro-1-(Imidazol-4-yl)glycerol 3-phosphate	c
emcoa_DASH_R	(2R)-ethylmalonyl-CoA	c
emcoa_DASH_S	(2S)-ethylmalonyl-CoA	c
ephxcoa	trans-2,3-epoxyhexanoyl-CoA	c
epm	Epimelibiose	c, e
epmeACP	Enoylpimeloyl-[acyl-carrier protein] methyl ester	c
etha	Ethanolamine	c, e
etoh	Ethanol	e, c
f1p	D-Fructose 1-phosphate	c
f6p	D-Fructose 6-phosphate	c
fad	Flavin adenine dinucleotide oxidized	c
fadh2	Flavin adenine dinucleotide reduced	c
fald	Formaldehyde	c, e
fdp	D-Fructose 1,6-bisphosphate	c
fe2	Fe2+	c, e
fe3	Fe3+	c, e
ferricoelichelin	Ferricoelichelin	e, c
ferrioxamB	Ferrioxamine B	e, c
ferrioxamE	Ferrioxamine E	e, c
fgam	N2-Formyl-N1-(5-phospho-D-ribosyl)glycinamide	c
ficytc	Ferricytochrome c	c
fmettrna	N-Formylmethionyl-tRNA	c
fmn	FMN	c
fmnh2	Reduced FMN	c
focytc	Ferrocytochrome c	c
for	Formate	c, e
forcoa	Formyl-CoA	c
forglu	N-Formimidoyl-L-glutamate	c
fpram	2-(Formamido)-N1-(5-phospho-D-ribosyl)acetamidine	c
fprica	5-Formamido-1-(5-phospho-D-ribosyl)imidazole-4-carboxamide	c
frdp	Farnesyl diphosphate	c
frmd	Formamide	c
fru	D-Fructose	c, e
fum	Fumarate	c, e
futal	futalosine	c
g15l	D-Glucono-1,5-lactone	c
g1p	D-Glucose 1-phosphate	c
g3p	Glyceraldehyde 3-phosphate	c
g3pc	sn-Glycero-3-phosphocholine	e, c
g3pe	sn-Glycero-3-phosphoethanolamine	e, c
g3pg	Glycerophosphoglycerol	e, c
g3pi	sn-Glycero-3-phospho-1-inositol	e, c
g3ps	Glycerophosphoserine	e, c
g6p	D-Glucose 6-phosphate	c
gACT	gamma-actinorhodin	e
gal	D-Galactose	c, e
gal1p	alpha-D-Galactose 1-phosphate	c
galctn_DASH_D	D-Galactonate	c, e
gam1p	D-Glucosamine 1-phosphate	c
gam6p	D-Glucosamine 6-phosphate	c
gar	N1-(5-Phospho-D-ribosyl)glycinamide	c
gcald	Glycolaldehyde	c
gdp	GDP	c
gdpmann	GDP-D-mannose	c
gdptp	Guanosine 3'-diphosphate 5'-triphosphate	c
germicidinA	germicidin A	c
germicidinB	germicidin B	c
germicidinC	germicidin C	c
germicidinD	germicidin D	c
ggdp	Geranylgeranyl diphosphate	c
ggl	Galactosylglycerol	c, e
glc_DASH_D	D-Glucose	c, e
glcn	D-Gluconate	c, e
glcr	D-Glucarate	c, e
gln_DASH_L	L-Glutamine	c, e
glntrna	L-Glutaminyl-tRNA(Gln)	c
glu1sa	L-Glutamate 1-semialdehyde	c
glu5p	L-Glutamate 5-phosphate	c
glu5sa	L-Glutamate 5-semialdehyde	c
glu_DASH_D	D-Glutamate	c
glu_DASH_L	L-Glutamate	c, e
glutar	Glutarate	c
glutcoa	Glutaryl-CoA	c
glutrna	L-Glutamyl-tRNA(Glu)	c
glx	Glyoxylate	c
gly	Glycine	c, e
glyald	D-Glyceraldehyde	c, e
glyb	Glycine betaine	e, c
glyc	Glycerol	c, e
glyc3p	Glycerol 3-phosphate	c, e
glyc_DASH_R	(R)-Glycerate	c, e
glyclt	Glycolate	c, e
glycogen	glycogen	c
glytrna	Glycyl-tRNA(Gly)	c
gmeACP	Glutaryl-[acyl-carrier protein] methyl ester	c
gmp	GMP	c, e
grdp	Geranyl diphosphate	c
gsn	Guanosine	e, c
gtca1	glycerol teichoic acid (n=25), unlinked, unsubstituted	c
gtca2	glycerol teichoic acid (n=25), unlinked, D-ala substituted	c
gtca3	glycerol teichoic acid (n=25), unlinked, glucose substituted	c
gthox	Oxidized glutathione	c
gthrd	Reduced glutathione	c
gtp	GTP	c
gua	Guanine	e, c
h	H+	c, e
h2mb4p	1-hydroxy-2-methyl-2-(E)-butenyl 4-diphosphate	c
h2o	H2O	c, e
h2o2	Hydrogen peroxide	c, e
h2s	Hydrogen sulfide	c, e
hbm	4-hydroxy-2,2'-bipyrrole-5-methanol	c
hco3	Bicarbonate	c
hcys_DASH_L	L-Homocysteine	c
hdca	Hexadecanoate (n-C16:0)	c
hdcap	Hexadecanoyl-phosphate (n-C16:0)	c
hdcea	Hexadecenoate (n-C16:1)	c
hdceap	Hexadecanoyl-phosphate (n-C16:1)	c
hdcoa	Hexadecenoyl-CoA (n-C16:1CoA)	c
hdd2coa	trans-Hexadec-2-enoyl-CoA	c
hdeACP	cis-hexadec-9-enoyl-[acyl-carrier protein] (n-C16:1)	c
hdhk	Hydroxylated dihydrokalafungin	c
hdhkACPact	Hydroxylated dihydrokalafungin-[acp]	c
hemea	Heme A	c
hemeO	Heme O	c
hepACP	Heptanoyl-ACP (n-C7:0ACP)	c
hepdca	heptadecanoate (n-C17:0)	c
hepdcaACP	Heptadecanoyl-ACP (n-C17:0ACP)	c
hepdcap	heptadecanoyl-phosphate (n-C17:0)	c
hepdp	all-trans-Heptaprenyl diphosphate	c
hexACP	Hexanoyl-ACP (n-C6:0ACP)	c
hexACPcda	Hexanoyl-ACP (n-C6:0ACP)	c
hexACPredQ	Hexanoyl-ACP (n-C6:0ACP)	c
hexdp	all-trans-Hexaprenyl diphosphate	c
hgbam	Hydrogenobyrinate a,c diamide	c
hgbyr	Hydrogenobyrinate	c
hgentis	Homogentisate	c
hgmeACP	3-Hydroxyglutaryl-[acyl-carrier protein] methyl ester	c
his_DASH_L	L-Histidine	c, e
hisp	L-Histidinol phosphate	c
histd	L-Histidinol	c
histrna	L-Histidyl-tRNA(His)	c
hLkynr	3-Hydroxy-L-kynurenine	c
hmbil	Hydroxymethylbilane	c
hmgcoa	Hydroxymethylglutaryl-CoA	c
hom_DASH_L	L-Homoserine	e, c
hpglu	Tetrahydropteroyltri-L-glutamate	c
hpmeACP	3-Hydroxypimeloyl-[acyl-carrier protein] methyl ester	c
hpyr	Hydroxypyruvate	c
hx2coa	trans-Hex-2-enoyl-CoA	c
hxa	Hexanoate (n-C6:0)	c
hxan	Hypoxanthine	c
hxcoa	Hexanoyl-CoA (n-C6:0CoA)	c
iacgam	1D-myo-inositol 2-Acetamido-2-deoxy-D-glucopyranoside	c
iasp	Iminoaspartate	c
ibACP	Isobutyryl-ACP (iso-C4:0ACP)	c
ibcoa	Isobutyryl-CoA	c
iC10ACP	Isodecanoyl-ACP (iso-C10:0ACP)	c
iC11ACP	Isoundecanoyl-ACP (iso-C11:0ACP)	c
iC12ACP	Isododecanoyl-ACP (iso-C12:0ACP)	c
iC13ACP	Isotridecanoyl-ACP (iso-C13:0ACP)	c
iC14	Isotetradecanoate (iso-C14:0)	c
iC14ACP	Isomyristoyl-ACP (iso-C14:0ACP)	c
iC14p	Isotetradecanoyl-phosphate (iso-C14:0)	c
iC15	Isopentadecanoate (iso-C15:0)	c
iC15ACP	Isopentadecanoyl-ACP (iso-C15:0ACP)	c
iC15p	Isopentadecanoyl-phosphate (iso-C15:0)	c
iC16	Isohexadecanoate (n-C16:0)	c
iC16ACP	Isopalmitoyl-ACP (iso-C16:0ACP)	c
iC16p	Isohexadecanoyl-phosphate (n-C16:0)	c
iC17	Isoheptadecanoate (iso-C17:0)	c
iC17ACP	Isoheptadecanoyl-ACP (iso-C17:0ACP)	c
iC17p	Isoheptadecanoyl-phosphate (iso-C17:0)	c
iC18	Isooctadecanoate (n-C18:0)	c
iC18ACP	Isooctadecanoyl-ACP (iso-C18:0ACP)	c
iC18p	Isooctadecanoyl-phosphate (n-C18:0)	c
iC6ACP	Isohexanoyl-ACP (iso-C6:0ACP)	c
iC7ACP	Isoheptanoyl-ACP (iso-C7:0ACP)	c
iC8ACP	Isooctanoyl-ACP (iso-C8:0ACP)	c
iC9ACP	Isononanoyl-ACP (iso-C9:0ACP)	c
icit	Isocitrate	c
idon_DASH_L	L-Idonate	c, e
idp	IDP	c
igam	1D-myo-inositol 2-deoxy-D-glucopyranoside	c
ile_DASH_L	L-Isoleucine	c, e
iletrna	L-Isoleucyl-tRNA(Ile)	c
imacp	3-(Imidazol-4-yl)-2-oxopropyl phosphate	c
imp	IMP	e, c
indole	Indole	e, c
inost	myo-Inositol	c, e
ins	Inosine	c, e
ipdp	Isopentenyl diphosphate	c
iscs	IscS sulfur acceptor protein	c
iscssh	IscS with bound sulfur	c
itp	ITP	c
ivACP	Isovaleryl-ACP (iso-C5:0ACP)	c
ivcoa	Isovaleryl-CoA	c
k	potassium	c, e
kppACPredN	beta-keto-beta-pyrrolyl-propanoyl-[acyl-carrier-protein] (redN)	c
KSredX	redX-ketoacyl synthases domain	c
lac_DASH_D	D-Lactate	c, e
lac_DASH_L	L-Lactate	c, e
LalaDglu	L-alanine-D-glutamate	e, c
LalaDgluMdap	L-alanine-D-glutamate-meso-2,6-diaminoheptanedioate	c
LalaDgluMdapDala	L-alanine-D-glutamate-meso-2,6-diaminoheptanedioate-D-alanine	c
lald_DASH_L	L-Lactaldehyde	c
lcts	Lactose	c, e
leu_DASH_L	L-Leucine	c, e
leutrna	L-Leucyl-tRNA(Leu)	c
Lfmkynr	L-Formylkynurenine	c
lipoamp	lipoyl-AMP	c
lipoate	Lipoate	c, e
lipopb	lipoate (protein bound)	c
Lkynr	L-Kynurenine	c
lys_DASH_L	L-Lysine	c, e
lystrna	L-Lysine-tRNA (Lys)	c
lyx_DASH_L	L-Lyxose	c, e
malACP	Malonyl-[acyl-carrier protein]	c
malACPact	Malonyl-[acyl-carrier protein] (specific to actinorhodin PKS)	c
malACPcda	Malonyl-[acyl-carrier protein] (specific to CDA)	c
malACPme	Malonyl-[acyl-carrier protein] methyl ester	c
malACPredN	Malonyl-[acyl-carrier protein] (specific to RED(redN))	c
malACPredQ	Malonyl-[acyl-carrier protein] (specific to RED(redQ))	c
malcoa	Malonyl-CoA	c
mal_DASH_L	L-Malate	c, e
malt	Maltose	c, e
malthp	Maltoheptaose	c, e
malthx	Maltohexaose	e, c
maltpt	Maltopentaose	c, e
malttr	Maltotriose	c, e
maltttr	Maltotetraose	c, e
man	D-Mannose	c, e
man1p	D-Mannose 1-phosphate	c
man6p	D-Mannose 6-phosphate	c
mbc	4-methoxy-2,2'-bipyrrole-5-carboxaldehyde	c
mbm	4-methoxy-2,2'-bipyrrole-5-methanol	c
meglu	L-3-methylglutamic acid	c
melib	Melibiose	c, e
melt	Melibiitol	c, e
meoh	Methanol	c, e
met_DASH_L	L-Methionine	c, e
methf	5,10-Methenyltetrahydrofolate	c
metsox_DASH_R_DASH_L	L-methionine-R-sulfoxide	c
metsox_DASH_S_DASH_L	L-Methionine Sulfoxide	c
mettrna	L-Methionyl-tRNA (Met)	c
mg2	magnesium	c, e
mhpglu	5-Methyltetrahydropteroyltri-L-glutamate	c
mi1p_DASH_D	1D-myo-Inositol 1-phosphate	c
mi1p_DASH_L	1L-myo-Inositol 1-phosphate	c
mlthf	5,10-Methylenetetrahydrofolate	c
mmcoa_DASH_R	(R)-Methylmalonyl-CoA	c
mmcoa_DASH_S	(S)-Methylmalonyl-CoA	c
mmtsa	(S)-Methylmalonate semialdehyde	c
mn2	Mn2+	c, e
mnl	D-Mannitol	c, e
moadamp	MoaD Protein with bound AMP	c
moadcoo	MoaD Protein with carboxylate	c
moadcosh	MoaD Protein with thiocarboxylate	c
mobd	Molybdate	c, e
moco	molybdenum cofactor	c
mocogdp	molybdopterin guanine dinucleotide	c
mpt	molybdopterin	c
mptamp	adenylated molybdopterin	c
mql9	Menaquinol 9	c
mqn9	Menaquinone 9	c
mRNAaml	alpha-amylase mRNA	e
mRNAdag	agarase mRNA	e
mRNAtnf	mTNF-a mrna	e
msa	Malonate semialdehyde	c
mscoa_DASH_S	(2S)-methylsuccinyl-CoA	c
msh	mycothiol (reduced)	c
mssg	mycothiol (oxidized - dimer)	c
murein3px4p	two disacharide linked murein units, tripeptide crosslinked tetrapeptide (A2pm->D-ala) (middle of chain)	c
murein4p3p	two linked disacharide tetrapeptide and tripeptide murein units (uncrosslinked, middle of chain)	c
murein4p4p	two linked disacharide tetrapeptide murein units (uncrosslinked, middle of chain)	c
murein4px4p	two disacharide linked murein units, tetrapeptide corsslinked tetrapeptide (A2pm->D-ala) (middle of chain)	c
murein4px4p4p	three disacharide linked murein units (tetrapeptide crosslinked tetrapeptide (A2pm->D-ala), one uncrosslinked tetrapaptide) (middle of chain)	c
murein4px4px4p	three disacharide linked murein units (tetrapeptide crosslinked tetrapeptide (A2pm->D-ala) & tetrapeptide corsslinked tetrapeptide (A2pm->D-ala)) (middle of chain)	c
murein5p3p	two linked disacharide pentapeptide and tripeptide murein units (uncrosslinked, middle of chain)	c
murein5p4p	two linked disacharide pentapeptide and tetrapeptide murein units (uncrosslinked, middle of chain)	c
murein5p5p	two linked disacharide pentapeptide murein units (uncrosslinked, middle of chain)	c
murein5p5p5p	three linked disacharide pentapeptide murein units (uncrosslinked, middle of chain)	c
murein5px3p	two disacharide linked murein units, pentapeptide corsslinked tripeptide (A2pm->A2pm) (middle of chain)	c
murein5px4p	two disacharide linked murein units, pentapeptide crosslinked tetrapeptide (A2pm->D-ala) (middle of chain)	c
murein5px4px4p	three disacharide linked murein units (pentapeptide crosslinked tetrapeptide (A2pm->D-ala) tetrapeptide corsslinked tetrapeptide (A2pm->D-ala)) (middle of chain)	c
myrsACP	Myristoyl-ACP (n-C14:0ACP)	c
n2o	Nitrous oxide	c, e
na1	Sodium	e, c
na15dap	N-3-aminopropyl-1,5-diaminopentane	c
nac	Nicotinate	c, e
nac24dab	N4-acetyl-L-2.4-diaminobutanoate	c
nad	Nicotinamide adenine dinucleotide	c
nadh	Nicotinamide adenine dinucleotide - reduced	c
nadp	Nicotinamide adenine dinucleotide phosphate	c
nadph	Nicotinamide adenine dinucleotide phosphate - reduced	c
ncam	Nicotinamide	c
nformanth	N-Formylanthranilate	c
nh4	Ammonium	c, e
ni2	nickel	c, e
nicrnt	Nicotinate D-ribonucleotide	c
nmn	NMN	c, e
nndp	all-trans-Nonaprenyl diphosphate	c
no	Nitric oxide	c, e
no2	Nitrite	e, c
no3	Nitrate	e, c
nonACP	Nonanoyl-ACP (n-C9:0ACP)	c
o2	O2	c, e
o2s	Superoxide anion	c
oaa	Oxaloacetate	c
oc2coa	trans-Oct-2-enoyl-CoA	c
ocACP	Octanoyl-ACP (n-C8:0ACP)	c
ocACPredQ	Octanoyl-ACP (n-C8:0ACP)	c
occoa	Octanoyl-CoA (n-C8:0CoA)	c
ocdca	octadecanoate (n-C18:0)	c
ocdcaACP	Octadecanoyl-ACP (n-C18:0ACP)	c
ocdcap	Octadecanoyl-phosphate (n-C18:0)	c
ocdcea	octadecenoate (n-C18:1)	c
ocdceap	Octadecanoyl-phosphate (n-C18:1)	c
octa	octanoate (n-C8:0)	c
octapb	octanoate (protein bound)	c
octdp	all-trans-Octaprenyl diphosphate	c
octeACP	cis-octadec-11-enoyl-[acyl-carrier protein] (n-C18:1)	c
od2coa	trans-Octadec-2-enoyl-CoA	c
odecoa	Octadecenoyl-CoA (n-C18:1CoA)	c
ogmeACP	3-Oxo-glutaryl-[acyl-carrier protein] methyl ester	c
ohpb	2-Oxo-3-hydroxy-4-phosphobutanoate	c
opmeACP	3-Oxo-pimeloyl-[acyl-carrier protein] methyl ester	c
orn	Ornithine	c, e
orot	Orotate	e, c
orot5p	Orotidine 5'-phosphate	c
oxa	Oxalate	c
oxadpcoa	3-Oxoadipyl-CoA	c
oxalcoa	Oxalyl-CoA	c
oxptn	5-Oxopentanoate	c
pa120	1,2-didodecanoyl-sn-glycerol 3-phosphate	c
pa140	1,2-ditetradecanoyl-sn-glycerol 3-phosphate	c
pa141	1,2-ditetradec-7-enoyl-sn-glycerol 3-phosphate	c
pa150	1,2-dipentadecanoyl-sn-glycerol 3-phosphate	c
pa160	1,2-dihexadecanoyl-sn-glycerol 3-phosphate	c
pa161	1,2-dihexadec-9-enoyl-sn-glycerol 3-phosphate	c
pa170	1,2-diheptadecanoyl-sn-glycerol 3-phosphate	c
pa180	1,2-dioctadecanoyl-sn-glycerol 3-phosphate	c
pa181	1,2-dioctadec-11-enoyl-sn-glycerol 3-phosphate	c
paai150	1,2-diante-isopentadecanoyl-sn-glycerol 3-phosphate	c
paai170	1,2-diante-isoheptadecanoyl-sn-glycerol 3-phosphate	c
pac	Phenylacetic acid	c
pacald	Phenylacetaldehyde	c, e
pai140	1,2-diisotetradecanoyl-sn-glycerol 3-phosphate	c
pai150	1,2-diisopentadecanoyl-sn-glycerol 3-phosphate	c
pai160	1,2-diisohexadecanoyl-sn-glycerol 3-phosphate	c
pai170	1,2-diisoheptadecanoyl-sn-glycerol 3-phosphate	c
pai180	1,2-diisooctadecanoyl-sn-glycerol 3-phosphate	c
palmACP	Palmitoyl-ACP (n-C16:0ACP)	c
pan4p	Pantetheine 4'-phosphate	c
pant_DASH_R	(R)-Pantoate	c
pap	Adenosine 3',5'-bisphosphate	c
paps	3'-Phosphoadenylyl sulfate	c
PCPredO	peptidyl carrier protein (redO)	c
pdx5p	Pyridoxine 5'-phosphate	c
pe120	phosphatidylethanolamine (didodecanoyl, n-C12:0)	c
pe140	phosphatidylethanolamine (ditetradecanoyl, n-C14:0)	c
pe141	phosphatidylethanolamine (ditetradec-7-enoyl, n-C14:1)	c
pe150	phosphatidylethanolamine (dipentadecanoyl, n-C15:0)	c
pe160	phosphatidylethanolamine (dihexadecanoyl, n-C16:0)	c
pe161	phosphatidylethanolamine (dihexadec-9enoyl, n-C16:1)	c
pe170	phosphatidylethanolamine (diheptadecanoyl, n-C17:0)	c
pe180	phosphatidylethanolamine (dioctadecanoyl, n-C18:0)	c
pe181	phosphatidylethanolamine (dioctadec-11-enoyl, n-C18:1)	c
peai150	phosphatidylethanolamine (diante-isopentadecanoyl, ante-iso-C15:0)	c
peai170	phosphatidylethanolamine (diante-isoheptadecanoyl, ante-iso-C17:0)	c
peamn	Phenethylamine	c
pei140	phosphatidylethanolamine (diisotetradecanoyl, iso-C14:0)	c
pei150	phosphatidylethanolamine (diisopentadecanoyl, iso-C15:0)	c
pei160	phosphatidylethanolamine (diisohexadecanoyl, iso-C16:0)	c
pei170	phosphatidylethanolamine (diisoheptadecanoyl, iso-C17:0)	c
pei180	phosphatidylethanolamine (diisooctadecanoyl, iso-C18:0)	c
pep	Phosphoenolpyruvate	c
pg120	Phosphatidylglycerol (didodecanoyl, n-C12:0)	c
pg140	Phosphatidylglycerol (ditetradecanoyl, n-C14:0)	c
pg141	Phosphatidylglycerol (ditetradec-7-enoyl, n-C14:1)	c
pg150	Phosphatidylglycerol (dipentadecanoyl, n-C15:0)	c
pg160	Phosphatidylglycerol (dihexadecanoyl, n-C16:0)	c
pg161	Phosphatidylglycerol (dihexadec-9-enoyl, n-C16:1)	c
pg170	Phosphatidylglycerol (diheptadecanoyl, n-C17:0)	c
pg180	Phosphatidylglycerol (dioctadecanoyl, n-C18:0)	c
pg181	Phosphatidylglycerol (dioctadec-11-enoyl, n-C18:1)	c
pgai150	Phosphatidylglycerol (diante-isopentadecanoyl, ante-iso-C15:0)	c
pgai170	Phosphatidylglycerol (diante-isoheptadecanoyl, ante-iso-C17:0)	c
pgi140	Phosphatidylglycerol (diisotetradecanoyl, iso-C14:0)	c
pgi150	Phosphatidylglycerol (diisopentadecanoyl, iso-C15:0)	c
pgi160	Phosphatidylglycerol (diisohexadecanoyl, iso-C16:0)	c
pgi170	Phosphatidylglycerol (diisoheptadecanoyl, iso-C17:0)	c
pgi180	Phosphatidylglycerol (diisooctadecanoyl, iso-C18:0)	c
pgp120	Phosphatidylglycerophosphate (didodecanoyl, n-C12:0)	c
pgp140	Phosphatidylglycerophosphate (ditetradecanoyl, n-C14:0)	c
pgp141	Phosphatidylglycerophosphate (ditetradec-7-enoyl, n-C14:1)	c
pgp150	Phosphatidylglycerophosphate (dipentadecanoyl, n-C15:0)	c
pgp160	Phosphatidylglycerophosphate (dihexadecanoyl, n-C16:0)	c
pgp161	Phosphatidylglycerophosphate (dihexadec-9-enoyl, n-C16:1)	c
pgp170	Phosphatidylglycerophosphate (diheptadecanoyl, n-C17:0)	c
pgp180	Phosphatidylglycerophosphate (dioctadecanoyl, n-C18:0)	c
pgp181	Phosphatidylglycerophosphate (dioctadec-11-enoyl, n-C18:1)	c
pgpai150	Phosphatidylglycerophosphate (diante-isopentadecanoyl, ante-iso-C15:0)	c
pgpai170	Phosphatidylglycerophosphate (diante-isoheptadecanoyl, ante-iso-C17:0)	c
pgpi140	Phosphatidylglycerophosphate (diisotetradecanoyl, iso-C14:0)	c
pgpi150	Phosphatidylglycerophosphate (diisopentadecanoyl, iso-C15:0)	c
pgpi160	Phosphatidylglycerophosphate (diisohexadecanoyl, iso-C16:0)	c
pgpi170	Phosphatidylglycerophosphate (diisoheptadecanoyl, iso-C17:0)	c
pgpi180	Phosphatidylglycerophosphate (diisooctadecanoyl, iso-C18:0)	c
phaccoa	Phenylacetyl-CoA	c
phe_DASH_L	L-Phenylalanine	c, e
pheme	Protoheme	c
phetrna	L-Phenylalanyl-tRNA(Phe)	c
phom	O-Phospho-L-homoserine	c
phpyr	Phenylpyruvate	c
phthr	O-Phospho-4-hydroxy-L-threonine	c
pi	Phosphate	c, e
pi120	phosphatidylinositol (didodecanoyl, n-C12:0)	c
pi140	phosphatidylinositol (ditetradecanoyl, n-C14:0)	c
pi141	phosphatidylinositol (ditetradec-7-enoyl, n-C14:1)	c
pi150	phosphatidylinositol (dipentadecanoyl, n-C15:0)	c
pi160	phosphatidylinositol (dihexadecanoyl, n-C16:0)	c
pi161	phosphatidylinositol (dihexadec-9enoyl, n-C16:1)	c
pi170	phosphatidylinositol (diheptadecanoyl, n-C17:0)	c
pi180	phosphatidylinositol (dioctadecanoyl, n-C18:0)	c
pi181	phosphatidylinositol (dioctadec-11-enoyl, n-C18:1)	c
piai150	phosphatidylinositol (diante-isopentadecanoyl, ante-iso-C15:0)	c
piai170	phosphatidylinositol (diante-isoheptadecanoyl, ante-iso-C17:0)	c
pii140	phosphatidylinositol (diisotetradecanoyl, iso-C14:0)	c
pii150	phosphatidylinositol (diisopentadecanoyl, iso-C15:0)	c
pii160	phosphatidylinositol (diisohexadecanoyl, iso-C16:0)	c
pii170	phosphatidylinositol (diisoheptadecanoyl, iso-C17:0)	c
pii180	phosphatidylinositol (diisooctadecanoyl, iso-C18:0)	c
piJ486	Multicopy plasmid iJ486, p-n = 100, p-e = 4000	c
pimACP	Pimeloyl-[acyl-carrier protein]	c
pk10ACPact	3,5,7,9-Tetraoxo-decanoyl-[acp]	c
pk12ACPact	3,5,7,9,11-Pentaoxo-dodecanoyl-[acp]	c
pk14ACPact	3,5,7,9,11,13-Hexaoxo-tetradecanoyl-[acp]	c
pk16ACPact	3,5,7,9,11,13,15-Heptaoxo-hexadecanoyl-[acp]	c
pk6ACPact	3,5-Dioxo-hexanoyl-[acp]	c
pk8ACPact	3,5,7-Trioxo-octanoyl-[acp]	c
pmeACP	Pimeloyl-[acyl-carrier protein] methyl ester	c
pmtcoa	Palmitoyl-CoA (n-C16:0CoA)	c
pnto_DASH_R	(R)-Pantothenate	c, e
ppa	Propionate (n-C3:0)	c, e
ppACP	Propionyl-ACP (n-C3:0ACP)	c
ppap	Propanoyl phosphate	c
ppbng	Porphobilinogen	c
ppcoa	Propanoyl-CoA	c
ppdp	all-trans-Pentaprenyl diphosphate	c
ppgpp	Guanosine 3',5'-bis(diphosphate)	c
pphn	Prephenate	c
ppi	Diphosphate	c
ppp9	Protoporphyrin	c
pppg9	Protoporphyrinogen IX	c
pppi	Inorganic triphosphate	c
pprdn	Piperideine	c
pram	5-Phospho-beta-D-ribosylamine	c
pran	N-(5-Phospho-D-ribosyl)anthranilate	c
prbamp	1-(5-Phosphoribosyl)-AMP	c
prbatp	1-(5-Phosphoribosyl)-ATP	c
pre3a	Precorrin 3A	c
pre3b	Precorrin 3B	c
pre4	Precorrin 4	c
pre5	Precorrin 5	c
pre6a	Precorrin 6A	c
pre6b	Precorrin 6B	c
pre8	Precorrin 8	c
prfp	1-(5-Phosphoribosyl)-5-[(5-phosphoribosylamino)methylideneamino]imidazole-4-carboxamide	c
prlp	5-[(5-phospho-1-deoxyribulos-1-ylamino)methylideneamino]-1-(5-phosphoribosyl)imidazole-4-carboxamide	c
proamp	L-prolyl-AMP	c
pro_DASH_L	L-Proline	c, e
progly	L-Prolinylglycine	c
proPCPredO	L-prolyl-[peptidyl carrier protein] (redO)	c
protrna	L-Prolyl-tRNA(Pro)	c
prpp	5-Phospho-alpha-D-ribose 1-diphosphate	c
ps120	phosphatidylserine (didodecanoyl, n-C12:0)	c
ps140	phosphatidylserine (ditetradecanoyl, n-C14:0)	c
ps141	phosphatidylserine (ditetradec-7-enoyl, n-C14:1)	c
ps150	phosphatidylserine (dipentadecanoyl, n-C15:0)	c
ps160	phosphatidylserine (dihexadecanoyl, n-C16:0)	c
ps161	phosphatidylserine (dihexadec-9-enoyl, n-C16:1)	c
ps170	phosphatidylserine (diheptadecanoyl, n-C17:0)	c
ps180	phosphatidylserine (dioctadecanoyl, n-C18:0)	c
ps181	phosphatidylserine (dioctadec-11-enoyl, n-C18:1)	c
psai150	phosphatidylserine (diante-isopentadecanoyl, ante-iso-C15:0)	c
psai170	phosphatidylserine (diante-isoheptadecanoyl, ante-iso-C17:0)	c
pser_DASH_L	O-Phospho-L-serine	c
psi140	phosphatidylserine (diisotetradecanoyl, iso-C14:0)	c
psi150	phosphatidylserine (diisopentadecanoyl, iso-C15:0)	c
psi160	phosphatidylserine (diisohexadecanoyl, iso-C16:0)	c
psi170	phosphatidylserine (diisoheptadecanoyl, iso-C17:0)	c
psi180	phosphatidylserine (diisooctadecanoyl, iso-C18:0)	c
ptdca	Pentadecanoate (n-C15:0)	c
ptdcaACP	Pentadecanoyl-ACP (n-C15:0ACP)	c
ptdcap	Pentadecanoyl-phosphate (n-C15:0)	c
ptnACP	Pentanoyl-ACP (n-C5:0ACP)	c
ptrc	Putrescine	c, e
pyam5p	Pyridoxamine 5'-phosphate	c
pydam	Pyridoxamine	c, e
pydx	Pyridoxal	c, e
pydx5p	Pyridoxal 5'-phosphate	c
pydxn	Pyridoxine	c, e
pyr	Pyruvate	c, e
pyrKSredX	L-pyrrolyl-redX-ketoacyl synthases domain	c
pyrPCPredO	L-pyrrolyl-[peptidyl carrier protein] (redO)	c
quln	Quinolinate	c
r1p	alpha-D-Ribose 1-phosphate	c
r5p	alpha-D-Ribose 5-phosphate	c
raffin	Raffinose	c, e
rbflvrd	Reduced riboflavin	c
rbl_DASH_L	L-Ribulose	c
rdmbzi	N1-(alpha-D-ribosyl)-5,6-dimethylbenzimidazole	c
RED	undecylprodigiosin	c
rephaccoa	Ring 1,2-epoxyphenylacetyl-CoA	c
rib_DASH_D	D-Ribose	c, e
ribflv	Riboflavin	c
rml	L-Rhamnulose	c
rml1p	L-Rhamnulose 1-phosphate	c
rmn	L-Rhamnose	c, e
ru5p_DASH_D	D-Ribulose 5-phosphate	c
ru5p_DASH_L	L-Ribulose 5-phosphate	c
s17bp	Sedoheptulose 1,7-bisphosphate	c
s7p	Sedoheptulose 7-phosphate	c
salc6p	Salicin 6-phosphate	c
salcn	Salicin	e
sbt_DASH_D	D-Sorbitol	c, e
scl	sirohydrochlorin	c
ser_DASH_L	L-Serine	c, e
sertrna	L-Seryl-tRNA(Ser)	c
sheme	Siroheme	c
skm	Shikimate	e, c
skm5p	Shikimate 5-phosphate	c
sl26da	N-Succinyl-LL-2,6-diaminoheptanedioate	c
sl2a6o	N-Succinyl-2-L-amino-6-oxoheptanedioate	c
so3	Sulfite	c
so4	Sulfate	c, e
spmd	Spermidine	c, e
sprm	Spermine	c
stcoa	Stearoyl-CoA (n-C18:0CoA)	c
succ	Succinate	c, e
succoa	Succinyl-CoA	c
suchms	O-Succinyl-L-homoserine	c
sucr	Sucrose	c
sucsal	Succinic semialdehyde	c
sufbcd	SufBCD scaffold complex	c
sufbcd_DASH_2fe2s	SufBCD with bound [2Fe-2S] cluster	c
sufbcd_DASH_2fe2s2	SufBCD with two bound [2Fe-2S] clusters	c
sufbcd_DASH_4fe4s	SufBCD with bound [4Fe-4S] cluster	c
sufse	SufSE sulfur acceptor complex	c
sufsesh	SufSE with bound sulfur	c
t3c11vaceACP	trans-3-cis-11-vacceoyl-[acyl-carrier protein]	c
t3c5ddeceACP	trans-3-cis-5-dodecenoyl-[acyl-carrier protein]	c
t3c7mrseACP	trans-3-cis-7-myristoleoyl-[acyl-carrier protein]	c
t3c9palmeACP	trans-3-cis-9-palmitoleoyl-[acyl-carrier protein]	c
tag120	Triacylglycerol (tridodecanoyl, n-C12:0)	c
tag140	Triacylglycerol (tritetradecanoyl, n-C14:0)	c
tag141	Triacylglycerol (tritetradec-7-enoyl, n-C14:1)	c
tag150	Triacylglycerol (tripentadecanoyl, n-C15:0)	c
tag160	Triacylglycerol (trihexadecanoyl, n-C16:0)	c
tag161	Triacylglycerol (trihexadec-9-enoyl, n-C16:1)	c
tag170	Triacylglycerol (triheptadecanoyl, n-C17:0)	c
tag180	Triacylglycerol (trioctadecanoyl, n-C18:0)	c
tag181	Triacylglycerol (trioctadec-11-enoyl, n-C18:1)	c
tag6p_DASH_D	D-Tagatose 6-phosphate	c
tagai150	Triacylglycerol (triante-isopentadecanoyl, ante-iso-C15:0)	c
tagai170	Triacylglycerol (triante-isoheptadecanoyl, ante-iso-C17:0)	c
tagdp_DASH_D	D-Tagatose 1,6-biphosphate	c
tagi140	Triacylglycerol (triisotetradecanoyl, iso-C14:0)	c
tagi150	Triacylglycerol (triisopentadecanoyl, iso-C15:0)	c
tagi160	Triacylglycerol (triisohexadecanoyl, iso-C16:0)	c
tagi170	Triacylglycerol (triisoheptadecanoyl, iso-C17:0)	c
tagi180	Triacylglycerol (triisooctadecanoyl, iso-C18:0)	c
taiC112eACP	trans-ante-isoundec-2-enoyl-[acyl-carrier protein]	c
taiC132eACP	trans-ante-isotridec-2-enoyl-[acyl-carrier protein]	c
taiC152eACP	trans-ante-isopentadec-2-enoyl-[acyl-carrier protein]	c
taiC172eACP	trans-ante-isoheptadec-2-enoyl-[acyl-carrier protein]	c
taiC72eACP	trans-ante-isohep-2-enoyl-[acyl-carrier protein]	c
taiC92eACP	trans-ante-isonon-2-enoyl-[acyl-carrier protein]	c
tartr_DASH_D	D-tartrate	c, e
taur	Taurine	c, e
td2coa	trans-Tetradec-2-enoyl-CoA	c
tdcoa	Tetradecanoyl-CoA (n-C14:0CoA)	c
tddec2eACP	trans-Dodec-2-enoyl-[acyl-carrier protein]	c
tddec2eACPredQ	trans-Dodec-2-enoyl-[acyl-carrier protein]	c
tdeACP	cis-tetradec-7-enoyl-[acyl-carrier protein] (n-C14:1)	c
tdec2eACP	trans-Dec-2-enoyl-[acyl-carrier protein]	c
tdec2eACPredQ	trans-Dec-2-enoyl-[acyl-carrier protein]	c
tdecoa	Tetradecenoyl-CoA (n-C14:1CoA)	c
thchd	3,5/4-trihydroxycyclohexa-1,2-dione	c
thdp	2,3,4,5-Tetrahydrodipicolinate	c
thep2eACP	trans-hep-2-enoyl-[acyl-carrier protein]	c
thepdca2eACP	trans-heptadec-2-enoyl-[acyl-carrier protein]	c
thex2eACP	trans-Hex-2-enoyl-[acyl-carrier protein]	c
thex2eACPcda	trans-Hex-2-enoyl-[acyl-carrier protein]	c
thex2eACPredQ	trans-Hex-2-enoyl-[acyl-carrier protein]	c
thf	5,6,7,8-Tetrahydrofolate	c
thm	Thiamin	c, e
thmmp	Thiamin monophosphate	c
thmpp	Thiamine diphosphate	c
thr_DASH_L	L-Threonine	c, e
thrp	L-Threonine O-3-phosphate	c
thrtrna	L-Threonyl-tRNA(Thr)	c
thym	Thymine	e, c
thymd	Thymidine	e, c
tiC102eACP	trans-isodec-2-enoyl-[acyl-carrier protein]	c
tiC112eACP	trans-isoundec-2-enoyl-[acyl-carrier protein]	c
tiC122eACP	trans-isododec-2-enoyl-[acyl-carrier protein]	c
tiC132eACP	trans-isotridec-2-enoyl-[acyl-carrier protein]	c
tiC142eACP	trans-isoetradec-2-enoyl-[acyl-carrier protein]	c
tiC152eACP	trans-isopentadec-2-enoyl-[acyl-carrier protein]	c
tiC162eACP	trans-isohexadec-2-enoyl-[acyl-carrier protein]	c
tiC172eACP	trans-isoheptadec-2-enoyl-[acyl-carrier protein]	c
tiC182eACP	trans-isooctadec-2-enoyl-[acyl-carrier protein]	c
tiC62eACP	trans-isohex-2-enoyl-[acyl-carrier protein]	c
tiC72eACP	trans-isohep-2-enoyl-[acyl-carrier protein]	c
tiC82eACP	trans-isooct-2-enoyl-[acyl-carrier protein]	c
tiC92eACP	trans-isonon-2-enoyl-[acyl-carrier protein]	c
tmrs2eACP	trans-Tetradec-2-enoyl-[acyl-carrier protein]	c
tnf	mouse TNF-alpha, mouse TNF-alpha (external)	c, e
tnon2eACP	trans-non-2-enoyl-[acyl-carrier protein]	c
toct2eACP	trans-Oct-2-enoyl-[acyl-carrier protein]	c
toct2eACPredQ	trans-Oct-2-enoyl-[acyl-carrier protein]	c
toctd2eACP	trans-octadec-2-enoyl-[acyl-carrier protein]	c
tpalm2eACP	trans-Hexadec-2-enoyl-[acyl-carrier protein]	c
tptdca2eACP	trans-pentadec-2-enoyl-[acyl-carrier protein]	c
tptn2eACP	trans-pent-2-enoyl-[acyl-carrier protein]	c
trdox	Oxidized thioredoxin	c
trdrd	Reduced thioredoxin	c
tre	Trehalose	c, e
tre6p	alpha,alpha'-Trehalose 6-phosphate	c
tridcaACP	Tridecanoyl-ACP (n-C13:0ACP)	c
trnaala	tRNA(Ala)	c
trnaarg	tRNA(Arg)	c
trnaasn	tRNA(Asn)	c
trnaasp	tRNA(Asp)	c
trnacys	tRNA(Cys)	c
trnagln	tRNA(Gln)	c
trnaglu	tRNA (Glu)	c
trnagly	tRNA(Gly)	c
trnahis	tRNA(His)	c
trnaile	tRNA(Ile)	c
trnaleu	tRNA(Leu)	c
trnalys	tRNA(Lys)	c
trnamet	tRNA(Met)	c
trnaphe	tRNA(Phe)	c
trnapro	tRNA(Pro)	c
trnaser	tRNA(Ser)	c
trnathr	tRNA(Thr)	c
trnatrp	tRNA(Trp)	c
trnatyr	tRNA(Tyr)	c
trnaval	tRNA(Val)	c
trp_DASH_L	L-Tryptophan	c, e
trptrna	L-Tryptophanyl-tRNA(Trp)	c
ttdca	tetradecanoate (n-C14:0)	c
ttdcap	Tetradecanoyl-phosphate (n-C14:0)	c
ttdcea	tetradecenoate (n-C14:1)	c
ttdceap	Tetradecanoyl-phosphate (n-C14:1)	c
ttridca2eACP	trans-tridec-2-enoyl-[acyl-carrier protein]	c
tundca2eACP	trans-undec-2-enoyl-[acyl-carrier protein]	c
tungs	tungstate	c, e
tyr_DASH_L	L-Tyrosine	c, e
tyrtrna	L-Tyrosyl-tRNA(Tyr)	c
uaagmda	Undecaprenyl-diphospho-N-acetylmuramoyl-(N-acetylglucosamine)-L-ala-D-glu-meso-2,6-diaminopimeloyl-D-ala-D-ala	c
uaccg	UDP-N-acetyl-3-O-(1-carboxyvinyl)-D-glucosamine	c
uacgam	UDP-N-acetyl-D-glucosamine	c
uacmam	UDP-N-acetyl-D-mannosamine	c
uacmamu	UDP-N-acetyl-D-mannosaminouronate	c
uagmda	Undecaprenyl-diphospho-N-acetylmuramoyl-L-alanyl-D-glutamyl-meso-2,6-diaminopimeloyl-D-alanyl-D-alanine	c
uama	UDP-N-acetylmuramoyl-L-alanine	c
uamag	UDP-N-acetylmuramoyl-L-alanyl-D-glutamate	c
uamr	UDP-N-acetylmuramate	c
udcpdp	Undecaprenyl diphosphate	c
udcpp	Undecaprenyl phosphate	c
udp	UDP	c
udpg	UDPglucose	c
udpgal	UDPgalactose	c
udpglcur	UDP-D-glucuronate	c
ugmd	UDP-N-acetylmuramoyl-L-alanyl-D-gamma-glutamyl-meso-2,6-diaminopimelate	c
ugmda	UDP-N-acetylmuramoyl-L-alanyl-D-glutamyl-meso-2,6-diaminopimeloyl-D-alanyl-D-alanine	c
um4p	UDP-N-acetylmuramoyl-L-alanyl-D-gamma-glutamyl-meso-2,6-diaminopimelate-D-alanine	c
ump	UMP	c, e
undcaACP	Undecanoyl-ACP (n-C11:0ACP)	c
up	2-undecylpyrrole	c
upn	2-undecyl-4-pyrrolinone	c
uppg3	Uroporphyrinogen III	c
ura	Uracil	c, e
urate	Urate	c
urcan	Urocanate	c
urdglyc	(-)-Ureidoglycolate	c
urea	Urea	c, e
uri	Uridine	c, e
utp	UTP	c
val_DASH_L	L-Valine	c, e
valtrna	L-Valyl-tRNA(Val)	c
vanlt	Vanillate	c, e
wco	tungsten binding cofactor	c
xan	Xanthine	e, c
xmp	Xanthosine 5'-phosphate	e, c
xtp	XTP	c
xtsn	Xanthosine	e, c
xu5p_DASH_D	D-Xylulose 5-phosphate	c
xu5p_DASH_L	L-Xylulose 5-phosphate	c
xyl_DASH_D	D-Xylose	c, e
xylt	Xylitol	c, e
xylu_DASH_D	D-Xylulose	c
xylu_DASH_L	L-Xylulose	c
zn2	Zinc	c, e

## Sheet: reactions
abbreviation	name	equation	reversible	compartment	lowbnd	uppbnd	obj_coef	rule	subsystem
ACTS1	Malonyl-CoA-ACP transacylase (actinorhodin ACP)	[c] : ACPact + malcoa <==> coa + malACPact	Reversible	c	-1000	1000	0	SCO5089	Actinorhodin Biosynthesis
ACTS10	actIII ketoacyl reductase	[c] : actint1ACPact + nadph + h --> actint2ACPact + nadp	Irreversible	c	0	1000	0	SCO5086	Actinorhodin Biosynthesis
ACTS11	actVII aromatase	[c] : actint2ACPact --> actint3ACPact + (2) h2o	Irreversible	c	0	1000	0	SCO5090	Actinorhodin Biosynthesis
ACTS12	actIV cyclase	[c] : actint3ACPact --> h2o + actint4ACPact	Irreversible	c	0	1000	0	SCO5091	Actinorhodin Biosynthesis
ACTS13	hydroxylacyl-CoA dehydrogenase	[c] : nadph + h + actint4ACPact --> nadp + actint5ACPact	Irreversible	c	0	1000	0	SCO5072	Actinorhodin Biosynthesis
ACTS14	actVI dehydratase	[c] : actint5ACPact --> h2o + dnpaACPact	Irreversible	c	0	1000	0	(SCO5071 or SCO5072 or SCO5074)	Actinorhodin Biosynthesis
ACTS15	actVI oxidoreductase	[c] : nadph + h + dnpaACPact --> nadp + ddhkACPact	Irreversible	c	0	1000	0	(SCO5023 or SCO5075)	Actinorhodin Biosynthesis
ACTS16	actVA-5/actVB monooxygenase	[c] : ddhkACPact + o2 --> h2o + dhkACPact	Irreversible	c	0	1000	0	((SCO5080 and SCO5092) or SCO5081)	Actinorhodin Biosynthesis
ACTS17	actVA-5/actVB monooxygenase 2	[c] : h + o2 + dhkACPact + nadh --> h2o + hdhkACPact + nad	Irreversible	c	0	1000	0	(SCO5080 and SCO5092)	Actinorhodin Biosynthesis
ACTS18	hydroxylated dihydrokalafungin thioesterase	[c] : h2o + hdhkACPact --> ACPact + h + hdhk	Irreversible	c	0	1000	0		Actinorhodin Biosynthesis
ACTS19	hydroxylated dihydrokalafungin dimerization	[c] : nad + (2) hdhk --> h + nadh + ACT	Irreversible	c	0	1000	0		Actinorhodin Biosynthesis
ACTS2	polyketide chain elongation 1	[c] : malACPact + h + accoa --> coa + actACPact + co2	Irreversible	c	0	1000	0	(SCO5087 and SCO5088)	Actinorhodin Biosynthesis
ACTS3	polyketide chain elongation 2	[c] : malcoa + h + actACPact --> coa + co2 + pk6ACPact	Irreversible	c	0	1000	0	(SCO5087 and SCO5088)	Actinorhodin Biosynthesis
ACTS4	polyketide chain elongation 3	[c] : malcoa + h + pk6ACPact --> coa + co2 + pk8ACPact	Irreversible	c	0	1000	0	(SCO5087 and SCO5088)	Actinorhodin Biosynthesis
ACTS5	polyketide chain elongation 4	[c] : malcoa + h + pk8ACPact --> coa + co2 + pk10ACPact	Irreversible	c	0	1000	0	(SCO5087 and SCO5088)	Actinorhodin Biosynthesis
ACTS6	polyketide chain elongation 5	[c] : malcoa + h + pk10ACPact --> coa + co2 + pk12ACPact	Irreversible	c	0	1000	0	(SCO5087 and SCO5088)	Actinorhodin Biosynthesis
ACTS7	polyketide chain elongation 6	[c] : malcoa + h + pk12ACPact --> coa + co2 + pk14ACPact	Irreversible	c	0	1000	0	(SCO5087 and SCO5088)	Actinorhodin Biosynthesis
ACTS8	polyketide chain elongation 7	[c] : malcoa + h + pk14ACPact --> coa + co2 + pk16ACPact	Irreversible	c	0	1000	0	(SCO5087 and SCO5088)	Actinorhodin Biosynthesis
ACTS9	actI cyclase	[c] : pk16ACPact --> actint1ACPact	Irreversible	c	0	1000	0	(SCO5087 and SCO5088)	Actinorhodin Biosynthesis
ALAD_L	L-alanine dehydrogenase	[c] : h2o + nad + ala_DASH_L --> h + nadh + nh4 + pyr	Irreversible	c	0	1000	0	SCO1773	Alanine and Aspartate Metabolism
ALAR	alanine racemase	[c] : ala_DASH_L <==> ala_DASH_D	Reversible	c	-1000	1000	0	SCO4745	Alanine and Aspartate Metabolism
ALATA_L	L-alanine transaminase	[c] : ala_DASH_L + akg <==> pyr + glu_DASH_L	Reversible	c	-1000	1000	0	(SCO4984 or SCO6222)	Alanine and Aspartate Metabolism
APAT2r	3-Aminopropanoate:2-oxoglutarate aminotransferase	[c] : akg + ala_DASH_B <==> glu_DASH_L + msa	Reversible	c	-1000	1000	0	(SCO5676 or SCO7034 or SCO3622)	Alanine and Aspartate Metabolism
ASNN	L-asparaginase	[c] : h2o + asn_DASH_L --> nh4 + asp_DASH_L	Irreversible	c	0	1000	0		Alanine and Aspartate Metabolism
ASNS1	asparagine synthase (glutamine-hydrolysing)	[c] : h2o + asp_DASH_L + atp + gln_DASH_L --> h + glu_DASH_L + asn_DASH_L + amp + ppi	Irreversible	c	0	1000	0	SCO0386	Alanine and Aspartate Metabolism
ASPO1	L-aspartate oxidase	[c] : h2o + o2 + asp_DASH_L --> nh4 + h2o2 + oaa	Irreversible	c	0	1000	0	SCO3382	Alanine and Aspartate Metabolism
ASPTA	aspartate transaminase	[c] : akg + asp_DASH_L <==> glu_DASH_L + oaa	Reversible	c	-1000	1000	0	(SCO4645 or SCO3658)	Alanine and Aspartate Metabolism
3OXCOAT	3-oxoadipyl-CoA thiolase	[c] : coa + oxadpcoa --> accoa + succoa	Irreversible	c	0	1000	0	(SCO6701 or SCO6967 or SCO3079 or SCO6731)	Alternate Carbon Metabolism
5DGLCNR	5-dehydro-D-gluconate reductase	[c] : nadph + h + 5dglcn <==> nadp + glcn	Reversible	c	-1000	1000	0	SCO1681	Alternate Carbon Metabolism
6PHBG	6-phospho-beta-glucosidase	[c] : h2o + salc6p --> 2hymeph + g6p	Irreversible	c	0	1000	0	(SCO2661 or SCO6670)	Alternate Carbon Metabolism
AAMYLe	alpha-amylase	[e] : 14glucan --> malthx	Irreversible	e	0	1000	0	SCO2226	Alternate Carbon Metabolism
ACM6PH	N-acetylmuramate 6-phosphate hydrolase	[c] : h2o + acmum6p --> acgam6p + lac_DASH_D	Irreversible	c	0	1000	0	SCO4307	Alternate Carbon Metabolism
ACS2	acetyl-CoA synthase (propionate)	[c] : coa + atp + ppa --> amp + ppi + ppcoa	Irreversible	c	0	1000	0	SCO3563	Alternate Carbon Metabolism
ADNUC	adenosine hydrolase	[c] : h2o + adn --> ade + rib_DASH_D	Irreversible	c	0	1000	0	SCO3779	Alternate Carbon Metabolism
AGDC	N-acetylglucosamine-6-phosphate deacetylase	[c] : h2o + acgam6p --> ac + gam6p	Irreversible	c	0	1000	0	SCO4284	Alternate Carbon Metabolism
ALCD19	alcohol dehydrogenase (glycerol)	[c] : h + nadh + glyald <==> nad + glyc	Reversible	c	-1000	1000	0	(SCO0199 or SCO0259 or SCO5262 or SCO7362)	Alternate Carbon Metabolism
ALCD19y	alcohol dehydrogenase (glycerol, NADP)	[c] : nadph + h + glyald <==> nadp + glyc	Reversible	c	-1000	1000	0	(SCO4945 or SCO4271)	Alternate Carbon Metabolism
ALDD1	aldehyde dehydrogenase (formaldehyde, NAD)	[c] : h2o + nad + fald --> (2) h + nadh + for	Irreversible	c	0	1000	0	SCO4055	Alternate Carbon Metabolism
ALDD19x	aldehyde dehydrogenase (phenylacetaldehyde, NAD)	[c] : h2o + nad + pacald --> (2) h + nadh + pac	Irreversible	c	0	1000	0	SCO1612	Alternate Carbon Metabolism
ALDD2x	aldehyde dehydrogenase (acetaldehyde, NAD)	[c] : h2o + nad + acald --> (2) h + nadh + ac	Irreversible	c	0	1000	0	(SCO1174 or SCO1706 or SCO3420 or SCO4913 or SCO5679)	Alternate Carbon Metabolism
ALLTAMH	allantoate amidohydrolase	[c] : (2) h + (2) h2o + alltt --> co2 + (2) nh4 + urdglyc	Irreversible	c	0	1000	0	SCO3072	Alternate Carbon Metabolism
AMALT1	Amylomaltase (maltotriose)	[c] : malt + malttr --> glc_DASH_D + maltttr	Irreversible	c	0	1000	0	SCO2649	Alternate Carbon Metabolism
AMALT2	Amylomaltase (maltotetraose)	[c] : malt + maltttr --> glc_DASH_D + maltpt	Irreversible	c	0	1000	0	SCO2649	Alternate Carbon Metabolism
AMALT3	Amylomaltase (maltopentaose)	[c] : malt + maltpt --> glc_DASH_D + malthx	Irreversible	c	0	1000	0	SCO2649	Alternate Carbon Metabolism
AMALT4	Amylomaltase (maltohexaose)	[c] : malt + malthx --> glc_DASH_D + malthp	Irreversible	c	0	1000	0	SCO2649	Alternate Carbon Metabolism
ARAI	L-arabinose isomerase	[c] : arab_DASH_L <==> rbl_DASH_L	Reversible	c	-1000	1000	0		Alternate Carbon Metabolism
BGLU	b-glucosidase (cellobiose)	[c] : h2o + celb --> (2) glc_DASH_D	Irreversible	c	0	1000	0	(SCO0293 or SCO0458 or SCO1059 or SCO2531 or SCO2798 or SCO5685 or SCO6597 or SCO6604 or SCO7031 or SCO7558)	Alternate Carbon Metabolism
CYTDH	Cytidine hydrolase	[c] : h2o + cytd --> rib_DASH_D + csn	Irreversible	c	0	1000	0	SCO3779	Alternate Carbon Metabolism
DABTD	D-arabinitol 4-dehydrogenase (NAD)	[c] : nad + abt_DASH_D --> h + nadh + xylu_DASH_D	Irreversible	c	0	1000	0		Alternate Carbon Metabolism
DCH	diacetylchitobiose hydrolase	[c] : h2o + chtbs --> (2) acgam	Irreversible	c	0	1000	0	(SCO2758 or SCO2786 or SCO2943 or SCO4860)	Alternate Carbon Metabolism
DDGLK	2-dehydro-3-deoxygluconokinase	[c] : atp + 2ddglcn --> h + 2ddg6p + adp	Irreversible	c	0	1000	0	(SCO0851)	Alternate Carbon Metabolism
DHACOAH	2,3-dehydroadipyl-CoA hydratase	[c] : h2o + 23dhacoa <==> 3hadpcoa	Reversible	c	-1000	1000	0	(SCO6732 or SCO4384)	Alternate Carbon Metabolism
DHAK	dihydroxyacetone kinase	[c] : atp + dha --> h + adp + dhap	Irreversible	c	0	1000	0	SCO0580	Alternate Carbon Metabolism
DHDGLCD	5-dehydro-4-deoxyglucarate dehydratase	[c] : h + 5dh4dglc --> h2o + co2 + 25dptn	Irreversible	c	0	1000	0	(SCO1895 or SCO2543)	Alternate Carbon Metabolism
DRBK	Deoxyribokinase	[c] : atp + drib --> h + adp + 2dr5p	Irreversible	c	0	1000	0	SCO2748	Alternate Carbon Metabolism
DRPA	deoxyribose-phosphate aldolase	[c] : 2dr5p --> acald + g3p	Irreversible	c	0	1000	0	SCO4914	Alternate Carbon Metabolism
DTARTD	D(-)-tartrate dehydratase	[c] : tartr_DASH_D --> h2o + oaa	Irreversible	c	0	1000	0	SCO5044	Alternate Carbon Metabolism
EPMGH	epimelibiose galactohydrolase	[c] : h2o + epm --> gal + man	Irreversible	c	0	1000	0	(SCO0274 or SCO0541)	Alternate Carbon Metabolism
FDH	formate dehydrogenase	[c] : nad + for --> nadh + co2	Irreversible	c	0	1000	0	SCO6561	Alternate Carbon Metabolism
FORCT	Formyl-CoA Transferase	[c] : forcoa + oxa <==> for + oxalcoa	Reversible	c	-1000	1000	0	SCO6583	Alternate Carbon Metabolism
FRUK	fructose-1-phosphate kinase	[c] : atp + f1p --> h + adp + fdp	Irreversible	c	0	1000	0	SCO3197	Alternate Carbon Metabolism
G3PD2	glycerol-3-phosphate dehydrogenase (NADP)	[c] : nadp + glyc3p <==> nadph + h + dhap	Reversible	c	-1000	1000	0	SCO5559	Alternate Carbon Metabolism
G6PDA	glucosamine-6-phosphate deaminase	[c] : h2o + gam6p --> nh4 + f6p	Irreversible	c	0	1000	0	SCO5236	Alternate Carbon Metabolism
GAL6PI	galactose-6-phosphate isomerase	[c] : dgal6p <==> tag6p_DASH_D	Reversible	c	-1000	1000	0	SCO5849	Alternate Carbon Metabolism
GALCTND	galactonate dehydratase	[c] : galctn_DASH_D --> h2o + 2dh3dgal	Irreversible	c	0	1000	0	(SCO2401 or SCO3475)	Alternate Carbon Metabolism
GALIGH	1-alpha-D-Galactosyl-myo-inositol galactohydrolase	[c] : h2o + 1Dgali --> gal + inost	Irreversible	c	0	1000	0	(SCO0274 or SCO0541)	Alternate Carbon Metabolism
GALKr	galactokinase	[c] : atp + gal <==> h + adp + gal1p	Reversible	c	-1000	1000	0	SCO3136	Alternate Carbon Metabolism
GALS3	a-galactosidase (melibiose)	[c] : h2o + melib --> glc_DASH_D + gal	Irreversible	c	0	1000	0	(SCO0274 or SCO0541)	Alternate Carbon Metabolism
GGLGH	galactosylglycerol galactohydrolase	[c] : h2o + ggl --> glyc + gal	Irreversible	c	0	1000	0	(SCO0274 or SCO0541)	Alternate Carbon Metabolism
GLCATr	D-glucose O-acetyltransferase	[c] : accoa + glc_DASH_D <==> coa + acglc_DASH_D	Reversible	c	-1000	1000	0	SCO7519	Alternate Carbon Metabolism
GLCRAL	5-dehydro-4-deoxyglucarate aldolase	[c] : 5dh4dglc --> pyr + 2h3oppan	Irreversible	c	0	1000	0		Alternate Carbon Metabolism
GLCRD	glucarate dehydratase	[c] : glcr --> h2o + 5dh4dglc	Irreversible	c	0	1000	0	SCO2542	Alternate Carbon Metabolism
GLYALDDr	D-Glyceraldehyde dehydrogenase	[c] : h2o + nad + glyald <==> (2) h + nadh + glyc_DASH_R	Reversible	c	-1000	1000	0	(SCO1174 or SCO1706 or SCO3420 or SCO4913 or SCO5679)	Alternate Carbon Metabolism
GLYCDx	Glycerol dehydrogenase	[c] : nad + glyc --> h + nadh + dha	Irreversible	c	0	1000	0	SCO6754	Alternate Carbon Metabolism
GLYCTO1	Glycolate oxidase	[c] : o2 + glyclt --> h2o2 + glx	Irreversible	c	0	1000	0	SCO2925	Alternate Carbon Metabolism
GLYCTO3	Glycolate oxidase	[c] : glyclt + mqn9 --> glx + mql9	Irreversible	c	0	1000	0	SCO2925	Alternate Carbon Metabolism
GLYK	glycerol kinase	[c] : atp + glyc --> h + adp + glyc3p	Irreversible	c	0	1000	0	(SCO0509 or SCO1660 or SCO7004)	Alternate Carbon Metabolism
GNK	gluconokinase	[c] : atp + glcn --> h + adp + 6pgc	Irreversible	c	0	1000	0	SCO1679	Alternate Carbon Metabolism
HADPCOADH3	3-hydroxyadipyl-CoA dehydrogenase (NAD+)	[c] : nad + 3hadpcoa <==> h + nadh + oxadpcoa	Reversible	c	-1000	1000	0	(SCO1591 or SCO3834 or SCO5385)	Alternate Carbon Metabolism
HEX4	hexokinase (D-mannose:ATP)	[c] : atp + man --> h + adp + man6p	Irreversible	c	0	1000	0		Alternate Carbon Metabolism
HEX7	hexokinase (D-fructose:ATP)	[c] : atp + fru --> h + adp + f6p	Irreversible	c	0	1000	0	SCO1957	Alternate Carbon Metabolism
HPYRI	hydroxypyruvate isomerase	[c] : hpyr <==> 2h3oppan	Reversible	c	-1000	1000	0	SCO6206	Alternate Carbon Metabolism
IDOND	L-idonate 5-dehydrogenase	[c] : h + nadh + 5dglcn <==> nad + idon_DASH_L	Reversible	c	-1000	1000	0	SCO1682	Alternate Carbon Metabolism
IDOND2	L-idonate 5-dehydrogenase (NADP)	[c] : nadph + h + 5dglcn --> nadp + idon_DASH_L	Irreversible	c	0	1000	0	SCO1682	Alternate Carbon Metabolism
LACZ	b-galactosidase	[c] : h2o + lcts --> glc_DASH_D + gal	Irreversible	c	0	1000	0	(SCO0766 or SCO5689 or SCO6347 or SCO6457 or SCO7407)	Alternate Carbon Metabolism
LYXI	Lyxose isomerase	[c] : lyx_DASH_L --> xylu_DASH_L	Irreversible	c	0	1000	0	SCO0812	Alternate Carbon Metabolism
MALT	alpha-glucosidase	[c] : h2o + malt --> (2) glc_DASH_D	Irreversible	c	0	1000	0	(SCO1394 or SCO2228 or SCO3780 or SCO7010)	Alternate Carbon Metabolism
MALTATr	maltose O-acetyltransferase	[c] : accoa + malt <==> coa + acmalt	Reversible	c	-1000	1000	0	SCO7519	Alternate Carbon Metabolism
MAN6PI	mannose-6-phosphate isomerase	[c] : man6p <==> f6p	Reversible	c	-1000	1000	0	SCO3025	Alternate Carbon Metabolism
MELTGH	melibiitol galactohydrolase	[c] : h2o + melt --> gal + sbt_DASH_D	Irreversible	c	0	1000	0	(SCO0274 or SCO0541)	Alternate Carbon Metabolism
MLTG1	Maltodextrin glucosidase (maltotriose)	[c] : h2o + malttr --> malt + glc_DASH_D	Irreversible	c	0	1000	0	(SCO1394 or SCO2228 or SCO3780 or SCO7010)	Alternate Carbon Metabolism
MLTG1e	Maltodextrin glucosidase (maltotriose)	[e] : h2o + malttr --> glc_DASH_D + malt	Irreversible	e	0	1000	0	(SCO7019 or SCO7020)	Alternate Carbon Metabolism
MLTG2	Maltodextrin glucosidase (maltotetraose)	[c] : h2o + maltttr --> malttr + glc_DASH_D	Irreversible	c	0	1000	0	(SCO1394 or SCO2228 or SCO3780 or SCO7010)	Alternate Carbon Metabolism
MLTG2e	Maltodextrin glucosidase (maltotetraose)	[e] : h2o + maltttr --> malttr + glc_DASH_D	Irreversible	e	0	1000	0	(SCO7019 or SCO7020)	Alternate Carbon Metabolism
MLTG3	Maltodextrin glucosidase (maltopentaose)	[c] : h2o + maltpt --> glc_DASH_D + maltttr	Irreversible	c	0	1000	0	(SCO1394 or SCO2228 or SCO3780 or SCO7010)	Alternate Carbon Metabolism
MLTG3e	Maltodextrin glucosidase (maltopentaose)	[e] : h2o + maltpt --> glc_DASH_D + maltttr	Irreversible	e	0	1000	0	(SCO7019 or SCO7020)	Alternate Carbon Metabolism
MLTG4	Maltodextrin glucosidase (maltohexaose)	[c] : h2o + malthx --> glc_DASH_D + maltpt	Irreversible	c	0	1000	0	(SCO1394 or SCO2228 or SCO3780 or SCO7010)	Alternate Carbon Metabolism
MLTG4e	Maltodextrin glucosidase (maltohexaose)	[e] : malthx + h2o --> glc_DASH_D + maltpt	Irreversible	e	0	1000	0	(SCO7019 or SCO7020)	Alternate Carbon Metabolism
MLTG5	Maltodextrin glucosidase (maltoheptaose)	[c] : h2o + malthp --> glc_DASH_D + malthx	Irreversible	c	0	1000	0	(SCO1394 or SCO2228 or SCO3780 or SCO7010)	Alternate Carbon Metabolism
MLTG5e	Maltodextrin glucosidase (maltoheptaose)	[e] : h2o + malthp --> malthx + glc_DASH_D	Irreversible	e	0	1000	0	(SCO7019 or SCO7020)	Alternate Carbon Metabolism
MLTP1	Maltodextrin phosphorylase (maltopentaose)	[c] : maltpt + pi <==> maltttr + g1p	Reversible	c	-1000	1000	0	SCO5444	Alternate Carbon Metabolism
MLTP2	Maltodextrin phosphorylase (maltohexaose)	[c] : malthx + pi <==> maltpt + g1p	Reversible	c	-1000	1000	0	SCO5444	Alternate Carbon Metabolism
MLTP3	Maltodextrin phosphorylase (maltoheptaose)	[c] : malthp + pi <==> malthx + g1p	Reversible	c	-1000	1000	0	SCO5444	Alternate Carbon Metabolism
MNLD	mannitol 2-dehydrogenase	[c] : nad + mnl --> h + nadh + fru	Irreversible	c	0	1000	0		Alternate Carbon Metabolism
MTI	maltose trehalose isomerase	[c] : tre <==> malt	Reversible	c	-1000	1000	0	(SCO5442 or SCO7334)	Alternate Carbon Metabolism
OXCDC	Oxalyl-CoA decarboxylase	[c] : h + oxalcoa --> co2 + forcoa	Irreversible	c	0	1000	0	SCO6584	Alternate Carbon Metabolism
OXDHCOAT	3-oxo-5,6-dehydrosuberyl-CoA thiolase	[c] : coa + 3oxdhscoa --> accoa + 23dhacoa	Irreversible	c	0	1000	0	(SCO5144 and (SCO6701 or SCO6967 or SCO3079 or SCO6731))	Alternate Carbon Metabolism
PACCOAE	ring 1,2-phenylacetyl-CoA epoxidase (NADPH)	[c] : nadph + h + o2 + phaccoa --> nadp + h2o + rephaccoa	Irreversible	c	0	1000	0	(SCO7471 and SCO7472 and SCO7473 and SCO7474 and SCO7475)	Alternate Carbon Metabolism
PACCOAL	phenylacetate-CoA ligase	[c] : coa + atp + pac --> amp + ppi + phaccoa	Irreversible	c	0	1000	0	SCO7469	Alternate Carbon Metabolism
PACCOATE	phenylacetyl-CoA thioesterase	[c] : h2o + phaccoa --> coa + h + pac	Irreversible	c	0	1000	0	SCO7470	Alternate Carbon Metabolism
PFK_2	Phosphofructokinase	[c] : atp + tag6p_DASH_D --> h + adp + tagdp_DASH_D	Irreversible	c	0	1000	0	(SCO5426 or SCO2119 or SCO1214)	Alternate Carbon Metabolism
PGMT	phosphoglucomutase	[c] : g1p <==> g6p	Reversible	c	-1000	1000	0	SCO7443	Alternate Carbon Metabolism
PMANM	phosphomannomutase	[c] : man1p <==> man6p	Reversible	c	-1000	1000	0	(SCO3028 or SCO4916 or SCO1388)	Alternate Carbon Metabolism
PPAKr	Propionate kinase	[c] : adp + ppap <==> atp + ppa	Reversible	c	-1000	1000	0	SCO5424	Alternate Carbon Metabolism
PPM	phosphopentomutase	[c] : r1p <==> r5p	Reversible	c	-1000	1000	0	SCO7443	Alternate Carbon Metabolism
PPM2	phosphopentomutase 2 (deoxyribose)	[c] : 2dr1p <==> 2dr5p	Reversible	c	-1000	1000	0	SCO7443	Alternate Carbon Metabolism
PTA2	Phosphate acetyltransferase	[c] : ppcoa + pi --> coa + ppap	Irreversible	c	0	1000	0	SCO5425	Alternate Carbon Metabolism
RAFGH	raffinose galactohydrolase	[c] : h2o + raffin --> gal + sucr	Irreversible	c	0	1000	0	(SCO0274 or SCO0541)	Alternate Carbon Metabolism
RBK	ribokinase	[c] : atp + rib_DASH_D --> h + adp + r5p	Irreversible	c	0	1000	0	SCO2748	Alternate Carbon Metabolism
RBK_L1	L-ribulokinase (L-ribulose)	[c] : atp + rbl_DASH_L --> h + adp + ru5p_DASH_L	Irreversible	c	0	1000	0		Alternate Carbon Metabolism
RBP4E	L-ribulose-phosphate 4-epimerase	[c] : ru5p_DASH_L <==> xu5p_DASH_D	Reversible	c	-1000	1000	0		Alternate Carbon Metabolism
REPHACCOAI	ring 1,2-epoxyphenylacetyl-CoA isomerase (oxepin-CoA forming)	[c] : rephaccoa <==> 2oxpaccoa	Reversible	c	-1000	1000	0	SCO5144	Alternate Carbon Metabolism
RMI	L-rhamnose isomerase	[c] : rmn <==> rml	Reversible	c	-1000	1000	0		Alternate Carbon Metabolism
RMK	rhamnulokinase	[c] : atp + rml --> h + adp + rml1p	Irreversible	c	0	1000	0	SCO0814	Alternate Carbon Metabolism
RMPA	Rhamnulose-1-phosphate aldolase	[c] : rml1p <==> dhap + lald_DASH_L	Reversible	c	-1000	1000	0		Alternate Carbon Metabolism
SBTO	D-sorbitol oxidase	[c] : o2 + sbt_DASH_D --> h2o2 + fru	Irreversible	c	0	1000	0	SCO6147	Alternate Carbon Metabolism
SUCR	sucrose hydrolyzing enzyme	[c] : h2o + sucr --> glc_DASH_D + fru	Irreversible	c	0	1000	0	(SCO1394 or SCO2228 or SCO3780 or SCO7010)	Alternate Carbon Metabolism
TAUDO	Taurine dioxygenase	[c] : o2 + akg + taur --> h + co2 + aacald + so3 + succ	Irreversible	c	0	1000	0	(SCO7507 or SCO7357)	Alternate Carbon Metabolism
TGBPA	Tagatose-bisphosphate aldolase	[c] : tagdp_DASH_D <==> dhap + g3p	Reversible	c	-1000	1000	0	(SCO5848 and SCO5852)	Alternate Carbon Metabolism
TRE6PP	trehalose-phosphatase	[c] : h2o + tre6p --> pi + tre	Irreversible	c	0	1000	0	SCO4288	Alternate Carbon Metabolism
TRE6PS	alpha,alpha-trehalose-phosphate synthase (UDP-forming)	[c] : g6p + udpg --> h + tre6p + udp	Irreversible	c	0	1000	0	SCO4290	Alternate Carbon Metabolism
TRSARr	tartronate semialdehyde reductase	[c] : h + nadh + 2h3oppan <==> nad + glyc_DASH_R	Reversible	c	-1000	1000	0	SCO6205	Alternate Carbon Metabolism
UDPG4E	UDPglucose 4-epimerase	[c] : udpg <==> udpgal	Reversible	c	-1000	1000	0	(SCO2988 or SCO3137 or SCO3326 or SCO3739)	Alternate Carbon Metabolism
UGLT	UDPglucose--hexose-1-phosphate uridylyltransferase	[c] : gal1p + udpg <==> g1p + udpgal	Reversible	c	-1000	1000	0	SCO3138	Alternate Carbon Metabolism
URIH	Uridine hydrolase	[c] : h2o + uri --> rib_DASH_D + ura	Irreversible	c	0	1000	0	SCO3779	Alternate Carbon Metabolism
X5PL3E	L-xylulose 5-phosphate 3-epimerase	[c] : xu5p_DASH_L --> ru5p_DASH_L	Irreversible	c	0	1000	0		Alternate Carbon Metabolism
XYLI1	xylose isomerase	[c] : xyl_DASH_D <==> xylu_DASH_D	Reversible	c	-1000	1000	0	SCO1169	Alternate Carbon Metabolism
XYLI2	xylose isomerase	[c] : glc_DASH_D <==> fru	Reversible	c	-1000	1000	0	SCO1169	Alternate Carbon Metabolism
XYLK	xylulokinase	[c] : atp + xylu_DASH_D --> h + adp + xu5p_DASH_D	Irreversible	c	0	1000	0	(SCO1170 or SCO2462)	Alternate Carbon Metabolism
XYLK2	L-xylulokinase	[c] : atp + xylu_DASH_L --> h + adp + xu5p_DASH_L	Irreversible	c	0	1000	0		Alternate Carbon Metabolism
XYLTO	xylitol oxidase	[c] : o2 + xylt --> h2o2 + xylu_DASH_D	Irreversible	c	0	1000	0	SCO6147	Alternate Carbon Metabolism
ICL	Isocitrate lyase	[c] : icit --> glx + succ	Irreversible	c	0	0	0	SCO0982	Anaplerotic Reactions
MALS	malate synthase	[c] : h2o + accoa + glx --> coa + h + mal_DASH_L	Irreversible	c	0	1000	0	(SCO0983 or SCO6243)	Anaplerotic Reactions
ME1	malic enzyme (NAD)	[c] : nad + mal_DASH_L --> nadh + co2 + pyr	Irreversible	c	0	1000	0	SCO2951	Anaplerotic Reactions
ME2	malic enzyme (NADP)	[c] : nadp + mal_DASH_L --> nadph + co2 + pyr	Irreversible	c	0	1000	0	SCO5261	Anaplerotic Reactions
PEPCK	phosphoenolpyruvate carboxykinase (GTP)	[c] : oaa + gtp --> co2 + gdp + pep	Irreversible	c	0	1000	0	SCO4979	Anaplerotic Reactions
PPA	inorganic diphosphatase	[c] : h2o + ppi --> h + (2) pi	Irreversible	c	0	1000	0	SCO3409	Anaplerotic Reactions
PPA_1	inorganic diphosphatase (one proton translocation)	h2o[c] + ppi[c] --> (2) pi[c] + h[e]	Irreversible	c, e	0	1000	0	SCO3547	Anaplerotic Reactions
PPC	phosphoenolpyruvate carboxylase	[c] : h2o + co2 + pep --> h + oaa + pi	Irreversible	c	0	1000	0	SCO3127	Anaplerotic Reactions
4HGLSD	L-4-hydroxyglutamate semialdehyde dehydrogenase	[c] : h2o + nad + 4hglusa --> (2) h + nadh + e4hglu	Irreversible	c	0	1000	0	SCO5520	Arginine and Proline Metabolism
ABTA	4-aminobutyrate transaminase	[c] : akg + 4abut --> glu_DASH_L + sucsal	Irreversible	c	0	1000	0	(SCO5676 or SCO7034)	Arginine and Proline Metabolism
ABUTD	Aminobutyraldehyde dehydrogenase	[c] : h2o + nad + 4abutn --> (2) h + nadh + 4abut	Irreversible	c	0	1000	0	(SCO5657 or SCO5666)	Arginine and Proline Metabolism
ACGK	acetylglutamate kinase	[c] : atp + acglu --> adp + acg5p	Irreversible	c	0	1000	0	SCO1578	Arginine and Proline Metabolism
ACGS	N-acetylglutamate synthase	[c] : accoa + glu_DASH_L --> coa + h + acglu	Irreversible	c	0	1000	0	(SCO1579 or SCO3376)	Arginine and Proline Metabolism
ACOTA	acetylornithine transaminase	[c] : akg + acorn <==> glu_DASH_L + acg5sa	Reversible	c	-1000	1000	0	SCO1577	Arginine and Proline Metabolism
ADMDC	adenosylmethionine decarboxylase	[c] : h + amet --> co2 + ametam	Irreversible	c	0	1000	0		Arginine and Proline Metabolism
AGMD	agmatine deiminase	[c] : h2o + agm --> nh4 + cptrc	Irreversible	c	0	1000	0	SCO5527	Arginine and Proline Metabolism
AGMT	agmatinase	[c] : h2o + agm --> ptrc + urea	Irreversible	c	0	1000	0	SCO2770	Arginine and Proline Metabolism
AGPR	N-acetyl-g-glutamyl-phosphate reductase	[c] : nadp + pi + acg5sa <==> nadph + h + acg5p	Reversible	c	-1000	1000	0	SCO1580	Arginine and Proline Metabolism
AMPTASEPG	aminopeptidase (pro-gly)	[c] : h2o + progly --> gly + pro_DASH_L	Irreversible	c	0	1000	0	(SCO2018 or SCO2635 or SCO2643)	Arginine and Proline Metabolism
APCS	aminopropylcadaverine synthase	[c] : ametam + 15dap --> h + 5mta + na15dap	Irreversible	c	0	1000	0	(SCO3655 or SCO2455)	Arginine and Proline Metabolism
ARGD	Arginine Deiminase	[c] : h2o + arg_DASH_L --> nh4 + citr_DASH_L	Irreversible	c	0	1000	0	(SCO0613 or SCO5975)	Arginine and Proline Metabolism
ARGSL	argininosuccinate lyase	[c] : argsuc <==> arg_DASH_L + fum	Reversible	c	-1000	1000	0	SCO1570	Arginine and Proline Metabolism
ARGSS	argininosuccinate synthase	[c] : asp_DASH_L + atp + citr_DASH_L --> h + amp + ppi + argsuc	Irreversible	c	0	1000	0	SCO7036	Arginine and Proline Metabolism
CBPS	carbamoyl-phosphate synthase (glutamine-hydrolysing)	[c] : h2o + (2) atp + gln_DASH_L + hco3 --> (2) h + glu_DASH_L + (2) adp + pi + cbp	Irreversible	c	0	1000	0	(SCO1483 and SCO1484)	Arginine and Proline Metabolism
CPTRCA	N-carbamoylputrescine amidase	[c] : (2) h + h2o + cptrc --> co2 + nh4 + ptrc	Irreversible	c	0	1000	0	SCO6414	Arginine and Proline Metabolism
DDPGA	2-dehydro-3-deoxy-phosphogluconate aldolase	[c] : 4h2oglt <==> pyr + glx	Reversible	c	-1000	1000	0	(SCO0852 or SCO2298 or SCO3495)	Arginine and Proline Metabolism
EHGLAT	L-erythro-4-Hydroxyglutamate:2-oxoglutarate aminotransferase	[c] : akg + e4hglu --> glu_DASH_L + 4h2oglt	Irreversible	c	0	1000	0	(SCO4645 or SCO3658)	Arginine and Proline Metabolism
G5SADs	L-glutamate 5-semialdehyde dehydratase (spontaneous)	[c] : glu5sa --> h + h2o + 1pyr5c	Irreversible	c	0	1000	0	s0001	Arginine and Proline Metabolism
G5SD	glutamate-5-semialdehyde dehydrogenase	[c] : nadph + h + glu5p --> nadp + pi + glu5sa	Irreversible	c	0	1000	0	SCO2585	Arginine and Proline Metabolism
GLU5K	glutamate 5-kinase	[c] : glu_DASH_L + atp --> adp + glu5p	Irreversible	c	0	1000	0	SCO2587	Arginine and Proline Metabolism
HPROb	L-hydroxyproline reductase (NADP)	[c] : nadph + (2) h + 1p3h5c --> nadp + 4hpro_DASH_LT	Irreversible	c	0	1000	0	SCO3337	Arginine and Proline Metabolism
MTAN	methylthioadenosine nucleosidase	[c] : h2o + 5mta --> ade + 5mtr	Irreversible	c	0	1000	0	SCO5431	Arginine and Proline Metabolism
OCBTi	ornithine carbamoyltransferase (irreversible)	[c] : cbp + orn --> h + pi + citr_DASH_L	Irreversible	c	0	1000	0	SCO5976	Arginine and Proline Metabolism
ORNDC	Ornithine Decarboxylase	[c] : h + orn --> co2 + ptrc	Irreversible	c	0	1000	0	SCO6035	Arginine and Proline Metabolism
ORNTA	ornithine transaminase	[c] : akg + orn --> glu_DASH_L + glu5sa	Irreversible	c	0	1000	0	SCO1223	Arginine and Proline Metabolism
ORNTAC	ornithine transacetylase	[c] : glu_DASH_L + acorn <==> acglu + orn	Reversible	c	-1000	1000	0	SCO1579	Arginine and Proline Metabolism
P5CD	1-pyrroline-5-carboxylate dehydrogenase	[c] : (2) h2o + nad + 1pyr5c --> h + nadh + glu_DASH_L	Irreversible	c	0	1000	0	SCO5520	Arginine and Proline Metabolism
P5CR	pyrroline-5-carboxylate reductase	[c] : nadph + (2) h + 1pyr5c --> nadp + pro_DASH_L	Irreversible	c	0	1000	0	SCO3337	Arginine and Proline Metabolism
PHCD	L-1-pyrroline-3-hydroxy-5-carboxylate dehydrogenase	[c] : (2) h2o + nad + 1p3h5c --> h + nadh + e4hglu	Irreversible	c	0	1000	0	SCO5520	Arginine and Proline Metabolism
PHCHGS	L-1-Pyrroline-3-hydroxy-5-carboxylate spontaneous conversion to L-4-Hydroxyglutamate semialdehyde	[c] : h + h2o + 1p3h5c <==> 4hglusa	Reversible	c	-1000	1000	0	s0001	Arginine and Proline Metabolism
PROD2	Proline dehydrogenase	[c] : pro_DASH_L + fad --> h + 1pyr5c + fadh2	Irreversible	c	0	1000	0		Arginine and Proline Metabolism
PTRCTA	Putrescine Transaminase	[c] : akg + ptrc --> glu_DASH_L + 4abutn	Irreversible	c	0	1000	0	SCO1284	Arginine and Proline Metabolism
PUTA3	L-Glutamate 5-semialdehyde:NAD+ oxidoreductase	[c] : h2o + nad + glu5sa --> (2) h + nadh + glu_DASH_L	Irreversible	c	0	1000	0	SCO5520	Arginine and Proline Metabolism
SSALy	succinate-semialdehyde dehydrogenase (NADP)	[c] : nadp + h2o + sucsal --> nadph + (2) h + succ	Irreversible	c	0	1000	0	(SCO1204 or SCO4780 or SCO7035)	Arginine and Proline Metabolism
UREA	urease	[c] : (2) h + h2o + urea --> co2 + (2) nh4	Irreversible	c	0	1000	0	((SCO1234 and SCO1235 and SCO1236) or (SCO5525 and SCO5526))	Arginine and Proline Metabolism
3OADPCOAT	3-oxoadipate CoA-transferase	[c] : succoa + 3oxoadp --> oxadpcoa + succ	Irreversible	c	0	1000	0	(SCO6702 and SCO6703)	Benzoate Metabolism
4CMLCL	4-carboxymuconolactone decarboxylase	[c] : h + 4cml --> co2 + 5odhf2a	Irreversible	c	0	1000	0	(SCO6339 or SCO6697)	Benzoate Metabolism
MUCCY	3-carboxy-cis,cis-muconate cycloisomerase	[c] : h + CCbuttc --> 4cml	Irreversible	c	0	1000	0	SCO6698	Benzoate Metabolism
OXOAEL	3-oxoadipate enol-lactone hydrolase	[c] : h2o + 5odhf2a --> h + 3oxoadp	Irreversible	c	0	1000	0	(SCO6339 or SCO6697)	Benzoate Metabolism
PCADYOX	protocatechuate 3,4-dioxygenase	[c] : o2 + 34dhbz --> (2) h + CCbuttc	Irreversible	c	0	1000	0	(SCO6699 and SCO6700)	Benzoate Metabolism
VNTDM	vanillate:oxygen oxidoreductase (demethylating)	[c] : h + o2 + nadh + vanlt --> h2o + nad + fald + 34dhbz	Irreversible	c	0	1000	0	SCO6680	Benzoate Metabolism
AACOATi	Acetoacetyl-CoA:acetate CoA-transferase	[c] : coa + atp + acac --> amp + ppi + aacoa	Irreversible	c	0	1000	0	SCO1393	Butanoate Metabolism
BDH	(R)-3-Hydroxybutanoate:NAD+ oxidoreductase	[c] : nad + bhb <==> h + nadh + acac	Reversible	c	-1000	1000	0	SCO1012	Butanoate Metabolism
IBMi	isobutyryl-CoA mutase (irreversible)	[c] : ibcoa --> btcoa	Irreversible	c	0	1000	0	(SCO5415 and (SCO4800 or SCO6833))	Butanoate Metabolism
CDAS1	Malonyl-CoA-ACP transacylase (calcium-dependent antibiotics ACP)	[c] : malcoa + ACPcda <==> coa + malACPcda	Reversible	c	-1000	1000	0	(SCO2387 and SCO3249)	Calcium-Dependent Antibiotics Biosynthesis
CDAS10	fatty-acyl-ACP hydrolase	[c] : h2o + hexACPcda --> h + ACPcda + hxa	Irreversible	c	0	1000	0		Calcium-Dependent Antibiotics Biosynthesis
CDAS11	acyl-CoA dehydrogenase (hexanoyl-CoA)	[c] : o2 + hxcoa --> h2o2 + hx2coa	Irreversible	c	0	1000	0	SCO3247	Calcium-Dependent Antibiotics Biosynthesis
CDAS12	hexenoyl-CoA monooxygenase	[c] : nadph + h + o2 + hx2coa --> nadp + h2o + ephxcoa	Irreversible	c	0	1000	0	SCO3245	Calcium-Dependent Antibiotics Biosynthesis
CDAS13	4-hydroxymandelate synthase	[c] : o2 + 34hpp --> co2 + 4hmda	Irreversible	c	0	1000	0	SCO3229	Calcium-Dependent Antibiotics Biosynthesis
CDAS14a	4-hydroxymandelate oxidase	[c] : o2 + 4hmda --> h2o2 + 4hpglx	Irreversible	c	0	1000	0	SCO3228	Calcium-Dependent Antibiotics Biosynthesis
CDAS14b	4-hydroxymandelate oxidase	[c] : mqn9 + 4hmda --> mql9 + 4hpglx	Irreversible	c	0	1000	0	SCO3228	Calcium-Dependent Antibiotics Biosynthesis
CDAS15	4-hydroxyphenylglycine aminotransferase	[c] : glu_DASH_L + 4hpglx <==> akg + 4hpgly	Reversible	c	-1000	1000	0	SCO3227	Calcium-Dependent Antibiotics Biosynthesis
CDAS16	glutamate-3-methyltransferase	[c] : glu_DASH_L + 5mthf --> h + meglu + thf	Irreversible	c	0	1000	0	SCO3215	Calcium-Dependent Antibiotics Biosynthesis
CDAS17	calcium-dependent antibiotics non-ribosomal peptide synthetase	[c] : asn_DASH_L + (3) asp_DASH_L + (11) atp + gly + ephxcoa + 4hpgly + meglu + ser_DASH_L + thr_DASH_L + (2) trp_DASH_L --> coa + (11) h + (11) amp + (11) ppi + CDAint1	Irreversible	c	0	1000	0	(SCO3230 and SCO3231 and SCO3232)	Calcium-Dependent Antibiotics Biosynthesis
CDAS18	asparagine oxygenase (calcium-dependent antibiotics)	[c] : o2 + akg + CDAint1 --> co2 + succ + CDAint2	Irreversible	c	0	1000	0	SCO3236	Calcium-Dependent Antibiotics Biosynthesis
CDAS19	3-hydroxyasparagine phosphotransferase (calcium-dependent antibiotics)	[c] : atp + CDAint2 --> h + adp + CDA	Irreversible	c	0	1000	0	SCO3234	Calcium-Dependent Antibiotics Biosynthesis
CDAS2	beta-ketoacyl-ACP synthase (2) (calcium-dependent antibiotics ACP)	[c] : h + accoa + malACPcda --> coa + co2 + actACPcda	Irreversible	c	0	1000	0	(SCO3246 and SCO3249)	Calcium-Dependent Antibiotics Biosynthesis
CDAS3	3-oxoacyl-[acyl-carrier-protein] reductase (n-C4:0)	[c] : nadph + h + actACPcda <==> nadp + 3haACPcda	Reversible	c	-1000	1000	0	(SCO1815 or SCO1345 or SCO1346 or SCO4501 or SCO1831 or SCO4681 or SCO0330)	Calcium-Dependent Antibiotics Biosynthesis
CDAS4	3-hydroxyacyl-[acyl-carrier-protein] dehydratase (n-C4:0)	[c] : 3haACPcda --> h2o + but2eACPcda	Irreversible	c	0	1000	0		Calcium-Dependent Antibiotics Biosynthesis
CDAS5x	enoyl-[acyl-carrier-protein] reductase (NADH) (n-C4:0)	[c] : h + nadh + but2eACPcda --> nad + butACPcda	Irreversible	c	0	1000	0	SCO1814	Calcium-Dependent Antibiotics Biosynthesis
CDAS5y	enoyl-[acyl-carrier-protein] reductase (NADPH) (n-C4:0)	[c] : nadph + h + but2eACPcda --> nadp + butACPcda	Irreversible	c	0	1000	0	SCO1814	Calcium-Dependent Antibiotics Biosynthesis
CDAS6	3-oxoacyl-[acyl-carrier-protein] synthase (n-C6:0)	[c] : h + malACPcda + butACPcda --> co2 + ACPcda + 3ohexACPcda	Irreversible	c	0	1000	0	SCO3248	Calcium-Dependent Antibiotics Biosynthesis
CDAS7	3-oxoacyl-[acyl-carrier-protein] reductase (n-C6:0)	[c] : nadph + h + 3ohexACPcda <==> nadp + 3hhexACPcda	Reversible	c	-1000	1000	0	(SCO1815 or SCO1345 or SCO1346 or SCO4501 or SCO1831 or SCO4681 or SCO0330)	Calcium-Dependent Antibiotics Biosynthesis
CDAS8	3-hydroxyacyl-[acyl-carrier-protein] dehydratase (n-C6:0)	[c] : 3hhexACPcda --> h2o + thex2eACPcda	Irreversible	c	0	1000	0		Calcium-Dependent Antibiotics Biosynthesis
CDAS9x	enoyl-[acyl-carrier-protein] reductase (NADH) (n-C6:0)	[c] : h + nadh + thex2eACPcda --> nad + hexACPcda	Irreversible	c	0	1000	0	SCO1814	Calcium-Dependent Antibiotics Biosynthesis
CDAS9y	enoyl-[acyl-carrier-protein] reductase (NADPH) (n-C6:0)	[c] : nadph + h + thex2eACPcda --> nadp + hexACPcda	Irreversible	c	0	1000	0	SCO1814	Calcium-Dependent Antibiotics Biosynthesis
3HAD100	3-hydroxyacyl-[acyl-carrier-protein] dehydratase (n-C10:0)	[c] : 3hdecACP --> h2o + tdec2eACP	Irreversible	c	0	1000	0		Cell Envelope Biosynthesis
3HAD110	3-hydroxyacyl-[acyl-carrier-protein] dehydratase (n-C11:0)	[c] : 3hundcaACP --> h2o + tundca2eACP	Irreversible	c	0	1000	0		Cell Envelope Biosynthesis
3HAD120	3-hydroxyacyl-[acyl-carrier-protein] dehydratase (n-C12:0)	[c] : 3hddecACP --> h2o + tddec2eACP	Irreversible	c	0	1000	0		Cell Envelope Biosynthesis
3HAD121	3-hydroxyacyl-[acyl-carrier-protein] dehydratase (n-C12:1)	[c] : 3hcddec5eACP --> h2o + t3c5ddeceACP	Irreversible	c	0	1000	0		Cell Envelope Biosynthesis
3HAD130	3-hydroxyacyl-[acyl-carrier-protein] dehydratase (n-C13:0)	[c] : 3htridcaACP --> h2o + ttridca2eACP	Irreversible	c	0	1000	0		Cell Envelope Biosynthesis
3HAD140	3-hydroxyacyl-[acyl-carrier-protein] dehydratase (n-C14:0)	[c] : 3hmrsACP --> h2o + tmrs2eACP	Irreversible	c	0	1000	0		Cell Envelope Biosynthesis
3HAD141	3-hydroxyacyl-[acyl-carrier-protein] dehydratase (n-C14:1)	[c] : 3hcmrs7eACP --> h2o + t3c7mrseACP	Irreversible	c	0	1000	0		Cell Envelope Biosynthesis
3HAD150	3-hydroxyacyl-[acyl-carrier-protein] dehydratase (n-C15:0)	[c] : 3hptdcaACP --> h2o + tptdca2eACP	Irreversible	c	0	1000	0		Cell Envelope Biosynthesis
3HAD160	3-hydroxyacyl-[acyl-carrier-protein] dehydratase (n-C16:0)	[c] : 3hpalmACP --> h2o + tpalm2eACP	Irreversible	c	0	1000	0		Cell Envelope Biosynthesis
3HAD161	3-hydroxyacyl-[acyl-carrier-protein] dehydratase (n-C16:1)	[c] : 3hcpalm9eACP --> h2o + t3c9palmeACP	Irreversible	c	0	1000	0		Cell Envelope Biosynthesis
3HAD170	3-hydroxyacyl-[acyl-carrier-protein] dehydratase (n-C17:0)	[c] : 3hhepdcaACP --> h2o + thepdca2eACP	Irreversible	c	0	1000	0		Cell Envelope Biosynthesis
3HAD180	3-hydroxyacyl-[acyl-carrier-protein] dehydratase (n-C18:0)	[c] : 3hoctaACP --> h2o + toctd2eACP	Irreversible	c	0	1000	0		Cell Envelope Biosynthesis
3HAD181	3-hydroxyacyl-[acyl-carrier-protein] dehydratase (n-C18:1)	[c] : 3hcvac11eACP --> h2o + t3c11vaceACP	Irreversible	c	0	1000	0		Cell Envelope Biosynthesis
3HAD40	3-hydroxyacyl-[acyl-carrier-protein] dehydratase (n-C4:0)	[c] : 3haACP --> h2o + but2eACP	Irreversible	c	0	1000	0		Cell Envelope Biosynthesis
3HAD50	3-hydroxyacyl-[acyl-carrier-protein] dehydratase (n-C5:0)	[c] : 3hptnACP --> h2o + tptn2eACP	Irreversible	c	0	1000	0		Cell Envelope Biosynthesis
3HAD60	3-hydroxyacyl-[acyl-carrier-protein] dehydratase (n-C6:0)	[c] : 3hhexACP --> h2o + thex2eACP	Irreversible	c	0	1000	0		Cell Envelope Biosynthesis
3HAD70	3-hydroxyacyl-[acyl-carrier-protein] dehydratase (n-C7:0)	[c] : 3hhepACP --> h2o + thep2eACP	Irreversible	c	0	1000	0		Cell Envelope Biosynthesis
3HAD80	3-hydroxyacyl-[acyl-carrier-protein] dehydratase (n-C8:0)	[c] : 3hoctACP --> h2o + toct2eACP	Irreversible	c	0	1000	0		Cell Envelope Biosynthesis
3HAD90	3-hydroxyacyl-[acyl-carrier-protein] dehydratase (n-C9:0)	[c] : 3hnonACP --> h2o + tnon2eACP	Irreversible	c	0	1000	0		Cell Envelope Biosynthesis
3HADai110	3-hydroxyacyl-[acyl-carrier-protein] dehydratase (ante-iso-C11:0)	[c] : 3haiC11ACP --> h2o + taiC112eACP	Irreversible	c	0	1000	0		Cell Envelope Biosynthesis
3HADai130	3-hydroxyacyl-[acyl-carrier-protein] dehydratase (ante-iso-C13:0)	[c] : 3haiC13ACP --> h2o + taiC132eACP	Irreversible	c	0	1000	0		Cell Envelope Biosynthesis
3HADai150	3-hydroxyacyl-[acyl-carrier-protein] dehydratase (ante-iso-C15:0)	[c] : 3haiC15ACP --> h2o + taiC152eACP	Irreversible	c	0	1000	0		Cell Envelope Biosynthesis
3HADai170	3-hydroxyacyl-[acyl-carrier-protein] dehydratase (ante-iso-C17:0)	[c] : 3haiC17ACP --> h2o + taiC172eACP	Irreversible	c	0	1000	0		Cell Envelope Biosynthesis
3HADai70	3-hydroxyacyl-[acyl-carrier-protein] dehydratase (ante-iso-C7:0)	[c] : 3haiC7ACP --> h2o + taiC72eACP	Irreversible	c	0	1000	0		Cell Envelope Biosynthesis
3HADai90	3-hydroxyacyl-[acyl-carrier-protein] dehydratase (ante-iso-C9:0)	[c] : 3haiC9ACP --> h2o + taiC92eACP	Irreversible	c	0	1000	0		Cell Envelope Biosynthesis
3HADi100	3-hydroxyacyl-[acyl-carrier-protein] dehydratase (iso-C10:0)	[c] : 3hiC10ACP --> h2o + tiC102eACP	Irreversible	c	0	1000	0		Cell Envelope Biosynthesis
3HADi110	3-hydroxyacyl-[acyl-carrier-protein] dehydratase (iso-C11:0)	[c] : 3hiC11ACP --> h2o + tiC112eACP	Irreversible	c	0	1000	0		Cell Envelope Biosynthesis
3HADi120	3-hydroxyacyl-[acyl-carrier-protein] dehydratase (iso-C12:0)	[c] : 3hiC12ACP --> h2o + tiC122eACP	Irreversible	c	0	1000	0		Cell Envelope Biosynthesis
3HADi130	3-hydroxyacyl-[acyl-carrier-protein] dehydratase (iso-C13:0)	[c] : 3hiC13ACP --> h2o + tiC132eACP	Irreversible	c	0	1000	0		Cell Envelope Biosynthesis
3HADi140	3-hydroxyacyl-[acyl-carrier-protein] dehydratase (iso-C14:0)	[c] : 3hiC14ACP --> h2o + tiC142eACP	Irreversible	c	0	1000	0		Cell Envelope Biosynthesis
3HADi150	3-hydroxyacyl-[acyl-carrier-protein] dehydratase (iso-C15:0)	[c] : 3hiC15ACP --> h2o + tiC152eACP	Irreversible	c	0	1000	0		Cell Envelope Biosynthesis
3HADi160	3-hydroxyacyl-[acyl-carrier-protein] dehydratase (iso-C16:0)	[c] : 3hiC16ACP --> h2o + tiC162eACP	Irreversible	c	0	1000	0		Cell Envelope Biosynthesis
3HADi170	3-hydroxyacyl-[acyl-carrier-protein] dehydratase (iso-C17:0)	[c] : 3hiC17ACP --> h2o + tiC172eACP	Irreversible	c	0	1000	0		Cell Envelope Biosynthesis
3HADi180	3-hydroxyacyl-[acyl-carrier-protein] dehydratase (iso-C18:0)	[c] : 3hiC18ACP --> h2o + tiC182eACP	Irreversible	c	0	1000	0		Cell Envelope Biosynthesis
3HADi60	3-hydroxyacyl-[acyl-carrier-protein] dehydratase (iso-C6:0)	[c] : 3hiC6ACP --> h2o + tiC62eACP	Irreversible	c	0	1000	0		Cell Envelope Biosynthesis
3HADi70	3-hydroxyacyl-[acyl-carrier-protein] dehydratase (iso-C7:0)	[c] : 3hiC7ACP --> h2o + tiC72eACP	Irreversible	c	0	1000	0		Cell Envelope Biosynthesis
3HADi80	3-hydroxyacyl-[acyl-carrier-protein] dehydratase (iso-C8:0)	[c] : 3hiC8ACP --> h2o + tiC82eACP	Irreversible	c	0	1000	0		Cell Envelope Biosynthesis
3HADi90	3-hydroxyacyl-[acyl-carrier-protein] dehydratase (iso-C9:0)	[c] : 3hiC9ACP --> h2o + tiC92eACP	Irreversible	c	0	1000	0		Cell Envelope Biosynthesis
3OAR100	3-oxoacyl-[acyl-carrier-protein] reductase (n-C10:0)	[c] : nadph + h + 3odecACP <==> nadp + 3hdecACP	Reversible	c	-1000	1000	0	(SCO1815 or SCO1345 or SCO1346 or SCO4501 or SCO1831 or SCO4681 or SCO0330)	Cell Envelope Biosynthesis
3OAR110	3-oxoacyl-[acyl-carrier-protein] reductase (n-C11:0)	[c] : nadph + h + 3oundcaACP <==> nadp + 3hundcaACP	Reversible	c	-1000	1000	0	(SCO1815 or SCO1345 or SCO1346 or SCO4501 or SCO1831 or SCO4681 or SCO0330)	Cell Envelope Biosynthesis
3OAR120	3-oxoacyl-[acyl-carrier-protein] reductase (n-C12:0)	[c] : nadph + h + 3oddecACP <==> nadp + 3hddecACP	Reversible	c	-1000	1000	0	(SCO1815 or SCO1345 or SCO1346 or SCO4501 or SCO1831 or SCO4681 or SCO0330)	Cell Envelope Biosynthesis
3OAR121	3-oxoacyl-[acyl-carrier-protein] reductase (n-C12:1)	[c] : nadph + h + 3ocddec5eACP <==> nadp + 3hcddec5eACP	Reversible	c	-1000	1000	0	(SCO1815 or SCO1345 or SCO1346 or SCO4501 or SCO1831 or SCO4681 or SCO0330)	Cell Envelope Biosynthesis
3OAR130	3-oxoacyl-[acyl-carrier-protein] reductase (n-C13:0)	[c] : nadph + h + 3otridcaACP <==> nadp + 3htridcaACP	Reversible	c	-1000	1000	0	(SCO1815 or SCO1345 or SCO1346 or SCO4501 or SCO1831 or SCO4681 or SCO0330)	Cell Envelope Biosynthesis
3OAR140	3-oxoacyl-[acyl-carrier-protein] reductase (n-C14:0)	[c] : nadph + h + 3omrsACP <==> nadp + 3hmrsACP	Reversible	c	-1000	1000	0	(SCO1815 or SCO1345 or SCO1346 or SCO4501 or SCO1831 or SCO4681 or SCO0330)	Cell Envelope Biosynthesis
3OAR141	3-oxoacyl-[acyl-carrier-protein] reductase (n-C14:1)	[c] : nadph + h + 3ocmrs7eACP <==> nadp + 3hcmrs7eACP	Reversible	c	-1000	1000	0	(SCO1815 or SCO1345 or SCO1346 or SCO4501 or SCO1831 or SCO4681 or SCO0330)	Cell Envelope Biosynthesis
3OAR150	3-oxoacyl-[acyl-carrier-protein] reductase (n-C15:0)	[c] : nadph + h + 3optdcaACP <==> nadp + 3hptdcaACP	Reversible	c	-1000	1000	0	(SCO1815 or SCO1345 or SCO1346 or SCO4501 or SCO1831 or SCO4681 or SCO0330)	Cell Envelope Biosynthesis
3OAR160	3-oxoacyl-[acyl-carrier-protein] reductase (n-C16:0)	[c] : nadph + h + 3opalmACP <==> nadp + 3hpalmACP	Reversible	c	-1000	1000	0	(SCO1815 or SCO1345 or SCO1346 or SCO4501 or SCO1831 or SCO4681 or SCO0330)	Cell Envelope Biosynthesis
3OAR161	3-oxoacyl-[acyl-carrier-protein] reductase (n-C16:1)	[c] : nadph + h + 3ocpalm9eACP <==> nadp + 3hcpalm9eACP	Reversible	c	-1000	1000	0	(SCO1815 or SCO1345 or SCO1346 or SCO4501 or SCO1831 or SCO4681 or SCO0330)	Cell Envelope Biosynthesis
3OAR170	3-oxoacyl-[acyl-carrier-protein] reductase (n-C17:0)	[c] : nadph + h + 3ohepdcaACP <==> nadp + 3hhepdcaACP	Reversible	c	-1000	1000	0	(SCO1815 or SCO1345 or SCO1346 or SCO4501 or SCO1831 or SCO4681 or SCO0330)	Cell Envelope Biosynthesis
3OAR180	3-oxoacyl-[acyl-carrier-protein] reductase (n-C18:0)	[c] : nadph + h + 3ooctdACP <==> nadp + 3hoctaACP	Reversible	c	-1000	1000	0	(SCO1815 or SCO1345 or SCO1346 or SCO4501 or SCO1831 or SCO4681 or SCO0330)	Cell Envelope Biosynthesis
3OAR181	3-oxoacyl-[acyl-carrier-protein] reductase (n-C18:1)	[c] : nadph + h + 3ocvac11eACP <==> nadp + 3hcvac11eACP	Reversible	c	-1000	1000	0	(SCO1815 or SCO1345 or SCO1346 or SCO4501 or SCO1831 or SCO4681 or SCO0330)	Cell Envelope Biosynthesis
3OAR40	3-oxoacyl-[acyl-carrier-protein] reductase (n-C4:0)	[c] : nadph + h + actACP <==> nadp + 3haACP	Reversible	c	-1000	1000	0	(SCO1815 or SCO1345 or SCO1346 or SCO4501 or SCO1831 or SCO4681 or SCO0330)	Cell Envelope Biosynthesis
3OAR50	3-oxoacyl-[acyl-carrier-protein] reductase (n-C5:0)	[c] : nadph + h + 3optnACP <==> nadp + 3hptnACP	Reversible	c	-1000	1000	0	(SCO1815 or SCO1345 or SCO1346 or SCO4501 or SCO1831 or SCO4681 or SCO0330)	Cell Envelope Biosynthesis
3OAR60	3-oxoacyl-[acyl-carrier-protein] reductase (n-C6:0)	[c] : nadph + h + 3ohexACP <==> nadp + 3hhexACP	Reversible	c	-1000	1000	0	(SCO1815 or SCO1345 or SCO1346 or SCO4501 or SCO1831 or SCO4681 or SCO0330)	Cell Envelope Biosynthesis
3OAR70	3-oxoacyl-[acyl-carrier-protein] reductase (n-C7:0)	[c] : nadph + h + 3ohepACP <==> nadp + 3hhepACP	Reversible	c	-1000	1000	0	(SCO1815 or SCO1345 or SCO1346 or SCO4501 or SCO1831 or SCO4681 or SCO0330)	Cell Envelope Biosynthesis
3OAR80	3-oxoacyl-[acyl-carrier-protein] reductase (n-C8:0)	[c] : nadph + h + 3ooctACP <==> nadp + 3hoctACP	Reversible	c	-1000	1000	0	(SCO1815 or SCO1345 or SCO1346 or SCO4501 or SCO1831 or SCO4681 or SCO0330)	Cell Envelope Biosynthesis
3OAR90	3-oxoacyl-[acyl-carrier-protein] reductase (n-C9:0)	[c] : nadph + h + 3ononACP <==> nadp + 3hnonACP	Reversible	c	-1000	1000	0	(SCO1815 or SCO1345 or SCO1346 or SCO4501 or SCO1831 or SCO4681 or SCO0330)	Cell Envelope Biosynthesis
3OARai110	3-oxoacyl-[acyl-carrier-protein] reductase (ante-iso-C11:0)	[c] : nadph + h + 3oaiC11ACP <==> nadp + 3haiC11ACP	Reversible	c	-1000	1000	0	(SCO1815 or SCO1345 or SCO1346 or SCO4501 or SCO1831 or SCO4681 or SCO0330)	Cell Envelope Biosynthesis
3OARai130	3-oxoacyl-[acyl-carrier-protein] reductase (ante-iso-C13:0)	[c] : nadph + h + 3oaiC13ACP <==> nadp + 3haiC13ACP	Reversible	c	-1000	1000	0	(SCO1815 or SCO1345 or SCO1346 or SCO4501 or SCO1831 or SCO4681 or SCO0330)	Cell Envelope Biosynthesis
3OARai150	3-oxoacyl-[acyl-carrier-protein] reductase (ante-iso-C15:0)	[c] : nadph + h + 3oaiC15ACP <==> nadp + 3haiC15ACP	Reversible	c	-1000	1000	0	(SCO1815 or SCO1345 or SCO1346 or SCO4501 or SCO1831 or SCO4681 or SCO0330)	Cell Envelope Biosynthesis
3OARai170	3-oxoacyl-[acyl-carrier-protein] reductase (ante-iso-C17:0)	[c] : nadph + h + 3oaiC17ACP <==> nadp + 3haiC17ACP	Reversible	c	-1000	1000	0	(SCO1815 or SCO1345 or SCO1346 or SCO4501 or SCO1831 or SCO4681 or SCO0330)	Cell Envelope Biosynthesis
3OARai70	3-oxoacyl-[acyl-carrier-protein] reductase (ante-iso-C7:0)	[c] : nadph + h + 3oaiC7ACP <==> nadp + 3haiC7ACP	Reversible	c	-1000	1000	0	(SCO1815 or SCO1345 or SCO1346 or SCO4501 or SCO1831 or SCO4681 or SCO0330)	Cell Envelope Biosynthesis
3OARai90	3-oxoacyl-[acyl-carrier-protein] reductase (ante-iso-C9:0)	[c] : nadph + h + 3oaiC9ACP <==> nadp + 3haiC9ACP	Reversible	c	-1000	1000	0	(SCO1815 or SCO1345 or SCO1346 or SCO4501 or SCO1831 or SCO4681 or SCO0330)	Cell Envelope Biosynthesis
3OARi100	3-oxoacyl-[acyl-carrier-protein] reductase (iso-C10:0)	[c] : nadph + h + 3oiC10ACP <==> nadp + 3hiC10ACP	Reversible	c	-1000	1000	0	(SCO1815 or SCO1345 or SCO1346 or SCO4501 or SCO1831 or SCO4681 or SCO0330)	Cell Envelope Biosynthesis
3OARi110	3-oxoacyl-[acyl-carrier-protein] reductase (iso-C11:0)	[c] : nadph + h + 3oiC11ACP <==> nadp + 3hiC11ACP	Reversible	c	-1000	1000	0	(SCO1815 or SCO1345 or SCO1346 or SCO4501 or SCO1831 or SCO4681 or SCO0330)	Cell Envelope Biosynthesis
3OARi120	3-oxoacyl-[acyl-carrier-protein] reductase (iso-C12:0)	[c] : nadph + h + 3oiC12ACP <==> nadp + 3hiC12ACP	Reversible	c	-1000	1000	0	(SCO1815 or SCO1345 or SCO1346 or SCO4501 or SCO1831 or SCO4681 or SCO0330)	Cell Envelope Biosynthesis
3OARi130	3-oxoacyl-[acyl-carrier-protein] reductase (iso-C13:0)	[c] : nadph + h + 3oiC13ACP <==> nadp + 3hiC13ACP	Reversible	c	-1000	1000	0	(SCO1815 or SCO1345 or SCO1346 or SCO4501 or SCO1831 or SCO4681 or SCO0330)	Cell Envelope Biosynthesis
3OARi140	3-oxoacyl-[acyl-carrier-protein] reductase (iso-C14:0)	[c] : nadph + h + 3oiC14ACP <==> nadp + 3hiC14ACP	Reversible	c	-1000	1000	0	(SCO1815 or SCO1345 or SCO1346 or SCO4501 or SCO1831 or SCO4681 or SCO0330)	Cell Envelope Biosynthesis
3OARi150	3-oxoacyl-[acyl-carrier-protein] reductase (iso-C15:0)	[c] : nadph + h + 3oiC15ACP <==> nadp + 3hiC15ACP	Reversible	c	-1000	1000	0	(SCO1815 or SCO1345 or SCO1346 or SCO4501 or SCO1831 or SCO4681 or SCO0330)	Cell Envelope Biosynthesis
3OARi160	3-oxoacyl-[acyl-carrier-protein] reductase (iso-C16:0)	[c] : nadph + h + 3oiC16ACP <==> nadp + 3hiC16ACP	Reversible	c	-1000	1000	0	(SCO1815 or SCO1345 or SCO1346 or SCO4501 or SCO1831 or SCO4681 or SCO0330)	Cell Envelope Biosynthesis
3OARi170	3-oxoacyl-[acyl-carrier-protein] reductase (iso-C17:0)	[c] : nadph + h + 3oiC17ACP <==> nadp + 3hiC17ACP	Reversible	c	-1000	1000	0	(SCO1815 or SCO1345 or SCO1346 or SCO4501 or SCO1831 or SCO4681 or SCO0330)	Cell Envelope Biosynthesis
3OARi180	3-oxoacyl-[acyl-carrier-protein] reductase (iso-C18:0)	[c] : nadph + h + 3oiC18ACP <==> nadp + 3hiC18ACP	Reversible	c	-1000	1000	0	(SCO1815 or SCO1345 or SCO1346 or SCO4501 or SCO1831 or SCO4681 or SCO0330)	Cell Envelope Biosynthesis
3OARi60	3-oxoacyl-[acyl-carrier-protein] reductase (iso-C6:0)	[c] : nadph + h + 3oiC6ACP <==> nadp + 3hiC6ACP	Reversible	c	-1000	1000	0	(SCO1815 or SCO1345 or SCO1346 or SCO4501 or SCO1831 or SCO4681 or SCO0330)	Cell Envelope Biosynthesis
3OARi70	3-oxoacyl-[acyl-carrier-protein] reductase (iso-C7:0)	[c] : nadph + h + 3oiC7ACP <==> nadp + 3hiC7ACP	Reversible	c	-1000	1000	0	(SCO1815 or SCO1345 or SCO1346 or SCO4501 or SCO1831 or SCO4681 or SCO0330)	Cell Envelope Biosynthesis
3OARi80	3-oxoacyl-[acyl-carrier-protein] reductase (iso-C8:0)	[c] : nadph + h + 3oiC8ACP <==> nadp + 3hiC8ACP	Reversible	c	-1000	1000	0	(SCO1815 or SCO1345 or SCO1346 or SCO4501 or SCO1831 or SCO4681 or SCO0330)	Cell Envelope Biosynthesis
3OARi90	3-oxoacyl-[acyl-carrier-protein] reductase (iso-C9:0)	[c] : nadph + h + 3oiC9ACP <==> nadp + 3hiC9ACP	Reversible	c	-1000	1000	0	(SCO1815 or SCO1345 or SCO1346 or SCO4501 or SCO1831 or SCO4681 or SCO0330)	Cell Envelope Biosynthesis
3OAS100	3-oxoacyl-[acyl-carrier-protein] synthase (n-C10:0)	[c] : h + malACP + ocACP --> co2 + 3odecACP + ACP	Irreversible	c	0	1000	0	(SCO0548 or (SCO2390 or SCO1266))	Cell Envelope Biosynthesis
3OAS110	3-oxoacyl-[acyl-carrier-protein] synthase (n-C11:0)	[c] : h + malACP + nonACP --> co2 + 3oundcaACP + ACP	Irreversible	c	0	1000	0	(SCO0548 or (SCO2390 or SCO1266))	Cell Envelope Biosynthesis
3OAS120	3-oxoacyl-[acyl-carrier-protein] synthase (n-C12:0)	[c] : h + malACP + dcaACP --> co2 + 3oddecACP + ACP	Irreversible	c	0	1000	0	(SCO0548 or (SCO2390 or SCO1266))	Cell Envelope Biosynthesis
3OAS121	3-oxoacyl-[acyl-carrier-protein] synthase (n-C12:1)	[c] : h + malACP + cdec3eACP --> co2 + 3ocddec5eACP + ACP	Irreversible	c	0	1000	0	(SCO0548 or (SCO2390 or SCO1266))	Cell Envelope Biosynthesis
3OAS130	3-oxoacyl-[acyl-carrier-protein] synthase (n-C13:0)	[c] : h + malACP + undcaACP --> co2 + 3otridcaACP + ACP	Irreversible	c	0	1000	0	(SCO0548 or (SCO2390 or SCO1266))	Cell Envelope Biosynthesis
3OAS140	3-oxoacyl-[acyl-carrier-protein] synthase (n-C14:0)	[c] : h + malACP + ddcaACP --> co2 + 3omrsACP + ACP	Irreversible	c	0	1000	0	(SCO0548 or (SCO2390 or SCO1266))	Cell Envelope Biosynthesis
3OAS141	3-oxoacyl-[acyl-carrier-protein] synthase (n-C14:1)	[c] : h + malACP + cddec5eACP --> co2 + 3ocmrs7eACP + ACP	Irreversible	c	0	1000	0	(SCO0548 or (SCO2390 or SCO1266))	Cell Envelope Biosynthesis
3OAS150	3-oxoacyl-[acyl-carrier-protein] synthase (n-C15:0)	[c] : h + malACP + tridcaACP --> co2 + 3optdcaACP + ACP	Irreversible	c	0	1000	0	(SCO0548 or (SCO2390 or SCO1266))	Cell Envelope Biosynthesis
3OAS160	3-oxoacyl-[acyl-carrier-protein] synthase (n-C16:0)	[c] : h + malACP + myrsACP --> co2 + 3opalmACP + ACP	Irreversible	c	0	1000	0	(SCO0548 or (SCO2390 or SCO1266))	Cell Envelope Biosynthesis
3OAS161	3-oxoacyl-[acyl-carrier-protein] synthase (n-C16:1)	[c] : h + malACP + tdeACP --> co2 + 3ocpalm9eACP + ACP	Irreversible	c	0	1000	0	(SCO0548 or (SCO2390 or SCO1266))	Cell Envelope Biosynthesis
3OAS170	3-oxoacyl-[acyl-carrier-protein] synthase (n-C17:0)	[c] : h + malACP + ptdcaACP --> co2 + 3ohepdcaACP + ACP	Irreversible	c	0	1000	0	(SCO0548 or (SCO2390 or SCO1266))	Cell Envelope Biosynthesis
3OAS180	3-oxoacyl-[acyl-carrier-protein] synthase (n-C18:0)	[c] : h + malACP + palmACP --> co2 + 3ooctdACP + ACP	Irreversible	c	0	1000	0	(SCO0548 or (SCO2390 or SCO1266))	Cell Envelope Biosynthesis
3OAS181	3-oxoacyl-[acyl-carrier-protein] synthase (n-C18:1)	[c] : h + malACP + hdeACP --> co2 + 3ocvac11eACP + ACP	Irreversible	c	0	1000	0	(SCO0548 or (SCO2390 or SCO1266))	Cell Envelope Biosynthesis
3OAS50	3-oxoacyl-[acyl-carrier-protein] synthase (n-C5:0)	[c] : h + malACP + ppACP --> co2 + 3optnACP + ACP	Irreversible	c	0	1000	0	(SCO0548 or (SCO2390 or SCO1266))	Cell Envelope Biosynthesis
3OAS60	3-oxoacyl-[acyl-carrier-protein] synthase (n-C6:0)	[c] : h + malACP + butACP --> co2 + 3ohexACP + ACP	Irreversible	c	0	1000	0	(SCO0548 or (SCO2390 or SCO1266))	Cell Envelope Biosynthesis
3OAS70	3-oxoacyl-[acyl-carrier-protein] synthase (n-C7:0)	[c] : h + malACP + ptnACP --> co2 + 3ohepACP + ACP	Irreversible	c	0	1000	0	(SCO0548 or (SCO2390 or SCO1266))	Cell Envelope Biosynthesis
3OAS80	3-oxoacyl-[acyl-carrier-protein] synthase (n-C8:0)	[c] : h + malACP + hexACP --> co2 + 3ooctACP + ACP	Irreversible	c	0	1000	0	(SCO0548 or (SCO2390 or SCO1266))	Cell Envelope Biosynthesis
3OAS90	3-oxoacyl-[acyl-carrier-protein] synthase (n-C9:0)	[c] : h + malACP + hepACP --> co2 + 3ononACP + ACP	Irreversible	c	0	1000	0	(SCO0548 or (SCO2390 or SCO1266))	Cell Envelope Biosynthesis
3OASai110	3-oxoacyl-[acyl-carrier-protein] synthase (ante-iso-C11:0)	[c] : h + malACP + aiC9ACP --> co2 + 3oaiC11ACP + ACP	Irreversible	c	0	1000	0	(SCO0548 or (SCO2390 or SCO1266))	Cell Envelope Biosynthesis
3OASai130	3-oxoacyl-[acyl-carrier-protein] synthase (ante-iso-C13:0)	[c] : h + malACP + aiC11ACP --> co2 + 3oaiC13ACP + ACP	Irreversible	c	0	1000	0	(SCO0548 or (SCO2390 or SCO1266))	Cell Envelope Biosynthesis
3OASai150	3-oxoacyl-[acyl-carrier-protein] synthase (ante-iso-C15:0)	[c] : h + malACP + aiC13ACP --> co2 + 3oaiC15ACP + ACP	Irreversible	c	0	1000	0	(SCO0548 or (SCO2390 or SCO1266))	Cell Envelope Biosynthesis
3OASai170	3-oxoacyl-[acyl-carrier-protein] synthase (ante-iso-C17:0)	[c] : h + malACP + aiC15ACP --> co2 + 3oaiC17ACP + ACP	Irreversible	c	0	1000	0	(SCO0548 or (SCO2390 or SCO1266))	Cell Envelope Biosynthesis
3OASai70	3-oxoacyl-[acyl-carrier-protein] synthase (ante-iso-C7:0)	[c] : h + malACP + 2mbACP --> co2 + 3oaiC7ACP + ACP	Irreversible	c	0	1000	0	(SCO0548 or (SCO2390 or SCO1266))	Cell Envelope Biosynthesis
3OASai90	3-oxoacyl-[acyl-carrier-protein] synthase (ante-iso-C9:0)	[c] : h + malACP + aiC7ACP --> co2 + 3oaiC9ACP + ACP	Irreversible	c	0	1000	0	(SCO0548 or (SCO2390 or SCO1266))	Cell Envelope Biosynthesis
3OASi100	3-oxoacyl-[acyl-carrier-protein] synthase (iso-C10:0)	[c] : h + malACP + iC8ACP --> co2 + 3oiC10ACP + ACP	Irreversible	c	0	1000	0	(SCO0548 or (SCO2390 or SCO1266))	Cell Envelope Biosynthesis
3OASi110	3-oxoacyl-[acyl-carrier-protein] synthase (iso-C11:0)	[c] : h + malACP + iC9ACP --> co2 + 3oiC11ACP + ACP	Irreversible	c	0	1000	0	(SCO0548 or (SCO2390 or SCO1266))	Cell Envelope Biosynthesis
3OASi120	3-oxoacyl-[acyl-carrier-protein] synthase (iso-C12:0)	[c] : h + malACP + iC10ACP --> co2 + 3oiC12ACP + ACP	Irreversible	c	0	1000	0	(SCO0548 or (SCO2390 or SCO1266))	Cell Envelope Biosynthesis
3OASi130	3-oxoacyl-[acyl-carrier-protein] synthase (iso-C13:0)	[c] : h + malACP + iC11ACP --> co2 + 3oiC13ACP + ACP	Irreversible	c	0	1000	0	(SCO0548 or (SCO2390 or SCO1266))	Cell Envelope Biosynthesis
3OASi140	3-oxoacyl-[acyl-carrier-protein] synthase (iso-C14:0)	[c] : h + malACP + iC12ACP --> co2 + 3oiC14ACP + ACP	Irreversible	c	0	1000	0	(SCO0548 or (SCO2390 or SCO1266))	Cell Envelope Biosynthesis
3OASi150	3-oxoacyl-[acyl-carrier-protein] synthase (iso-C15:0)	[c] : h + malACP + iC13ACP --> co2 + 3oiC15ACP + ACP	Irreversible	c	0	1000	0	(SCO0548 or (SCO2390 or SCO1266))	Cell Envelope Biosynthesis
3OASi160	3-oxoacyl-[acyl-carrier-protein] synthase (iso-C16:0)	[c] : h + malACP + iC14ACP --> co2 + 3oiC16ACP + ACP	Irreversible	c	0	1000	0	(SCO0548 or (SCO2390 or SCO1266))	Cell Envelope Biosynthesis
3OASi170	3-oxoacyl-[acyl-carrier-protein] synthase (iso-C17:0)	[c] : h + malACP + iC15ACP --> co2 + 3oiC17ACP + ACP	Irreversible	c	0	1000	0	(SCO0548 or (SCO2390 or SCO1266))	Cell Envelope Biosynthesis
3OASi180	3-oxoacyl-[acyl-carrier-protein] synthase (iso-C18:0)	[c] : h + malACP + iC16ACP --> co2 + 3oiC18ACP + ACP	Irreversible	c	0	1000	0	(SCO0548 or (SCO2390 or SCO1266))	Cell Envelope Biosynthesis
3OASi60	3-oxoacyl-[acyl-carrier-protein] synthase (iso-C6:0)	[c] : h + malACP + ibACP --> co2 + 3oiC6ACP + ACP	Irreversible	c	0	1000	0	(SCO0548 or (SCO2390 or SCO1266))	Cell Envelope Biosynthesis
3OASi70	3-oxoacyl-[acyl-carrier-protein] synthase (iso-C7:0)	[c] : h + malACP + ivACP --> co2 + 3oiC7ACP + ACP	Irreversible	c	0	1000	0	(SCO0548 or (SCO2390 or SCO1266))	Cell Envelope Biosynthesis
3OASi80	3-oxoacyl-[acyl-carrier-protein] synthase (iso-C8:0)	[c] : h + malACP + iC6ACP --> co2 + 3oiC8ACP + ACP	Irreversible	c	0	1000	0	(SCO0548 or (SCO2390 or SCO1266))	Cell Envelope Biosynthesis
3OASi90	3-oxoacyl-[acyl-carrier-protein] synthase (iso-C9:0)	[c] : h + malACP + iC7ACP --> co2 + 3oiC9ACP + ACP	Irreversible	c	0	1000	0	(SCO0548 or (SCO2390 or SCO1266))	Cell Envelope Biosynthesis
ALAALA	D-alanine-D-alanine ligase	[c] : (2) ala_DASH_D + atp --> h + adp + pi + alaala	Irreversible	c	0	1000	0	SCO5560	Cell Envelope Biosynthesis
ALAALAD	D-alanine-D-alanine dipeptidase	[c] : h2o + alaala --> (2) ala_DASH_D	Irreversible	c	0	1000	0	SCO3596	Cell Envelope Biosynthesis
ALALAC	D-alanine-D-lactate ligase	[c] : ala_DASH_D + atp + lac_DASH_D --> h + adp + pi + alalac	Irreversible	c	0	1000	0	SCO3595	Cell Envelope Biosynthesis
EAR100x	enoyl-[acyl-carrier-protein] reductase (NADH) (n-C10:0)	[c] : h + nadh + tdec2eACP --> nad + dcaACP	Irreversible	c	0	1000	0	SCO1814	Cell Envelope Biosynthesis
EAR100y	enoyl-[acyl-carrier-protein] reductase (NADPH) (n-C10:0)	[c] : nadph + h + tdec2eACP --> nadp + dcaACP	Irreversible	c	0	1000	0	SCO1814	Cell Envelope Biosynthesis
EAR110x	enoyl-[acyl-carrier-protein] reductase (NADH) (n-C11:0)	[c] : h + nadh + tundca2eACP --> nad + undcaACP	Irreversible	c	0	1000	0	SCO1814	Cell Envelope Biosynthesis
EAR110y	enoyl-[acyl-carrier-protein] reductase (NADPH) (n-C11:0)	[c] : nadph + h + tundca2eACP --> nadp + undcaACP	Irreversible	c	0	1000	0	SCO1814	Cell Envelope Biosynthesis
EAR120x	enoyl-[acyl-carrier-protein] reductase (NADH) (n-C12:0)	[c] : h + nadh + tddec2eACP --> nad + ddcaACP	Irreversible	c	0	1000	0	SCO1814	Cell Envelope Biosynthesis
EAR120y	enoyl-[acyl-carrier-protein] reductase (NADPH) (n-C12:0)	[c] : nadph + h + tddec2eACP --> nadp + ddcaACP	Irreversible	c	0	1000	0	SCO1814	Cell Envelope Biosynthesis
EAR121x	enoyl-[acyl-carrier-protein] reductase (NADH) (n-C12:1)	[c] : h + nadh + t3c5ddeceACP --> nad + cddec5eACP	Irreversible	c	0	1000	0	SCO1814	Cell Envelope Biosynthesis
EAR121y	enoyl-[acyl-carrier-protein] reductase (NADPH) (n-C12:1)	[c] : nadph + h + t3c5ddeceACP --> nadp + cddec5eACP	Irreversible	c	0	1000	0	SCO1814	Cell Envelope Biosynthesis
EAR130x	enoyl-[acyl-carrier-protein] reductase (NADH) (n-C13:0)	[c] : h + nadh + ttridca2eACP --> nad + tridcaACP	Irreversible	c	0	1000	0	SCO1814	Cell Envelope Biosynthesis
EAR130y	enoyl-[acyl-carrier-protein] reductase (NADPH) (n-C13:0)	[c] : nadph + h + ttridca2eACP --> nadp + tridcaACP	Irreversible	c	0	1000	0	SCO1814	Cell Envelope Biosynthesis
EAR140x	enoyl-[acyl-carrier-protein] reductase (NADH) (n-C14:0)	[c] : h + nadh + tmrs2eACP --> nad + myrsACP	Irreversible	c	0	1000	0	SCO1814	Cell Envelope Biosynthesis
EAR140y	enoyl-[acyl-carrier-protein] reductase (NADPH) (n-C14:0)	[c] : nadph + h + tmrs2eACP --> nadp + myrsACP	Irreversible	c	0	1000	0	SCO1814	Cell Envelope Biosynthesis
EAR141x	enoyl-[acyl-carrier-protein] reductase (NADH) (n-C14:1)	[c] : h + nadh + t3c7mrseACP --> nad + tdeACP	Irreversible	c	0	1000	0	SCO1814	Cell Envelope Biosynthesis
EAR141y	enoyl-[acyl-carrier-protein] reductase (NADPH) (n-C14:1)	[c] : nadph + h + t3c7mrseACP --> nadp + tdeACP	Irreversible	c	0	1000	0	SCO1814	Cell Envelope Biosynthesis
EAR150x	enoyl-[acyl-carrier-protein] reductase (NADH) (n-C15:0)	[c] : h + nadh + tptdca2eACP --> nad + ptdcaACP	Irreversible	c	0	1000	0	SCO1814	Cell Envelope Biosynthesis
EAR150y	enoyl-[acyl-carrier-protein] reductase (NADPH) (n-C15:0)	[c] : nadph + h + tptdca2eACP --> nadp + ptdcaACP	Irreversible	c	0	1000	0	SCO1814	Cell Envelope Biosynthesis
EAR160x	enoyl-[acyl-carrier-protein] reductase (NADH) (n-C16:0)	[c] : h + nadh + tpalm2eACP --> nad + palmACP	Irreversible	c	0	1000	0	SCO1814	Cell Envelope Biosynthesis
EAR160y	enoyl-[acyl-carrier-protein] reductase (NADPH) (n-C16:0)	[c] : nadph + h + tpalm2eACP --> nadp + palmACP	Irreversible	c	0	1000	0	SCO1814	Cell Envelope Biosynthesis
EAR161x	enoyl-[acyl-carrier-protein] reductase (NADH) (n-C16:1)	[c] : h + nadh + t3c9palmeACP --> nad + hdeACP	Irreversible	c	0	1000	0	SCO1814	Cell Envelope Biosynthesis
EAR161y	enoyl-[acyl-carrier-protein] reductase (NADPH) (n-C16:1)	[c] : nadph + h + t3c9palmeACP --> nadp + hdeACP	Irreversible	c	0	1000	0	SCO1814	Cell Envelope Biosynthesis
EAR170x	enoyl-[acyl-carrier-protein] reductase (NADH) (n-C17:0)	[c] : h + nadh + thepdca2eACP --> nad + hepdcaACP	Irreversible	c	0	1000	0	SCO1814	Cell Envelope Biosynthesis
EAR170y	enoyl-[acyl-carrier-protein] reductase (NADPH) (n-C17:0)	[c] : nadph + h + thepdca2eACP --> nadp + hepdcaACP	Irreversible	c	0	1000	0	SCO1814	Cell Envelope Biosynthesis
EAR180x	enoyl-[acyl-carrier-protein] reductase (NADH) (n-C18:0)	[c] : h + nadh + toctd2eACP --> nad + ocdcaACP	Irreversible	c	0	1000	0	SCO1814	Cell Envelope Biosynthesis
EAR180y	enoyl-[acyl-carrier-protein] reductase (NADPH) (n-C18:0)	[c] : nadph + h + toctd2eACP --> nadp + ocdcaACP	Irreversible	c	0	1000	0	SCO1814	Cell Envelope Biosynthesis
EAR181x	enoyl-[acyl-carrier-protein] reductase (NADH) (n-C18:1)	[c] : h + nadh + t3c11vaceACP --> nad + octeACP	Irreversible	c	0	1000	0	SCO1814	Cell Envelope Biosynthesis
EAR181y	enoyl-[acyl-carrier-protein] reductase (NADPH) (n-C18:1)	[c] : nadph + h + t3c11vaceACP --> nadp + octeACP	Irreversible	c	0	1000	0	SCO1814	Cell Envelope Biosynthesis
EAR40x	enoyl-[acyl-carrier-protein] reductase (NADH) (n-C4:0)	[c] : h + nadh + but2eACP --> nad + butACP	Irreversible	c	0	1000	0	SCO1814	Cell Envelope Biosynthesis
EAR40y	enoyl-[acyl-carrier-protein] reductase (NADPH) (n-C4:0)	[c] : nadph + h + but2eACP --> nadp + butACP	Irreversible	c	0	1000	0	SCO1814	Cell Envelope Biosynthesis
EAR50x	enoyl-[acyl-carrier-protein] reductase (NADH) (n-C5:0)	[c] : h + nadh + tptn2eACP --> nad + ptnACP	Irreversible	c	0	1000	0	SCO1814	Cell Envelope Biosynthesis
EAR50y	enoyl-[acyl-carrier-protein] reductase (NADPH) (n-C5:0)	[c] : nadph + h + tptn2eACP --> nadp + ptnACP	Irreversible	c	0	1000	0	SCO1814	Cell Envelope Biosynthesis
EAR60x	enoyl-[acyl-carrier-protein] reductase (NADH) (n-C6:0)	[c] : h + nadh + thex2eACP --> nad + hexACP	Irreversible	c	0	1000	0	SCO1814	Cell Envelope Biosynthesis
EAR60y	enoyl-[acyl-carrier-protein] reductase (NADPH) (n-C6:0)	[c] : nadph + h + thex2eACP --> nadp + hexACP	Irreversible	c	0	1000	0	SCO1814	Cell Envelope Biosynthesis
EAR70x	enoyl-[acyl-carrier-protein] reductase (NADH) (n-C7:0)	[c] : h + nadh + thep2eACP --> nad + hepACP	Irreversible	c	0	1000	0	SCO1814	Cell Envelope Biosynthesis
EAR70y	enoyl-[acyl-carrier-protein] reductase (NADPH) (n-C7:0)	[c] : nadph + h + thep2eACP --> nadp + hepACP	Irreversible	c	0	1000	0	SCO1814	Cell Envelope Biosynthesis
EAR80x	enoyl-[acyl-carrier-protein] reductase (NADH) (n-C8:0)	[c] : h + nadh + toct2eACP --> nad + ocACP	Irreversible	c	0	1000	0	SCO1814	Cell Envelope Biosynthesis
EAR80y	enoyl-[acyl-carrier-protein] reductase (NADPH) (n-C8:0)	[c] : nadph + h + toct2eACP --> nadp + ocACP	Irreversible	c	0	1000	0	SCO1814	Cell Envelope Biosynthesis
EAR90x	enoyl-[acyl-carrier-protein] reductase (NADH) (n-C9:0)	[c] : h + nadh + tnon2eACP --> nad + nonACP	Irreversible	c	0	1000	0	SCO1814	Cell Envelope Biosynthesis
EAR90y	enoyl-[acyl-carrier-protein] reductase (NADPH) (n-C9:0)	[c] : nadph + h + tnon2eACP --> nadp + nonACP	Irreversible	c	0	1000	0	SCO1814	Cell Envelope Biosynthesis
EARai110x	enoyl-[acyl-carrier-protein] reductase (NADH) (ante-iso-C11:0)	[c] : h + nadh + taiC112eACP --> nad + aiC11ACP	Irreversible	c	0	1000	0	SCO1814	Cell Envelope Biosynthesis
EARai110y	enoyl-[acyl-carrier-protein] reductase (NADPH) (ante-iso-C11:0)	[c] : nadph + h + taiC112eACP --> nadp + aiC11ACP	Irreversible	c	0	1000	0	SCO1814	Cell Envelope Biosynthesis
EARai130x	enoyl-[acyl-carrier-protein] reductase (NADH) (ante-iso-C13:0)	[c] : h + nadh + taiC132eACP --> nad + aiC13ACP	Irreversible	c	0	1000	0	SCO1814	Cell Envelope Biosynthesis
EARai130y	enoyl-[acyl-carrier-protein] reductase (NADPH) (ante-iso-C13:0)	[c] : nadph + h + taiC132eACP --> nadp + aiC13ACP	Irreversible	c	0	1000	0	SCO1814	Cell Envelope Biosynthesis
EARai150x	enoyl-[acyl-carrier-protein] reductase (NADH) (ante-iso-C15:0)	[c] : h + nadh + taiC152eACP --> nad + aiC15ACP	Irreversible	c	0	1000	0	SCO1814	Cell Envelope Biosynthesis
EARai150y	enoyl-[acyl-carrier-protein] reductase (NADPH) (ante-iso-C15:0)	[c] : nadph + h + taiC152eACP --> nadp + aiC15ACP	Irreversible	c	0	1000	0	SCO1814	Cell Envelope Biosynthesis
EARai170x	enoyl-[acyl-carrier-protein] reductase (NADH) (ante-iso-C17:0)	[c] : h + nadh + taiC172eACP --> nad + aiC17ACP	Irreversible	c	0	1000	0	SCO1814	Cell Envelope Biosynthesis
EARai170y	enoyl-[acyl-carrier-protein] reductase (NADPH) (ante-iso-C17:0)	[c] : nadph + h + taiC172eACP --> nadp + aiC17ACP	Irreversible	c	0	1000	0	SCO1814	Cell Envelope Biosynthesis
EARai70x	enoyl-[acyl-carrier-protein] reductase (NADH) (ante-iso-C7:0)	[c] : h + nadh + taiC72eACP --> nad + aiC7ACP	Irreversible	c	0	1000	0	SCO1814	Cell Envelope Biosynthesis
EARai70y	enoyl-[acyl-carrier-protein] reductase (NADPH) (ante-iso-C7:0)	[c] : nadph + h + taiC72eACP --> nadp + aiC7ACP	Irreversible	c	0	1000	0	SCO1814	Cell Envelope Biosynthesis
EARai90x	enoyl-[acyl-carrier-protein] reductase (NADH) (ante-iso-C9:0)	[c] : h + nadh + taiC92eACP --> nad + aiC9ACP	Irreversible	c	0	1000	0	SCO1814	Cell Envelope Biosynthesis
EARai90y	enoyl-[acyl-carrier-protein] reductase (NADPH) (ante-iso-C9:0)	[c] : nadph + h + taiC92eACP --> nadp + aiC9ACP	Irreversible	c	0	1000	0	SCO1814	Cell Envelope Biosynthesis
EARi100x	enoyl-[acyl-carrier-protein] reductase (NADH) (iso-C10:0)	[c] : h + nadh + tiC102eACP --> nad + iC10ACP	Irreversible	c	0	1000	0	SCO1814	Cell Envelope Biosynthesis
EARi100y	enoyl-[acyl-carrier-protein] reductase (NADPH) (iso-C10:0)	[c] : nadph + h + tiC102eACP --> nadp + iC10ACP	Irreversible	c	0	1000	0	SCO1814	Cell Envelope Biosynthesis
EARi110x	enoyl-[acyl-carrier-protein] reductase (NADH) (iso-C11:0)	[c] : h + nadh + tiC112eACP --> nad + iC11ACP	Irreversible	c	0	1000	0	SCO1814	Cell Envelope Biosynthesis
EARi110y	enoyl-[acyl-carrier-protein] reductase (NADPH) (iso-C11:0)	[c] : nadph + h + tiC112eACP --> nadp + iC11ACP	Irreversible	c	0	1000	0	SCO1814	Cell Envelope Biosynthesis
EARi120x	enoyl-[acyl-carrier-protein] reductase (NADH) (iso-C12:0)	[c] : h + nadh + tiC122eACP --> nad + iC12ACP	Irreversible	c	0	1000	0	SCO1814	Cell Envelope Biosynthesis
EARi120y	enoyl-[acyl-carrier-protein] reductase (NADPH) (iso-C12:0)	[c] : nadph + h + tiC122eACP --> nadp + iC12ACP	Irreversible	c	0	1000	0	SCO1814	Cell Envelope Biosynthesis
EARi130x	enoyl-[acyl-carrier-protein] reductase (NADH) (iso-C13:0)	[c] : h + nadh + tiC132eACP --> nad + iC13ACP	Irreversible	c	0	1000	0	SCO1814	Cell Envelope Biosynthesis
EARi130y	enoyl-[acyl-carrier-protein] reductase (NADPH) (iso-C13:0)	[c] : nadph + h + tiC132eACP --> nadp + iC13ACP	Irreversible	c	0	1000	0	SCO1814	Cell Envelope Biosynthesis
EARi140x	enoyl-[acyl-carrier-protein] reductase (NADH) (iso-C14:0)	[c] : h + nadh + tiC142eACP --> nad + iC14ACP	Irreversible	c	0	1000	0	SCO1814	Cell Envelope Biosynthesis
EARi140y	enoyl-[acyl-carrier-protein] reductase (NADPH) (iso-C14:0)	[c] : nadph + h + tiC142eACP --> nadp + iC14ACP	Irreversible	c	0	1000	0	SCO1814	Cell Envelope Biosynthesis
EARi150x	enoyl-[acyl-carrier-protein] reductase (NADH) (iso-C15:0)	[c] : h + nadh + tiC152eACP --> nad + iC15ACP	Irreversible	c	0	1000	0	SCO1814	Cell Envelope Biosynthesis
EARi150y	enoyl-[acyl-carrier-protein] reductase (NADPH) (iso-C15:0)	[c] : nadph + h + tiC152eACP --> nadp + iC15ACP	Irreversible	c	0	1000	0	SCO1814	Cell Envelope Biosynthesis
EARi160x	enoyl-[acyl-carrier-protein] reductase (NADH) (iso-C16:0)	[c] : h + nadh + tiC162eACP --> nad + iC16ACP	Irreversible	c	0	1000	0	SCO1814	Cell Envelope Biosynthesis
EARi160y	enoyl-[acyl-carrier-protein] reductase (NADPH) (iso-C16:0)	[c] : nadph + h + tiC162eACP --> nadp + iC16ACP	Irreversible	c	0	1000	0	SCO1814	Cell Envelope Biosynthesis
EARi170x	enoyl-[acyl-carrier-protein] reductase (NADH) (iso-C17:0)	[c] : h + nadh + tiC172eACP --> nad + iC17ACP	Irreversible	c	0	1000	0	SCO1814	Cell Envelope Biosynthesis
EARi170y	enoyl-[acyl-carrier-protein] reductase (NADPH) (iso-C17:0)	[c] : nadph + h + tiC172eACP --> nadp + iC17ACP	Irreversible	c	0	1000	0	SCO1814	Cell Envelope Biosynthesis
EARi180x	enoyl-[acyl-carrier-protein] reductase (NADH) (iso-C18:0)	[c] : h + nadh + tiC182eACP --> nad + iC18ACP	Irreversible	c	0	1000	0	SCO1814	Cell Envelope Biosynthesis
EARi180y	enoyl-[acyl-carrier-protein] reductase (NADPH) (iso-C18:0)	[c] : nadph + h + tiC182eACP --> nadp + iC18ACP	Irreversible	c	0	1000	0	SCO1814	Cell Envelope Biosynthesis
EARi60x	enoyl-[acyl-carrier-protein] reductase (NADH) (iso-C6:0)	[c] : h + nadh + tiC62eACP --> nad + iC6ACP	Irreversible	c	0	1000	0	SCO1814	Cell Envelope Biosynthesis
EARi60y	enoyl-[acyl-carrier-protein] reductase (NADPH) (iso-C6:0)	[c] : nadph + h + tiC62eACP --> nadp + iC6ACP	Irreversible	c	0	1000	0	SCO1814	Cell Envelope Biosynthesis
EARi70x	enoyl-[acyl-carrier-protein] reductase (NADH) (iso-C7:0)	[c] : h + nadh + tiC72eACP --> nad + iC7ACP	Irreversible	c	0	1000	0	SCO1814	Cell Envelope Biosynthesis
EARi70y	enoyl-[acyl-carrier-protein] reductase (NADPH) (iso-C7:0)	[c] : nadph + h + tiC72eACP --> nadp + iC7ACP	Irreversible	c	0	1000	0	SCO1814	Cell Envelope Biosynthesis
EARi80x	enoyl-[acyl-carrier-protein] reductase (NADH) (iso-C8:0)	[c] : h + nadh + tiC82eACP --> nad + iC8ACP	Irreversible	c	0	1000	0	SCO1814	Cell Envelope Biosynthesis
EARi80y	enoyl-[acyl-carrier-protein] reductase (NADPH) (iso-C8:0)	[c] : nadph + h + tiC82eACP --> nadp + iC8ACP	Irreversible	c	0	1000	0	SCO1814	Cell Envelope Biosynthesis
EARi90x	enoyl-[acyl-carrier-protein] reductase (NADH) (iso-C9:0)	[c] : h + nadh + tiC92eACP --> nad + iC9ACP	Irreversible	c	0	1000	0	SCO1814	Cell Envelope Biosynthesis
EARi90y	enoyl-[acyl-carrier-protein] reductase (NADPH) (iso-C9:0)	[c] : nadph + h + tiC92eACP --> nadp + iC9ACP	Irreversible	c	0	1000	0	SCO1814	Cell Envelope Biosynthesis
ETHAAL	Ethanolamine ammonia-lyase	[c] : etha --> nh4 + acald	Irreversible	c	0	1000	0		Cell Envelope Biosynthesis
FACOAE100	fatty-acid-CoA thioesterase (decanoate)	[c] : h2o + dcacoa --> coa + h + dca	Irreversible	c	0	1000	0	(SCO1153 or SCO2773)	Cell Envelope Biosynthesis
FACOAE120	fatty-acid-CoA thioesterase (dodecanoate)	[c] : h2o + ddcacoa --> coa + h + ddca	Irreversible	c	0	1000	0	(SCO1153 or SCO2773)	Cell Envelope Biosynthesis
FACOAE140	fatty-acid-CoA thioesterase (tetradecanoate)	[c] : h2o + tdcoa --> coa + h + ttdca	Irreversible	c	0	1000	0	(SCO1153 or SCO2773)	Cell Envelope Biosynthesis
FACOAE141	fatty-acid-CoA thioesterase (tetradecenoate)	[c] : h2o + tdecoa --> coa + h + ttdcea	Irreversible	c	0	1000	0	(SCO1153 or SCO2773)	Cell Envelope Biosynthesis
FACOAE160	fatty-acid-CoA thioesterase (hexadecanoate)	[c] : h2o + pmtcoa --> coa + h + hdca	Irreversible	c	0	1000	0	(SCO1153 or SCO2773)	Cell Envelope Biosynthesis
FACOAE161	fatty-acid-CoA thioesterase (hexadecenoate)	[c] : h2o + hdcoa --> coa + h + hdcea	Irreversible	c	0	1000	0	(SCO1153 or SCO2773)	Cell Envelope Biosynthesis
FACOAE180	fatty-acid-CoA thioesterase (octadecanoate)	[c] : h2o + stcoa --> coa + h + ocdca	Irreversible	c	0	1000	0	(SCO1153 or SCO2773)	Cell Envelope Biosynthesis
FACOAE181	fatty-acid-CoA thioesterase (octadecenoate)	[c] : h2o + odecoa --> coa + h + ocdcea	Irreversible	c	0	1000	0	(SCO1153 or SCO2773)	Cell Envelope Biosynthesis
FACOAE60	fatty-acid-CoA thioesterase (hexanoate)	[c] : h2o + hxcoa --> coa + h + hxa	Irreversible	c	0	1000	0	(SCO1153 or SCO2773)	Cell Envelope Biosynthesis
FACOAE80	fatty-acid-CoA thioesterase (octanoate)	[c] : h2o + occoa --> coa + h + octa	Irreversible	c	0	1000	0	(SCO1153 or SCO2773)	Cell Envelope Biosynthesis
FACOAL100	fatty-acid-CoA ligase (decanoate)	[c] : coa + atp + dca --> amp + ppi + dcacoa	Irreversible	c	0	1000	0	(SCO6196 or SCO6195 or SCO2131 or SCO2444 or SCO2561 or SCO2720 or SCO3436 or SCO4006 or SCO5983 or SCO6552 or SCO6968 or SCO7244)	Cell Envelope Biosynthesis
FACOAL120	fatty-acid-CoA ligase (dodecanoate)	[c] : coa + atp + ddca --> amp + ppi + ddcacoa	Irreversible	c	0	1000	0	(SCO6196 or SCO6195 or SCO2131 or SCO2444 or SCO2561 or SCO2720 or SCO3436 or SCO4006 or SCO5983 or SCO6552 or SCO6968 or SCO7244)	Cell Envelope Biosynthesis
FACOAL140	fatty-acid-CoA ligase (tetradecanoate)	[c] : coa + atp + ttdca --> amp + ppi + tdcoa	Irreversible	c	0	1000	0	(SCO6196 or SCO6195 or SCO2131 or SCO2444 or SCO2561 or SCO2720 or SCO3436 or SCO4006 or SCO5983 or SCO6552 or SCO6968 or SCO7244)	Cell Envelope Biosynthesis
FACOAL141	fatty-acid-CoA ligase (tetradecenoate)	[c] : coa + atp + ttdcea --> amp + ppi + tdecoa	Irreversible	c	0	1000	0	(SCO6196 or SCO6195 or SCO2131 or SCO2444 or SCO2561 or SCO2720 or SCO3436 or SCO4006 or SCO5983 or SCO6552 or SCO6968 or SCO7244)	Cell Envelope Biosynthesis
FACOAL160	fatty-acid-CoA ligase (hexadecanoate)	[c] : coa + atp + hdca --> amp + ppi + pmtcoa	Irreversible	c	0	1000	0	(SCO6196 or SCO6195 or SCO2131 or SCO2444 or SCO2561 or SCO2720 or SCO3436 or SCO4006 or SCO5983 or SCO6552 or SCO6968 or SCO7244)	Cell Envelope Biosynthesis
FACOAL161	fatty-acid-CoA ligase (hexadecenoate)	[c] : coa + atp + hdcea --> amp + ppi + hdcoa	Irreversible	c	0	1000	0	(SCO6196 or SCO6195 or SCO2131 or SCO2444 or SCO2561 or SCO2720 or SCO3436 or SCO4006 or SCO5983 or SCO6552 or SCO6968 or SCO7244)	Cell Envelope Biosynthesis
FACOAL180	fatty-acid-CoA ligase (octadecanoate)	[c] : coa + atp + ocdca --> amp + ppi + stcoa	Irreversible	c	0	1000	0	(SCO6196 or SCO6195 or SCO2131 or SCO2444 or SCO2561 or SCO2720 or SCO3436 or SCO4006 or SCO5983 or SCO6552 or SCO6968 or SCO7244)	Cell Envelope Biosynthesis
FACOAL181	fatty-acid-CoA ligase (octadecenoate)	[c] : coa + atp + ocdcea --> amp + ppi + odecoa	Irreversible	c	0	1000	0	(SCO6196 or SCO6195 or SCO2131 or SCO2444 or SCO2561 or SCO2720 or SCO3436 or SCO4006 or SCO5983 or SCO6552 or SCO6968 or SCO7244)	Cell Envelope Biosynthesis
FACOAL60	fatty-acid-CoA ligase (hexanoate)	[c] : coa + atp + hxa --> amp + ppi + hxcoa	Irreversible	c	0	1000	0	(SCO6196 or SCO6195 or SCO2131 or SCO2444 or SCO2561 or SCO2720 or SCO3436 or SCO4006 or SCO5983 or SCO6552 or SCO6968 or SCO7244)	Cell Envelope Biosynthesis
FACOAL80	fatty-acid-CoA ligase (octanoate)	[c] : coa + atp + octa --> amp + ppi + occoa	Irreversible	c	0	1000	0	(SCO6196 or SCO6195 or SCO2131 or SCO2444 or SCO2561 or SCO2720 or SCO3436 or SCO4006 or SCO5983 or SCO6552 or SCO6968 or SCO7244)	Cell Envelope Biosynthesis
G1PACT	glucosamine-1-phosphate N-acetyltransferase	[c] : accoa + gam1p --> coa + h + acgam1p	Irreversible	c	0	1000	0	SCO3122	Cell Envelope Biosynthesis
GALUi	UTP-glucose-1-phosphate uridylyltransferase (irreversible)	[c] : h + g1p + utp --> ppi + udpg	Irreversible	c	0	1000	0	SCO3182	Cell Envelope Biosynthesis
GDPMNP	GDP-mannose phyrophosphatase	[c] : h2o + gdpmann --> (2) h + man1p + gmp	Irreversible	c	0	1000	0	SCO0280	Cell Envelope Biosynthesis
GF6PTA	glutamine-fructose-6-phosphate transaminase	[c] : gln_DASH_L + f6p --> glu_DASH_L + gam6p	Irreversible	c	0	1000	0	(SCO2789 or SCO4740)	Cell Envelope Biosynthesis
GLUR	glutamate racemase	[c] : glu_DASH_D <==> glu_DASH_L	Reversible	c	-1000	1000	0	SCO1018	Cell Envelope Biosynthesis
MAN1PT	mannose-1-phosphate guanylyltransferase	[c] : h + man1p + gtp --> ppi + gdpmann	Irreversible	c	0	1000	0	(SCO1388 or SCO3039)	Cell Envelope Biosynthesis
MI1PP	myo-inositol 1-phosphatase	[c] : h2o + mi1p_DASH_D --> inost + pi	Irreversible	c	0	1000	0	SCO5860	Cell Envelope Biosynthesis
PAPPT3	phospho-N-acetylmuramoyl-pentapeptide-transferase (meso-2,6-diaminopimelate)	[c] : udcpp + ugmda --> uagmda + ump	Irreversible	c	0	1000	0	SCO2087	Cell Envelope Biosynthesis
PGAMT	phosphoglucosamine mutase	[c] : gam1p <==> gam6p	Reversible	c	-1000	1000	0	SCO4736	Cell Envelope Biosynthesis
T2DECAI	trans-2-decenoyl-ACP isomerase	[c] : tdec2eACP <==> cdec3eACP	Reversible	c	-1000	1000	0		Cell Envelope Biosynthesis
TDPDRE	dTDP-4-dehydrorhamnose 3,5-epimerase	[c] : dtdp4d6dg --> dtdp4d6dm	Irreversible	c	0	1000	0	SCO0400	Cell Envelope Biosynthesis
TDPDRR	dTDP-4-dehydrorhamnose reductase	[c] : nadph + h + dtdp4d6dm --> nadp + dtdprmn	Irreversible	c	0	1000	0	SCO7194	Cell Envelope Biosynthesis
TDPGDH	dTDPglucose 4,6-dehydratase	[c] : dtdpglu --> h2o + dtdp4d6dg	Irreversible	c	0	1000	0	(SCO0749 or SCO6179)	Cell Envelope Biosynthesis
UAAGDS	UDP-N-acetylmuramoyl-L-alanyl-D-glutamyl-meso-2,6-diaminopimelate synthetase	[c] : atp + 26dap_DASH_M + uamag --> h + adp + pi + ugmd	Irreversible	c	0	1000	0	SCO2089	Cell Envelope Biosynthesis
UACMAMO	UDP-N-acetyl-D-mannosamine oxidoreductase	[c] : h2o + (2) nad + uacmam --> (3) h + (2) nadh + uacmamu	Irreversible	c	0	1000	0	(SCO4773 or SCO5050)	Cell Envelope Biosynthesis
UAG2E	UDP-N-acetylglucosamine 2-epimerase	[c] : uacgam <==> uacmam	Reversible	c	-1000	1000	0		Cell Envelope Biosynthesis
UAGCVT	UDP-N-acetylglucosamine 1-carboxyvinyltransferase	[c] : pep + uacgam --> pi + uaccg	Irreversible	c	0	1000	0	(SCO2949 or SCO5998)	Cell Envelope Biosynthesis
UAGDP	UDP-N-acetylglucosamine diphosphorylase	[c] : h + acgam1p + utp --> ppi + uacgam	Irreversible	c	0	1000	0	SCO3122	Cell Envelope Biosynthesis
UAGPT3	UDP-N-acetylglucosamine-N-acetylmuramyl-(pentapeptide)pyrophosphoryl-undecaprenol N-acetylglucosamine transferase	[c] : uagmda + uacgam --> h + udp + uaagmda	Irreversible	c	0	1000	0	SCO2084	Cell Envelope Biosynthesis
UAMAGS	UDP-N-acetylmuramoyl-L-alanyl-D-glutamate synthetase	[c] : atp + glu_DASH_D + uama --> h + adp + pi + uamag	Irreversible	c	0	1000	0	SCO2086	Cell Envelope Biosynthesis
UAMAS	UDP-N-acetylmuramoyl-L-alanine synthetase	[c] : ala_DASH_L + atp + uamr --> h + adp + pi + uama	Irreversible	c	0	1000	0	SCO6060	Cell Envelope Biosynthesis
UAPGR	UDP-N-acetylenolpyruvoylglucosamine reductase	[c] : nadph + h + uaccg --> nadp + uamr	Irreversible	c	0	1000	0	SCO4643	Cell Envelope Biosynthesis
UDCPDP	undecaprenyl-diphosphatase	[c] : h2o + udcpdp --> h + pi + udcpp	Irreversible	c	0	1000	0	(SCO1326 or SCO7047)	Cell Envelope Biosynthesis
UDPGD	UDPglucose 6-dehydrogenase	[c] : h2o + (2) nad + udpg --> (3) h + (2) nadh + udpglcur	Irreversible	c	0	1000	0	SCO3052	Cell Envelope Biosynthesis
UGMDDS	UDP-N-acetylmuramoyl-L-alanyl-D-glutamyl-meso-2,6-diaminopimeloyl-D-alanyl-D-alanine synthetase	[c] : atp + alaala + ugmd --> h + adp + pi + ugmda	Irreversible	c	0	1000	0	SCO2088	Cell Envelope Biosynthesis
ACONTa	aconitase (half-reaction A, Citrate hydro-lyase)	[c] : cit <==> h2o + acon_DASH_C	Reversible	c	-1000	1000	0	SCO5999	Citric Acid Cycle
ACONTb	aconitase (half-reaction B, Isocitrate hydro-lyase)	[c] : h2o + acon_DASH_C <==> icit	Reversible	c	-1000	1000	0	SCO5999	Citric Acid Cycle
AKGDH	2-Oxogluterate dehydrogenase	[c] : coa + nad + akg --> nadh + co2 + succoa	Irreversible	c	0	1000	0	(SCO5281 and (SCO2181 or SCO7123) and (SCO0884 or SCO2180 or SCO4919))	Citric Acid Cycle
AKGDH2	2-Oxogluterate dehydrogenase (NADP via ferredoxin)	[c] : coa + nadp + akg --> nadph + co2 + succoa	Irreversible	c	0	1000	0	(((SCO4594 and SCO4595) or (SCO6269 and SCO6270)) and SCO0681)	Citric Acid Cycle
CITL	Citrate lyase	[c] : cit --> oaa + ac	Irreversible	c	0	1000	0	(SCO2033 or SCO6471)	Citric Acid Cycle
CS	citrate synthase	[c] : h2o + accoa + oaa --> coa + h + cit	Irreversible	c	0	1000	0	(SCO2736 or SCO4388 or SCO5832)	Citric Acid Cycle
FUM	fumarase	[c] : h2o + fum <==> mal_DASH_L	Reversible	c	-1000	1000	0	(SCO5042 or SCO5044)	Citric Acid Cycle
ICDHyr	isocitrate dehydrogenase (NADP)	[c] : nadp + icit <==> nadph + co2 + akg	Reversible	c	-1000	1000	0	SCO7000	Citric Acid Cycle
MDH	malate dehydrogenase	[c] : nad + mal_DASH_L <==> h + nadh + oaa	Reversible	c	-1000	1000	0	SCO4827	Citric Acid Cycle
SUCOAS	succinyl-CoA synthetase (ADP-forming)	[c] : coa + atp + succ <==> succoa + adp + pi	Reversible	c	-1000	1000	0	((SCO4808 and SCO4809) or (SCO6585 and SCO6586))	Citric Acid Cycle
4HTHRS	4-Hydroxy-L-threonine synthase	[c] : h2o + phthr --> pi + 4hthr	Irreversible	c	0	1000	0	(SCO4293 or SCO5355)	Cofactor and Prosthetic Group Biosynthesis
5DOAN	5'-deoxyadenosine nuclosidase	[c] : h2o + dad_DASH_5 --> ade + 5drib	Irreversible	c	0	1000	0		Cofactor and Prosthetic Group Biosynthesis
ACBIPGT	Adenosyl cobinamide phosphate guanyltransferase	[c] : h + gtp + adocbip --> ppi + agdpcbi	Irreversible	c	0	1000	0	SCO2173	Cofactor and Prosthetic Group Biosynthesis
ACPS1	acyl-carrier protein synthase	[c] : coa + apoACP --> h + ACP + pap	Irreversible	c	0	1000	0	SCO4744	Cofactor and Prosthetic Group Biosynthesis
ACPSact	acyl-carrier protein synthase (actinorhodin)	[c] : coa + apoACPact --> ACPact + h + pap	Irreversible	c	0	1000	0	SCO4744	Cofactor and Prosthetic Group Biosynthesis
ACPScda	acyl-carrier protein synthase (calcium-dependent antibiotics)	[c] : coa + apoACPcda --> h + ACPcda + pap	Irreversible	c	0	1000	0	SCO6673	Cofactor and Prosthetic Group Biosynthesis
ACPSredL	acyl-carrier protein synthase (redL)	[c] : coa + apoACPredL --> h + ACPredL + pap	Irreversible	c	0	1000	0	SCO4744	Cofactor and Prosthetic Group Biosynthesis
ACPSredN	acyl-carrier protein synthase (redN)	[c] : coa + apoACPredN --> h + ACPredN + pap	Irreversible	c	0	1000	0	SCO4744	Cofactor and Prosthetic Group Biosynthesis
ACPSredQ	acyl-carrier protein synthase (redQ)	[c] : coa + apoACPredQ --> h + ACPredQ + pap	Irreversible	c	0	1000	0	SCO4744	Cofactor and Prosthetic Group Biosynthesis
ADCL	4-aminobenzoate synthase	[c] : 4adcho --> h + pyr + 4abz	Irreversible	c	0	1000	0		Cofactor and Prosthetic Group Biosynthesis
ADCPS1	adenosylcobinamide-phosphate synthase	[c] : atp + adcobhex + appl --> h + adp + pi + adocbi	Irreversible	c	0	1000	0	SCO1847	Cofactor and Prosthetic Group Biosynthesis
ADCPS2	adenosylcobinamide-phosphate synthase	[c] : atp + adcobhex + applp --> h + adp + pi + adocbip	Irreversible	c	0	1000	0	SCO1847	Cofactor and Prosthetic Group Biosynthesis
ADCS	4-amino-4-deoxychorismate synthase	[c] : gln_DASH_L + chor --> glu_DASH_L + 4adcho	Irreversible	c	0	1000	0	SCO3851	Cofactor and Prosthetic Group Biosynthesis
ADCYRS	adenosylcobyric acid synthase (glutamine-hydrolysing)	[c] : (4) h2o + (4) atp + (4) gln_DASH_L + adcobdam --> (4) h + (4) glu_DASH_L + (4) adp + (4) pi + adcobhex	Irreversible	c	0	1000	0	SCO1848	Cofactor and Prosthetic Group Biosynthesis
ADOCBIK	Adenosyl cobinamide kinase	[c] : atp + adocbi --> h + adp + adocbip	Irreversible	c	0	1000	0	SCO2173	Cofactor and Prosthetic Group Biosynthesis
ADOCBLS	Adenosylcobalamin 5'-phosphate synthase	[c] : agdpcbi + rdmbzi --> h + gmp + adocbl	Irreversible	c	0	1000	0	SCO2177	Cofactor and Prosthetic Group Biosynthesis
AHMMPS	4-amino-5-hydroxymethyl-2-methylpyrimidine synthetase	[c] : (2) h + air --> pi + 4ahmmp + gcald	Irreversible	c	0	1000	0	SCO3928	Cofactor and Prosthetic Group Biosynthesis
AKP1	alkaline phosphatase (Dihydroneopterin)	[c] : (3) h2o + ahdt --> (2) h + (3) pi + dhnpt	Irreversible	c	0	1000	0	(SCO0828 or SCO1290 or SCO2068 or SCO2286)	Cofactor and Prosthetic Group Biosynthesis
ALATA_D2	D-alanine transaminase	[c] : ala_DASH_D + pydx5p --> pyr + pyam5p	Irreversible	c	0	1000	0	(SCO1087 or SCO4837 or SCO5470 or SCO5364)	Cofactor and Prosthetic Group Biosynthesis
ALATA_L2	alanine transaminase	[c] : ala_DASH_L + pydx5p --> pyr + pyam5p	Irreversible	c	0	1000	0	(SCO1087 or SCO4837 or SCO5470 or SCO5364)	Cofactor and Prosthetic Group Biosynthesis
AMAOTr	adenosylmethionine-8-amino-7-oxononanoate transaminase	[c] : amet + 8aonn <==> amob + dann	Reversible	c	-1000	1000	0	SCO1245	Cofactor and Prosthetic Group Biosynthesis
AMMQLT9	S-adenosylmethione:2-demthylmenaquinole methyltransferase (menaquinone 9)	[c] : amet + 2dmmql9 --> h + mql9 + ahcys	Irreversible	c	0	1000	0	(SCO4556 or SCO5940)	Cofactor and Prosthetic Group Biosynthesis
AOXSr2	8-amino-7-oxononanoate synthase	[c] : ala_DASH_L + pimACP --> co2 + ACP + 8aonn	Irreversible	c	0	1000	0	(SCO1243 or SCO5890)	Cofactor and Prosthetic Group Biosynthesis
APRAUR	5-amino-6-(5-phosphoribosylamino)uracil reductase	[c] : nadph + h + 5apru --> nadp + 5aprbu	Irreversible	c	0	1000	0	(SCO2688 or SCO6058 or SCO4106)	Cofactor and Prosthetic Group Biosynthesis
ASP1DC	aspartate 1-decarboxylase	[c] : h + asp_DASH_L --> co2 + ala_DASH_B	Irreversible	c	0	1000	0	(SCO0978 and SCO3416)	Cofactor and Prosthetic Group Biosynthesis
ASPO5	L-aspartate oxidase	[c] : asp_DASH_L + fum --> h + succ + iasp	Irreversible	c	0	1000	0	SCO3382	Cofactor and Prosthetic Group Biosynthesis
ASPO6	L-aspartate oxidase	[c] : o2 + asp_DASH_L --> h + h2o2 + iasp	Irreversible	c	0	1000	0	SCO3382	Cofactor and Prosthetic Group Biosynthesis
BACCL	biotin-[acetyl-CoA-carboxylase] ligase	[c] : h + atp + btn --> ppi + btamp	Irreversible	c	0	1000	0	SCO4927	Cofactor and Prosthetic Group Biosynthesis
BMOCOS	bis-molybdenum cofactor synthase	[c] : moco + mptamp --> amp + bmoco + cu2	Irreversible	c	0	1000	0	(SCO3181 or SCO3827)	Cofactor and Prosthetic Group Biosynthesis
BMOGDS1	bis-molybdopterin guanine dinucleotide synthase (single GDP)	[c] : h + gtp + bmoco --> ppi + bmoco1gdp	Irreversible	c	0	1000	0	SCO3828	Cofactor and Prosthetic Group Biosynthesis
BMOGDS2	bis-molybdopterin guanine dinucleotide synthase	[c] : h + gtp + bmoco1gdp --> ppi + bmocogdp	Irreversible	c	0	1000	0	SCO3828	Cofactor and Prosthetic Group Biosynthesis
BTS5	Biotin synthase	[c] : amet + 2fe2s + dtbt --> h + dad_DASH_5 + btn + 2fe1s + met_DASH_L	Irreversible	c	0	1000	0	SCO1244	Cofactor and Prosthetic Group Biosynthesis
BWCOGDS1	tungsten bispterin guanine dinucleotide synthase (single GDP)	[c] : h + gtp + bwco --> ppi + bwco1gdp	Irreversible	c	0	1000	0	SCO3828	Cofactor and Prosthetic Group Biosynthesis
BWCOGDS2	tungsten bispterin guanine dinucleotide synthase	[c] : h + gtp + bwco1gdp --> ppi + bwcogdp	Irreversible	c	0	1000	0	SCO3828	Cofactor and Prosthetic Group Biosynthesis
BWCOS	tungsten bispterin cofactor synthase	[c] : mptamp + wco --> amp + cu2 + bwco	Irreversible	c	0	1000	0	(SCO3181 or SCO3827)	Cofactor and Prosthetic Group Biosynthesis
CBIAT	Cobinamide adenyltransferase	[c] : h + atp + cbi <==> adocbi + pppi	Reversible	c	-1000	1000	0	SCO1851	Cofactor and Prosthetic Group Biosynthesis
CBLAT	cob(I)alamin adenosyltransferase	[c] : h + atp + cbl1 <==> adocbl + pppi	Reversible	c	-1000	1000	0		Cofactor and Prosthetic Group Biosynthesis
CDPMEK	4-(cytidine 5'-diphospho)-2-C-methyl-D-erythritol kinase	[c] : atp + 4c2me --> h + adp + 2p4c2me	Irreversible	c	0	1000	0	SCO3148	Cofactor and Prosthetic Group Biosynthesis
CFL	chorismate futalosine-lyase	[c] : h + pep + chor + ins --> h2o + co2 + pyr + pi + futal	Irreversible	c	0	1000	0	SCO4506	Cofactor and Prosthetic Group Biosynthesis
CIGAMS	cys-1L-myo-inositol 2-deoxy-D-glucopyranoside synthase	[c] : atp + cys_DASH_L + igam --> (2) h + amp + ppi + cigam	Irreversible	c	0	1000	0	SCO1663	Cofactor and Prosthetic Group Biosynthesis
COCHL	cobaltochelatase	[c] : h2o + atp + cobalt2 + hgbam --> (2) h + adp + pi + co2dam	Irreversible	c	0	1000	0	SCO1849	Cofactor and Prosthetic Group Biosynthesis
CPC2MT	cobalt-precorrin-2 C20-methyltransferase	[c] : amet + copre2 --> h + ahcys + copre3	Irreversible	c	0	1000	0	SCO1853	Cofactor and Prosthetic Group Biosynthesis
CPC3MT	cobalt-precorrin-3B C17-methyltransferase	[c] : amet + copre3 --> ahcys + copre4	Irreversible	c	0	1000	0	SCO1857	Cofactor and Prosthetic Group Biosynthesis
CPC4MT	cobalt-precorrin-4 C11-methyltransferase	[c] : amet + copre4 --> h + ahcys + copre5	Irreversible	c	0	1000	0	SCO1855	Cofactor and Prosthetic Group Biosynthesis
CPC5MT	cobalt-precorrin-5 C1-methyltransferase	[c] : h2o + amet + copre5 --> h + acald + ahcys + copre6	Irreversible	c	0	1000	0	SCO1857	Cofactor and Prosthetic Group Biosynthesis
CPC6R	cobalt-precorrin-6A reductase	[c] : nadph + h + copre6 --> nadp + codhpre6	Irreversible	c	0	1000	0	SCO3283	Cofactor and Prosthetic Group Biosynthesis
CPC8MM	cobalt-precorrin-8X methylmutase	[c] : copre8 <==> cobya	Reversible	c	-1000	1000	0	SCO3282	Cofactor and Prosthetic Group Biosynthesis
CPMPS	cyclic pyranopterin monophosphate synthase	[c] : h2o + gtp --> ppi + cpmp	Irreversible	c	0	1000	0	(SCO1821 and SCO3180)	Cofactor and Prosthetic Group Biosynthesis
CPPPGO2	Oxygen Independent coproporphyrinogen-III oxidase	[c] : (2) amet + cpppg3 --> (2) co2 + (2) dad_DASH_5 + (2) met_DASH_L + pppg9	Irreversible	c	0	1000	0	SCO2559	Cofactor and Prosthetic Group Biosynthesis
CYRDAAT	cob(I)yrinic acid a,c-diamide adenosyltransferase	[c] : h + atp + co1dam --> adcobdam + pppi	Irreversible	c	0	1000	0	SCO1851	Cofactor and Prosthetic Group Biosynthesis
CYRDAR	cob(II)yrinic acid a,c-diamide reductase	[c] : nadh + (2) co2dam --> h + nad + (2) co1dam	Irreversible	c	0	1000	0		Cofactor and Prosthetic Group Biosynthesis
CYRDAS	Cob(II)yrinate a,c-diamide synthase (glutamine-hydrolysing)	[c] : h2o + (2) atp + (2) gln_DASH_L + cobya --> h + (2) glu_DASH_L + ppi + (2) adp + co2dam	Irreversible	c	0	1000	0	SCO1852	Cofactor and Prosthetic Group Biosynthesis
DB4PS	3,4-Dihydroxy-2-butanone-4-phosphate synthase	[c] : ru5p_DASH_D --> h + for + db4p	Irreversible	c	0	1000	0	SCO1441	Cofactor and Prosthetic Group Biosynthesis
DBTS	dethiobiotin synthase	[c] : co2 + atp + dann --> (3) h + adp + pi + dtbt	Irreversible	c	0	1000	0	SCO1246	Cofactor and Prosthetic Group Biosynthesis
DHFR	dihydrofolate reductase	[c] : nadph + h + dhf <==> nadp + thf	Reversible	c	-1000	1000	0		Cofactor and Prosthetic Group Biosynthesis
DHFS	dihydrofolate synthase	[c] : glu_DASH_L + atp + dhpt --> h + adp + pi + dhf	Irreversible	c	0	1000	0	SCO2614	Cofactor and Prosthetic Group Biosynthesis
DHFUTALS	de-hypoxanthine futalosine synthase	[c] : nad + dhfutal --> h + nadh + cdhfutal	Irreversible	c	0	1000	0	SCO4550	Cofactor and Prosthetic Group Biosynthesis
DHNAI	1,4-dihydroxynaphthoate isomerization (hypothetical reaction)	[c] : dh6na --> dhna	Irreversible	c	0	1000	0		Cofactor and Prosthetic Group Biosynthesis
DHNANT4	1,4-dihydroxy-2-naphthoate nonaprenyltransferase	[c] : h + dhna + nndp --> co2 + ppi + 2dmmql9	Irreversible	c	0	1000	0		Cofactor and Prosthetic Group Biosynthesis
DHNAS	1,4-dihydroxy-6-naphthoate synthase	[c] : cdhfutal --> glyald + dh6na	Irreversible	c	0	1000	0	SCO4326	Cofactor and Prosthetic Group Biosynthesis
DHNPA2r	dihydroneopterin aldolase reversible	[c] : dhnpt <==> gcald + 6hmhpt	Reversible	c	-1000	1000	0	SCO3400	Cofactor and Prosthetic Group Biosynthesis
DHNPTE	Dihydroneopterin epimerase	[c] : dhnpt <==> dhmpt	Reversible	c	-1000	1000	0	SCO3400	Cofactor and Prosthetic Group Biosynthesis
DHPPDA2	diaminohydroxyphosphoribosylaminopryrimidine deaminase (25drapp)	[c] : h + h2o + 25drapp --> nh4 + 5apru	Irreversible	c	0	1000	0	SCO2688	Cofactor and Prosthetic Group Biosynthesis
DHPS2	dihydropteroate synthase	[c] : 4abz + 6hmhptpp --> ppi + dhpt	Irreversible	c	0	1000	0	(SCO3398 or SCO5141)	Cofactor and Prosthetic Group Biosynthesis
DMATT	dimethylallyltranstransferase	[c] : dmpp + ipdp --> ppi + grdp	Irreversible	c	0	1000	0	(SCO0185 or SCO0565 or SCO5250 or SCO6763)	Cofactor and Prosthetic Group Biosynthesis
DMBZIDS	5,6-dimethylbenzimidazole synthase	[c] : o2 + fmnh2 --> dmbzid + dalua + e4p	Irreversible	c	0	1000	0		Cofactor and Prosthetic Group Biosynthesis
DMPPS	1-hydroxy-2-methyl-2-(E)-butenyl 4-diphosphate reductase (dmpp)	[c] : h + nadh + h2mb4p --> h2o + nad + dmpp	Irreversible	c	0	1000	0	SCO5058	Cofactor and Prosthetic Group Biosynthesis
DNADDP	Deaminido NAD diphosphatase	[c] : h2o + dnad --> (2) h + amp + nicrnt	Irreversible	c	0	1000	0	SCO5186	Cofactor and Prosthetic Group Biosynthesis
DPCOAK	dephospho-CoA kinase	[c] : atp + dpcoa --> coa + h + adp	Irreversible	c	0	1000	0	SCO1996	Cofactor and Prosthetic Group Biosynthesis
DPR	2-dehydropantoate 2-reductase	[c] : nadph + h + 2dhp --> nadp + pant_DASH_R	Irreversible	c	0	1000	0	SCO6562	Cofactor and Prosthetic Group Biosynthesis
DXPRIi	1-deoxy-D-xylulose reductoisomerase	[c] : nadph + h + dxyl5p --> nadp + 2me4p	Irreversible	c	0	1000	0	SCO5694	Cofactor and Prosthetic Group Biosynthesis
DXPS	1-deoxy-D-xylulose 5-phosphate synthase	[c] : h + pyr + g3p --> co2 + dxyl5p	Irreversible	c	0	1000	0	(SCO6013 or SCO6768)	Cofactor and Prosthetic Group Biosynthesis
DXYLK	1-Deoxy-D-xylulose kinase	[c] : atp + dxyl --> h + adp + dxyl5p	Irreversible	c	0	1000	0	(SCO1170 or SCO2462)	Cofactor and Prosthetic Group Biosynthesis
E4PD	Erythrose 4-phosphate dehydrogenase	[c] : h2o + nad + e4p <==> (2) h + nadh + 4per	Reversible	c	-1000	1000	0	(SCO1947 or SCO7040 or SCO7511)	Cofactor and Prosthetic Group Biosynthesis
EGMEACPR	Enoylglutaryl-[ACP] methyl ester reductase	[c] : nadph + h + egmeACP --> nadp + gmeACP	Irreversible	c	0	1000	0	SCO1814	Cofactor and Prosthetic Group Biosynthesis
EPMEACPR	Enoylpimeloyl-[ACP] methyl ester reductase	[c] : nadph + h + epmeACP --> nadp + pmeACP	Irreversible	c	0	1000	0	SCO1814	Cofactor and Prosthetic Group Biosynthesis
FADRx2	FAD reductase	[c] : nadph + h + fad --> nadp + fadh2	Irreversible	c	0	1000	0	SCO6102	Cofactor and Prosthetic Group Biosynthesis
FCLT	Ferrochelatase	[c] : fe2 + ppp9 --> (2) h + pheme	Irreversible	c	0	1000	0	SCO5859	Cofactor and Prosthetic Group Biosynthesis
FE3Ri	Fe(III) reduction	[c] : fadh2 + (2) fe3 --> (2) h + fad + (2) fe2	Irreversible	c	0	1000	0		Cofactor and Prosthetic Group Biosynthesis
FESD1s	iron-sulfur cluster damage (peroxide, spontaneous)	[c] : (2) h + h2o2 + (2) 4fe4s --> (2) h2o + (2) fe3 + (2) 3fe4s	Irreversible	c	0	1000	0	s0001	Cofactor and Prosthetic Group Biosynthesis
FESD2s	iron-sulfur cluster damage (nitrous oxide, spontaneous)	[c] : (2) h + (2) 4fe4s + (2) no --> h2o + (2) fe3 + (2) 3fe4s + n2o	Irreversible	c	0	1000	0	s0001	Cofactor and Prosthetic Group Biosynthesis
FESR	iron-sulfur cluster repair	[c] : fe2 + 3fe4s --> 4fe4s	Irreversible	c	0	1000	0		Cofactor and Prosthetic Group Biosynthesis
FLVR	flavin reductase	[c] : nadph + h + ribflv --> nadp + rbflvrd	Irreversible	c	0	1000	0	SCO6102	Cofactor and Prosthetic Group Biosynthesis
FMNAT	FMN adenylyltransferase	[c] : h + atp + fmn --> ppi + fad	Irreversible	c	0	1000	0	SCO5711	Cofactor and Prosthetic Group Biosynthesis
FMNRx	FMN reductase	[c] : h + nadh + fmn --> nad + fmnh2	Irreversible	c	0	1000	0	SCO3295	Cofactor and Prosthetic Group Biosynthesis
FMNRx2	FMN reductase	[c] : nadph + h + fmn --> nadp + fmnh2	Irreversible	c	0	1000	0	(SCO3295 or SCO6102)	Cofactor and Prosthetic Group Biosynthesis
FRTT	farnesyltranstransferase	[c] : ipdp + frdp --> ppi + ggdp	Irreversible	c	0	1000	0	(SCO0185 or SCO0565 or SCO5250 or SCO6763)	Cofactor and Prosthetic Group Biosynthesis
FUTALH	futalosine hydrolase	[c] : h2o + futal --> dhfutal + hxan	Irreversible	c	0	1000	0	SCO4327	Cofactor and Prosthetic Group Biosynthesis
G1SAT	glutamate-1-semialdehyde aminotransferase	[c] : glu1sa <==> 5aop	Reversible	c	-1000	1000	0	(SCO0401 or SCO4469)	Cofactor and Prosthetic Group Biosynthesis
GDPDPK	GDP diphosphokinase	[c] : atp + gdp --> h + amp + ppgpp	Irreversible	c	0	1000	0	(SCO1513 or SCO5794)	Cofactor and Prosthetic Group Biosynthesis
GDPTPDP	guanosine 3'-diphosphate 5'-triphosphate 3'-diphosphatase	[c] : h2o + gdptp --> ppi + gtp	Irreversible	c	0	1000	0	(SCO1513 or SCO5794)	Cofactor and Prosthetic Group Biosynthesis
GGTT	geranylgeranyltranstransferase	[c] : ipdp + ggdp --> ppi + ppdp	Irreversible	c	0	1000	0	SCO4583	Cofactor and Prosthetic Group Biosynthesis
GLUTRR	glutamyl-tRNA reductase	[c] : nadph + h + glutrna --> nadp + glu1sa + trnaglu	Irreversible	c	0	1000	0	SCO3319	Cofactor and Prosthetic Group Biosynthesis
GLUTRS	Glutamyl-tRNA synthetase	[c] : glu_DASH_L + atp + trnaglu --> amp + ppi + glutrna	Irreversible	c	0	1000	0	SCO5547	Cofactor and Prosthetic Group Biosynthesis
GRTT	geranyltranstransferase	[c] : ipdp + grdp --> ppi + frdp	Irreversible	c	0	1000	0	(SCO0185 or SCO0565 or SCO5250 or SCO6763)	Cofactor and Prosthetic Group Biosynthesis
GTHRDH	glutathione hydralase	[c] : h2o + gthrd --> glu_DASH_L + cgly	Irreversible	c	0	1000	0	(SCO5945 or SCO6407 or SCO6444)	Cofactor and Prosthetic Group Biosynthesis
GTPCI	GTP cyclohydrolase I	[c] : h2o + gtp --> h + for + ahdt	Irreversible	c	0	1000	0	SCO3403	Cofactor and Prosthetic Group Biosynthesis
GTPCII2	GTP cyclohydrolase II (25drapp)	[c] : (3) h2o + gtp --> (2) h + ppi + for + 25drapp	Irreversible	c	0	1000	0	(SCO1441 or SCO2687)	Cofactor and Prosthetic Group Biosynthesis
GTPCIII2	GTP cyclohydrolase III (2a5farapp)	[c] : (2) h2o + gtp --> h + ppi + 2a5farapp	Irreversible	c	0	1000	0	SCO6655	Cofactor and Prosthetic Group Biosynthesis
GTPDPDP	guanosine-5'-triphosphate,3'-diphosphate diphosphatase	[c] : h2o + gdptp --> h + pi + ppgpp	Irreversible	c	0	1000	0	(SCO3093 or SCO3348)	Cofactor and Prosthetic Group Biosynthesis
GTPDPK	GTP diphosphokinase	[c] : atp + gtp --> h + amp + gdptp	Irreversible	c	0	1000	0	(SCO1513 or SCO5794)	Cofactor and Prosthetic Group Biosynthesis
HBADAS	hydrogenobyrinic acid a,c-diamide synthase (glutamine-hydrolysing)	[c] : h2o + (2) atp + (2) gln_DASH_L + hgbyr --> (2) h + (2) glu_DASH_L + ppi + (2) adp + hgbam	Irreversible	c	0	1000	0	SCO1852	Cofactor and Prosthetic Group Biosynthesis
HEMEAS	Heme A synthase	[c] : h2o + hemeO --> (4) h + hemea	Irreversible	c	0	1000	0	SCO1930	Cofactor and Prosthetic Group Biosynthesis
HEMEOS	Heme O synthase	[c] : h2o + pheme + frdp --> ppi + hemeO	Irreversible	c	0	1000	0	SCO1934	Cofactor and Prosthetic Group Biosynthesis
HEPTT	trans-hexaprenyltranstransferase	[c] : ipdp + hepdp --> ppi + octdp	Irreversible	c	0	1000	0	SCO4583	Cofactor and Prosthetic Group Biosynthesis
HEXTT	trans-hexaprenyltranstransferase	[c] : ipdp + hexdp --> ppi + hepdp	Irreversible	c	0	1000	0	SCO4583	Cofactor and Prosthetic Group Biosynthesis
HMBS	hydroxymethylbilane synthase	[c] : h2o + (4) ppbng --> (4) nh4 + hmbil	Irreversible	c	0	1000	0	(SCO7343 or SCO3318)	Cofactor and Prosthetic Group Biosynthesis
HMPK1	hydroxymethylpyrimidine kinase (ATP)	[c] : atp + 4ahmmp --> h + adp + 4ampm	Irreversible	c	0	1000	0	SCO5563	Cofactor and Prosthetic Group Biosynthesis
HMPK2	hydroxymethylpyrimidine kinase (CTP)	[c] : 4ahmmp + ctp --> h + 4ampm + cdp	Irreversible	c	0	1000	0	SCO5563	Cofactor and Prosthetic Group Biosynthesis
HMPK3	hydroxymethylpyrimidine kinase (UTP)	[c] : utp + 4ahmmp --> h + udp + 4ampm	Irreversible	c	0	1000	0	SCO5563	Cofactor and Prosthetic Group Biosynthesis
HMPK4	hydroxymethylpyrimidine kinase (GTP)	[c] : gtp + 4ahmmp --> h + gdp + 4ampm	Irreversible	c	0	1000	0	SCO5563	Cofactor and Prosthetic Group Biosynthesis
HPPK2	6-hydroxymethyl-dihydropterin pyrophosphokinase	[c] : atp + 6hmhpt --> h + amp + 6hmhptpp	Irreversible	c	0	1000	0	SCO3401	Cofactor and Prosthetic Group Biosynthesis
IACGAMS2	1L-myo-inositol 2-Acetamido-2-deoxy-D-glucopyranoside synthesis (UDP-GlcNAc)	[c] : h2o + uacgam + mi1p_DASH_L --> h + pi + udp + iacgam	Irreversible	c	0	1000	0	SCO4204	Cofactor and Prosthetic Group Biosynthesis
ICYSDS	ISC/NIF Cysteine desulfuration	[c] : cys_DASH_L + iscs --> ala_DASH_L + iscssh	Irreversible	c	0	1000	0	SCO5486	Cofactor and Prosthetic Group Biosynthesis
IGAMD	1L-myo-inositol 2-Acetamido-2-deoxy-D-glucopyranoside deacetylase	[c] : h2o + iacgam --> ac + igam	Irreversible	c	0	1000	0	(SCO5126 or SCO4967)	Cofactor and Prosthetic Group Biosynthesis
IPDDI	isopentenyl-diphosphate D-isomerase	[c] : ipdp <==> dmpp	Reversible	c	-1000	1000	0	SCO6750	Cofactor and Prosthetic Group Biosynthesis
IPDPS	1-hydroxy-2-methyl-2-(E)-butenyl 4-diphosphate reductase (ipdp)	[c] : h + nadh + h2mb4p --> h2o + nad + ipdp	Irreversible	c	0	1000	0	SCO5058	Cofactor and Prosthetic Group Biosynthesis
LIPAMPL	Lipoyl-adenylate protein ligase	[c] : lipoamp --> h + amp + lipopb	Irreversible	c	0	1000	0	SCO6423	Cofactor and Prosthetic Group Biosynthesis
LIPATPT	Lipoate-ATP adenylate transferase	[c] : atp + lipoate --> ppi + lipoamp	Irreversible	c	0	1000	0	SCO6423	Cofactor and Prosthetic Group Biosynthesis
LIPOCT	Lipoyl(octanoyl) transferase	[c] : h + ocACP --> ACP + octapb	Irreversible	c	0	1000	0	SCO2193	Cofactor and Prosthetic Group Biosynthesis
LIPOS	Lipoate synthase	[c] : nad + (2) amet + 4fe4s + octapb --> nadh + (2) dad_DASH_5 + 2fe2s + (2) met_DASH_L + (2) fe2 + lipopb	Irreversible	c	0	1000	0	SCO2194	Cofactor and Prosthetic Group Biosynthesis
MALACPMT	Malonyl-[ACP] methyltransferase	[c] : amet + malACP --> ahcys + malACPme	Irreversible	c	0	1000	0		Cofactor and Prosthetic Group Biosynthesis
MECDPDH2	2C-methyl-D-erythritol 2,4 cyclodiphosphate dehydratase	[c] : nadh + 2mecdp --> h2o + nad + h2mb4p	Irreversible	c	0	1000	0	(SCO5696 or SCO6767)	Cofactor and Prosthetic Group Biosynthesis
MECDPS	2-C-methyl-D-erythritol 2,4-cyclodiphosphate synthase	[c] : 2p4c2me --> 2mecdp + cmp	Irreversible	c	0	1000	0	SCO4234	Cofactor and Prosthetic Group Biosynthesis
MEPCT	2-C-methyl-D-erythritol 4-phosphate cytidylyltransferase	[c] : h + 2me4p + ctp --> ppi + 4c2me	Irreversible	c	0	1000	0	SCO4233	Cofactor and Prosthetic Group Biosynthesis
MOADSUx	MoaD sulfuration (nadh, assumed)	[c] : nadh + iscssh + moadamp --> nad + amp + iscs + moadcosh	Irreversible	c	0	1000	0	(SCO5486 and SCO5201)	Cofactor and Prosthetic Group Biosynthesis
MOCOS	molybdenum cofactor synthase	[c] : (2) h + mptamp + mobd --> h2o + amp + moco + cu2	Irreversible	c	0	1000	0	(SCO3181 or SCO3827)	Cofactor and Prosthetic Group Biosynthesis
MOGDS	molybdopterin guanine dinucleotide synthase	[c] : h + gtp + moco --> ppi + mocogdp	Irreversible	c	0	1000	0	SCO3828	Cofactor and Prosthetic Group Biosynthesis
MOHMT	3-methyl-2-oxobutanoate hydroxymethyltransferase	[c] : h2o + 3mob + mlthf --> thf + 2dhp	Irreversible	c	0	1000	0	SCO2256	Cofactor and Prosthetic Group Biosynthesis
MPTAT	molybdopterin adenylyltransferase	[c] : h + atp + mpt --> ppi + mptamp	Irreversible	c	0	1000	0	SCO3179	Cofactor and Prosthetic Group Biosynthesis
MPTS	molybdopterin synthase	[c] : cu2 + cpmp + (2) moadcosh --> (5) h + mpt + (2) moadcoo	Irreversible	c	0	1000	0	SCO5201	Cofactor and Prosthetic Group Biosynthesis
MPTSS	molybdopterin synthase sulfurylase	[c] : h + atp + moadcoo --> ppi + moadamp	Irreversible	c	0	1000	0	SCO5178	Cofactor and Prosthetic Group Biosynthesis
MSHS	mycothiol synthase	[c] : accoa + cigam --> coa + msh	Irreversible	c	0	1000	0	SCO4151	Cofactor and Prosthetic Group Biosynthesis
MYCTR	mycothiol reductase (nadp dependent)	[c] : nadp + (2) msh <==> nadph + h + mssg	Reversible	c	-1000	1000	0		Cofactor and Prosthetic Group Biosynthesis
NADDP	NAD diphosphatase	[c] : h2o + nad --> (2) h + amp + nmn	Irreversible	c	0	1000	0	SCO5186	Cofactor and Prosthetic Group Biosynthesis
NADK	NAD kinase	[c] : nad + atp --> h + nadp + adp	Irreversible	c	0	1000	0	SCO1781	Cofactor and Prosthetic Group Biosynthesis
NADS1	NAD synthase (nh3)	[c] : nh4 + atp + dnad --> h + nad + amp + ppi	Irreversible	c	0	1000	0	SCO0506	Cofactor and Prosthetic Group Biosynthesis
NADS2	NAD synthase (glutamine-hydrolysing)	[c] : h2o + atp + gln_DASH_L + dnad --> h + nad + glu_DASH_L + amp + ppi	Irreversible	c	0	1000	0	SCO2238	Cofactor and Prosthetic Group Biosynthesis
NAMNPP	nicotinic acid mononucleotide pyrophosphorylase	[c] : h2o + atp + nac + prpp --> ppi + adp + pi + nicrnt	Irreversible	c	0	1000	0	(SCO0171 or SCO2917)	Cofactor and Prosthetic Group Biosynthesis
NMNAT	nicotinamide-nucleotide adenylyltransferase	[c] : h + atp + nmn --> nad + ppi	Irreversible	c	0	1000	0	SCO2579	Cofactor and Prosthetic Group Biosynthesis
NNAM	nicotinamidase	[c] : h2o + ncam --> nh4 + nac	Irreversible	c	0	1000	0	SCO2918	Cofactor and Prosthetic Group Biosynthesis
NNDMBRT	Nicotinate-nucleotide dimethylbenzimidazole phosphoribosyltransferase	[c] : dmbzid + nicrnt --> h + nac + 5prdmbz	Irreversible	c	0	1000	0	(SCO1554 or SCO2175)	Cofactor and Prosthetic Group Biosynthesis
NNDPR	nicotinate-nucleotide diphosphorylase (carboxylating)	[c] : (2) h + prpp + quln --> co2 + ppi + nicrnt	Irreversible	c	0	1000	0	SCO3381	Cofactor and Prosthetic Group Biosynthesis
OCTNLL	Octanoate non-lipoylated apo domain ligase	[c] : h + atp + octa --> amp + ppi + octapb	Irreversible	c	0	1000	0	SCO6423	Cofactor and Prosthetic Group Biosynthesis
OCTTT	trans-octaprenyltranstransferase	[c] : ipdp + octdp --> ppi + nndp	Irreversible	c	0	1000	0	SCO4583	Cofactor and Prosthetic Group Biosynthesis
OGMEACPD	3-Oxo-glutaryl-[ACP] methyl ester dehydratase	[c] : hgmeACP --> h2o + egmeACP	Irreversible	c	0	1000	0		Cofactor and Prosthetic Group Biosynthesis
OGMEACPR	3-Oxo-glutaryl-[ACP] methyl ester reductase	[c] : nadph + h + ogmeACP --> nadp + hgmeACP	Irreversible	c	0	1000	0	(SCO0330 or SCO1345 or SCO1346 or SCO1815 or SCO1831 or SCO4501 or SCO4681)	Cofactor and Prosthetic Group Biosynthesis
OGMEACPS2	3-Oxo-glutaryl-[ACP] methyl ester synthase	[c] : h + malACP + malACPme --> co2 + ACP + ogmeACP	Irreversible	c	0	1000	0	(SCO0548 or (SCO2390 or SCO1266))	Cofactor and Prosthetic Group Biosynthesis
OHPBAT	O-Phospho-4-hydroxy-L-threonine:2-oxoglutarate aminotransferase	[c] : glu_DASH_L + ohpb <==> akg + phthr	Reversible	c	-1000	1000	0	SCO4366	Cofactor and Prosthetic Group Biosynthesis
OPMEACPD	3-Oxo-pimeloyl-[ACP] methyl ester dehydratase	[c] : hpmeACP --> h2o + epmeACP	Irreversible	c	0	1000	0		Cofactor and Prosthetic Group Biosynthesis
OPMEACPR	3-Oxo-pimeloyl-[ACP] methyl ester reductase	[c] : nadph + h + opmeACP --> nadp + hpmeACP	Irreversible	c	0	1000	0	(SCO0330 or SCO1345 or SCO1346 or SCO1815 or SCO1831 or SCO4501 or SCO4681)	Cofactor and Prosthetic Group Biosynthesis
OPMEACPS	3-Oxo-pimeloyl-[ACP] methyl ester synthase	[c] : h + malACP + gmeACP --> co2 + ACP + opmeACP	Irreversible	c	0	1000	0	(SCO0548 or (SCO2390 or SCO1266))	Cofactor and Prosthetic Group Biosynthesis
PANTS	pantothenate synthase	[c] : ala_DASH_B + atp + pant_DASH_R --> h + amp + ppi + pnto_DASH_R	Irreversible	c	0	1000	0	SCO3383	Cofactor and Prosthetic Group Biosynthesis
PC11M	precorrin-4 C11-methyltransferase	[c] : amet + pre4 --> h + ahcys + pre5	Irreversible	c	0	1000	0	SCO1855	Cofactor and Prosthetic Group Biosynthesis
PC17M	precorrin-3B C17-methyltransferase	[c] : amet + pre3b --> (3) h + ahcys + pre4	Irreversible	c	0	1000	0	SCO1857	Cofactor and Prosthetic Group Biosynthesis
PC20M	precorrin-2 C20-methyltransferase	[c] : amet + dscl --> h + ahcys + pre3a	Irreversible	c	0	1000	0	SCO1853	Cofactor and Prosthetic Group Biosynthesis
PC3BS	precorrin-3B synthase	[c] : h + (0.5) o2 + pre3a --> pre3b	Irreversible	c	0	1000	0		Cofactor and Prosthetic Group Biosynthesis
PC6AR	precorrin-6A reductase	[c] : nadph + h + pre6a --> nadp + pre6b	Irreversible	c	0	1000	0	SCO3283	Cofactor and Prosthetic Group Biosynthesis
PC6AS	precorrin-6A synthase	[c] : h2o + amet + pre5 --> h + ac + ahcys + pre6a	Irreversible	c	0	1000	0	SCO6971	Cofactor and Prosthetic Group Biosynthesis
PC6YM	precorrin-6Y C5,15-methyltransferase (decarboxylating)	[c] : (2) amet + pre6b --> (2) h + co2 + (2) ahcys + pre8	Irreversible	c	0	1000	0	(SCO1555 or SCO1856)	Cofactor and Prosthetic Group Biosynthesis
PC8XM	precorrin-8X methylmutase	[c] : h + pre8 --> hgbyr	Irreversible	c	0	1000	0	SCO3282	Cofactor and Prosthetic Group Biosynthesis
PCPSredO	peptidyl-carrier protein synthase (redO)	[c] : coa + apoPCPredO --> h + pap + PCPredO	Irreversible	c	0	1000	0	SCO5883	Cofactor and Prosthetic Group Biosynthesis
PDX5POi	pyridoxine 5'-phosphate oxidase	[c] : o2 + pdx5p --> h2o2 + pydx5p	Irreversible	c	0	1000	0	(SCO4387 or SCO4418)	Cofactor and Prosthetic Group Biosynthesis
PENTT	trans-pentaprenyltranstransferase	[c] : ipdp + ppdp --> ppi + hexdp	Irreversible	c	0	1000	0	SCO4583	Cofactor and Prosthetic Group Biosynthesis
PMDPHT	pyrimidine phosphatase	[c] : h2o + 5aprbu --> pi + 4r5au	Irreversible	c	0	1000	0		Cofactor and Prosthetic Group Biosynthesis
PMEACPE	Pimeloyl-[ACP] methyl ester esterase	[c] : h2o + pmeACP --> pimACP + meoh	Irreversible	c	0	1000	0		Cofactor and Prosthetic Group Biosynthesis
PMPK	phosphomethylpyrimidine kinase	[c] : atp + 4ampm --> adp + 2mahmp	Irreversible	c	0	1000	0	SCO5563	Cofactor and Prosthetic Group Biosynthesis
PNTK	pantothenate kinase	[c] : atp + pnto_DASH_R --> h + adp + 4ppan	Irreversible	c	0	1000	0	(SCO3380 or SCO4738)	Cofactor and Prosthetic Group Biosynthesis
PPBNGS	porphobilinogen synthase	[c] : (2) 5aop --> h + (2) h2o + ppbng	Irreversible	c	0	1000	0	SCO3311	Cofactor and Prosthetic Group Biosynthesis
PPCDC	phosphopantothenoylcysteine decarboxylase	[c] : h + 4ppcys --> co2 + pan4p	Irreversible	c	0	1000	0	SCO1477	Cofactor and Prosthetic Group Biosynthesis
PPGPPDP	guanosine-3',5'-bis(diphosphate) 3'-diphosphatase	[c] : h2o + ppgpp --> ppi + gdp	Irreversible	c	0	1000	0	(SCO1513 or SCO5794)	Cofactor and Prosthetic Group Biosynthesis
PPNCL2	phosphopantothenate-cysteine ligase	[c] : cys_DASH_L + ctp + 4ppan --> h + ppi + cmp + 4ppcys	Irreversible	c	0	1000	0	SCO1477	Cofactor and Prosthetic Group Biosynthesis
PPPGO	protoporphyrinogen oxidase (aerobic)	[c] : (1.5) o2 + pppg9 --> (3) h2o + ppp9	Irreversible	c	0	1000	0	SCO6041	Cofactor and Prosthetic Group Biosynthesis
PTPATi	pantetheine-phosphate adenylyltransferase	[c] : h + atp + pan4p --> ppi + dpcoa	Irreversible	c	0	1000	0	SCO5568	Cofactor and Prosthetic Group Biosynthesis
PYAM5PO	pyridoxamine 5'-phosphate oxidase	[c] : h2o + o2 + pyam5p --> nh4 + h2o2 + pydx5p	Irreversible	c	0	1000	0	(SCO4387 or SCO4418)	Cofactor and Prosthetic Group Biosynthesis
PYDAMK	pyridoxamine kinase	[c] : atp + pydam --> h + adp + pyam5p	Irreversible	c	0	1000	0		Cofactor and Prosthetic Group Biosynthesis
PYDXK	pyridoxal kinase	[c] : atp + pydx --> h + adp + pydx5p	Irreversible	c	0	1000	0		Cofactor and Prosthetic Group Biosynthesis
PYDXNK	pyridoxine kinase	[c] : atp + pydxn --> h + adp + pdx5p	Irreversible	c	0	1000	0		Cofactor and Prosthetic Group Biosynthesis
PYDXPS	Pyridoxal 5-phosphate synthase	[c] : gln_DASH_L + dhap + ru5p_DASH_D --> h + (3) h2o + glu_DASH_L + pi + pydx5p	Irreversible	c	0	1000	0	(SCO1522 and SCO1523)	Cofactor and Prosthetic Group Biosynthesis
QULNS	quinolinate synthase	[c] : dhap + iasp --> (2) h2o + pi + quln	Irreversible	c	0	1000	0	SCO2162	Cofactor and Prosthetic Group Biosynthesis
RBFK	riboflavin kinase	[c] : atp + ribflv --> h + adp + fmn	Irreversible	c	0	1000	0	SCO5711	Cofactor and Prosthetic Group Biosynthesis
RBFSa	riboflavin synthase	[c] : db4p + 4r5au --> (2) h2o + pi + dmlz	Irreversible	c	0	1000	0	SCO1440	Cofactor and Prosthetic Group Biosynthesis
RBFSb	riboflavin synthase	[c] : (2) dmlz --> ribflv + 4r5au	Irreversible	c	0	1000	0	SCO1443	Cofactor and Prosthetic Group Biosynthesis
RZ5PP	alpha-ribazole 5-phosphate phosphatase	[c] : h2o + 5prdmbz --> pi + rdmbzi	Irreversible	c	0	1000	0		Cofactor and Prosthetic Group Biosynthesis
S2FE2SR	SUF [2Fe-2S] regeneration	[c] : h2o + atp + 2fe1s + sufbcd + sufsesh --> (5) h + adp + pi + sufbcd_DASH_2fe2s + sufse	Irreversible	c	0	1000	0	(SCO1925 and SCO1922 and SCO1924 and SCO1921)	Cofactor and Prosthetic Group Biosynthesis
S2FE2SS	SUF [2Fe-2S] Synthesis	[c] : h2o + atp + fadh2 + (2) fe2 + sufbcd + (2) sufsesh --> (7) h + adp + pi + fad + sufbcd_DASH_2fe2s + (2) sufse	Irreversible	c	0	1000	0	(SCO1925 and SCO1922 and SCO1924 and SCO1921)	Cofactor and Prosthetic Group Biosynthesis
S2FE2SS2	SUF [2Fe-2S] Synthesis II	[c] : h2o + atp + fadh2 + (2) fe2 + (2) sufsesh + sufbcd_DASH_2fe2s --> (7) h + adp + pi + fad + (2) sufse + sufbcd_DASH_2fe2s2	Irreversible	c	0	1000	0	(SCO1925 and SCO1922 and SCO1924 and SCO1921)	Cofactor and Prosthetic Group Biosynthesis
S2FE2ST	SUF [2Fe-2S] Transfer	[c] : (4) h + sufbcd_DASH_2fe2s --> 2fe2s + sufbcd	Irreversible	c	0	1000	0	(SCO1925 and SCO1922 and SCO1924)	Cofactor and Prosthetic Group Biosynthesis
S4FE4SR	SUF [4Fe-4S] Reduction	[c] : (2) h + fadh2 + sufbcd_DASH_2fe2s2 --> fad + sufbcd_DASH_4fe4s	Irreversible	c	0	1000	0	(SCO1925 and SCO1922 and SCO1924)	Cofactor and Prosthetic Group Biosynthesis
S4FE4ST	SUF [4Fe-4S] Transfer	[c] : (4) h + sufbcd_DASH_4fe4s --> 4fe4s + sufbcd	Irreversible	c	0	1000	0	(SCO1925 and SCO1922 and SCO1924)	Cofactor and Prosthetic Group Biosynthesis
SCYSDS	SUF Cysteine desulfuration	[c] : cys_DASH_L + sufse --> ala_DASH_L + sufsesh	Irreversible	c	0	1000	0	SCO1921	Cofactor and Prosthetic Group Biosynthesis
SHCHCC	sirohydrochlorin cobaltochelatase	[c] : cobalt2 + dscl --> (3) h + copre2	Irreversible	c	0	1000	0	SCO1858	Cofactor and Prosthetic Group Biosynthesis
SHCHD2	sirohydrochlorin dehydrogenase (NAD)	[c] : nad + dscl --> h + nadh + scl	Irreversible	c	0	1000	0	SCO1553	Cofactor and Prosthetic Group Biosynthesis
SHCHF	sirohydrochlorin ferrochelatase	[c] : fe2 + scl --> (3) h + sheme	Irreversible	c	0	1000	0	SCO1553	Cofactor and Prosthetic Group Biosynthesis
THRPD	threonine-phosphate decarboxylase	[c] : h + thrp --> co2 + applp	Irreversible	c	0	1000	0		Cofactor and Prosthetic Group Biosynthesis
THRPS	threonine-phosphate synthase	[c] : atp + thr_DASH_L --> h + adp + thrp	Irreversible	c	0	1000	0		Cofactor and Prosthetic Group Biosynthesis
THZPSN3	thiazole phosphate synthesis	[c] : nadph + h + atp + dxyl5p + iscssh + dhgly --> nadp + (2) h2o + co2 + amp + ppi + iscs + 4mpetz	Irreversible	c	0	1000	0	(SCO5486 and SCO2108)	Cofactor and Prosthetic Group Biosynthesis
TMK	thiamine kinase	[c] : atp + thm --> h + adp + thmmp	Irreversible	c	0	1000	0		Cofactor and Prosthetic Group Biosynthesis
TMPK	thiamine-phosphate kinase	[c] : atp + thmmp --> adp + thmpp	Irreversible	c	0	1000	0	SCO5562	Cofactor and Prosthetic Group Biosynthesis
TMPPP	thiamine-phosphate diphosphorylase	[c] : h + 2mahmp + 4mpetz --> ppi + thmmp	Irreversible	c	0	1000	0	SCO2104	Cofactor and Prosthetic Group Biosynthesis
TYRL	tyrosine lyase	[c] : nadph + amet + tyr_DASH_L --> h + nadp + dad_DASH_5 + met_DASH_L + dhgly + 4crsol	Irreversible	c	0	1000	0	SCO2109	Cofactor and Prosthetic Group Biosynthesis
UDCPDPS	Undecaprenyl diphosphate synthase	[c] : (8) ipdp + frdp --> (8) ppi + udcpdp	Irreversible	c	0	1000	0	SCO2509	Cofactor and Prosthetic Group Biosynthesis
UPP3MT	uroporphyrinogen methyltransferase	[c] : (2) amet + uppg3 --> h + (2) ahcys + dscl	Irreversible	c	0	1000	0	(SCO1553 or SCO3317)	Cofactor and Prosthetic Group Biosynthesis
UPP3S	uroporphyrinogen-III synthase	[c] : hmbil --> h2o + uppg3	Irreversible	c	0	1000	0	SCO3317	Cofactor and Prosthetic Group Biosynthesis
UPPDC1	uroporphyrinogen decarboxylase (uroporphyrinogen III)	[c] : (4) h + uppg3 --> (4) co2 + cpppg3	Irreversible	c	0	1000	0	SCO6031	Cofactor and Prosthetic Group Biosynthesis
WCOS	tungsten pterin cofactor synthase	[c] : (2) h + mptamp + tungs --> h2o + amp + cu2 + wco	Irreversible	c	0	1000	0	(SCO3181 or SCO3827)	Cofactor and Prosthetic Group Biosynthesis
ADSK	adenylyl-sulfate kinase	[c] : atp + aps --> h + adp + paps	Irreversible	c	0	1000	0	SCO6099	Cysteine Metabolism
AMPTASECG	alanyl aminopeptidase (cys-gly)	[c] : h2o + cgly --> gly + cys_DASH_L	Irreversible	c	0	1000	0	(SCO2018 or SCO2635 or SCO2643)	Cysteine Metabolism
BPNT	3',5'-bisphosphate nucleotidase	[c] : h2o + pap --> amp + pi	Irreversible	c	0	1000	0		Cysteine Metabolism
CYSDS	Cysteine Desulfhydrase	[c] : h2o + cys_DASH_L --> nh4 + pyr + h2s	Irreversible	c	0	1000	0	(SCO0435 or SCO0731 or SCO3920)	Cysteine Metabolism
CYSS	cysteine synthase	[c] : h2s + acser --> h + ac + cys_DASH_L	Irreversible	c	0	1000	0	(SCO0992 or SCO1028 or SCO2910)	Cysteine Metabolism
CYSTGL	cystathionine g-lyase	[c] : h2o + cyst_DASH_L --> nh4 + cys_DASH_L + 2obut	Irreversible	c	0	1000	0	SCO3920	Cysteine Metabolism
CYSTS	cystathionine beta-synthase	[c] : ser_DASH_L + hcys_DASH_L --> h2o + cyst_DASH_L	Irreversible	c	0	1000	0	SCO3077	Cysteine Metabolism
PAPSR	phosphoadenylyl-sulfate reductase (thioredoxin)	[c] : paps + trdrd --> (2) h + so3 + pap + trdox	Irreversible	c	0	1000	0	(SCO6100 and (SCO0885 or SCO3889 or SCO5419 or SCO5438))	Cysteine Metabolism
PAPSR3	phosphoadenylyl-sulfate reductase (mycothiol)	[c] : (2) msh + paps --> (2) h + so3 + pap + mssg	Irreversible	c	0	1000	0	SCO6100	Cysteine Metabolism
SADT2	Sulfate adenyltransferase	[c] : h2o + atp + gtp + so4 --> ppi + pi + gdp + aps	Irreversible	c	0	1000	0	(SCO6097 and SCO6098)	Cysteine Metabolism
SULRi	sulfite reductase (NADPH2)	[c] : (3) nadph + (5) h + so3 --> (3) nadp + (3) h2o + h2s	Irreversible	c	0	1000	0	SCO6102	Cysteine Metabolism
DABAACT	L-2,4-diaminobutyrate acetyltransferase	[c] : accoa + 24dab --> coa + nac24dab	Irreversible	c	0	1000	0	SCO1864	Ectoine Biosynthesis
DABAAT	DABA aminotransferase	[c] : h + akg + 24dab <==> glu_DASH_L + aspsa	Reversible	c	-1000	1000	0	(SCO1865 or SCO5799)	Ectoine Biosynthesis
ECTH	Ectoine hydroxylase	[c] : h + o2 + nadh + ectoine_DASH_L --> h2o + nad + 5hectoine	Irreversible	c	0	1000	0	SCO1867	Ectoine Biosynthesis
ECTS	L-ectoine synthase	[c] : nac24dab --> h + h2o + ectoine_DASH_L	Irreversible	c	0	1000	0	SCO1866	Ectoine Biosynthesis
Biomass_SLI	S. lividans biomass objective function - with 75.7 GAM estimate	[c] : (0.00266) coa + (0.00274) nadph + (0.002744) nadp + (71.62443) h2o + (0.003062) nadh + (0.003066) nad + (0.60978) ala_DASH_L + (0.012379) nh4 + (0.25085) glu_DASH_L + (0.18343) asn_DASH_L + (0.18599) asp_DASH_L + (75.81045) atp + (0.1418) gln_DASH_L + (0.00258) mql9 + (0.087643) tre + (0.166453) udpgal + (0.10035) gtp + (0.005085) amet + (0.022527) ptrc + (0.55317) gly + (0.37332) pro_DASH_…	Irreversible	c	0.14	1000	1		Exchange
DM_2HYMEPH	Sink needed to allow 2-(Hydroxymethyl)phenol to leave system	2hymeph[c] --> 2hymeph[b]	Irreversible	c	0	1000	0		Exchange
DM_4CRSOL	Sink needed to allow p-Cresol to leave system	4crsol[c] --> 4crsol[b]	Irreversible	c	0	1000	0		Exchange
DM_5DRIB	Sink needed to allow 5'-deoxyribose to leave system	5drib[c] --> 5drib[b]	Irreversible	c	0	1000	0		Exchange
DM_AACALD	Sink needed to allow aminoacetaldehyde to leave system	aacald[c] --> aacald[b]	Irreversible	c	0	1000	0		Exchange
DM_ACONM	Sink needed to allow trans-aconitate-2-methyl ester to leave system (oxidative stress)	aconm[c] --> aconm[b]	Irreversible	c	0	1000	0		Exchange
DM_ACT	Sink needed to allow intracellular actinorhodin to leave system	ACT[c] --> ACT[b]	Irreversible	c	0	1000	0		Exchange
DM_AMOB	Sink needed to allow S-Adenosyl-4-methylthio-2-oxobutanoate to leave system	amob[c] --> amob[b]	Irreversible	c	0	1000	0		Exchange
DM_DALUA	Sink needed to allow dialuric acid to leave system	dalua[c] --> dalua[b]	Irreversible	c	0	1000	0		Exchange
DM_ECTOINE	Sink needed to allow L-ectoine to leave system (osmotic stress)	ectoine_DASH_L[c] --> ectoine_DASH_L[b]	Irreversible	c	0	1000	0		Exchange
DM_GERMA	Sink needed to allow intracellular germicidin A to leave system	germicidinA[c] --> germicidinA[b]	Irreversible	c	0	1000	0		Exchange
DM_GERMB	Sink needed to allow intracellular germicidin B to leave system	germicidinB[c] --> germicidinB[b]	Irreversible	c	0	1000	0		Exchange
DM_GERMC	Sink needed to allow intracellular germicidin C to leave system	germicidinC[c] --> germicidinC[b]	Irreversible	c	0	1000	0		Exchange
DM_GERMD	Sink needed to allow intracellular germicidin D to leave system	germicidinD[c] --> germicidinD[b]	Irreversible	c	0	1000	0		Exchange
DM_MSH	Sink needed to allow mycothiol to leave system (oxidative stress)	msh[c] --> msh[b]	Irreversible	c	0	1000	0		Exchange
DM_RED	Sink needed to allow intracellular undecylprodigiosin to leave system	RED[c] --> RED[b]	Irreversible	c	0	1000	0		Exchange
EX_14glucan(e)	1,4-alpha-D-glucan exchange	14glucan[e] <==> 14glucan[b]	Reversible	e	0	1000	0		Exchange
EX_15dap(e)	1,5-Diaminopentane exchange	15dap[e] <==> 15dap[b]	Reversible	e	0	1000	0		Exchange
EX_1Dgali(e)	1-alpha-D-Galactosyl-myo-inositol exchange	1Dgali[e] <==> 1Dgali[b]	Reversible	e	0	1000	0		Exchange
EX_23camp(e)	2',3'-Cyclic AMP exchange	23camp[e] <==> 23camp[b]	Reversible	e	0	1000	0		Exchange
EX_23ccmp(e)	2',3'-Cyclic CMP exchange	23ccmp[e] <==> 23ccmp[b]	Reversible	e	0	1000	0		Exchange
EX_23cgmp(e)	2',3'-Cyclic GMP exchange	23cgmp[e] <==> 23cgmp[b]	Reversible	e	0	1000	0		Exchange
EX_23cump(e)	2',3'-Cyclic UMP exchange	23cump[e] <==> 23cump[b]	Reversible	e	0	1000	0		Exchange
EX_26dap_M(e)	meso-2,6-Diaminoheptanedioate exchange	26dap_DASH_M[e] <==> 26dap_DASH_M[b]	Reversible	e	0	1000	0		Exchange
EX_2ddglcn(e)	2-Dehydro-3-deoxy-D-gluconate exchange	2ddglcn[e] <==> 2ddglcn[b]	Reversible	e	0	1000	0		Exchange
EX_3amp(e)	3'-AMP exchange	3amp[e] <==> 3amp[b]	Reversible	e	0	1000	0		Exchange
EX_3cmp(e)	3'-cmp exchange	3cmp[e] <==> 3cmp[b]	Reversible	e	0	1000	0		Exchange
EX_3gmp(e)	3'-GMP exchange	3gmp[e] <==> 3gmp[b]	Reversible	e	0	1000	0		Exchange
EX_3ump(e)	3'-UMP exchange	3ump[e] <==> 3ump[b]	Reversible	e	0	1000	0		Exchange
EX_4abut(e)	4-Aminobutanoate exchange	4abut[e] <==> 4abut[b]	Reversible	e	0	1000	0		Exchange
EX_5dglcn(e)	5-Dehydro-D-gluconate exchange	5dglcn[e] <==> 5dglcn[b]	Reversible	e	0	1000	0		Exchange
EX_5mtr(e)	5-Methylthio-D-ribose exchange	5mtr[e] <==> 5mtr[b]	Reversible	e	0	1000	0		Exchange
EX_abt_D(e)	D-arabinitol transport via ABC system	abt_DASH_D[e] <==> abt_DASH_D[b]	Reversible	e	0	1000	0		Exchange
EX_ac(e)	Acetate exchange	ac[e] <==> ac[b]	Reversible	e	0	1000	0		Exchange
EX_acald(e)	Acetaldehyde exchange	acald[e] <==> acald[b]	Reversible	e	0	1000	0		Exchange
EX_acgam(e)	N-Acetyl-D-glucosamine exchange	acgam[e] <==> acgam[b]	Reversible	e	0	1000	0		Exchange
EX_acser(e)	O-Acetyl-L-serine exchange	acser[e] <==> acser[b]	Reversible	e	0	1000	0		Exchange
EX_ade(e)	Adenine exchange	ade[e] <==> ade[b]	Reversible	e	0	1000	0		Exchange
EX_adn(e)	Adenosine exchange	adn[e] <==> adn[b]	Reversible	e	0	1000	0		Exchange
EX_agm(e)	Agmatine exchange	agm[e] <==> agm[b]	Reversible	e	0	1000	0		Exchange
EX_akg(e)	2-Oxoglutarate exchange	akg[e] <==> akg[b]	Reversible	e	0	1000	0		Exchange
EX_alaala(e)	D-Alanyl-D-alanine exchange	alaala[e] <==> alaala[b]	Reversible	e	0	1000	0		Exchange
EX_ala_B(e)	beta-Alanine exchange	ala_DASH_B[e] <==> ala_DASH_B[b]	Reversible	e	0	1000	0		Exchange
EX_ala_D(e)	D-Alanine exchange	ala_DASH_D[e] <==> ala_DASH_D[b]	Reversible	e	0	1000	0		Exchange
EX_ala_L(e)	L-Alanine exchange	ala_DASH_L[e] <==> ala_DASH_L[b]	Reversible	e	-1000	1000	0		Exchange
EX_alltn(e)	Allantoin exchange	alltn[e] <==> alltn[b]	Reversible	e	0	1000	0		Exchange
EX_amp(e)	AMP exchange	amp[e] <==> amp[b]	Reversible	e	0	1000	0		Exchange
EX_arab_L(e)	L-Arabinose exchange	arab_DASH_L[e] <==> arab_DASH_L[b]	Reversible	e	0	1000	0		Exchange
EX_arg_L(e)	L-Arginine exchange	arg_DASH_L[e] <==> arg_DASH_L[b]	Reversible	e	0	1000	0		Exchange
EX_asn_L(e)	L-Asparagine exchange	asn_DASH_L[e] <==> asn_DASH_L[b]	Reversible	e	0	1000	0		Exchange
EX_aso3(e)	arsenite exchange	aso3[e] <==> aso3[b]	Reversible	e	0	1000	0		Exchange
EX_asp_L(e)	L-Aspartate exchange	asp_DASH_L[e] <==> asp_DASH_L[b]	Reversible	e	0	1000	0		Exchange
EX_bhb(e)	(R)-3-Hydroxybutanoate exchange	bhb[e] <==> bhb[b]	Reversible	e	0	1000	0		Exchange
EX_btn(e)	Biotin exchange	btn[e] <==> btn[b]	Reversible	e	0	1000	0		Exchange
EX_ca2(e)	Calcium exchange	ca2[e] <==> ca2[b]	Reversible	e	-1000	1000	0		Exchange
EX_cbi(e)	Cobinamide exchange	cbi[e] <==> cbi[b]	Reversible	e	0	1000	0		Exchange
EX_cbl1(e)	Cob(I)alamin exchange	cbl1[e] <==> cbl1[b]	Reversible	e	0	1000	0		Exchange
EX_cd2(e)	Cadmium exchange	cd2[e] <==> cd2[b]	Reversible	e	0	1000	0		Exchange
EX_CDA(e)	calcium-dependent antibiotics 2b exchange	CDA[e] <==> CDA[b]	Reversible	e	0	1000	0		Exchange
EX_celb(e)	cellobiose exchange	celb[e] <==> celb[b]	Reversible	e	0	1000	0		Exchange
EX_chol(e)	Choline exchange	chol[e] <==> chol[b]	Reversible	e	0	1000	0		Exchange
EX_chtbs(e)	chitobiose exchange	chtbs[e] <==> chtbs[b]	Reversible	e	0	1000	0		Exchange
EX_cit(e)	Citrate exchange	cit[e] <==> cit[b]	Reversible	e	0	1000	0		Exchange
EX_cl(e)	Chloride exchange	cl[e] <==> cl[b]	Reversible	e	-1000	1000	0		Exchange
EX_cmp(e)	CMP exchange	cmp[e] <==> cmp[b]	Reversible	e	0	1000	0		Exchange
EX_co2(e)	CO2 exchange	co2[e] <==> co2[b]	Reversible	e	-1000	1000	0		Exchange
EX_cobalt2(e)	Co2+ exchange	cobalt2[e] <==> cobalt2[b]	Reversible	e	-1000	1000	0		Exchange
EX_coelichelin(e)	coelichelin exchange	coelichelin[e] <==> coelichelin[b]	Reversible	e	0	1000	0		Exchange
EX_csn(e)	Cytosine exchange	csn[e] <==> csn[b]	Reversible	e	0	1000	0		Exchange
EX_cu(e)	Cu+ exchange	cu[e] <==> cu[b]	Reversible	e	0	1000	0		Exchange
EX_cu2(e)	Cu2+ exchange	cu2[e] <==> cu2[b]	Reversible	e	-1000	1000	0		Exchange
EX_cys_L(e)	L-Cysteine exchange	cys_DASH_L[e] <==> cys_DASH_L[b]	Reversible	e	0	1000	0		Exchange
EX_cytd(e)	Cytidine exchange	cytd[e] <==> cytd[b]	Reversible	e	0	1000	0		Exchange
EX_dad_2(e)	Deoxyadenosine exchange	dad_DASH_2[e] <==> dad_DASH_2[b]	Reversible	e	0	1000	0		Exchange
EX_damp(e)	dAMP exchange	damp[e] <==> damp[b]	Reversible	e	0	1000	0		Exchange
EX_dcmp(e)	dCMP exchange	dcmp[e] <==> dcmp[b]	Reversible	e	0	1000	0		Exchange
EX_dcyt(e)	Deoxycytidine exchange	dcyt[e] <==> dcyt[b]	Reversible	e	0	1000	0		Exchange
EX_desferrioxamB(e)	desferrioxamine B exchange	desferrioxamB[e] <==> desferrioxamB[b]	Reversible	e	0	1000	0		Exchange
EX_desferrioxamE(e)	desferrioxamine E exchange	desferrioxamE[e] <==> desferrioxamE[b]	Reversible	e	0	1000	0		Exchange
EX_dgmp(e)	dGMP exchange	dgmp[e] <==> dgmp[b]	Reversible	e	0	1000	0		Exchange
EX_dgsn(e)	Deoxyguanosine exchange	dgsn[e] <==> dgsn[b]	Reversible	e	0	1000	0		Exchange
EX_dha(e)	Dihydroxyacetone exchange	dha[e] <==> dha[b]	Reversible	e	0	1000	0		Exchange
EX_dimp(e)	dIMP exchange	dimp[e] <==> dimp[b]	Reversible	e	0	1000	0		Exchange
EX_din(e)	Deoxyinosine exchange	din[e] <==> din[b]	Reversible	e	0	1000	0		Exchange
EX_drib(e)	Deoxyribose exchange	drib[e] <==> drib[b]	Reversible	e	0	1000	0		Exchange
EX_dtmp(e)	dTMP exchange	dtmp[e] <==> dtmp[b]	Reversible	e	0	1000	0		Exchange
EX_dump(e)	dUMP exchange	dump[e] <==> dump[b]	Reversible	e	0	1000	0		Exchange
EX_duri(e)	Deoxyuridine exchange	duri[e] <==> duri[b]	Reversible	e	0	1000	0		Exchange
EX_epm(e)	epimelibiose exchange	epm[e] <==> epm[b]	Reversible	e	0	1000	0		Exchange
EX_etha(e)	Ethanolamine exchange	etha[e] <==> etha[b]	Reversible	e	0	1000	0		Exchange
EX_etoh(e)	Ethanol exchange	etoh[e] <==> etoh[b]	Reversible	e	0	1000	0		Exchange
EX_fald(e)	Formaldehyde exchange	fald[e] <==> fald[b]	Reversible	e	0	1000	0		Exchange
EX_fe2(e)	Fe2+ exchange	fe2[e] <==> fe2[b]	Reversible	e	-1000	1000	0		Exchange
EX_fe3(e)	Fe3+ exchange	fe3[e] <==> fe3[b]	Reversible	e	-1000	1000	0		Exchange
EX_ferricoelichelin(e)	ferricoelichelin exchange	ferricoelichelin[e] <==> ferricoelichelin[b]	Reversible	e	0	1000	0		Exchange
EX_ferrioxamB(e)	ferrioxamine B exchange	ferrioxamB[e] <==> ferrioxamB[b]	Reversible	e	0	1000	0		Exchange
EX_ferrioxamE(e)	ferrioxamine E exchange	ferrioxamE[e] <==> ferrioxamE[b]	Reversible	e	0	1000	0		Exchange
EX_for(e)	Formate exchange	for[e] <==> for[b]	Reversible	e	0	1000	0		Exchange
EX_fru(e)	D-Fructose exchange	fru[e] <==> fru[b]	Reversible	e	0	1000	0		Exchange
EX_fum(e)	Fumarate exchange	fum[e] <==> fum[b]	Reversible	e	0	1000	0		Exchange
EX_g3pc(e)	sn-Glycero-3-phosphocholine exchange	g3pc[e] <==> g3pc[b]	Reversible	e	0	1000	0		Exchange
EX_g3pe(e)	sn-Glycero-3-phosphoethanolamine exchange	g3pe[e] <==> g3pe[b]	Reversible	e	0	1000	0		Exchange
EX_g3pg(e)	Glycerophosphoglycerol exchange	g3pg[e] <==> g3pg[b]	Reversible	e	0	1000	0		Exchange
EX_g3pi(e)	sn-Glycero-3-phospho-1-inositol exchange	g3pi[e] <==> g3pi[b]	Reversible	e	0	1000	0		Exchange
EX_g3ps(e)	Glycerophosphoserine exchange	g3ps[e] <==> g3ps[b]	Reversible	e	0	1000	0		Exchange
EX_gACT(e)	gamma-actinorhodin exchange	gACT[e] <==> gACT[b]	Reversible	e	0	1000	0		Exchange
EX_gal(e)	D-Galactose exchange	gal[e] <==> gal[b]	Reversible	e	0	1000	0		Exchange
EX_galctn_D(e)	D-Galactonate exchange	galctn_DASH_D[e] <==> galctn_DASH_D[b]	Reversible	e	0	1000	0		Exchange
EX_ggl(e)	galactosylglycerol exchange	ggl[e] <==> ggl[b]	Reversible	e	0	1000	0		Exchange
EX_glc(e)	D-Glucose exchange	glc_DASH_D[e] <==> glc_DASH_D[b]	Reversible	e	0	0	0		Exchange
EX_glcn(e)	D-Gluconate exchange	glcn[e] <==> glcn[b]	Reversible	e	0	1000	0		Exchange
EX_glcr(e)	D-Glucarate exchange	glcr[e] <==> glcr[b]	Reversible	e	0	1000	0		Exchange
EX_gln_L(e)	L-Glutamine exchange	gln_DASH_L[e] <==> gln_DASH_L[b]	Reversible	e	0	1000	0		Exchange
EX_glu_L(e)	L-Glutamate exchange	glu_DASH_L[e] <==> glu_DASH_L[b]	Reversible	e	-1000	1000	0		Exchange
EX_gly(e)	Glycine exchange	gly[e] <==> gly[b]	Reversible	e	0	1000	0		Exchange
EX_glyald(e)	D-Glyceraldehyde exchange	glyald[e] <==> glyald[b]	Reversible	e	0	1000	0		Exchange
EX_glyb(e)	Glycine betaine exchange	glyb[e] <==> glyb[b]	Reversible	e	0	1000	0		Exchange
EX_glyc(e)	Glycerol exchange	glyc[e] <==> glyc[b]	Reversible	e	0	1000	0		Exchange
EX_glyc3p(e)	Glycerol 3-phosphate exchange	glyc3p[e] <==> glyc3p[b]	Reversible	e	0	1000	0		Exchange
EX_glyclt(e)	Glycolate exchange	glyclt[e] <==> glyclt[b]	Reversible	e	0	1000	0		Exchange
EX_glyc_R(e)	(R)-Glycerate exchange	glyc_DASH_R[e] <==> glyc_DASH_R[b]	Reversible	e	0	1000	0		Exchange
EX_gmp(e)	GMP exchange	gmp[e] <==> gmp[b]	Reversible	e	0	1000	0		Exchange
EX_gsn(e)	Guanosine exchange	gsn[e] <==> gsn[b]	Reversible	e	0	1000	0		Exchange
EX_gua(e)	Guanine exchange	gua[e] <==> gua[b]	Reversible	e	0	1000	0		Exchange
EX_h(e)	H+ exchange	h[e] <==> h[b]	Reversible	e	-1000	1000	0		Exchange
EX_h2o(e)	H2O exchange	h2o[e] <==> h2o[b]	Reversible	e	-1000	1000	0		Exchange
EX_h2o2(e)	Hydrogen peroxide exchange	h2o2[e] <==> h2o2[b]	Reversible	e	0	1000	0		Exchange
EX_h2s(e)	Hydrogen sulfide exchange	h2s[e] <==> h2s[b]	Reversible	e	0	1000	0		Exchange
EX_his_L(e)	L-Histidine exchange	his_DASH_L[e] <==> his_DASH_L[b]	Reversible	e	-1000	1000	0		Exchange
EX_hom_L(e)	L-Homoserine exchange	hom_DASH_L[e] <==> hom_DASH_L[b]	Reversible	e	0	1000	0		Exchange
EX_idon_L(e)	L-Idonate exchange	idon_DASH_L[e] <==> idon_DASH_L[b]	Reversible	e	0	1000	0		Exchange
EX_ile_L(e)	L-Isoleucine exchange	ile_DASH_L[e] <==> ile_DASH_L[b]	Reversible	e	-1000	1000	0		Exchange
EX_imp(e)	IMP exchange	imp[e] <==> imp[b]	Reversible	e	0	1000	0		Exchange
EX_indole(e)	Indole exchange	indole[e] <==> indole[b]	Reversible	e	0	1000	0		Exchange
EX_inost(e)	myo-Inositol exchange	inost[e] <==> inost[b]	Reversible	e	0	1000	0		Exchange
EX_ins(e)	Inosine exchange	ins[e] <==> ins[b]	Reversible	e	0	1000	0		Exchange
EX_k(e)	K+ exchange	k[e] <==> k[b]	Reversible	e	-1000	1000	0		Exchange
EX_lac_D(e)	D-lactate exchange	lac_DASH_D[e] <==> lac_DASH_D[b]	Reversible	e	0	1000	0		Exchange
EX_lac_L(e)	L-Lactate exchange	lac_DASH_L[e] <==> lac_DASH_L[b]	Reversible	e	0	1000	0		Exchange
EX_LalaDglu(e)	L-alanine-D-glutamate exchange	LalaDglu[e] <==> LalaDglu[b]	Reversible	e	0	1000	0		Exchange
EX_lcts(e)	Lactose exchange	lcts[e] <==> lcts[b]	Reversible	e	0	1000	0		Exchange
EX_leu_L(e)	L-Leucine exchange	leu_DASH_L[e] <==> leu_DASH_L[b]	Reversible	e	-1000	1000	0		Exchange
EX_lipoate(e)	Lipoate exchange	lipoate[e] <==> lipoate[b]	Reversible	e	0	1000	0		Exchange
EX_lys_L(e)	L-Lysine exchange	lys_DASH_L[e] <==> lys_DASH_L[b]	Reversible	e	-1000	1000	0		Exchange
EX_lyx_L(e)	L-Lyxose exchange	lyx_DASH_L[e] <==> lyx_DASH_L[b]	Reversible	e	0	1000	0		Exchange
EX_mal_L(e)	L-Malate exchange	mal_DASH_L[e] <==> mal_DASH_L[b]	Reversible	e	0	1000	0		Exchange
EX_malt(e)	Maltose exchange	malt[e] <==> malt[b]	Reversible	e	0	1000	0		Exchange
EX_malthp(e)	Maltoheptaose exchange	malthp[e] <==> malthp[b]	Reversible	e	0	1000	0		Exchange
EX_malthx(e)	Maltohexaose exchange	malthx[e] <==> malthx[b]	Reversible	e	0	1000	0		Exchange
EX_maltpt(e)	Maltopentaose exchange	maltpt[e] <==> maltpt[b]	Reversible	e	0	1000	0		Exchange
EX_malttr(e)	Maltotriose exchange	malttr[e] <==> malttr[b]	Reversible	e	0	1000	0		Exchange
EX_maltttr(e)	Maltotetraose exchange	maltttr[e] <==> maltttr[b]	Reversible	e	0	1000	0		Exchange
EX_man(e)	D-Mannose exchange	man[e] <==> man[b]	Reversible	e	0	1000	0		Exchange
EX_melib(e)	Melibiose exchange	melib[e] <==> melib[b]	Reversible	e	0	1000	0		Exchange
EX_melt(e)	melibiitol exchange	melt[e] <==> melt[b]	Reversible	e	0	1000	0		Exchange
EX_meoh(e)	methanol exchange	meoh[e] <==> meoh[b]	Reversible	e	0	1000	0		Exchange
EX_met_L(e)	L-Methionine exchange	met_DASH_L[e] <==> met_DASH_L[b]	Reversible	e	-1000	1000	0		Exchange
EX_mg2(e)	Mg exchange	mg2[e] <==> mg2[b]	Reversible	e	-1000	1000	0		Exchange
EX_mn2(e)	Mn2+ exchange	mn2[e] <==> mn2[b]	Reversible	e	-1000	1000	0		Exchange
EX_mnl(e)	D-Mannitol exchange	mnl[e] <==> mnl[b]	Reversible	e	-1000	1000	0		Exchange
EX_mobd(e)	Molybdate exchange	mobd[e] <==> mobd[b]	Reversible	e	-1000	1000	0		Exchange
EX_n2o(e)	Nitrous oxide exchange	n2o[e] <==> n2o[b]	Reversible	e	0	1000	0		Exchange
EX_na1(e)	Sodium exchange	na1[e] <==> na1[b]	Reversible	e	-1000	1000	0		Exchange
EX_nac(e)	Nicotinate exchange	nac[e] <==> nac[b]	Reversible	e	0	1000	0		Exchange
EX_nh4(e)	Ammonia exchange	nh4[e] <==> nh4[b]	Reversible	e	-1000	1000	0		Exchange
EX_ni2(e)	Ni2+ exchange	ni2[e] <==> ni2[b]	Reversible	e	-1000	1000	0		Exchange
EX_nmn(e)	NMN exchange	nmn[e] <==> nmn[b]	Reversible	e	0	1000	0		Exchange
EX_no(e)	Nitric oxide exchange	no[e] <==> no[b]	Reversible	e	0	1000	0		Exchange
EX_no2(e)	Nitrite exchange	no2[e] <==> no2[b]	Reversible	e	0	1000	0		Exchange
EX_no3(e)	Nitrate exchange	no3[e] <==> no3[b]	Reversible	e	0	1000	0		Exchange
EX_o2(e)	O2 exchange	o2[e] <==> o2[b]	Reversible	e	-1000	1000	0		Exchange
EX_orn(e)	Ornithine exchange	orn[e] <==> orn[b]	Reversible	e	0	1000	0		Exchange
EX_orot(e)	Orotate exchange	orot[e] <==> orot[b]	Reversible	e	0	1000	0		Exchange
EX_pacald(e)	Phenylacetaldehyde exchange	pacald[e] <==> pacald[b]	Reversible	e	0	1000	0		Exchange
EX_phe_L(e)	L-Phenylalanine exchange	phe_DASH_L[e] <==> phe_DASH_L[b]	Reversible	e	-1000	1000	0		Exchange
EX_pi(e)	Phosphate exchange	pi[e] <==> pi[b]	Reversible	e	-1000	1000	0		Exchange
EX_pnto_R(e)	(R)-Pantothenate exchange	pnto_DASH_R[e] <==> pnto_DASH_R[b]	Reversible	e	0	1000	0		Exchange
EX_ppa(e)	Propionate exchange	ppa[e] <==> ppa[b]	Reversible	e	0	1000	0		Exchange
EX_pro_L(e)	L-Proline exchange	pro_DASH_L[e] <==> pro_DASH_L[b]	Reversible	e	-1000	1000	0		Exchange
EX_ptrc(e)	Putrescine exchange	ptrc[e] <==> ptrc[b]	Reversible	e	0	1000	0		Exchange
EX_pydam(e)	Pyridoxamine exchange	pydam[e] <==> pydam[b]	Reversible	e	0	1000	0		Exchange
EX_pydx(e)	Pyridoxal exchange	pydx[e] <==> pydx[b]	Reversible	e	0	1000	0		Exchange
EX_pydxn(e)	Pyridoxine exchange	pydxn[e] <==> pydxn[b]	Reversible	e	0	1000	0		Exchange
EX_pyr(e)	Pyruvate exchange	pyr[e] <==> pyr[b]	Reversible	e	0	1000	0		Exchange
EX_raffin(e)	raffinose exchange	raffin[e] <==> raffin[b]	Reversible	e	0	1000	0		Exchange
EX_rib_D(e)	D-Ribose exchange	rib_DASH_D[e] <==> rib_DASH_D[b]	Reversible	e	0	1000	0		Exchange
EX_rmn(e)	L-Rhamnose exchange	rmn[e] <==> rmn[b]	Reversible	e	0	1000	0		Exchange
EX_salcn(e)	Salicin exchange	salcn[e] <==> salcn[b]	Reversible	e	0	1000	0		Exchange
EX_sbt_D(e)	D-Sorbitol exchange	sbt_DASH_D[e] <==> sbt_DASH_D[b]	Reversible	e	0	1000	0		Exchange
EX_ser_L(e)	L-Serine exchange	ser_DASH_L[e] <==> ser_DASH_L[b]	Reversible	e	-1000	1000	0		Exchange
EX_skm(e)	Shikimate exchange	skm[e] <==> skm[b]	Reversible	e	0	1000	0		Exchange
EX_so4(e)	Sulfate exchange	so4[e] <==> so4[b]	Reversible	e	-1000	1000	0		Exchange
EX_spmd(e)	Spermidine exchange	spmd[e] <==> spmd[b]	Reversible	e	0	1000	0		Exchange
EX_succ(e)	Succinate exchange	succ[e] <==> succ[b]	Reversible	e	0	1000	0		Exchange
EX_tartr_D(e)	D-tartrate exchange	tartr_DASH_D[e] <==> tartr_DASH_D[b]	Reversible	e	0	1000	0		Exchange
EX_taur(e)	Taurine exchange	taur[e] <==> taur[b]	Reversible	e	0	1000	0		Exchange
EX_thm(e)	Thiamin exchange	thm[e] <==> thm[b]	Reversible	e	0	1000	0		Exchange
EX_thr_L(e)	L-Threonine exchange	thr_DASH_L[e] <==> thr_DASH_L[b]	Reversible	e	-1000	1000	0		Exchange
EX_thym(e)	Thymine exchange	thym[e] <==> thym[b]	Reversible	e	0	1000	0		Exchange
EX_thymd(e)	Thymidine exchange	thymd[e] <==> thymd[b]	Reversible	e	0	1000	0		Exchange
EX_tre(e)	Trehalose exchange	tre[e] <==> tre[b]	Reversible	e	0	1000	0		Exchange
EX_trp_L(e)	L-Tryptophan exchange	trp_DASH_L[e] <==> trp_DASH_L[b]	Reversible	e	0	1000	0		Exchange
EX_tungs(e)	tungstate exchange	tungs[e] <==> tungs[b]	Reversible	e	-1000	1000	0		Exchange
EX_tyr_L(e)	L-Tyrosine exchange	tyr_DASH_L[e] <==> tyr_DASH_L[b]	Reversible	e	-1000	1000	0		Exchange
EX_ump(e)	UMP exchange	ump[e] <==> ump[b]	Reversible	e	0	1000	0		Exchange
EX_ura(e)	Uracil exchange	ura[e] <==> ura[b]	Reversible	e	0	1000	0		Exchange
EX_urea(e)	Urea exchange	urea[e] <==> urea[b]	Reversible	e	0	1000	0		Exchange
EX_uri(e)	Uridine exchange	uri[e] <==> uri[b]	Reversible	e	0	1000	0		Exchange
EX_val_L(e)	L-Valine exchange	val_DASH_L[e] <==> val_DASH_L[b]	Reversible	e	-1000	1000	0		Exchange
EX_vanlt(e)	Vanillate exchange	vanlt[e] <==> vanlt[b]	Reversible	e	0	1000	0		Exchange
EX_xan(e)	Xanthine exchange	xan[e] <==> xan[b]	Reversible	e	0	1000	0		Exchange
EX_xmp(e)	Xanthosine 5'-phosphate exchange	xmp[e] <==> xmp[b]	Reversible	e	0	1000	0		Exchange
EX_xtsn(e)	Xanthosine exchange	xtsn[e] <==> xtsn[b]	Reversible	e	0	1000	0		Exchange
EX_xyl_D(e)	D-Xylose exchange	xyl_DASH_D[e] <==> xyl_DASH_D[b]	Reversible	e	0	1000	0		Exchange
EX_xylt(e)	Xylitol exchange	xylt[e] <==> xylt[b]	Reversible	e	0	1000	0		Exchange
EX_zn2(e)	Zinc exchange	zn2[e] <==> zn2[b]	Reversible	e	-1000	1000	0		Exchange
FOMETRi	Aminomethyltransferase	[c] : h + 5fthf --> h2o + methf	Irreversible	c	0	1000	0	SCO3183	Folate Metabolism
FTHFD	formyltetrahydrofolate deformylase	[c] : h2o + 10fthf --> h + for + thf	Irreversible	c	0	1000	0	SCO4403	Folate Metabolism
GCALDD	Glycolaldehyde dehydrogenase	[c] : h2o + nad + gcald --> (2) h + nadh + glyclt	Irreversible	c	0	1000	0	SCO3486	Folate Metabolism
GLYCL	Glycine Cleavage System	[c] : nad + gly + thf --> nadh + co2 + nh4 + mlthf	Irreversible	c	0	1000	0	(SCO5471 and SCO1378 and SCO5472 and (SCO0884 or SCO2180 or SCO4919))	Folate Metabolism
MTHFC	methenyltetrahydrofolate cyclohydrolase	[c] : h2o + methf <==> h + 10fthf	Reversible	c	-1000	1000	0	SCO4824	Folate Metabolism
MTHFD	methylenetetrahydrofolate dehydrogenase (NADP)	[c] : nadp + mlthf <==> nadph + methf	Reversible	c	-1000	1000	0	SCO4824	Folate Metabolism
MTHFR2	5,10-methylenetetrahydrofolate reductase (NADH)	[c] : (2) h + nadh + mlthf --> nad + 5mthf	Irreversible	c	0	1000	0	SCO2103	Folate Metabolism
THFAT	Tetrahydrofolate aminomethyltransferase	[c] : h2o + methf --> h + 5fthf	Irreversible	c	0	1000	0	(SCO4837 or SCO5470 or SCO5364)	Folate Metabolism
GERMA	germicidine synthase (germicidin A)	[c] : h + 3oiC6ACP + emcoa_DASH_S --> coa + co2 + ACP + germicidinA	Irreversible	c	0	1000	0	SCO7221	Germicidin Biosynthesis
GERMB	germicidine synthase (germicidin B)	[c] : h + 3oaiC7ACP + mmcoa_DASH_S --> coa + co2 + ACP + germicidinB	Irreversible	c	0	1000	0	SCO7221	Germicidin Biosynthesis
GERMC	germicidine synthase (germicidin C)	[c] : h + 3oaiC7ACP + emcoa_DASH_S --> coa + co2 + ACP + germicidinC	Irreversible	c	0	1000	0	SCO7221	Germicidin Biosynthesis
GERMD	germicidine synthase (germicidin D)	[c] : h + 3oiC6ACP + mmcoa_DASH_S --> coa + co2 + ACP + germicidinD	Irreversible	c	0	1000	0	SCO7221	Germicidin Biosynthesis
GLUDC	Glutamate Decarboxylase	[c] : h + glu_DASH_L --> co2 + 4abut	Irreversible	c	0	1000	0	SCO3416	Glutamate Metabolism
GLUDxi	glutamate dehydrogenase (NAD, irreversible)	[c] : h2o + nad + glu_DASH_L --> h + nadh + nh4 + akg	Irreversible	c	0	1000	0	SCO2999	Glutamate Metabolism
GLUDyi	glutamate dehydrogenase (NADP, irreversible)	[c] : nadph + h + nh4 + akg --> nadp + h2o + glu_DASH_L	Irreversible	c	0	1000	0	SCO4683	Glutamate Metabolism
GLUN	glutaminase	[c] : h2o + gln_DASH_L --> nh4 + glu_DASH_L	Irreversible	c	0	1000	0	SCO7049	Glutamate Metabolism
GLNS	glutamine synthetase	[c] : nh4 + glu_DASH_L + atp --> h + gln_DASH_L + adp + pi	Irreversible	c	0	1000	0	(SCO2198 or SCO2210)	Glutamate Metabolism
GLUSx	glutamate synthase (NADH2)	[c] : h + nadh + akg + gln_DASH_L --> nad + (2) glu_DASH_L	Irreversible	c	0	1000	0	(SCO1977 or (SCO2025 and SCO2026))	Glutamate Metabolism
ACPPAT120	acyl-(acyl carrier protein):phosphate acyltransferase (C12:0)	[c] : h + pi + ddcaACP --> ACP + ddcap	Irreversible	c	0	1000	0		Glycerophospholipid Metabolism
ACPPAT140	acyl-(acyl carrier protein):phosphate acyltransferase (C14:0)	[c] : h + pi + myrsACP --> ACP + ttdcap	Irreversible	c	0	1000	0		Glycerophospholipid Metabolism
ACPPAT141	acyl-(acyl carrier protein):phosphate acyltransferase (C14:1)	[c] : h + pi + tdeACP --> ACP + ttdceap	Irreversible	c	0	1000	0		Glycerophospholipid Metabolism
ACPPAT150	acyl-(acyl carrier protein):phosphate acyltransferase (C15:0)	[c] : h + pi + ptdcaACP --> ACP + ptdcap	Irreversible	c	0	1000	0		Glycerophospholipid Metabolism
ACPPAT160	acyl-(acyl carrier protein):phosphate acyltransferase (C16:0)	[c] : h + pi + palmACP --> ACP + hdcap	Irreversible	c	0	1000	0		Glycerophospholipid Metabolism
ACPPAT161	acyl-(acyl carrier protein):phosphate acyltransferase (C16:1)	[c] : h + pi + hdeACP --> ACP + hdceap	Irreversible	c	0	1000	0		Glycerophospholipid Metabolism
ACPPAT170	acyl-(acyl carrier protein):phosphate acyltransferase (C17:0)	[c] : h + pi + hepdcaACP --> ACP + hepdcap	Irreversible	c	0	1000	0		Glycerophospholipid Metabolism
ACPPAT180	acyl-(acyl carrier protein):phosphate acyltransferase (C18:0)	[c] : h + pi + ocdcaACP --> ACP + ocdcap	Irreversible	c	0	1000	0		Glycerophospholipid Metabolism
ACPPAT181	acyl-(acyl carrier protein):phosphate acyltransferase (C18:1)	[c] : h + pi + octeACP --> ACP + ocdceap	Irreversible	c	0	1000	0		Glycerophospholipid Metabolism
ACPPATai150	acyl-(acyl carrier protein):phosphate acyltransferase (ante-iso-C15:0)	[c] : h + pi + aiC15ACP --> ACP + aiC15p	Irreversible	c	0	1000	0		Glycerophospholipid Metabolism
ACPPATai170	acyl-(acyl carrier protein):phosphate acyltransferase (ante-iso-C17:0)	[c] : h + pi + aiC17ACP --> ACP + aiC17p	Irreversible	c	0	1000	0		Glycerophospholipid Metabolism
ACPPATi140	acyl-(acyl carrier protein):phosphate acyltransferase (iso-C14:0)	[c] : h + pi + iC14ACP --> ACP + iC14p	Irreversible	c	0	1000	0		Glycerophospholipid Metabolism
ACPPATi150	acyl-(acyl carrier protein):phosphate acyltransferase (iso-C15:0)	[c] : h + pi + iC15ACP --> ACP + iC15p	Irreversible	c	0	1000	0		Glycerophospholipid Metabolism
ACPPATi160	acyl-(acyl carrier protein):phosphate acyltransferase (iso-C16:0)	[c] : h + pi + iC16ACP --> ACP + iC16p	Irreversible	c	0	1000	0		Glycerophospholipid Metabolism
ACPPATi170	acyl-(acyl carrier protein):phosphate acyltransferase (iso-C17:0)	[c] : h + pi + iC17ACP --> ACP + iC17p	Irreversible	c	0	1000	0		Glycerophospholipid Metabolism
ACPPATi180	acyl-(acyl carrier protein):phosphate acyltransferase (iso-C18:0)	[c] : h + pi + iC18ACP --> ACP + iC18p	Irreversible	c	0	1000	0		Glycerophospholipid Metabolism
AGPAT120	1-tetradecanoyl-sn-glycerol 3-phosphate O-acyltransferase (n-C12:0)	[c] : ddcaACP + 1ddecg3p --> ACP + pa120	Irreversible	c	0	1000	0	(SCO0920 or SCO1085 or SCO1228 or SCO1566 or SCO1759 or SCO2122)	Glycerophospholipid Metabolism
AGPAT140	1-tetradecanoyl-sn-glycerol 3-phosphate O-acyltransferase (n-C14:0)	[c] : myrsACP + 1tdecg3p --> ACP + pa140	Irreversible	c	0	1000	0	(SCO0920 or SCO1085 or SCO1228 or SCO1566 or SCO1759 or SCO2122)	Glycerophospholipid Metabolism
AGPAT141	1-tetradec-7-enoyl-sn-glycerol 3-phosphate O-acyltransferase (n-C14:1)	[c] : tdeACP + 1tdec7eg3p --> ACP + pa141	Irreversible	c	0	1000	0	(SCO0920 or SCO1085 or SCO1228 or SCO1566 or SCO1759 or SCO2122)	Glycerophospholipid Metabolism
AGPAT150	1-pentadecanoyl-sn-glycerol 3-phosphate O-acyltransferase (n-C15:0)	[c] : ptdcaACP + 1ptdecg3p --> ACP + pa150	Irreversible	c	0	1000	0	(SCO0920 or SCO1085 or SCO1228 or SCO1566 or SCO1759 or SCO2122)	Glycerophospholipid Metabolism
AGPAT160	1-hexadecanoyl-sn-glycerol 3-phosphate O-acyltransferase (n-C16:0)	[c] : palmACP + 1hdecg3p --> ACP + pa160	Irreversible	c	0	1000	0	(SCO0920 or SCO1085 or SCO1228 or SCO1566 or SCO1759 or SCO2122)	Glycerophospholipid Metabolism
AGPAT161	1-hexadec-7-enoyl-sn-glycerol 3-phosphate O-acyltransferase (n-C16:1)	[c] : hdeACP + 1hdec9eg3p --> ACP + pa161	Irreversible	c	0	1000	0	(SCO0920 or SCO1085 or SCO1228 or SCO1566 or SCO1759 or SCO2122)	Glycerophospholipid Metabolism
AGPAT170	1-heptadecanoyl-sn-glycerol 3-phosphate O-acyltransferase (n-C17:0)	[c] : hepdcaACP + 1hepdecg3p --> ACP + pa170	Irreversible	c	0	1000	0	(SCO0920 or SCO1085 or SCO1228 or SCO1566 or SCO1759 or SCO2122)	Glycerophospholipid Metabolism
AGPAT180	1-octadecanoyl-sn-glycerol 3-phosphate O-acyltransferase (n-C18:0)	[c] : ocdcaACP + 1odecg3p --> ACP + pa180	Irreversible	c	0	1000	0	(SCO0920 or SCO1085 or SCO1228 or SCO1566 or SCO1759 or SCO2122)	Glycerophospholipid Metabolism
AGPAT181	1-octadec-7-enoyl-sn-glycerol 3-phosphate O-acyltransferase (n-C18:1)	[c] : octeACP + 1odec11eg3p --> ACP + pa181	Irreversible	c	0	1000	0	(SCO0920 or SCO1085 or SCO1228 or SCO1566 or SCO1759 or SCO2122)	Glycerophospholipid Metabolism
AGPATai150	1-pentadecanoyl-sn-glycerol 3-phosphate O-acyltransferase (ante-iso-C15:0)	[c] : aiC15ACP + 1aiC15g3p --> ACP + paai150	Irreversible	c	0	1000	0	(SCO0920 or SCO1085 or SCO1228 or SCO1566 or SCO1759 or SCO2122)	Glycerophospholipid Metabolism
AGPATai170	1-heptadecanoyl-sn-glycerol 3-phosphate O-acyltransferase (ante-iso-C17:0)	[c] : aiC17ACP + 1aiC17g3p --> ACP + paai170	Irreversible	c	0	1000	0	(SCO0920 or SCO1085 or SCO1228 or SCO1566 or SCO1759 or SCO2122)	Glycerophospholipid Metabolism
AGPATi140	1-tetradecanoyl-sn-glycerol 3-phosphate O-acyltransferase (iso-C14:0)	[c] : iC14ACP + 1iC14g3p --> ACP + pai140	Irreversible	c	0	1000	0	(SCO0920 or SCO1085 or SCO1228 or SCO1566 or SCO1759 or SCO2122)	Glycerophospholipid Metabolism
AGPATi150	1-pentadecanoyl-sn-glycerol 3-phosphate O-acyltransferase (iso-C15:0)	[c] : iC15ACP + 1iC15g3p --> ACP + pai150	Irreversible	c	0	1000	0	(SCO0920 or SCO1085 or SCO1228 or SCO1566 or SCO1759 or SCO2122)	Glycerophospholipid Metabolism
AGPATi160	1-hexadecanoyl-sn-glycerol 3-phosphate O-acyltransferase (iso-C16:0)	[c] : iC16ACP + 1iC16g3p --> ACP + pai160	Irreversible	c	0	1000	0	(SCO0920 or SCO1085 or SCO1228 or SCO1566 or SCO1759 or SCO2122)	Glycerophospholipid Metabolism
AGPATi170	1-heptadecanoyl-sn-glycerol 3-phosphate O-acyltransferase (iso-C17:0)	[c] : iC17ACP + 1iC17g3p --> ACP + pai170	Irreversible	c	0	1000	0	(SCO0920 or SCO1085 or SCO1228 or SCO1566 or SCO1759 or SCO2122)	Glycerophospholipid Metabolism
AGPATi180	1-octadecanoyl-sn-glycerol 3-phosphate O-acyltransferase (iso-C18:0)	[c] : iC18ACP + 1iC18g3p --> ACP + pai180	Irreversible	c	0	1000	0	(SCO0920 or SCO1085 or SCO1228 or SCO1566 or SCO1759 or SCO2122)	Glycerophospholipid Metabolism
APG3PAT120	acyl-phosphate:glycerol-3-phosphate acyltransferase (C12:0)	[c] : glyc3p + ddcap --> h + pi + 1ddecg3p	Irreversible	c	0	1000	0		Glycerophospholipid Metabolism
APG3PAT140	acyl-phosphate:glycerol-3-phosphate acyltransferase (C14:0)	[c] : glyc3p + ttdcap --> h + pi + 1tdecg3p	Irreversible	c	0	1000	0		Glycerophospholipid Metabolism
APG3PAT141	acyl-phosphate:glycerol-3-phosphate acyltransferase (C14:1)	[c] : glyc3p + ttdceap --> h + pi + 1tdec7eg3p	Irreversible	c	0	1000	0		Glycerophospholipid Metabolism
APG3PAT150	acyl-phosphate:glycerol-3-phosphate acyltransferase (C15:0)	[c] : glyc3p + ptdcap --> h + pi + 1ptdecg3p	Irreversible	c	0	1000	0		Glycerophospholipid Metabolism
APG3PAT160	acyl-phosphate:glycerol-3-phosphate acyltransferase (C16:0)	[c] : glyc3p + hdcap --> h + pi + 1hdecg3p	Irreversible	c	0	1000	0		Glycerophospholipid Metabolism
APG3PAT161	acyl-phosphate:glycerol-3-phosphate acyltransferase (C16:1)	[c] : glyc3p + hdceap --> h + pi + 1hdec9eg3p	Irreversible	c	0	1000	0		Glycerophospholipid Metabolism
APG3PAT170	acyl-phosphate:glycerol-3-phosphate acyltransferase (C17:0)	[c] : glyc3p + hepdcap --> h + pi + 1hepdecg3p	Irreversible	c	0	1000	0		Glycerophospholipid Metabolism
APG3PAT180	acyl-phosphate:glycerol-3-phosphate acyltransferase (C18:0)	[c] : glyc3p + ocdcap --> h + pi + 1odecg3p	Irreversible	c	0	1000	0		Glycerophospholipid Metabolism
APG3PAT181	acyl-phosphate:glycerol-3-phosphate acyltransferase (C18:1)	[c] : glyc3p + ocdceap --> h + pi + 1odec11eg3p	Irreversible	c	0	1000	0		Glycerophospholipid Metabolism
APG3PATai150	acyl-phosphate:glycerol-3-phosphate acyltransferase (ante-iso-C15:0)	[c] : glyc3p + aiC15p --> h + pi + 1aiC15g3p	Irreversible	c	0	1000	0		Glycerophospholipid Metabolism
APG3PATai170	acyl-phosphate:glycerol-3-phosphate acyltransferase (ante-iso-C17:0)	[c] : glyc3p + aiC17p --> h + pi + 1aiC17g3p	Irreversible	c	0	1000	0		Glycerophospholipid Metabolism
APG3PATi140	acyl-phosphate:glycerol-3-phosphate acyltransferase (iso-C14:0)	[c] : glyc3p + iC14p --> h + pi + 1iC14g3p	Irreversible	c	0	1000	0		Glycerophospholipid Metabolism
APG3PATi150	acyl-phosphate:glycerol-3-phosphate acyltransferase (iso-C15:0)	[c] : glyc3p + iC15p --> h + pi + 1iC15g3p	Irreversible	c	0	1000	0		Glycerophospholipid Metabolism
APG3PATi160	acyl-phosphate:glycerol-3-phosphate acyltransferase (iso-C16:0)	[c] : glyc3p + iC16p --> h + pi + 1iC16g3p	Irreversible	c	0	1000	0		Glycerophospholipid Metabolism
APG3PATi170	acyl-phosphate:glycerol-3-phosphate acyltransferase (iso-C17:0)	[c] : glyc3p + iC17p --> h + pi + 1iC17g3p	Irreversible	c	0	1000	0		Glycerophospholipid Metabolism
APG3PATi180	acyl-phosphate:glycerol-3-phosphate acyltransferase (iso-C18:0)	[c] : glyc3p + iC18p --> h + pi + 1iC18g3p	Irreversible	c	0	1000	0		Glycerophospholipid Metabolism
APH120	acylphosphatase (C12:0)	[c] : h2o + ddcap --> (2) h + pi + ddca	Irreversible	c	0	1000	0	SCO5576	Glycerophospholipid Metabolism
APH140	acylphosphatase (C14:0)	[c] : h2o + ttdcap --> (2) h + pi + ttdca	Irreversible	c	0	1000	0	SCO5576	Glycerophospholipid Metabolism
APH141	acylphosphatase (C14:1)	[c] : h2o + ttdceap --> (2) h + pi + ttdcea	Irreversible	c	0	1000	0	SCO5576	Glycerophospholipid Metabolism
APH150	acylphosphatase (C15:0)	[c] : h2o + ptdcap --> (2) h + pi + ptdca	Irreversible	c	0	1000	0	SCO5576	Glycerophospholipid Metabolism
APH160	acylphosphatase (C16:0)	[c] : h2o + hdcap --> (2) h + pi + hdca	Irreversible	c	0	1000	0	SCO5576	Glycerophospholipid Metabolism
APH161	acylphosphatase (C16:1)	[c] : h2o + hdceap --> (2) h + pi + hdcea	Irreversible	c	0	1000	0	SCO5576	Glycerophospholipid Metabolism
APH170	acylphosphatase (C17:0)	[c] : h2o + hepdcap --> (2) h + pi + hepdca	Irreversible	c	0	1000	0	SCO5576	Glycerophospholipid Metabolism
APH180	acylphosphatase (C18:0)	[c] : h2o + ocdcap --> (2) h + pi + ocdca	Irreversible	c	0	1000	0	SCO5576	Glycerophospholipid Metabolism
APH181	acylphosphatase (C18:1)	[c] : h2o + ocdceap --> (2) h + pi + ocdcea	Irreversible	c	0	1000	0	SCO5576	Glycerophospholipid Metabolism
APHai150	acylphosphatase (ante-iso-C15:0)	[c] : h2o + aiC15p --> (2) h + pi + aiC15	Irreversible	c	0	1000	0	SCO5576	Glycerophospholipid Metabolism
APHai170	acylphosphatase (ante-iso-C17:0)	[c] : h2o + aiC17p --> (2) h + pi + aiC17	Irreversible	c	0	1000	0	SCO5576	Glycerophospholipid Metabolism
APHi140	acylphosphatase (iso-C14:0)	[c] : h2o + iC14p --> (2) h + pi + iC14	Irreversible	c	0	1000	0	SCO5576	Glycerophospholipid Metabolism
APHi150	acylphosphatase (iso-C15:0)	[c] : h2o + iC15p --> (2) h + pi + iC15	Irreversible	c	0	1000	0	SCO5576	Glycerophospholipid Metabolism
APHi160	acylphosphatase (iso-C16:0)	[c] : h2o + iC16p --> (2) h + pi + iC16	Irreversible	c	0	1000	0	SCO5576	Glycerophospholipid Metabolism
APHi170	acylphosphatase (iso-C17:0)	[c] : h2o + iC17p --> (2) h + pi + iC17	Irreversible	c	0	1000	0	SCO5576	Glycerophospholipid Metabolism
APHi180	acylphosphatase (iso-C18:0)	[c] : h2o + iC18p --> (2) h + pi + iC18	Irreversible	c	0	1000	0	SCO5576	Glycerophospholipid Metabolism
CLPNS120	cardiolipin synthase (n-C12:0)	[c] : (2) pg120 <==> glyc + clpn120	Reversible	c	-1000	1000	0	SCO7081	Glycerophospholipid Metabolism
CLPNS140	cardiolipin synthase (n-C14:0)	[c] : (2) pg140 <==> glyc + clpn140	Reversible	c	-1000	1000	0	SCO7081	Glycerophospholipid Metabolism
CLPNS141	cardiolipin synthase (n-C14:1)	[c] : (2) pg141 <==> glyc + clpn141	Reversible	c	-1000	1000	0	SCO7081	Glycerophospholipid Metabolism
CLPNS150	cardiolipin synthase (n-C15:0)	[c] : (2) pg150 <==> glyc + clpn150	Reversible	c	-1000	1000	0	SCO7081	Glycerophospholipid Metabolism
CLPNS160	cardiolipin synthase (n-C16:0)	[c] : (2) pg160 <==> glyc + clpn160	Reversible	c	-1000	1000	0	SCO7081	Glycerophospholipid Metabolism
CLPNS161	cardiolipin synthase (n-C16:1)	[c] : (2) pg161 <==> glyc + clpn161	Reversible	c	-1000	1000	0	SCO7081	Glycerophospholipid Metabolism
CLPNS170	cardiolipin synthase (n-C17:0)	[c] : (2) pg170 <==> glyc + clpn170	Reversible	c	-1000	1000	0	SCO7081	Glycerophospholipid Metabolism
CLPNS180	cardiolipin synthase (n-C18:0)	[c] : (2) pg180 <==> glyc + clpn180	Reversible	c	-1000	1000	0	SCO7081	Glycerophospholipid Metabolism
CLPNS181	cardiolipin synthase (n-C18:1)	[c] : (2) pg181 <==> glyc + clpn181	Reversible	c	-1000	1000	0	SCO7081	Glycerophospholipid Metabolism
CLPNSai150	cardiolipin synthase (ante-iso-C15:0)	[c] : (2) pgai150 <==> glyc + clpnai150	Reversible	c	-1000	1000	0	SCO7081	Glycerophospholipid Metabolism
CLPNSai170	cardiolipin synthase (ante-iso-C17:0)	[c] : (2) pgai170 <==> glyc + clpnai170	Reversible	c	-1000	1000	0	SCO7081	Glycerophospholipid Metabolism
CLPNSi140	cardiolipin synthase (iso-C14:0)	[c] : (2) pgi140 <==> glyc + clpni140	Reversible	c	-1000	1000	0	SCO7081	Glycerophospholipid Metabolism
CLPNSi150	cardiolipin synthase (iso-C15:0)	[c] : (2) pgi150 <==> glyc + clpni150	Reversible	c	-1000	1000	0	SCO7081	Glycerophospholipid Metabolism
CLPNSi160	cardiolipin synthase (iso-C16:0)	[c] : (2) pgi160 <==> glyc + clpni160	Reversible	c	-1000	1000	0	SCO7081	Glycerophospholipid Metabolism
CLPNSi170	cardiolipin synthase (iso-C17:0)	[c] : (2) pgi170 <==> glyc + clpni170	Reversible	c	-1000	1000	0	SCO7081	Glycerophospholipid Metabolism
CLPNSi180	cardiolipin synthase (iso-C18:0)	[c] : (2) pgi180 <==> glyc + clpni180	Reversible	c	-1000	1000	0	SCO7081	Glycerophospholipid Metabolism
CLPNSII120	cardiolipin synthase II (n-C12:0)	[c] : pg120 + cdpdddecg --> h + cmp + clpn120	Irreversible	c	0	1000	0	SCO1389	Glycerophospholipid Metabolism
CLPNSII140	cardiolipin synthase II (n-C14:0)	[c] : pg140 + cdpdtdecg --> h + cmp + clpn140	Irreversible	c	0	1000	0	SCO1389	Glycerophospholipid Metabolism
CLPNSII141	cardiolipin synthase II (n-C14:1)	[c] : pg141 + cdpdtdec7eg --> h + cmp + clpn141	Irreversible	c	0	1000	0	SCO1389	Glycerophospholipid Metabolism
CLPNSII150	cardiolipin synthase II (n-C15:0)	[c] : pg150 + cdpdptdecg --> h + cmp + clpn150	Irreversible	c	0	1000	0	SCO1389	Glycerophospholipid Metabolism
CLPNSII160	cardiolipin synthase II (n-C16:0)	[c] : pg160 + cdpdhdecg --> h + cmp + clpn160	Irreversible	c	0	1000	0	SCO1389	Glycerophospholipid Metabolism
CLPNSII161	cardiolipin synthase II (n-C16:1)	[c] : pg161 + cdpdhdec9eg --> h + cmp + clpn161	Irreversible	c	0	1000	0	SCO1389	Glycerophospholipid Metabolism
CLPNSII170	cardiolipin synthase II (n-C17:0)	[c] : pg170 + cdpdhepdecg --> h + cmp + clpn170	Irreversible	c	0	1000	0	SCO1389	Glycerophospholipid Metabolism
CLPNSII180	cardiolipin synthase II (n-C18:0)	[c] : pg180 + cdpdodecg --> h + cmp + clpn180	Irreversible	c	0	1000	0	SCO1389	Glycerophospholipid Metabolism
CLPNSII181	cardiolipin synthase II (n-C18:1)	[c] : pg181 + cdpdodec11eg --> h + cmp + clpn181	Irreversible	c	0	1000	0	SCO1389	Glycerophospholipid Metabolism
CLPNSIIai150	cardiolipin synthase II (ante-iso-C15:0)	[c] : pgai150 + cdpdaiC15g --> h + cmp + clpnai150	Irreversible	c	0	1000	0	SCO1389	Glycerophospholipid Metabolism
CLPNSIIai170	cardiolipin synthase II (ante-iso-C17:0)	[c] : pgai170 + cdpdaiC17g --> h + cmp + clpnai170	Irreversible	c	0	1000	0	SCO1389	Glycerophospholipid Metabolism
CLPNSIIi140	cardiolipin synthase II (iso-C14:0)	[c] : pgi140 + cdpdiC14g --> h + cmp + clpni140	Irreversible	c	0	1000	0	SCO1389	Glycerophospholipid Metabolism
CLPNSIIi150	cardiolipin synthase II (iso-C15:0)	[c] : pgi150 + cdpdiC15g --> h + cmp + clpni150	Irreversible	c	0	1000	0	SCO1389	Glycerophospholipid Metabolism
CLPNSIIi160	cardiolipin synthase II (iso-C16:0)	[c] : pgi160 + cdpdiC16g --> h + cmp + clpni160	Irreversible	c	0	1000	0	SCO1389	Glycerophospholipid Metabolism
CLPNSIIi170	cardiolipin synthase II (iso-C17:0)	[c] : pgi170 + cdpdiC17g --> h + cmp + clpni170	Irreversible	c	0	1000	0	SCO1389	Glycerophospholipid Metabolism
CLPNSIIi180	cardiolipin synthase II (iso-C18:0)	[c] : pgi180 + cdpdiC18g --> h + cmp + clpni180	Irreversible	c	0	1000	0	SCO1389	Glycerophospholipid Metabolism
DASYN120	CDP-diacylglycerol synthetase (n-C12:0)	[c] : h + ctp + pa120 --> ppi + cdpdddecg	Irreversible	c	0	1000	0	SCO5628	Glycerophospholipid Metabolism
DASYN140	CDP-diacylglycerol synthetase (n-C14:0)	[c] : h + ctp + pa140 --> ppi + cdpdtdecg	Irreversible	c	0	1000	0	SCO5628	Glycerophospholipid Metabolism
DASYN141	CDP-diacylglycerol synthetase (n-C14:1)	[c] : h + ctp + pa141 --> ppi + cdpdtdec7eg	Irreversible	c	0	1000	0	SCO5628	Glycerophospholipid Metabolism
DASYN150	CDP-diacylglycerol synthetase (n-C15:0)	[c] : h + ctp + pa150 --> ppi + cdpdptdecg	Irreversible	c	0	1000	0	SCO5628	Glycerophospholipid Metabolism
DASYN160	CDP-diacylglycerol synthetase (n-C16:0)	[c] : h + ctp + pa160 --> ppi + cdpdhdecg	Irreversible	c	0	1000	0	SCO5628	Glycerophospholipid Metabolism
DASYN161	CDP-diacylglycerol synthetase (n-C16:1)	[c] : h + ctp + pa161 --> ppi + cdpdhdec9eg	Irreversible	c	0	1000	0	SCO5628	Glycerophospholipid Metabolism
DASYN170	CDP-diacylglycerol synthetase (n-C17:0)	[c] : h + ctp + pa170 --> ppi + cdpdhepdecg	Irreversible	c	0	1000	0	SCO5628	Glycerophospholipid Metabolism
DASYN180	CDP-diacylglycerol synthetase (n-C18:0)	[c] : h + ctp + pa180 --> ppi + cdpdodecg	Irreversible	c	0	1000	0	SCO5628	Glycerophospholipid Metabolism
DASYN181	CDP-diacylglycerol synthetase (n-C18:1)	[c] : h + ctp + pa181 --> ppi + cdpdodec11eg	Irreversible	c	0	1000	0	SCO5628	Glycerophospholipid Metabolism
DASYNai150	CDP-diacylglycerol synthetase (ante-iso-C15:0)	[c] : h + ctp + paai150 --> ppi + cdpdaiC15g	Irreversible	c	0	1000	0	SCO5628	Glycerophospholipid Metabolism
DASYNai170	CDP-diacylglycerol synthetase (ante-iso-C17:0)	[c] : h + ctp + paai170 --> ppi + cdpdaiC17g	Irreversible	c	0	1000	0	SCO5628	Glycerophospholipid Metabolism
DASYNi140	CDP-diacylglycerol synthetase (iso-C14:0)	[c] : h + ctp + pai140 --> ppi + cdpdiC14g	Irreversible	c	0	1000	0	SCO5628	Glycerophospholipid Metabolism
DASYNi150	CDP-diacylglycerol synthetase (iso-C15:0)	[c] : h + ctp + pai150 --> ppi + cdpdiC15g	Irreversible	c	0	1000	0	SCO5628	Glycerophospholipid Metabolism
DASYNi160	CDP-diacylglycerol synthetase (iso-C16:0)	[c] : h + ctp + pai160 --> ppi + cdpdiC16g	Irreversible	c	0	1000	0	SCO5628	Glycerophospholipid Metabolism
DASYNi170	CDP-diacylglycerol synthetase (iso-C17:0)	[c] : h + ctp + pai170 --> ppi + cdpdiC17g	Irreversible	c	0	1000	0	SCO5628	Glycerophospholipid Metabolism
DASYNi180	CDP-diacylglycerol synthetase (iso-C18:0)	[c] : h + ctp + pai180 --> ppi + cdpdiC18g	Irreversible	c	0	1000	0	SCO5628	Glycerophospholipid Metabolism
GPDDA1	Glycerophosphodiester phosphodiesterase (Glycerophosphocholine)	[c] : h2o + g3pc --> h + glyc3p + chol	Irreversible	c	0	1000	0	(SCO1090 or SCO1419 or SCO3976 or SCO5661)	Glycerophospholipid Metabolism
GPDDA1e	Glycerophosphodiester phosphodiesterase (Glycerophosphocholine)	[e] : h2o + g3pc --> h + chol + glyc3p	Irreversible	e	0	1000	0	(SCO1565 or SCO1968 or SCO7550)	Glycerophospholipid Metabolism
GPDDA2	Glycerophosphodiester phosphodiesterase (Glycerophosphoethanolamine)	[c] : h2o + g3pe --> h + glyc3p + etha	Irreversible	c	0	1000	0	(SCO1090 or SCO1419 or SCO3976 or SCO5661)	Glycerophospholipid Metabolism
GPDDA2e	Glycerophosphodiester phosphodiesterase (Glycerophosphoethanolamine)	[e] : h2o + g3pe --> h + etha + glyc3p	Irreversible	e	0	1000	0	(SCO1565 or SCO1968 or SCO7550)	Glycerophospholipid Metabolism
GPDDA3	Glycerophosphodiester phosphodiesterase (Glycerophosphoserine)	[c] : h2o + g3ps --> h + glyc3p + ser_DASH_L	Irreversible	c	0	1000	0	(SCO1090 or SCO1419 or SCO3976 or SCO5661)	Glycerophospholipid Metabolism
GPDDA3e	Glycerophosphodiester phosphodiesterase (Glycerophosphoserine)	[e] : h2o + g3ps --> h + glyc3p + ser_DASH_L	Irreversible	e	0	1000	0	(SCO1565 or SCO1968 or SCO7550)	Glycerophospholipid Metabolism
GPDDA4	Glycerophosphodiester phosphodiesterase (Glycerophosphoglycerol)	[c] : h2o + g3pg --> h + glyc + glyc3p	Irreversible	c	0	1000	0	(SCO1090 or SCO1419 or SCO3976 or SCO5661)	Glycerophospholipid Metabolism
GPDDA4e	Glycerophosphodiester phosphodiesterase (Glycerophosphoglycerol)	[e] : h2o + g3pg --> h + glyc + glyc3p	Irreversible	e	0	1000	0	(SCO1565 or SCO1968 or SCO7550)	Glycerophospholipid Metabolism
GPDDA5	Glycerophosphodiester phosphodiesterase (Glycerophosphoinositol)	[c] : h2o + g3pi --> h + glyc3p + inost	Irreversible	c	0	1000	0	(SCO1090 or SCO1419 or SCO3976 or SCO5661)	Glycerophospholipid Metabolism
GPDDA5e	Glycerophosphodiester phosphodiesterase (Glycerophosphoinositol)	[e] : h2o + g3pi --> h + glyc3p + inost	Irreversible	e	0	1000	0	(SCO1565 or SCO1968 or SCO7550)	Glycerophospholipid Metabolism
PAPA120	Phosphatidate phosphatase (n-C12:0)	[c] : h2o + pa120 --> pi + 12dgr120	Irreversible	c	0	1000	0		Glycerophospholipid Metabolism
PAPA140	Phosphatidate phosphatase (n-C14:0)	[c] : h2o + pa140 --> pi + 12dgr140	Irreversible	c	0	1000	0		Glycerophospholipid Metabolism
PAPA141	Phosphatidate phosphatase (n-C14:1)	[c] : h2o + pa141 --> pi + 12dgr141	Irreversible	c	0	1000	0		Glycerophospholipid Metabolism
PAPA150	Phosphatidate phosphatase (n-C15:0)	[c] : h2o + pa150 --> pi + 12dgr150	Irreversible	c	0	1000	0		Glycerophospholipid Metabolism
PAPA160	Phosphatidate phosphatase (n-C16:0)	[c] : h2o + pa160 --> pi + 12dgr160	Irreversible	c	0	1000	0		Glycerophospholipid Metabolism
PAPA161	Phosphatidate phosphatase (n-C16:1)	[c] : h2o + pa161 --> pi + 12dgr161	Irreversible	c	0	1000	0		Glycerophospholipid Metabolism
PAPA170	Phosphatidate phosphatase (n-C17:0)	[c] : h2o + pa170 --> pi + 12dgr170	Irreversible	c	0	1000	0		Glycerophospholipid Metabolism
PAPA180	Phosphatidate phosphatase (n-C18:0)	[c] : h2o + pa180 --> pi + 12dgr180	Irreversible	c	0	1000	0		Glycerophospholipid Metabolism
PAPA181	Phosphatidate phosphatase (n-C18:1)	[c] : h2o + pa181 --> pi + 12dgr181	Irreversible	c	0	1000	0		Glycerophospholipid Metabolism
PAPAai150	Phosphatidate phosphatase (ante-iso-C15:0)	[c] : h2o + paai150 --> pi + 12dgrai150	Irreversible	c	0	1000	0		Glycerophospholipid Metabolism
PAPAai170	Phosphatidate phosphatase (ante-iso-C17:0)	[c] : h2o + paai170 --> pi + 12dgrai170	Irreversible	c	0	1000	0		Glycerophospholipid Metabolism
PAPAi140	Phosphatidate phosphatase (iso-C14:0)	[c] : h2o + pai140 --> pi + 12dgri140	Irreversible	c	0	1000	0		Glycerophospholipid Metabolism
PAPAi150	Phosphatidate phosphatase (iso-C15:0)	[c] : h2o + pai150 --> pi + 12dgri150	Irreversible	c	0	1000	0		Glycerophospholipid Metabolism
PAPAi160	Phosphatidate phosphatase (iso-C16:0)	[c] : h2o + pai160 --> pi + 12dgri160	Irreversible	c	0	1000	0		Glycerophospholipid Metabolism
PAPAi170	Phosphatidate phosphatase (iso-C17:0)	[c] : h2o + pai170 --> pi + 12dgri170	Irreversible	c	0	1000	0		Glycerophospholipid Metabolism
PAPAi180	Phosphatidate phosphatase (iso-C18:0)	[c] : h2o + pai180 --> pi + 12dgri180	Irreversible	c	0	1000	0		Glycerophospholipid Metabolism
PGSA120	Phosphatidylglycerol synthase (n-C12:0)	[c] : glyc3p + cdpdddecg --> h + cmp + pgp120	Irreversible	c	0	1000	0	SCO5753	Glycerophospholipid Metabolism
PGSA140	Phosphatidylglycerol synthase (n-C14:0)	[c] : glyc3p + cdpdtdecg --> h + cmp + pgp140	Irreversible	c	0	1000	0	SCO5753	Glycerophospholipid Metabolism
PGSA141	Phosphatidylglycerol synthase (n-C14:1)	[c] : glyc3p + cdpdtdec7eg --> h + cmp + pgp141	Irreversible	c	0	1000	0	SCO5753	Glycerophospholipid Metabolism
PGSA150	Phosphatidylglycerol synthase (n-C15:0)	[c] : glyc3p + cdpdptdecg --> h + cmp + pgp150	Irreversible	c	0	1000	0	SCO5753	Glycerophospholipid Metabolism
PGSA160	Phosphatidylglycerol synthase (n-C16:0)	[c] : glyc3p + cdpdhdecg --> h + cmp + pgp160	Irreversible	c	0	1000	0	SCO5753	Glycerophospholipid Metabolism
PGSA161	Phosphatidylglycerol synthase (n-C16:1)	[c] : glyc3p + cdpdhdec9eg --> h + cmp + pgp161	Irreversible	c	0	1000	0	SCO5753	Glycerophospholipid Metabolism
PGSA170	Phosphatidylglycerol synthase (n-C17:0)	[c] : glyc3p + cdpdhepdecg --> h + cmp + pgp170	Irreversible	c	0	1000	0	SCO5753	Glycerophospholipid Metabolism
PGSA180	Phosphatidylglycerol synthase (n-C18:0)	[c] : glyc3p + cdpdodecg --> h + cmp + pgp180	Irreversible	c	0	1000	0	SCO5753	Glycerophospholipid Metabolism
PGSA181	Phosphatidylglycerol synthase (n-C18:1)	[c] : glyc3p + cdpdodec11eg --> h + cmp + pgp181	Irreversible	c	0	1000	0	SCO5753	Glycerophospholipid Metabolism
PGSAai150	Phosphatidylglycerol synthase (ante-iso-C15:0)	[c] : glyc3p + cdpdaiC15g --> h + cmp + pgpai150	Irreversible	c	0	1000	0	SCO5753	Glycerophospholipid Metabolism
PGSAai170	Phosphatidylglycerol synthase (ante-iso-C17:0)	[c] : glyc3p + cdpdaiC17g --> h + cmp + pgpai170	Irreversible	c	0	1000	0	SCO5753	Glycerophospholipid Metabolism
PGSAi140	Phosphatidylglycerol synthase (iso-C14:0)	[c] : glyc3p + cdpdiC14g --> h + cmp + pgpi140	Irreversible	c	0	1000	0	SCO5753	Glycerophospholipid Metabolism
PGSAi150	Phosphatidylglycerol synthase (iso-C15:0)	[c] : glyc3p + cdpdiC15g --> h + cmp + pgpi150	Irreversible	c	0	1000	0	SCO5753	Glycerophospholipid Metabolism
PGSAi160	Phosphatidylglycerol synthase (iso-C16:0)	[c] : glyc3p + cdpdiC16g --> h + cmp + pgpi160	Irreversible	c	0	1000	0	SCO5753	Glycerophospholipid Metabolism
PGSAi170	Phosphatidylglycerol synthase (iso-C17:0)	[c] : glyc3p + cdpdiC17g --> h + cmp + pgpi170	Irreversible	c	0	1000	0	SCO5753	Glycerophospholipid Metabolism
PGSAi180	Phosphatidylglycerol synthase (iso-C18:0)	[c] : glyc3p + cdpdiC18g --> h + cmp + pgpi180	Irreversible	c	0	1000	0	SCO5753	Glycerophospholipid Metabolism
PINOS120	Phosphatidylinositol synthase (n-C12:0)	[c] : inost + cdpdddecg --> h + cmp + pi120	Irreversible	c	0	1000	0	SCO1527	Glycerophospholipid Metabolism
PINOS140	Phosphatidylinositol synthase (n-C14:0)	[c] : inost + cdpdtdecg --> h + cmp + pi140	Irreversible	c	0	1000	0	SCO1527	Glycerophospholipid Metabolism
PINOS141	Phosphatidylinositol synthase (n-C14:1)	[c] : inost + cdpdtdec7eg --> h + cmp + pi141	Irreversible	c	0	1000	0	SCO1527	Glycerophospholipid Metabolism
PINOS150	Phosphatidylinositol synthase (n-C15:0)	[c] : inost + cdpdptdecg --> h + cmp + pi150	Irreversible	c	0	1000	0	SCO1527	Glycerophospholipid Metabolism
PINOS160	Phosphatidylinositol synthase (n-C16:0)	[c] : inost + cdpdhdecg --> h + cmp + pi160	Irreversible	c	0	1000	0	SCO1527	Glycerophospholipid Metabolism
PINOS161	Phosphatidylinositol synthase (n-C16:1)	[c] : inost + cdpdhdec9eg --> h + cmp + pi161	Irreversible	c	0	1000	0	SCO1527	Glycerophospholipid Metabolism
PINOS170	Phosphatidylinositol synthase (n-C17:0)	[c] : inost + cdpdhepdecg --> h + cmp + pi170	Irreversible	c	0	1000	0	SCO1527	Glycerophospholipid Metabolism
PINOS180	Phosphatidylinositol synthase (n-C18:0)	[c] : inost + cdpdodecg --> h + cmp + pi180	Irreversible	c	0	1000	0	SCO1527	Glycerophospholipid Metabolism
PINOS181	Phosphatidylinositol synthase (n-C18:1)	[c] : inost + cdpdodec11eg --> h + cmp + pi181	Irreversible	c	0	1000	0	SCO1527	Glycerophospholipid Metabolism
PINOSai150	Phosphatidylinositol synthase (ante-iso-C15:0)	[c] : inost + cdpdaiC15g --> h + cmp + piai150	Irreversible	c	0	1000	0	SCO1527	Glycerophospholipid Metabolism
PINOSai170	Phosphatidylinositol synthase (ante-iso-C17:0)	[c] : inost + cdpdaiC17g --> h + cmp + piai170	Irreversible	c	0	1000	0	SCO1527	Glycerophospholipid Metabolism
PINOSi140	Phosphatidylinositol synthase (iso-C14:0)	[c] : inost + cdpdiC14g --> h + cmp + pii140	Irreversible	c	0	1000	0	SCO1527	Glycerophospholipid Metabolism
PINOSi150	Phosphatidylinositol synthase (iso-C15:0)	[c] : inost + cdpdiC15g --> h + cmp + pii150	Irreversible	c	0	1000	0	SCO1527	Glycerophospholipid Metabolism
PINOSi160	Phosphatidylinositol synthase (iso-C16:0)	[c] : inost + cdpdiC16g --> h + cmp + pii160	Irreversible	c	0	1000	0	SCO1527	Glycerophospholipid Metabolism
PINOSi170	Phosphatidylinositol synthase (iso-C17:0)	[c] : inost + cdpdiC17g --> h + cmp + pii170	Irreversible	c	0	1000	0	SCO1527	Glycerophospholipid Metabolism
PINOSi180	Phosphatidylinositol synthase (iso-C18:0)	[c] : inost + cdpdiC18g --> h + cmp + pii180	Irreversible	c	0	1000	0	SCO1527	Glycerophospholipid Metabolism
PSD120	Phosphatidylserine decarboxylase (n-C12:0)	[c] : h + ps120 --> co2 + pe120	Irreversible	c	0	1000	0	SCO6468	Glycerophospholipid Metabolism
PSD140	Phosphatidylserine decarboxylase (n-C14:0)	[c] : h + ps140 --> co2 + pe140	Irreversible	c	0	1000	0	SCO6468	Glycerophospholipid Metabolism
PSD141	Phosphatidylserine decarboxylase (n-C14:1)	[c] : h + ps141 --> co2 + pe141	Irreversible	c	0	1000	0	SCO6468	Glycerophospholipid Metabolism
PSD150	Phosphatidylserine decarboxylase (n-C15:0)	[c] : h + ps150 --> co2 + pe150	Irreversible	c	0	1000	0	SCO6468	Glycerophospholipid Metabolism
PSD160	Phosphatidylserine decarboxylase (n-C16:0)	[c] : h + ps160 --> co2 + pe160	Irreversible	c	0	1000	0	SCO6468	Glycerophospholipid Metabolism
PSD161	Phosphatidylserine decarboxylase (n-C16:1)	[c] : h + ps161 --> co2 + pe161	Irreversible	c	0	1000	0	SCO6468	Glycerophospholipid Metabolism
PSD170	Phosphatidylserine decarboxylase (n-C17:0)	[c] : h + ps170 --> co2 + pe170	Irreversible	c	0	1000	0	SCO6468	Glycerophospholipid Metabolism
PSD180	Phosphatidylserine decarboxylase (n-C18:0)	[c] : h + ps180 --> co2 + pe180	Irreversible	c	0	1000	0	SCO6468	Glycerophospholipid Metabolism
PSD181	Phosphatidylserine decarboxylase (n-C18:1)	[c] : h + ps181 --> co2 + pe181	Irreversible	c	0	1000	0	SCO6468	Glycerophospholipid Metabolism
PSDai150	Phosphatidylserine decarboxylase (ante-iso-C15:0)	[c] : h + psai150 --> co2 + peai150	Irreversible	c	0	1000	0	SCO6468	Glycerophospholipid Metabolism
PSDai170	Phosphatidylserine decarboxylase (ante-iso-C17:0)	[c] : h + psai170 --> co2 + peai170	Irreversible	c	0	1000	0	SCO6468	Glycerophospholipid Metabolism
PSDi140	Phosphatidylserine decarboxylase (iso-C14:0)	[c] : h + psi140 --> co2 + pei140	Irreversible	c	0	1000	0	SCO6468	Glycerophospholipid Metabolism
PSDi150	Phosphatidylserine decarboxylase (iso-C15:0)	[c] : h + psi150 --> co2 + pei150	Irreversible	c	0	1000	0	SCO6468	Glycerophospholipid Metabolism
PSDi160	Phosphatidylserine decarboxylase (iso-C16:0)	[c] : h + psi160 --> co2 + pei160	Irreversible	c	0	1000	0	SCO6468	Glycerophospholipid Metabolism
PSDi170	Phosphatidylserine decarboxylase (iso-C17:0)	[c] : h + psi170 --> co2 + pei170	Irreversible	c	0	1000	0	SCO6468	Glycerophospholipid Metabolism
PSDi180	Phosphatidylserine decarboxylase (iso-C18:0)	[c] : h + psi180 --> co2 + pei180	Irreversible	c	0	1000	0	SCO6468	Glycerophospholipid Metabolism
PSSA120	Phosphatidylserine syntase (n-C12:0)	[c] : ser_DASH_L + cdpdddecg --> h + cmp + ps120	Irreversible	c	0	1000	0	SCO6467	Glycerophospholipid Metabolism
PSSA140	Phosphatidylserine syntase (n-C14:0)	[c] : ser_DASH_L + cdpdtdecg --> h + cmp + ps140	Irreversible	c	0	1000	0	SCO6467	Glycerophospholipid Metabolism
PSSA141	Phosphatidylserine syntase (n-C14:1)	[c] : ser_DASH_L + cdpdtdec7eg --> h + cmp + ps141	Irreversible	c	0	1000	0	SCO6467	Glycerophospholipid Metabolism
PSSA150	Phosphatidylserine syntase (n-C15:0)	[c] : ser_DASH_L + cdpdptdecg --> h + cmp + ps150	Irreversible	c	0	1000	0	SCO6467	Glycerophospholipid Metabolism
PSSA160	Phosphatidylserine syntase (n-C16:0)	[c] : ser_DASH_L + cdpdhdecg --> h + cmp + ps160	Irreversible	c	0	1000	0	SCO6467	Glycerophospholipid Metabolism
PSSA161	Phosphatidylserine syntase (n-C16:1)	[c] : ser_DASH_L + cdpdhdec9eg --> h + cmp + ps161	Irreversible	c	0	1000	0	SCO6467	Glycerophospholipid Metabolism
PSSA170	Phosphatidylserine syntase (n-C17:0)	[c] : ser_DASH_L + cdpdhepdecg --> h + cmp + ps170	Irreversible	c	0	1000	0	SCO6467	Glycerophospholipid Metabolism
PSSA180	Phosphatidylserine syntase (n-C18:0)	[c] : ser_DASH_L + cdpdodecg --> h + cmp + ps180	Irreversible	c	0	1000	0	SCO6467	Glycerophospholipid Metabolism
PSSA181	Phosphatidylserine syntase (n-C18:1)	[c] : ser_DASH_L + cdpdodec11eg --> h + cmp + ps181	Irreversible	c	0	1000	0	SCO6467	Glycerophospholipid Metabolism
PSSAai150	Phosphatidylserine syntase (ante-iso-C15:0)	[c] : ser_DASH_L + cdpdaiC15g --> h + cmp + psai150	Irreversible	c	0	1000	0	SCO6467	Glycerophospholipid Metabolism
PSSAai170	Phosphatidylserine syntase (ante-iso-C17:0)	[c] : ser_DASH_L + cdpdaiC17g --> h + cmp + psai170	Irreversible	c	0	1000	0	SCO6467	Glycerophospholipid Metabolism
PSSAi140	Phosphatidylserine syntase (iso-C14:0)	[c] : ser_DASH_L + cdpdiC14g --> h + cmp + psi140	Irreversible	c	0	1000	0	SCO6467	Glycerophospholipid Metabolism
PSSAi150	Phosphatidylserine syntase (iso-C15:0)	[c] : ser_DASH_L + cdpdiC15g --> h + cmp + psi150	Irreversible	c	0	1000	0	SCO6467	Glycerophospholipid Metabolism
PSSAi160	Phosphatidylserine syntase (iso-C16:0)	[c] : ser_DASH_L + cdpdiC16g --> h + cmp + psi160	Irreversible	c	0	1000	0	SCO6467	Glycerophospholipid Metabolism
PSSAi170	Phosphatidylserine syntase (iso-C17:0)	[c] : ser_DASH_L + cdpdiC17g --> h + cmp + psi170	Irreversible	c	0	1000	0	SCO6467	Glycerophospholipid Metabolism
PSSAi180	Phosphatidylserine syntase (iso-C18:0)	[c] : ser_DASH_L + cdpdiC18g --> h + cmp + psi180	Irreversible	c	0	1000	0	SCO6467	Glycerophospholipid Metabolism
TAGS120	Triacylglycerol synthase (n-C12:0)	[c] : ddcaACP + 12dgr120 --> ACP + tag120	Irreversible	c	0	1000	0		Glycerophospholipid Metabolism
TAGS140	Triacylglycerol synthase (n-C14:0)	[c] : myrsACP + 12dgr140 --> ACP + tag140	Irreversible	c	0	1000	0		Glycerophospholipid Metabolism
TAGS141	Triacylglycerol synthase (n-C14:1)	[c] : tdeACP + 12dgr141 --> ACP + tag141	Irreversible	c	0	1000	0		Glycerophospholipid Metabolism
TAGS150	Triacylglycerol synthase (n-C15:0)	[c] : ptdcaACP + 12dgr150 --> ACP + tag150	Irreversible	c	0	1000	0		Glycerophospholipid Metabolism
TAGS160	Triacylglycerol synthase (n-C16:0)	[c] : palmACP + 12dgr160 --> ACP + tag160	Irreversible	c	0	1000	0		Glycerophospholipid Metabolism
TAGS161	Triacylglycerol synthase (n-C16:1)	[c] : hdeACP + 12dgr161 --> ACP + tag161	Irreversible	c	0	1000	0		Glycerophospholipid Metabolism
TAGS170	Triacylglycerol synthase (n-C17:0)	[c] : hepdcaACP + 12dgr170 --> ACP + tag170	Irreversible	c	0	1000	0		Glycerophospholipid Metabolism
TAGS180	Triacylglycerol synthase (n-C18:0)	[c] : ocdcaACP + 12dgr180 --> ACP + tag180	Irreversible	c	0	1000	0		Glycerophospholipid Metabolism
TAGS181	Triacylglycerol synthase (n-C18:1)	[c] : octeACP + 12dgr181 --> ACP + tag181	Irreversible	c	0	1000	0		Glycerophospholipid Metabolism
TAGSai150	Triacylglycerol synthase (ante-iso-C15:0)	[c] : aiC15ACP + 12dgrai150 --> ACP + tagai150	Irreversible	c	0	1000	0		Glycerophospholipid Metabolism
TAGSai170	Triacylglycerol synthase (ante-iso-C17:0)	[c] : aiC17ACP + 12dgrai170 --> ACP + tagai170	Irreversible	c	0	1000	0		Glycerophospholipid Metabolism
TAGSi140	Triacylglycerol synthase (iso-C14:0)	[c] : iC14ACP + 12dgri140 --> ACP + tagi140	Irreversible	c	0	1000	0		Glycerophospholipid Metabolism
TAGSi150	Triacylglycerol synthase (iso-C15:0)	[c] : iC15ACP + 12dgri150 --> ACP + tagi150	Irreversible	c	0	1000	0		Glycerophospholipid Metabolism
TAGSi160	Triacylglycerol synthase (iso-C16:0)	[c] : iC16ACP + 12dgri160 --> ACP + tagi160	Irreversible	c	0	1000	0		Glycerophospholipid Metabolism
TAGSi170	Triacylglycerol synthase (iso-C17:0)	[c] : iC17ACP + 12dgri170 --> ACP + tagi170	Irreversible	c	0	1000	0		Glycerophospholipid Metabolism
TAGSi180	Triacylglycerol synthase (iso-C18:0)	[c] : iC18ACP + 12dgri180 --> ACP + tagi180	Irreversible	c	0	1000	0		Glycerophospholipid Metabolism
GHMT2	glycine hydroxymethyltransferase	[c] : thf + ser_DASH_L --> h2o + gly + mlthf	Irreversible	c	0	1000	0	(SCO4837 or SCO5470 or SCO5364)	Glycine and Serine Metabolism
GLYAT	glycine C-acetyltransferase	[c] : accoa + gly <==> coa + 2aobut	Reversible	c	-1000	1000	0	SCO6800	Glycine and Serine Metabolism
GLYCK2	glycerate kinase	[c] : atp + glyc_DASH_R --> h + adp + 2pg	Irreversible	c	0	1000	0	(SCO2145 or SCO6466)	Glycine and Serine Metabolism
PGCD	phosphoglycerate dehydrogenase	[c] : nad + 3pg --> h + nadh + 3php	Irreversible	c	0	1000	0	SCO5515	Glycine and Serine Metabolism
PSERT	phosphoserine transaminase	[c] : glu_DASH_L + 3php --> akg + pser_DASH_L	Irreversible	c	0	1000	0	SCO4366	Glycine and Serine Metabolism
PSP_L	phosphoserine phosphatase (L-serine)	[c] : h2o + pser_DASH_L --> pi + ser_DASH_L	Irreversible	c	0	1000	0	SCO1808	Glycine and Serine Metabolism
SERD_L	L-serine deaminase	[c] : ser_DASH_L --> nh4 + pyr	Irreversible	c	0	1000	0	(SCO0821 or SCO4962 or SCO5469)	Glycine and Serine Metabolism
THRD	L-threonine dehydrogenase	[c] : nad + thr_DASH_L --> h + nadh + 2aobut	Irreversible	c	0	1000	0	SCO6799	Glycine and Serine Metabolism
ENO	enolase	[c] : 2pg <==> h2o + pep	Reversible	c	-1000	1000	0	(SCO3096 or SCO7638)	Glycolysis/Gluconeogenesis
FBA	fructose-bisphosphate aldolase	[c] : fdp <==> dhap + g3p	Reversible	c	-1000	1000	0	SCO3649	Glycolysis/Gluconeogenesis
FBA2	D-Fructose 1-phosphate D-glyceraldehyde-3-phosphate-lyase	[c] : f1p <==> glyald + dhap	Reversible	c	-1000	1000	0	SCO3649	Glycolysis/Gluconeogenesis
FBP	fructose-bisphosphatase	[c] : h2o + fdp --> f6p + pi	Irreversible	c	0	1000	0	SCO5047	Glycolysis/Gluconeogenesis
GAPD	glyceraldehyde-3-phosphate dehydrogenase	[c] : nad + g3p + pi <==> h + nadh + 13dpg	Reversible	c	-1000	1000	0	(SCO1947 or SCO7040 or SCO7511)	Glycolysis/Gluconeogenesis
GLBRAN2	1,4-alpha-glucan branching enzyme (glycogen -> bglycogen)	[c] : glycogen --> bglycogen	Irreversible	c	0	1000	0	(SCO5440 or SCO7332)	Glycolysis/Gluconeogenesis
GLCP	glycogen phosphorylase	[c] : pi + glycogen --> g1p	Irreversible	c	0	1000	0	SCO5444	Glycolysis/Gluconeogenesis
GLCP2	glycogen phosphorylase	[c] : pi + bglycogen --> g1p	Irreversible	c	0	1000	0	SCO5444	Glycolysis/Gluconeogenesis
GLCS1	glycogen synthase (ADPGlc)	[c] : adpglc --> h + adp + glycogen	Irreversible	c	0	1000	0	SCO0962	Glycolysis/Gluconeogenesis
GLDBRAN2	glycogen debranching enzyme (bglycogen -> glycogen)	[c] : bglycogen --> glycogen	Irreversible	c	0	1000	0	(SCO7338 or SCO5456 or SCO6082)	Glycolysis/Gluconeogenesis
GLGC	glucose-1-phosphate adenylyltransferase	[c] : h + atp + g1p --> ppi + adpglc	Irreversible	c	0	1000	0	SCO0961	Glycolysis/Gluconeogenesis
GLGCc	glucose-1-phosphate cytidylyltransferase	[c] : h + g1p + ctp --> ppi + cdpglc	Irreversible	c	0	1000	0	SCO0393	Glycolysis/Gluconeogenesis
HEX1	glucokinase (D-glucose:ATP)	[c] : atp + glc_DASH_D --> h + g6p + adp	Irreversible	c	0	1000	0	(SCO2126 or SCO6260 or SCO1077 or (SCO4145 and SCO5059))	Glycolysis/Gluconeogenesis
PDH	pyruvate dehydrogenase	[c] : coa + nad + pyr --> nadh + accoa + co2	Irreversible	c	0	1000	0	((SCO2183 or SCO2371 or SCO7124 or (SCO1269 and SCO1270)) and (SCO3815 or SCO3829) and (SCO0884 or SCO2180 or SCO4919))	Glycolysis/Gluconeogenesis
PFK	phosphofructokinase	[c] : atp + f6p --> h + adp + fdp	Irreversible	c	0	1000	0	(SCO5426 or SCO2119 or SCO1214)	Glycolysis/Gluconeogenesis
PGI	glucose-6-phosphate isomerase	[c] : g6p <==> f6p	Reversible	c	-1000	1000	0	(SCO1942 or SCO6659)	Glycolysis/Gluconeogenesis
PGK	phosphoglycerate kinase	[c] : atp + 3pg <==> adp + 13dpg	Reversible	c	-1000	1000	0	SCO1946	Glycolysis/Gluconeogenesis
PGM	phosphoglycerate mutase	[c] : 2pg <==> 3pg	Reversible	c	-1000	1000	0	(SCO2576 or SCO4209 or SCO6818)	Glycolysis/Gluconeogenesis
PPDK	Pyruvate,phosphate dikinase	[c] : pyr + atp + pi --> h + amp + ppi + pep	Irreversible	c	0	1000	0	(SCO0208 or SCO2494)	Glycolysis/Gluconeogenesis
PYK	pyruvate kinase	[c] : h + adp + pep --> pyr + atp	Irreversible	c	0	1000	0	(SCO2014 or SCO5423)	Glycolysis/Gluconeogenesis
TPI	triose-phosphate isomerase	[c] : dhap <==> g3p	Reversible	c	-1000	1000	0	(SCO0578 or SCO1945)	Glycolysis/Gluconeogenesis
GLXCL	glyoxalate carboligase	[c] : h + (2) glx --> co2 + 2h3oppan	Irreversible	c	0	1000	0	SCO6201	Glyoxylate Metabolism
GLYCK	glycerate kinase	[c] : atp + glyc_DASH_R --> h + adp + 3pg	Irreversible	c	0	1000	0	(SCO2145 or SCO6466)	Glyoxylate Metabolism
ATPPRT	ATP phosphoribosyltransferase	[c] : atp + prpp --> ppi + prbatp	Irreversible	c	0	1000	0	SCO1438	Histidine Metabolism
FGLU	formimidoylglutamase	[c] : h + h2o + forglu --> glu_DASH_L + frmd	Irreversible	c	0	1000	0		Histidine Metabolism
FORAMD	formamidase	[c] : h2o + frmd --> nh4 + for	Irreversible	c	0	1000	0		Histidine Metabolism
HISD	histidase	[c] : his_DASH_L --> nh4 + urcan	Irreversible	c	0	1000	0	SCO4932	Histidine Metabolism
HISTD	histidinol dehydrogenase	[c] : h2o + (2) nad + histd --> (3) h + (2) nadh + his_DASH_L	Irreversible	c	0	1000	0	SCO2054	Histidine Metabolism
HISTP	histidinol-phosphatase	[c] : h2o + hisp --> pi + histd	Irreversible	c	0	1000	0	SCO5208	Histidine Metabolism
HSTPT	histidinol-phosphate transaminase	[c] : glu_DASH_L + imacp --> akg + hisp	Irreversible	c	0	1000	0	(SCO1859 or SCO2053 or SCO3944)	Histidine Metabolism
IG3PS	Imidazole-glycerol-3-phosphate synthase	[c] : gln_DASH_L + prlp --> h + glu_DASH_L + aicar + eig3p	Irreversible	c	0	1000	0	(SCO2048 and SCO2051)	Histidine Metabolism
IGPDH	imidazoleglycerol-phosphate dehydratase	[c] : eig3p --> h2o + imacp	Irreversible	c	0	1000	0	SCO2052	Histidine Metabolism
IZPN	imidazolonepropionase	[c] : h2o + 4izp --> h + forglu	Irreversible	c	0	1000	0	SCO3070	Histidine Metabolism
PRAMPC	phosphoribosyl-AMP cyclohydrolase	[c] : h2o + prbamp --> prfp	Irreversible	c	0	1000	0	SCO2044	Histidine Metabolism
PRATPP	phosphoribosyl-ATP pyrophosphatase	[c] : h2o + prbatp --> h + ppi + prbamp	Irreversible	c	0	1000	0	SCO1439	Histidine Metabolism
PRMICIi	1-(5-phosphoribosyl)-5-[(5-phosphoribosylamino)methylideneamino)imidazole-4-carboxamide isomerase (irreversible)	[c] : prfp --> prlp	Irreversible	c	0	1000	0	SCO2050	Histidine Metabolism
PRPPS	phosphoribosylpyrophosphate synthetase	[c] : atp + r5p <==> h + amp + prpp	Reversible	c	-1000	1000	0	(SCO0782 or SCO3123)	Histidine Metabolism
URCN	urocanase	[c] : h2o + urcan --> 4izp	Irreversible	c	0	1000	0	SCO3073	Histidine Metabolism
ASR	arsenate reductase	[c] : (2) msh + aso4 --> h2o + mssg + aso3	Irreversible	c	0	1000	0	(SCO2206 or SCO6835)	Inorganic Ion Transport and Metabolism
CA2t4	calcium (Ca+2) transport in/out via proton antiport	h[e] + ca2[c] <==> h[c] + ca2[e]	Reversible	c, e	-1000	1000	0	SCO1962	Inorganic Ion Transport and Metabolism
CD2abc	Cadmium (Cd+2) ABC transporter	h2o[c] + atp[c] + cd2[c] --> h[c] + adp[c] + pi[c] + cd2[e]	Irreversible	c, e	0	1000	0	SCO6460	Inorganic Ion Transport and Metabolism
CD2t4	cadmium (Cd+2) transport in/out via proton antiport	h[e] + cd2[c] <==> h[c] + cd2[e]	Reversible	c, e	-1000	1000	0	(SCO0776 or SCO1310 or SCO2772 or SCO6751)	Inorganic Ion Transport and Metabolism
CLt3_2	chloride transport out via proton antiport (2:1)	h[c] + (2) cl[e] --> h[e] + (2) cl[c]	Irreversible	c, e	0	1000	0	(SCO5964 or SCO6320)	Inorganic Ion Transport and Metabolism
COBALT2t	cobalt transport in via permease (no H+)	cobalt2[e] --> cobalt2[c]	Irreversible	c, e	0	1000	0	(SCO1667 or SCO5157)	Inorganic Ion Transport and Metabolism
COBALT2t3	cobalt (Co+2) transport out via proton antiport	h[e] + cobalt2[c] --> h[c] + cobalt2[e]	Irreversible	c, e	0	1000	0	(SCO0776 or SCO1310 or SCO2772 or SCO6751)	Inorganic Ion Transport and Metabolism
COELICHELINabc	ferricoelichelin transport via ABC system	h2o[c] + atp[c] + ferricoelichelin[e] --> h[c] + adp[c] + pi[c] + ferricoelichelin[c]	Irreversible	c, e	0	1000	0	((SCO0495 and SCO0496 and SCO0497 and SCO0494) or (SCO7398 and SCO7399 and SCO7400))	Inorganic Ion Transport and Metabolism
COELICHELINexs	coelichelin Fe-loading reaction (spontaneaous)	[e] : coelichelin + fe3 --> ferricoelichelin	Irreversible	e	0	1000	0	s0001	Inorganic Ion Transport and Metabolism
COELICHELINR1	ferricoelichelin reductase	[c] : fadh2 + (2) ferricoelichelin --> (2) h + fad + (2) fe2 + (2) coelichelin	Irreversible	c	0	1000	0		Inorganic Ion Transport and Metabolism
COELICHELINR2	ferricoelichelin reductase	[c] : fmnh2 + (2) ferricoelichelin --> (2) h + (2) fe2 + fmn + (2) coelichelin	Irreversible	c	0	1000	0		Inorganic Ion Transport and Metabolism
COELICHELINR3	ferricoelichelin reductase	[c] : rbflvrd + (2) ferricoelichelin --> (2) h + (2) fe2 + ribflv + (2) coelichelin	Irreversible	c	0	1000	0		Inorganic Ion Transport and Metabolism
COELICHELINUt	coelichelin secretion	h[e] + coelichelin[c] --> h[c] + coelichelin[e]	Irreversible	c, e	0	1000	0	(SCO0491 and SCO0493)	Inorganic Ion Transport and Metabolism
CU1abc	Copper (Cu +1) ABC transporter	h2o[c] + atp[c] + cu[c] --> h[c] + adp[c] + pi[c] + cu[e]	Irreversible	c, e	0	1000	0	(SCO1046 or SCO2731)	Inorganic Ion Transport and Metabolism
CU1O	Cuprous Oxidase (Cu+1)	[c] : (4) h + o2 + (4) cu --> (2) h2o + (4) cu2	Irreversible	c	0	1000	0	((SCO3439 and SCO3440) and SCO6712)	Inorganic Ion Transport and Metabolism
CU2abc	Copper (Cu+2) ABC transporter	h2o[c] + atp[c] + cu2[c] --> h[c] + adp[c] + pi[c] + cu2[e]	Irreversible	c, e	0	1000	0	SCO6460	Inorganic Ion Transport and Metabolism
CU2t	copper transport in via permease (no H+)	cu2[e] --> cu2[c]	Irreversible	c, e	0	1000	0		Inorganic Ion Transport and Metabolism
CUt3	copper transport in via proton antiport	h[c] + cu[e] --> h[e] + cu[c]	Irreversible	c, e	0	1000	0		Inorganic Ion Transport and Metabolism
FE2t2	iron (II) transport in via proton symport	h[e] + fe2[e] --> h[c] + fe2[c]	Irreversible	c, e	0	1000	0	SCO4993	Inorganic Ion Transport and Metabolism
FE2t3	iron (Fe+2) transport out via proton antiport	h[e] + fe2[c] --> h[c] + fe2[e]	Irreversible	c, e	0	1000	0	(SCO0776 or SCO1310 or SCO2772 or SCO6751)	Inorganic Ion Transport and Metabolism
FE3abc	iron (III) transport via ABC system	h2o[c] + atp[c] + fe3[e] --> h[c] + adp[c] + pi[c] + fe3[c]	Irreversible	c, e	0	1000	0	(SCO5923 and SCO5924 and SCO5925)	Inorganic Ion Transport and Metabolism
FEOXAMBabc	ferrioxamine B transport via ABC system	h2o[c] + atp[c] + ferrioxamB[e] --> h[c] + adp[c] + pi[c] + ferrioxamB[c]	Irreversible	c, e	0	1000	0	((SCO7398 and SCO7399 and SCO7400) or SCO2780)	Inorganic Ion Transport and Metabolism
FEOXAMBexs	desferrioxamine B Fe-loading reaction (spontaneaous)	[e] : desferrioxamB + fe3 --> ferrioxamB	Irreversible	e	0	1000	0	s0001	Inorganic Ion Transport and Metabolism
FEOXAMBR1	ferrioxamine B reductase	[c] : fadh2 + (2) ferrioxamB --> (2) h + fad + (2) fe2 + (2) desferrioxamB	Irreversible	c	0	1000	0		Inorganic Ion Transport and Metabolism
FEOXAMBR2	ferrioxamine B reductase	[c] : fmnh2 + (2) ferrioxamB --> (2) h + (2) fe2 + fmn + (2) desferrioxamB	Irreversible	c	0	1000	0		Inorganic Ion Transport and Metabolism
FEOXAMBR3	ferrioxamine B reductase	[c] : rbflvrd + (2) ferrioxamB --> (2) h + (2) fe2 + ribflv + (2) desferrioxamB	Irreversible	c	0	1000	0		Inorganic Ion Transport and Metabolism
FEOXAMBUt	desferrioxamine B secretion	h[e] + desferrioxamB[c] --> h[c] + desferrioxamB[e]	Irreversible	c, e	0	1000	0		Inorganic Ion Transport and Metabolism
FEOXAMEabc	ferrioxamine E transport via ABC system	h2o[c] + atp[c] + ferrioxamE[e] --> h[c] + adp[c] + pi[c] + ferrioxamE[c]	Irreversible	c, e	0	1000	0	SCO2780	Inorganic Ion Transport and Metabolism
FEOXAMEexs	desferrioxamine E Fe-loading reaction (spontaneaous)	[e] : desferrioxamE + fe3 --> ferrioxamE	Irreversible	e	0	1000	0	s0001	Inorganic Ion Transport and Metabolism
FEOXAMER1	ferrioxamine E reductase	[c] : fadh2 + (2) ferrioxamE --> (2) h + fad + (2) fe2 + (2) desferrioxamE	Irreversible	c	0	1000	0		Inorganic Ion Transport and Metabolism
FEOXAMER2	ferrioxamine E reductase	[c] : fmnh2 + (2) ferrioxamE --> (2) h + (2) fe2 + fmn + (2) desferrioxamE	Irreversible	c	0	1000	0		Inorganic Ion Transport and Metabolism
FEOXAMER3	ferrioxamine E reductase	[c] : rbflvrd + (2) ferrioxamE --> (2) h + (2) fe2 + ribflv + (2) desferrioxamE	Irreversible	c	0	1000	0		Inorganic Ion Transport and Metabolism
FEOXAMEUt	desferrioxamine E secretion	h[e] + desferrioxamE[c] --> h[c] + desferrioxamE[e]	Irreversible	c, e	0	1000	0		Inorganic Ion Transport and Metabolism
FERO	ferroxidase	[c] : (4) h + o2 + (4) fe2 --> (2) h2o + (4) fe3	Irreversible	c	0	1000	0	((SCO3439 and SCO3440) and SCO6712)	Inorganic Ion Transport and Metabolism
H2SO	Hydrogen sulfide oxidation	[c] : (2) o2 + h2s --> (2) h + so4	Irreversible	c	0	1000	0	s0001	Inorganic Ion Transport and Metabolism
Kabc	Potassium ABC transporter	h2o[c] + atp[c] + k[e] --> h[c] + adp[c] + pi[c] + k[c]	Irreversible	c, e	0	1000	0	(SCO3716 and SCO3717 and SCO3718)	Inorganic Ion Transport and Metabolism
Kt2	potassium transport in via proton symport	h[e] + k[e] --> h[c] + k[c]	Irreversible	c, e	0	1000	0	SCO3826	Inorganic Ion Transport and Metabolism
Kt3	potassium transport out via proton antiport	h[e] + k[c] --> h[c] + k[e]	Irreversible	c, e	0	1000	0	SCO1962	Inorganic Ion Transport and Metabolism
MG2t	magnesium (+2) transport in via diffusion	mg2[e] --> mg2[c]	Irreversible	c, e	0	1000	0	(SCO1667 or SCO5157)	Inorganic Ion Transport and Metabolism
MG2uabc	Magnesium (Mg+2) ABC transporter (uptake)	h2o[c] + atp[c] + mg2[e] --> h[c] + adp[c] + pi[c] + mg2[c]	Irreversible	c, e	0	1000	0	SCO2499	Inorganic Ion Transport and Metabolism
MN2t3	manganese (Mn+2) transport out via proton antiport	h[e] + mn2[c] --> h[c] + mn2[e]	Irreversible	c, e	0	1000	0	(SCO0776 or SCO1310 or SCO2772 or SCO6751)	Inorganic Ion Transport and Metabolism
MOBDabc	molybdate transport via ABC system	h2o[c] + atp[c] + mobd[e] --> h[c] + adp[c] + pi[c] + mobd[c]	Irreversible	c, e	0	1000	0	(SCO3706 and SCO3705 and SCO3704)	Inorganic Ion Transport and Metabolism
NAt3	sodium transport out via proton antiport	h[e] + na1[c] --> h[c] + na1[e]	Irreversible	c, e	0	1000	0	SCO1962	Inorganic Ion Transport and Metabolism
NAt3_2	sodium proton antiporter (H:NA is 2)	(2) h[e] + na1[c] --> (2) h[c] + na1[e]	Irreversible	c, e	0	1000	0	(SCO0015 or SCO0285 or SCO3564 or SCO7832)	Inorganic Ion Transport and Metabolism
NH4t	ammonia reversible transport	nh4[e] <==> nh4[c]	Reversible	c, e	-1000	1000	0	(SCO5583 or s0001)	Inorganic Ion Transport and Metabolism
NI2t	nickel (+2) transport in via permease (no H+)	ni2[e] --> ni2[c]	Irreversible	c, e	0	1000	0	(SCO1667 or SCO5157)	Inorganic Ion Transport and Metabolism
NI2t3	nickle (Ni+2) transport out via proton antiport	h[e] + ni2[c] --> h[c] + ni2[e]	Irreversible	c, e	0	1000	0	(SCO0776 or SCO1310 or SCO2772 or SCO6751)	Inorganic Ion Transport and Metabolism
NI2uabc	nickel transport via ABC system (uptake)	h2o[c] + atp[c] + ni2[e] --> h[c] + adp[c] + pi[c] + ni2[c]	Irreversible	c, e	0	1000	0	((SCO6454 and SCO6452 and SCO6453 and SCO6451) or SCO2499)	Inorganic Ion Transport and Metabolism
NO2t2r	nitrite transport in via proton symport, reversible	h[e] + no2[e] <==> h[c] + no2[c]	Reversible	c, e	-1000	1000	0	(SCO2959 or SCO0213)	Inorganic Ion Transport and Metabolism
NO3t7	nitrate transport in via nitrite antiport	no3[e] + no2[c] --> no2[e] + no3[c]	Irreversible	e, c	0	1000	0	(SCO2959 or SCO0213)	Inorganic Ion Transport and Metabolism
NOt	NO transport (diffusion)	no[e] <==> no[c]	Reversible	c, e	-1000	1000	0	s0001	Inorganic Ion Transport and Metabolism
O2t	o2 transport via diffusion	o2[e] <==> o2[c]	Reversible	c, e	-1000	1000	0	s0001	Inorganic Ion Transport and Metabolism
PIt2r	phosphate reversible transport via symport	h[e] + pi[e] <==> h[c] + pi[c]	Reversible	c, e	-1000	1000	0	(SCO4138 or SCO1845)	Inorganic Ion Transport and Metabolism
Piuabc	phosphate transport via ABC system (uptake)	h2o[c] + atp[c] + pi[e] --> h[c] + adp[c] + (2) pi[c]	Irreversible	c, e	0	1000	0	((SCO4139 and SCO4140 and SCO4141 and SCO4142) or SCO2428 or (SCO6814 and SCO6815 and SCO6816))	Inorganic Ion Transport and Metabolism
SO4t2	sulfate transport in via proton symport	h[e] + so4[e] --> h[c] + so4[c]	Irreversible	c, e	0	1000	0	SCO3276	Inorganic Ion Transport and Metabolism
SULabc	sulfate transport via ABC system	h2o[c] + atp[c] + so4[e] --> h[c] + adp[c] + pi[c] + so4[c]	Irreversible	c, e	0	1000	0	(SCO3706 and SCO3705 and SCO3704)	Inorganic Ion Transport and Metabolism
TUNGSabc	tungstate transport via ABC system	h2o[c] + atp[c] + tungs[e] --> h[c] + adp[c] + pi[c] + tungs[c]	Irreversible	c, e	0	1000	0	(SCO3706 and SCO3705 and SCO3704)	Inorganic Ion Transport and Metabolism
ZN2t3	zinc (Zn+2) transport out via proton antiport	h[e] + zn2[c] --> h[c] + zn2[e]	Irreversible	c, e	0	1000	0	(SCO0776 or SCO1310 or SCO2772 or SCO6751)	Inorganic Ion Transport and Metabolism
ZNabc	zinc (Zn+2) transport via ABC system	h2o[c] + atp[c] + zn2[e] --> h[c] + adp[c] + pi[c] + zn2[c]	Irreversible	c, e	0	1000	0	((SCO0476 and SCO0475 and SCO0473) or (SCO2506 and SCO2507 and SCO2505))	Inorganic Ion Transport and Metabolism
DDGK	5-dehydro-2-deoxygluconokinase	[c] : atp + 5ddglcn --> h + adp + 5ddg6p	Irreversible	c	0	1000	0	SCO6978	Inositol Phosphate Metabolism
DDPGA2	5-dehydro-2-deoxyphosphogluconate aldolase	[c] : 5ddg6p <==> msa + dhap	Reversible	c	-1000	1000	0		Inositol Phosphate Metabolism
DGI	5-Deoxy glucuronate isomerase	[c] : 5doglcn <==> 5ddglcn	Reversible	c	-1000	1000	0	SCO6976	Inositol Phosphate Metabolism
INS2D	inositol 2-dehydrogenase	[c] : nad + inost --> h + nadh + 2ins	Irreversible	c	0	1000	0	(SCO6255 or SCO6984 or SCO7254)	Inositol Phosphate Metabolism
INSDH	inosose 2,3-dehydratase	[c] : 2ins <==> h2o + thchd	Reversible	c	-1000	1000	0	SCO6982	Inositol Phosphate Metabolism
MI1PS	myo-Inositol-1-phosphate synthase	[c] : g6p --> mi1p_DASH_D	Irreversible	c	0	1000	0	(SCO3243 or SCO3899 or SCO6573)	Inositol Phosphate Metabolism
MI1PS2	myo-Inositol-1-phosphate synthase	[c] : g6p --> mi1p_DASH_L	Irreversible	c	0	1000	0	(SCO3243 or SCO3899 or SCO6573)	Inositol Phosphate Metabolism
THCHDH	3D-(3,5/4)-trihydroxycyclohexane-1,2-dione hydrolase	[c] : h2o + thchd <==> h + 5doglcn	Reversible	c	-1000	1000	0	SCO6975	Inositol Phosphate Metabolism
2MBCOATA	2-Methyl-butanoyl-CoA-ACP transacylase	[c] : ACP + 2mbcoa <==> coa + 2mbACP	Reversible	c	-1000	1000	0	((SCO1271 or SCO2388 or SCO6564) and (SCO2389 or SCO0549 or SCO1267 or SCO1272))	Membrane Lipid Metabolism
ACACT1r	acetyl-CoA C-acetyltransferase	[c] : (2) accoa <==> coa + aacoa	Reversible	c	-1000	1000	0	(SCO5399 or SCO6788 or SCO1324 or SCO4502 or SCO6027)	Membrane Lipid Metabolism
ACACT2r	acetyl-CoA C-acyltransferase (butanoyl-CoA) (r)	[c] : accoa + btcoa <==> coa + 3ohcoa	Reversible	c	-1000	1000	0	(SCO6788 or SCO1324 or SCO4502 or SCO6027)	Membrane Lipid Metabolism
ACACT3r	acetyl-CoA C-acyltransferase (hexanoyl-CoA) (r)	[c] : accoa + hxcoa <==> coa + 3oocoa	Reversible	c	-1000	1000	0	(SCO6788 or SCO1324 or SCO4502 or SCO6027)	Membrane Lipid Metabolism
ACACT4r	acetyl-CoA C-acyltransferase (octanoyl-CoA) (r)	[c] : accoa + occoa <==> coa + 3odcoa	Reversible	c	-1000	1000	0	(SCO6788 or SCO1324 or SCO4502 or SCO6027)	Membrane Lipid Metabolism
ACACT5r	acetyl-CoA C-acyltransferase (decanoyl-CoA) (r)	[c] : accoa + dcacoa <==> coa + 3oddcoa	Reversible	c	-1000	1000	0	(SCO6788 or SCO1324 or SCO4502 or SCO6027)	Membrane Lipid Metabolism
ACACT6r	acetyl-CoA C-acyltransferase (dodecanoyl-CoA) (r)	[c] : accoa + ddcacoa <==> coa + 3otdcoa	Reversible	c	-1000	1000	0	(SCO6788 or SCO1324 or SCO4502 or SCO6027)	Membrane Lipid Metabolism
ACACT7r	acetyl-CoA C-acyltransferase (tetradecanoyl-CoA) (r)	[c] : accoa + tdcoa <==> coa + 3ohdcoa	Reversible	c	-1000	1000	0	(SCO6788 or SCO1324 or SCO4502 or SCO6027)	Membrane Lipid Metabolism
ACACT8r	acetyl-CoA acyltransferase (hexadecanoyl-CoA) (r)	[c] : coa + 3oodcoa <==> accoa + pmtcoa	Reversible	c	-1000	1000	0	(SCO6788 or SCO1324 or SCO4502 or SCO6027)	Membrane Lipid Metabolism
ACCOAC	acetyl-CoA carboxylase	[c] : accoa + atp + hco3 --> malcoa + h + adp + pi	Irreversible	c	0	1000	0	((SCO2445 or (SCO5535 and SCO5536)) and (SCO2777 or SCO4921 or SCO6271))	Membrane Lipid Metabolism
ACOAD1f	acyl-CoA dehydrogenase (butanoyl-CoA)	[c] : fad + btcoa <==> fadh2 + b2coa	Reversible	c	-1000	1000	0	(SCO1690 or SCO2774 or SCO6787 or SCO2779)	Membrane Lipid Metabolism
ACOAD2f	acyl-CoA dehydrogenase (hexanoyl-CoA)	[c] : fad + hxcoa <==> fadh2 + hx2coa	Reversible	c	-1000	1000	0	(SCO1690 or SCO2774 or SCO6787 or SCO2779)	Membrane Lipid Metabolism
ACOAD3f	acyl-CoA dehydrogenase (octanoyl-CoA)	[c] : fad + occoa <==> fadh2 + oc2coa	Reversible	c	-1000	1000	0	(SCO1690 or SCO2774 or SCO6787)	Membrane Lipid Metabolism
ACOAD4f	acyl-CoA dehydrogenase (decanoyl-CoA)	[c] : fad + dcacoa <==> fadh2 + dc2coa	Reversible	c	-1000	1000	0	(SCO1690 or SCO2774 or SCO6787)	Membrane Lipid Metabolism
ACOAD5f	acyl-CoA dehydrogenase (dodecanoyl-CoA)	[c] : fad + ddcacoa <==> fadh2 + dd2coa	Reversible	c	-1000	1000	0	(SCO1690 or SCO2774 or SCO6787)	Membrane Lipid Metabolism
ACOAD6f	acyl-CoA dehydrogenase (tetradecanoyl-CoA)	[c] : fad + tdcoa <==> fadh2 + td2coa	Reversible	c	-1000	1000	0	(SCO1690 or SCO2774 or SCO6787)	Membrane Lipid Metabolism
ACOAD7f	acyl-CoA dehydrogenase (hexadecanoyl-CoA)	[c] : fad + pmtcoa <==> fadh2 + hdd2coa	Reversible	c	-1000	1000	0	(SCO1690 or SCO2774 or SCO6787)	Membrane Lipid Metabolism
ACOAD8f	acyl-CoA dehydrogenase (octadecanoyl-CoA)	[c] : fad + stcoa <==> fadh2 + od2coa	Reversible	c	-1000	1000	0	(SCO1690 or SCO2774 or SCO6787)	Membrane Lipid Metabolism
ACOATA	Acetyl-CoA ACP transacylase	[c] : accoa + ACP <==> coa + acACP	Reversible	c	-1000	1000	0	((SCO1271 or SCO2388 or SCO6564) and (SCO2389 or SCO0549 or SCO1267 or SCO1272))	Membrane Lipid Metabolism
BCOATA	Butyryl-CoA-ACP transacylase	[c] : btcoa + ACP <==> coa + butACP	Reversible	c	-1000	1000	0	((SCO1271 or SCO2388 or SCO6564) and (SCO2389 or SCO0549 or SCO1267 or SCO1272))	Membrane Lipid Metabolism
CTECOAI6	3-cis-2-trans-enoyl-CoA isomerase	[c] : tdecoa <==> td2coa	Reversible	c	-1000	1000	0	SCO6732	Membrane Lipid Metabolism
CTECOAI7	3-cis-2-trans-enoyl-CoA isomerase	[c] : hdcoa <==> hdd2coa	Reversible	c	-1000	1000	0	SCO6732	Membrane Lipid Metabolism
CTECOAI8	3-cis-2-trans-enoyl-CoA isomerase	[c] : odecoa <==> od2coa	Reversible	c	-1000	1000	0	SCO6732	Membrane Lipid Metabolism
ECOAH2	3-hydroxyacyl-CoA dehydratase (3-hydroxyhexanoyl-CoA)	[c] : 3hhcoa <==> h2o + hx2coa	Reversible	c	-1000	1000	0	(SCO6732 or SCO4384)	Membrane Lipid Metabolism
ECOAH3	3-hydroxyacyl-CoA dehydratase (3-hydroxyoctanoyl-CoA)	[c] : 3hocoa <==> h2o + oc2coa	Reversible	c	-1000	1000	0	(SCO6732 or SCO4384)	Membrane Lipid Metabolism
ECOAH4	3-hydroxyacyl-CoA dehydratase (3-hydroxydecanoyl-CoA)	[c] : 3hdcoa <==> h2o + dc2coa	Reversible	c	-1000	1000	0	(SCO6732 or SCO4384)	Membrane Lipid Metabolism
ECOAH5	3-hydroxyacyl-CoA dehydratase (3-hydroxydodecanoyl-CoA)	[c] : 3hddcoa <==> h2o + dd2coa	Reversible	c	-1000	1000	0	(SCO6732 or SCO4384)	Membrane Lipid Metabolism
ECOAH6	3-hydroxyacyl-CoA dehydratase (3-hydroxytetradecanoyl-CoA)	[c] : 3htdcoa <==> h2o + td2coa	Reversible	c	-1000	1000	0	(SCO6732 or SCO4384)	Membrane Lipid Metabolism
ECOAH7	3-hydroxyacyl-CoA dehydratase (3-hydroxyhexadecanoyl-CoA)	[c] : 3hhdcoa <==> h2o + hdd2coa	Reversible	c	-1000	1000	0	(SCO6732 or SCO4384)	Membrane Lipid Metabolism
ECOAH8	3-hydroxyacyl-CoA dehydratase (3-hydroxyoctadecanoyl-CoA)	[c] : 3hodcoa <==> h2o + od2coa	Reversible	c	-1000	1000	0	(SCO6732 or SCO4384)	Membrane Lipid Metabolism
HACD1	3-hydroxyacyl-CoA dehydrogenase (acetoacetyl-CoA)	[c] : h + nadh + aacoa <==> nad + 3hbcoa	Reversible	c	-1000	1000	0	SCO6732	Membrane Lipid Metabolism
HACD2	3-hydroxyacyl-CoA dehydrogenase (3-oxohexanoyl-CoA)	[c] : h + nadh + 3ohcoa <==> nad + 3hhcoa	Reversible	c	-1000	1000	0	SCO6732	Membrane Lipid Metabolism
HACD3	3-hydroxyacyl-CoA dehydrogenase (3-oxooctanoyl-CoA)	[c] : h + nadh + 3oocoa <==> nad + 3hocoa	Reversible	c	-1000	1000	0	SCO6732	Membrane Lipid Metabolism
HACD4	3-hydroxyacyl-CoA dehydrogenase (3-oxodecanoyl-CoA)	[c] : h + nadh + 3odcoa <==> nad + 3hdcoa	Reversible	c	-1000	1000	0	SCO6732	Membrane Lipid Metabolism
HACD5	3-hydroxyacyl-CoA dehydrogenase (3-oxododecanoyl-CoA)	[c] : h + nadh + 3oddcoa <==> nad + 3hddcoa	Reversible	c	-1000	1000	0	SCO6732	Membrane Lipid Metabolism
HACD6	3-hydroxyacyl-CoA dehydrogenase (3-oxotetradecanoyl-CoA)	[c] : h + nadh + 3otdcoa <==> nad + 3htdcoa	Reversible	c	-1000	1000	0	SCO6732	Membrane Lipid Metabolism
HACD7	3-hydroxyacyl-CoA dehydrogenase (3-oxohexadecanoyl-CoA)	[c] : h + nadh + 3ohdcoa <==> nad + 3hhdcoa	Reversible	c	-1000	1000	0	SCO6732	Membrane Lipid Metabolism
HACD8	3-hydroxyacyl-CoA dehydrogenase (3-oxooctadecanoyl-CoA)	[c] : h + nadh + 3oodcoa <==> nad + 3hodcoa	Reversible	c	-1000	1000	0	SCO6732	Membrane Lipid Metabolism
IBCOATA	Isobutiryl-CoA-ACP transacylase	[c] : ibcoa + ACP <==> coa + ibACP	Reversible	c	-1000	1000	0	((SCO1271 or SCO2388 or SCO6564) and (SCO2389 or SCO0549 or SCO1267 or SCO1272))	Membrane Lipid Metabolism
IVCOATA	Isovaleryl-CoA-ACP transacylase	[c] : ACP + ivcoa <==> coa + ivACP	Reversible	c	-1000	1000	0	((SCO1271 or SCO2388 or SCO6564) and (SCO2389 or SCO0549 or SCO1267 or SCO1272))	Membrane Lipid Metabolism
KAS14	beta-ketoacyl-ACP synthase	[c] : h + malACP + acACP --> co2 + actACP + ACP	Irreversible	c	0	1000	0	(SCO0548 or (SCO2390 or SCO1266))	Membrane Lipid Metabolism
KAS15	beta-ketoacyl-ACP synthase (2)	[c] : h + accoa + malACP --> coa + co2 + actACP	Irreversible	c	0	1000	0	((SCO1271 or SCO2388 or SCO6564) and (SCO2389 or SCO0549 or SCO1267 or SCO1272))	Membrane Lipid Metabolism
MACPD	Malonyl-ACP decarboxylase	[c] : h + malACP --> co2 + acACP	Irreversible	c	0	1000	0	SCO0548	Membrane Lipid Metabolism
MCOATA	Malonyl-CoA-ACP transacylase	[c] : malcoa + ACP <==> coa + malACP	Reversible	c	-1000	1000	0	(SCO2387 and (SCO2389 or SCO0549 or SCO1267 or SCO1272))	Membrane Lipid Metabolism
PCOATA	Propionyl-CoA-ACP transacylase	[c] : ppcoa + ACP <==> coa + ppACP	Reversible	c	-1000	1000	0	((SCO1271 or SCO2388 or SCO6564) and (SCO2389 or SCO0549 or SCO1267 or SCO1272))	Membrane Lipid Metabolism
AHC	adenosylhomocysteinase	[c] : h2o + ahcys <==> adn + hcys_DASH_L	Reversible	c	-1000	1000	0	SCO3023	Methionine Metabolism
AHSERL2r	O-acetylhomoserine (thiol)-lyase	[c] : h2s + achms <==> h + ac + hcys_DASH_L	Reversible	c	-1000	1000	0	(SCO1294 or SCO4958)	Methionine Metabolism
CYSTL	cystathionine b-lyase	[c] : h2o + cyst_DASH_L --> nh4 + pyr + hcys_DASH_L	Irreversible	c	0	1000	0	(SCO0435 or SCO0731)	Methionine Metabolism
HCYSMT	homocysteine S-methyltransferase	[c] : amet + hcys_DASH_L --> h + ahcys + met_DASH_L	Irreversible	c	0	1000	0	SCO6137	Methionine Metabolism
HSST	homoserine O-succinyltransferase	[c] : succoa + hom_DASH_L --> coa + suchms	Irreversible	c	0	1000	0		Methionine Metabolism
METAT	methionine adenosyltransferase	[c] : h2o + atp + met_DASH_L --> ppi + pi + amet	Irreversible	c	0	1000	0	SCO1476	Methionine Metabolism
METB1r	cystathionine gamma-synthase	[c] : cys_DASH_L + achms <==> h + ac + cyst_DASH_L	Reversible	c	-1000	1000	0	(SCO1294 or SCO4958)	Methionine Metabolism
METOX1s	methionine oxidation (spontaneous)	[c] : h2o2 + met_DASH_L --> h2o + metsox_DASH_S_DASH_L	Irreversible	c	0	1000	0	s0001	Methionine Metabolism
METOX2s	methionine oxidation 2 (spontaneous)	[c] : h2o2 + met_DASH_L --> h2o + metsox_DASH_R_DASH_L	Irreversible	c	0	1000	0	s0001	Methionine Metabolism
METS	methionine synthase	[c] : 5mthf + hcys_DASH_L --> h + thf + met_DASH_L	Irreversible	c	0	1000	0	SCO1657	Methionine Metabolism
METSOXR1	L-methionine-S-oxide reductase	[c] : trdrd + metsox_DASH_S_DASH_L --> h2o + met_DASH_L + trdox	Irreversible	c	0	1000	0	(SCO4956 and (SCO0885 or SCO3889 or SCO5419 or SCO5438))	Methionine Metabolism
METSOXR2	L-methionine-R-sulfoxide reductase	[c] : trdrd + metsox_DASH_R_DASH_L --> h2o + met_DASH_L + trdox	Irreversible	c	0	1000	0	(SCO6061 and (SCO0885 or SCO3889 or SCO5419 or SCO5438))	Methionine Metabolism
MHPGLUT	5-methyltetrahydropteroyltriglutamate-homocysteine S-methyltransferase	[c] : hcys_DASH_L + mhpglu --> met_DASH_L + hpglu	Irreversible	c	0	0	0	SCO0985	Methionine Metabolism
MTAP	5'-methylthioadenosine phosphorylase	[c] : pi + 5mta --> ade + 5mdr1p	Irreversible	c	0	1000	0	SCO3188	Methionine Metabolism
MTRI	5-methylthioribose-1-phosphate isomerase	[c] : 5mdr1p <==> 5mdru1p	Reversible	c	-1000	1000	0	SCO3014	Methionine Metabolism
SHSL1	O-succinylhomoserine lyase (L-cysteine)	[c] : cys_DASH_L + suchms --> h + succ + cyst_DASH_L	Irreversible	c	0	1000	0	(SCO1294 or SCO4958)	Methionine Metabolism
SHSL2	O-succinylhomoserine lyase (H2S)	[c] : h2s + suchms --> h + succ + hcys_DASH_L	Irreversible	c	0	1000	0	(SCO1294 or SCO4958)	Methionine Metabolism
SHSL4	O-succinylhomoserine lyase (elimination)	[c] : h2o + suchms --> h + nh4 + succ + 2obut	Irreversible	c	0	1000	0	(SCO1294 or SCO4958)	Methionine Metabolism
SPMS	spermidine synthase	[c] : ametam + ptrc --> h + 5mta + spmd	Irreversible	c	0	1000	0	(SCO3655 or SCO2455)	Methionine Metabolism
SPRMS	spermine synthase	[c] : ametam + spmd --> h + 5mta + sprm	Irreversible	c	0	1000	0	(SCO3655 or SCO2455)	Methionine Metabolism
MCTP1A	murein crosslinking transpeptidase 1A:(A2pm->D-ala)	[c] : murein5p5p --> ala_DASH_D + murein5px4p	Irreversible	c	0	1000	0	(SCO3847 or SCO5301 or SCO2608 or SCO2090)	Murein Biosynthesis
MCTP1B	murein crosslinking transpeptidase 1B:(A2pm->A2pm)	[c] : murein5p5p --> alaala + murein5px3p	Irreversible	c	0	1000	0	(SCO3847 or SCO5301)	Murein Biosynthesis
MCTP2A	murein crosslinking transpeptidase 1A:(A2pm->D-ala)	[c] : murein5p5p5p --> (2) ala_DASH_D + murein5px4px4p	Irreversible	c	0	1000	0	(SCO3847 or SCO5301 or SCO2608 or SCO2090)	Murein Biosynthesis
MDDCP1	murein D,D-carboxypeptidase (murein5px4p)	[c] : h2o + murein5px4p --> ala_DASH_D + murein4px4p	Irreversible	c	0	1000	0	(SCO3408 or SCO3811 or SCO4847 or SCO6131)	Murein Biosynthesis
MDDCP2	murein D,D-carboxypeptidase (murein5px4px4p)	[c] : h2o + murein5px4px4p --> ala_DASH_D + murein4px4px4p	Irreversible	c	0	1000	0	(SCO3408 or SCO3811 or SCO4847 or SCO6131)	Murein Biosynthesis
MDDCP3	murein D,D-carboxypeptidase (murein5p5p)	[c] : h2o + murein5p5p --> ala_DASH_D + murein5p4p	Irreversible	c	0	1000	0	(SCO3408 or SCO3811 or SCO4847 or SCO6131)	Murein Biosynthesis
MDDCP4	murein D,D-carboxypeptidase (murein5p4p)	[c] : h2o + murein5p4p --> ala_DASH_D + murein4p4p	Irreversible	c	0	1000	0	(SCO3408 or SCO3811 or SCO4847 or SCO6131)	Murein Biosynthesis
MDDCP5	murein D,D-carboxypeptidase (murein5p3p)	[c] : h2o + murein5p3p --> ala_DASH_D + murein4p3p	Irreversible	c	0	1000	0	(SCO3408 or SCO3811 or SCO4847 or SCO6131)	Murein Biosynthesis
MPTG	murein polymerizing transglycosylase	[c] : (2) uaagmda --> (2) h + (2) udcpdp + murein5p5p	Irreversible	c	0	1000	0	((SCO3847 or SCO5301) and (SCO2709 or SCO3894))	Murein Biosynthesis
MPTG2	murein polymerizing transglycosylase 2 (three linked units)	[c] : uaagmda + murein5p5p --> h + udcpdp + murein5p5p5p	Irreversible	c	0	1000	0	((SCO3847 or SCO5301) and (SCO2709 or SCO3894))	Murein Biosynthesis
4PCP	tetrapeptide L,D-carboxypeptidase	[c] : h2o + LalaDgluMdapDala --> ala_DASH_D + LalaDgluMdap	Irreversible	c	0	1000	0	SCO6489	Murein Recycling
ACGAMK	N-acetylglucosamine kinase	[c] : atp + acgam --> h + acgam6p + adp	Irreversible	c	0	1000	0	SCO4285	Murein Recycling
AGM4PCP	N-Acetyl-D-glucosamine(anhydrous)N-Acetylmuramyl-tetrapeptide L,D-carboxypeptidase	[c] : h2o + anhgm4p --> ala_DASH_D + anhgm3p	Irreversible	c	0	1000	0	SCO6489	Murein Recycling
AM4PCP	anhydrous-N-Acetylmuramyl-tetrapeptide L,D-carboxypeptidase	[c] : h2o + anhm4p --> ala_DASH_D + anhm3p	Irreversible	c	0	1000	0	SCO6489	Murein Recycling
ANHMK	1,6-anhydrous-N-Acetylmuramate kinase	[c] : h2o + atp + anhm --> h + acmum6p + adp	Irreversible	c	0	1000	0	SCO7595	Murein Recycling
LADGMDH	L-alanyl-gamma-D-glutamyl-meso-diaminopimelate hydrolase	[c] : h2o + LalaDgluMdap --> 26dap_DASH_M + LalaDglu	Irreversible	c	0	1000	0	SCO1948	Murein Recycling
MDDEP1	murein D,D-endopeptidase (murein4px4p)	[c] : h2o + murein4px4p --> murein4p4p	Irreversible	c	0	1000	0	(SCO6131 or SCO4439)	Murein Recycling
MDDEP2	murein D,D-endopeptidase (murein3px4p)	[c] : h2o + murein3px4p --> murein4p3p	Irreversible	c	0	1000	0	(SCO6131 or SCO4439)	Murein Recycling
MDDEP3	murein D,D-endopeptidase (murein5px4p)	[c] : h2o + murein5px4p --> murein5p4p	Irreversible	c	0	1000	0	(SCO6131 or SCO4439)	Murein Recycling
MDDEP4	murein D,D-endopeptidase (murein4px4px4p)	[c] : h2o + murein4px4px4p --> murein4px4p4p	Irreversible	c	0	1000	0	(SCO6131 or SCO4439)	Murein Recycling
UM4PCP	UDP-N-acetylmuramoyl-L-alanyl-D-gamma-glutamyl-meso-2,6-diaminopimelate-D-alanine L,D-carboxypeptidase	[c] : h2o + um4p --> ala_DASH_D + ugmd	Irreversible	c	0	1000	0	SCO6489	Murein Recycling
ALLTAH	allantoicase	[c] : h2o + alltt --> urdglyc + urea	Irreversible	c	0	1000	0	SCO6248	Nitrogen Metabolism
ALLTN	allantoinase	[c] : h2o + alltn --> h + alltt	Irreversible	c	0	1000	0	SCO6247	Nitrogen Metabolism
NO3R2	Nitrate reductase (menaquinol-9)	(2) h[c] + mql9[c] + no3[c] --> h2o[c] + mqn9[c] + (2) h[e] + no2[c]	Irreversible	c, e	0	1000	0	((SCO0216 and SCO0217 and SCO0218 and SCO0219) or (SCO4947 and SCO4948 and SCO4949 and SCO4950) or (SCO6532 and SCO6533 and SCO6534 and SCO6535) or SCO2473)	Nitrogen Metabolism
NODOx	nitric oxide dioxygenase	[c] : (2) o2 + nadh + (2) no --> h + nad + (2) no3	Irreversible	c	0	1000	0	(SCO7428 or SCO7094)	Nitrogen Metabolism
NODOy	nitric oxide dioxygenase	[c] : nadph + (2) o2 + (2) no --> h + nadp + (2) no3	Irreversible	c	0	1000	0	(SCO7428 or SCO7094)	Nitrogen Metabolism
UGLYCH	Ureidoglycolate hydrolase	[c] : (2) h + h2o + urdglyc --> co2 + (2) nh4 + glx	Irreversible	c	0	1000	0		Nitrogen Metabolism
23PDE2e	2',3'-cyclic-nucleotide phosphodiesterase (UMP)	[e] : h2o + 23cump --> h + 3ump	Irreversible	e	0	1000	0	SCO2015	Nucleotide Salvage Pathway
23PDE4e	2',3'-cyclic-nucleotide phosphodiesterase (CMP)	[e] : h2o + 23ccmp --> h + 3cmp	Irreversible	e	0	1000	0	SCO2015	Nucleotide Salvage Pathway
23PDE7e	2',3'-cyclic-nucleotide phosphodiesterase (AMP)	[e] : h2o + 23camp --> h + 3amp	Irreversible	e	0	1000	0	SCO2015	Nucleotide Salvage Pathway
23PDE9e	2',3'-cyclic-nucleotide phosphodiesterase (GMP)	[e] : h2o + 23cgmp --> h + 3gmp	Irreversible	e	0	1000	0	SCO2015	Nucleotide Salvage Pathway
3NTD2e	3'-nucleotidase (UMP)	[e] : h2o + 3ump --> pi + uri	Irreversible	e	0	1000	0	SCO2015	Nucleotide Salvage Pathway
3NTD4e	3'-nucleotidase (CMP)	[e] : h2o + 3cmp --> cytd + pi	Irreversible	e	0	1000	0	SCO2015	Nucleotide Salvage Pathway
3NTD7e	3'-nucleotidase (AMP)	[e] : h2o + 3amp --> adn + pi	Irreversible	e	0	1000	0	SCO2015	Nucleotide Salvage Pathway
3NTD9e	3'-nucleotidase (GMP)	[e] : h2o + 3gmp --> gsn + pi	Irreversible	e	0	1000	0	SCO2015	Nucleotide Salvage Pathway
ADA	Adenosine deaminase	[c] : h + h2o + adn --> nh4 + ins	Irreversible	c	0	1000	0	(SCO2546 or SCO4644 or SCO4901 or SCO5662 or SCO7268)	Nucleotide Salvage Pathway
ADK1	adenylate kinase	[c] : atp + amp <==> (2) adp	Reversible	c	-1000	1000	0	SCO4723	Nucleotide Salvage Pathway
ADK2i	adenylate kinase (Inorganic triphosphate, irreversible)	[c] : amp + pppi --> ppi + adp	Irreversible	c	0	1000	0	SCO4723	Nucleotide Salvage Pathway
ADK3i	adentylate kinase (GTP, irreversible)	[c] : amp + gtp --> adp + gdp	Irreversible	c	0	1000	0	SCO4723	Nucleotide Salvage Pathway
ADK4i	adentylate kinase (ITP, irreversible)	[c] : amp + itp --> adp + idp	Irreversible	c	0	1000	0	SCO4723	Nucleotide Salvage Pathway
ADNCYC	adenylate cyclase	[c] : atp --> ppi + camp	Irreversible	c	0	1000	0	SCO4928	Nucleotide Salvage Pathway
ADNK1	adenosine kinase	[c] : atp + adn --> h + amp + adp	Irreversible	c	0	1000	0	SCO2158	Nucleotide Salvage Pathway
ADPRDP	ADPribose diphosphatase	[c] : h2o + adprib --> (2) h + amp + r5p	Irreversible	c	0	1000	0	SCO1775	Nucleotide Salvage Pathway
ADPT	adenine phosphoribosyltransferase	[c] : ade + prpp --> amp + ppi	Irreversible	c	0	1000	0	SCO1514	Nucleotide Salvage Pathway
ATPHs	ATP amine hydrolysis (spontaneous)	[c] : h + h2o + atp --> nh4 + itp	Irreversible	c	0	1000	0	s0001	Nucleotide Salvage Pathway
CSND	Cytosine deaminase	[c] : h + h2o + csn --> nh4 + ura	Irreversible	c	0	1000	0	SCO4634	Nucleotide Salvage Pathway
CYTD	cytidine deaminase	[c] : h + h2o + cytd --> nh4 + uri	Irreversible	c	0	1000	0	(SCO4889 or SCO5680)	Nucleotide Salvage Pathway
CYTK1	cytidylate kinase (CMP)	[c] : atp + cmp <==> adp + cdp	Reversible	c	-1000	1000	0	SCO1760	Nucleotide Salvage Pathway
CYTK2	cytidylate kinase (dCMP)	[c] : atp + dcmp <==> adp + dcdp	Reversible	c	-1000	1000	0	SCO1760	Nucleotide Salvage Pathway
DADA	Deoxyadenosine deaminase	[c] : h + h2o + dad_DASH_2 --> nh4 + din	Irreversible	c	0	1000	0	(SCO2546 or SCO4644 or SCO4901 or SCO5662 or SCO7268)	Nucleotide Salvage Pathway
DADK	deoxyadenylate kinase	[c] : atp + damp <==> adp + dadp	Reversible	c	-1000	1000	0	SCO4723	Nucleotide Salvage Pathway
DATPHs	dATP amine hydrolysis (spontaneous)	[c] : h + h2o + datp --> nh4 + ditp	Irreversible	c	0	1000	0	s0001	Nucleotide Salvage Pathway
DCTPD	dCTP deaminase	[c] : h + h2o + dctp --> nh4 + dutp	Irreversible	c	0	1000	0	SCO3678	Nucleotide Salvage Pathway
DCTPD2	dCTP deaminase	[c] : h + h2o + ctp --> nh4 + utp	Irreversible	c	0	1000	0	SCO3678	Nucleotide Salvage Pathway
DCYTD	deoxycytidine deaminase	[c] : h + h2o + dcyt --> nh4 + duri	Irreversible	c	0	1000	0	(SCO4889 or SCO5680)	Nucleotide Salvage Pathway
DGK1	deoxyguanylate kinase (dGMP:ATP)	[c] : atp + dgmp <==> adp + dgdp	Reversible	c	-1000	1000	0	SCO1479	Nucleotide Salvage Pathway
DTMPK	dTMP kinase	[c] : atp + dtmp <==> adp + dtdp	Reversible	c	-1000	1000	0		Nucleotide Salvage Pathway
DURIK1	deoxyuridine kinase (ATP:Deoxyuridine)	[c] : atp + duri --> h + adp + dump	Irreversible	c	0	1000	0	SCO5845	Nucleotide Salvage Pathway
DURIPP	deoxyuridine phosphorylase	[c] : pi + duri <==> 2dr1p + ura	Reversible	c	-1000	1000	0	SCO4890	Nucleotide Salvage Pathway
DUTPDP	dUTP diphosphatase	[c] : h2o + dutp --> h + ppi + dump	Irreversible	c	0	1000	0	SCO5868	Nucleotide Salvage Pathway
GK1i	guanylate kinase (GMP:ATP, irreversible)	[c] : atp + gmp --> adp + gdp	Irreversible	c	0	1000	0	SCO1479	Nucleotide Salvage Pathway
GK2i	guanylate kinase (GMP:dATP, irreversible)	[c] : gmp + datp --> gdp + dadp	Irreversible	c	0	1000	0	SCO1479	Nucleotide Salvage Pathway
GTPHs	GTP amine hydrolysis (spontaneous)	[c] : h + h2o + gtp --> nh4 + xtp	Irreversible	c	0	1000	0	s0001	Nucleotide Salvage Pathway
GUACYC	guanylate cyclase	[c] : gtp --> ppi + 35cgmp	Irreversible	c	0	1000	0	SCO4928	Nucleotide Salvage Pathway
GUAPRT	guanine phosphoribosyltransferase	[c] : prpp + gua --> ppi + gmp	Irreversible	c	0	1000	0	SCO3405	Nucleotide Salvage Pathway
HXAND	hypoxanthine dehydrogenase	[c] : h2o + nad + hxan --> h + nadh + xan	Irreversible	c	0	1000	0	((SCO4971 and SCO4972) or (SCO0689 and SCO0690 and SCO0691) or (SCO1132 and SCO1133 and SCO1134))	Nucleotide Salvage Pathway
HXPRT	hypoxanthine phosphoribosyltransferase (Hypoxanthine)	[c] : hxan + prpp --> ppi + imp	Irreversible	c	0	1000	0	SCO3405	Nucleotide Salvage Pathway
INSH	Inosine hydrolase	[c] : h2o + ins --> rib_DASH_D + hxan	Irreversible	c	0	1000	0	SCO3779	Nucleotide Salvage Pathway
NDPK1	nucleoside-diphosphate kinase (ATP:GDP)	[c] : atp + gdp <==> adp + gtp	Reversible	c	-1000	1000	0	SCO2612	Nucleotide Salvage Pathway
NDPK2	nucleoside-diphosphate kinase (ATP:UDP)	[c] : atp + udp <==> adp + utp	Reversible	c	-1000	1000	0	SCO2612	Nucleotide Salvage Pathway
NDPK3	nucleoside-diphosphate kinase (ATP:CDP)	[c] : atp + cdp <==> adp + ctp	Reversible	c	-1000	1000	0	SCO2612	Nucleotide Salvage Pathway
NDPK4	nucleoside-diphosphate kinase (ATP:dTDP)	[c] : atp + dtdp <==> adp + dttp	Reversible	c	-1000	1000	0	SCO2612	Nucleotide Salvage Pathway
NDPK5	nucleoside-diphosphate kinase (ATP:dGDP)	[c] : atp + dgdp <==> adp + dgtp	Reversible	c	-1000	1000	0	SCO2612	Nucleotide Salvage Pathway
NDPK6	nucleoside-diphosphate kinase (ATP:dUDP)	[c] : atp + dudp <==> adp + dutp	Reversible	c	-1000	1000	0	SCO2612	Nucleotide Salvage Pathway
NDPK7	nucleoside-diphosphate kinase (ATP:dCDP)	[c] : atp + dcdp <==> adp + dctp	Reversible	c	-1000	1000	0	SCO2612	Nucleotide Salvage Pathway
NDPK8	nucleoside-diphosphate kinase (ATP:dADP)	[c] : atp + dadp <==> adp + datp	Reversible	c	-1000	1000	0	SCO2612	Nucleotide Salvage Pathway
NDPK9	nucleoside-diphosphate kinase (ATP:IDP)	[c] : atp + idp <==> adp + itp	Reversible	c	-1000	1000	0	SCO2612	Nucleotide Salvage Pathway
NNAT	nicotinate-nucleotide adenylyltransferase	[c] : h + atp + nicrnt --> ppi + dnad	Irreversible	c	0	1000	0	SCO2579	Nucleotide Salvage Pathway
NTD10e	5'-nucleotidase (XMP)	[e] : h2o + xmp --> pi + xtsn	Irreversible	e	0	1000	0	SCO4152	Nucleotide Salvage Pathway
NTD11e	5'-nucleotidase (IMP)	[e] : h2o + imp --> ins + pi	Irreversible	e	0	1000	0	SCO4152	Nucleotide Salvage Pathway
NTD12e	5'-nucleotidase (dIMP)	[e] : h2o + dimp --> din + pi	Irreversible	e	0	1000	0	SCO4152	Nucleotide Salvage Pathway
NTD1e	5'-nucleotidase (dUMP)	[e] : h2o + dump --> duri + pi	Irreversible	e	0	1000	0	SCO4152	Nucleotide Salvage Pathway
NTD2e	5'-nucleotidase (UMP)	[e] : h2o + ump --> pi + uri	Irreversible	e	0	1000	0	SCO4152	Nucleotide Salvage Pathway
NTD3e	5'-nucleotidase (dCMP)	[e] : h2o + dcmp --> dcyt + pi	Irreversible	e	0	1000	0	SCO4152	Nucleotide Salvage Pathway
NTD4e	5'-nucleotidase (CMP)	[e] : h2o + cmp --> cytd + pi	Irreversible	e	0	1000	0	SCO4152	Nucleotide Salvage Pathway
NTD5e	5'-nucleotidase (dTMP)	[e] : h2o + dtmp --> pi + thymd	Irreversible	e	0	1000	0	SCO4152	Nucleotide Salvage Pathway
NTD6e	5'-nucleotidase (dAMP)	[e] : h2o + damp --> dad_DASH_2 + pi	Irreversible	e	0	1000	0	SCO4152	Nucleotide Salvage Pathway
NTD7e	5'-nucleotidase (AMP)	[e] : h2o + amp --> adn + pi	Irreversible	e	0	1000	0	SCO4152	Nucleotide Salvage Pathway
NTD8e	5'-nucleotidase (dGMP)	[e] : h2o + dgmp --> dgsn + pi	Irreversible	e	0	1000	0	SCO4152	Nucleotide Salvage Pathway
NTD9e	5'-nucleotidase (GMP)	[e] : h2o + gmp --> gsn + pi	Irreversible	e	0	1000	0	SCO4152	Nucleotide Salvage Pathway
NTP1	nucleoside-triphosphatase (ATP)	[c] : h2o + atp --> h + adp + pi	Irreversible	c	0	1000	0	SCO6149	Nucleotide Salvage Pathway
NTP10	nucleoside-triphosphatase (ITP)	[c] : h2o + itp --> h + pi + idp	Irreversible	c	0	1000	0	SCO6149	Nucleotide Salvage Pathway
NTP3	nucleoside-triphosphatase (GTP)	[c] : h2o + gtp --> h + pi + gdp	Irreversible	c	0	1000	0	SCO6149	Nucleotide Salvage Pathway
NTP5	nucleoside-triphosphatase (CTP)	[c] : h2o + ctp --> h + pi + cdp	Irreversible	c	0	1000	0	SCO6149	Nucleotide Salvage Pathway
NTPP1	Nucleoside triphosphate pyrophosphorylase (dgtp)	[c] : h2o + dgtp --> h + ppi + dgmp	Irreversible	c	0	1000	0	SCO3100	Nucleotide Salvage Pathway
NTPP10	Nucleoside triphosphate pyrophosphorylase (ditp)	[c] : h2o + ditp --> h + ppi + dimp	Irreversible	c	0	1000	0	SCO2902	Nucleotide Salvage Pathway
NTPP11	Nucleoside triphosphate pyrophosphorylase (xtp)	[c] : h2o + xtp --> h + ppi + xmp	Irreversible	c	0	1000	0	SCO2902	Nucleotide Salvage Pathway
NTPP2	Nucleoside triphosphate pyrophosphorylase (gtp)	[c] : h2o + gtp --> h + ppi + gmp	Irreversible	c	0	1000	0	SCO3100	Nucleotide Salvage Pathway
NTPP3	Nucleoside triphosphate pyrophosphorylase (dctp)	[c] : h2o + dctp --> h + ppi + dcmp	Irreversible	c	0	1000	0	SCO3100	Nucleotide Salvage Pathway
NTPP4	Nucleoside triphosphate pyrophosphorylase (ctp)	[c] : h2o + ctp --> h + ppi + cmp	Irreversible	c	0	1000	0	SCO3100	Nucleotide Salvage Pathway
NTPP5	Nucleoside triphosphate pyrophosphorylase (datp)	[c] : h2o + datp --> h + ppi + damp	Irreversible	c	0	1000	0	SCO3100	Nucleotide Salvage Pathway
NTPP6	Nucleoside triphosphate pyrophosphorylase (atp)	[c] : h2o + atp --> h + amp + ppi	Irreversible	c	0	1000	0	SCO3100	Nucleotide Salvage Pathway
NTPP7	Nucleoside triphosphate pyrophosphorylase (dttp)	[c] : h2o + dttp --> h + ppi + dtmp	Irreversible	c	0	1000	0	SCO3100	Nucleotide Salvage Pathway
NTPP8	Nucleoside triphosphate pyrophosphorylase (utp)	[c] : h2o + utp --> h + ppi + ump	Irreversible	c	0	1000	0	SCO3100	Nucleotide Salvage Pathway
NTPP9	Nucleoside triphosphate pyrophosphorylase (itp)	[c] : h2o + itp --> h + ppi + imp	Irreversible	c	0	1000	0	SCO2902	Nucleotide Salvage Pathway
NTPTP1	Nucleoside triphosphate tripolyhydrolase	[c] : h2o + dgtp --> pppi + dgsn	Irreversible	c	0	1000	0	SCO2470	Nucleotide Salvage Pathway
NTPTP2	Nucleoside triphosphate tripolyhydrolase	[c] : h2o + gtp --> pppi + gsn	Irreversible	c	0	1000	0	SCO2470	Nucleotide Salvage Pathway
PDE1	3',5'-cyclic-nucleotide phosphodiesterase	[c] : h2o + camp --> h + amp	Irreversible	c	0	1000	0	SCO6075	Nucleotide Salvage Pathway
PDE4	3',5'-cyclic-nucleotide phosphodiesterase	[c] : h2o + 35cgmp --> h + gmp	Irreversible	c	0	1000	0	SCO6075	Nucleotide Salvage Pathway
PUNP1	purine-nucleoside phosphorylase (Adenosine)	[c] : adn + pi <==> ade + r1p	Reversible	c	-1000	1000	0	SCO4917	Nucleotide Salvage Pathway
PUNP2	purine-nucleoside phosphorylase (Deoxyadenosine)	[c] : pi + dad_DASH_2 <==> ade + 2dr1p	Reversible	c	-1000	1000	0	SCO4917	Nucleotide Salvage Pathway
PUNP3	purine-nucleoside phosphorylase (Guanosine)	[c] : pi + gsn <==> r1p + gua	Reversible	c	-1000	1000	0	SCO4917	Nucleotide Salvage Pathway
PUNP4	purine-nucleoside phosphorylase (Deoxyguanosine)	[c] : pi + dgsn <==> 2dr1p + gua	Reversible	c	-1000	1000	0	SCO4917	Nucleotide Salvage Pathway
PUNP5	purine-nucleoside phosphorylase (Inosine)	[c] : pi + ins <==> r1p + hxan	Reversible	c	-1000	1000	0	SCO4917	Nucleotide Salvage Pathway
PUNP6	purine-nucleoside phosphorylase (Deoxyinosine)	[c] : pi + din <==> 2dr1p + hxan	Reversible	c	-1000	1000	0	SCO4917	Nucleotide Salvage Pathway
PUNP7	purine-nucleoside phosphorylase (Xanthosine)	[c] : pi + xtsn <==> r1p + xan	Reversible	c	-1000	1000	0	SCO4917	Nucleotide Salvage Pathway
RNDR1	ribonucleoside-diphosphate reductase (ADP)	[c] : adp + trdrd --> h2o + trdox + dadp	Irreversible	c	0	1000	0	(((SCO5225 and SCO5226) or SCO5805) and (SCO0885 or SCO3889 or SCO5419 or SCO5438))	Nucleotide Salvage Pathway
RNDR1c	ribonucleoside-diphosphate reductase (ADP) (mycothiol)	[c] : adp + (2) msh --> h2o + mssg + dadp	Irreversible	c	0	1000	0	((SCO5225 and SCO5226) or SCO5805)	Nucleotide Salvage Pathway
RNDR2	ribonucleoside-diphosphate reductase (GDP)	[c] : gdp + trdrd --> h2o + trdox + dgdp	Irreversible	c	0	1000	0	(((SCO5225 and SCO5226) or SCO5805) and (SCO0885 or SCO3889 or SCO5419 or SCO5438))	Nucleotide Salvage Pathway
RNDR2c	ribonucleoside-diphosphate reductase (GDP) (mycothiol)	[c] : gdp + (2) msh --> h2o + mssg + dgdp	Irreversible	c	0	1000	0	((SCO5225 and SCO5226) or SCO5805)	Nucleotide Salvage Pathway
RNDR3	ribonucleoside-diphosphate reductase (CDP)	[c] : cdp + trdrd --> h2o + trdox + dcdp	Irreversible	c	0	1000	0	(((SCO5225 and SCO5226) or SCO5805) and (SCO0885 or SCO3889 or SCO5419 or SCO5438))	Nucleotide Salvage Pathway
RNDR3c	ribonucleoside-diphosphate reductase (CDP) (mycothiol)	[c] : cdp + (2) msh --> h2o + mssg + dcdp	Irreversible	c	0	1000	0	((SCO5225 and SCO5226) or SCO5805)	Nucleotide Salvage Pathway
RNDR4	ribonucleoside-diphosphate reductase (UDP)	[c] : udp + trdrd --> h2o + trdox + dudp	Irreversible	c	0	1000	0	(((SCO5225 and SCO5226) or SCO5805) and (SCO0885 or SCO3889 or SCO5419 or SCO5438))	Nucleotide Salvage Pathway
RNDR4c	ribonucleoside-diphosphate reductase (UDP) (mycothiol)	[c] : udp + (2) msh --> h2o + mssg + dudp	Irreversible	c	0	1000	0	((SCO5225 and SCO5226) or SCO5805)	Nucleotide Salvage Pathway
TMDK1	thymidine kinase (ATP:thymidine)	[c] : atp + thymd --> h + adp + dtmp	Irreversible	c	0	1000	0	SCO5845	Nucleotide Salvage Pathway
TMDPP	thymidine phosphorylase	[c] : pi + thymd <==> 2dr1p + thym	Reversible	c	-1000	1000	0	SCO4890	Nucleotide Salvage Pathway
TMDSf	thymidylate synthase (Flavin-dependent)	[c] : fmnh2 + mlthf + dump --> thf + fmn + dtmp	Irreversible	c	0	1000	0	SCO5743	Nucleotide Salvage Pathway
UMPK	UMP kinase	[c] : atp + ump <==> adp + udp	Reversible	c	-1000	1000	0	SCO5626 or SCO1760	Nucleotide Salvage Pathway
UPPRT	uracil phosphoribosyltransferase	[c] : ura + prpp --> ppi + ump	Irreversible	c	0	1000	0	(SCO1488 or SCO4041)	Nucleotide Salvage Pathway
XAND	xanthine dehydrogenase	[c] : h2o + nad + xan --> h + nadh + urate	Irreversible	c	0	1000	0	((SCO4971 and SCO4972) or (SCO0690 and SCO0691))	Nucleotide Salvage Pathway
XTSNH	Xanthosine hydrolase	[c] : h2o + xtsn --> rib_DASH_D + xan	Irreversible	c	0	1000	0	SCO3779	Nucleotide Salvage Pathway
ATPS4r	ATP synthase (four protons for one ATP)	adp[c] + pi[c] + (4) h[e] <==> (3) h[c] + h2o[c] + atp[c]	Reversible	c, e	-1000	1000	0	(((SCO5369 and SCO5368 and SCO5367) and (SCO5374 and SCO5373 and SCO5372 and SCO5371 and SCO5370) and SCO5366) or ((SCO5369 and SCO5368 and SCO5367) and (SCO5374 and SCO5373 and SCO5372 and SCO5371 and SCO5370)))	Oxidative Phosphorylation
CYO2a	cytochrome bc1c complex (reductase, menaquinol: 2 protons)	(6) h[c] + mql9[c] + (2) ficytc[c] --> mqn9[c] + (6) h[e] + (2) focytc[c]	Irreversible	c, e	0	1000	0	(SCO2150 and SCO2149 and (SCO7236 or SCO2148 or SCO7120))	Oxidative Phosphorylation
CYO2b	cytochrome aa3 oxidase (2 protons)	[c] : (0.5) o2 + (2) focytc --> h2o + (2) ficytc	Irreversible	c	0	1000	0	(SCO1934 and SCO2156 and (SCO7234 or SCO2155) and SCO2151 and SCO1930)	Oxidative Phosphorylation
CYTBD2	cytochrome oxidase bd (menaquinol-9: 2 protons)	(2) h[c] + (0.5) o2[c] + mql9[c] --> h2o[c] + mqn9[c] + (2) h[e]	Irreversible	c, e	0	1000	0	(SCO3945 and SCO3946)	Oxidative Phosphorylation
FRD8	fumarate reductase (menaquione-9)	[c] : mql9 + fum --> mqn9 + succ	Irreversible	c	0	1000	0	(SCO0923 and SCO0922 and SCO0924)	Oxidative Phosphorylation
G3PD6	glycerol-3-phosphate dehydrogenase (menaquinone-9)	[c] : glyc3p + mqn9 --> dhap + mql9	Irreversible	c	0	1000	0	(SCO0670 or SCO1661 or SCO4774 or (SCO7005 and SCO7006))	Oxidative Phosphorylation
L_LACD4	L-Lactate dehydrogenase (menaquinone)	[c] : mqn9 + lac_DASH_L --> pyr + mql9	Irreversible	c	0	1000	0	(SCO0763 or (SCO0815 and SCO0816 and SCO0817))	Oxidative Phosphorylation
NADH10	NADH dehydrogenase (menaquinone-9 & 0 protons)	[c] : h + nadh + mqn9 --> nad + mql9	Irreversible	c	0	1000	0	(SCO3092 or SCO7101 or SCO7319 or SCO6496 or SCO0158 or SCO4119)	Oxidative Phosphorylation
NADH17	NADH dehydrogenase (menaquinone-9 & 3 protons)	(4) h[c] + nadh[c] + mqn9[c] --> nad[c] + mql9[c] + (3) h[e]	Irreversible	c, e	0	1000	0	((SCO4562 or SCO4599) and (SCO4563 or SCO4600) and SCO4564 and (SCO3392 or SCO4565) and SCO4566 and (SCO4567 or SCO6560) and SCO4568 and (SCO4569 or SCO4602) and (SCO4570 or SCO4603) and (SCO4571 or SCO4604) and (SCO4572 or SCO4605) and (SCO4573 or SCO4606 or SCO6954) and (SCO4574 or SCO4607) and (SCO4575 or SCO4608))	Oxidative Phosphorylation
NADTRHD	NAD transhydrogenase	[c] : nadph + nad --> nadp + nadh	Irreversible	c	0	1000	0	(SCO7622 and SCO7623)	Oxidative Phosphorylation
NTRIR2x	nitrite Reductase (NADH)	[c] : (5) h + (3) nadh + no2 --> (2) h2o + (3) nad + nh4	Irreversible	c	0	1000	0	(SCO2487 and SCO2488)	Oxidative Phosphorylation
POX3	pyruvate oxidase	[c] : h2o + pyr + fad --> co2 + ac + fadh2	Irreversible	c	0	1000	0	(SCO6155 or SCO7412)	Oxidative Phosphorylation
PPK2r	polyphosphate kinase	[c] : atp + ppi <==> adp + pppi	Reversible	c	-1000	1000	0	SCO4145	Oxidative Phosphorylation
QMO3	quinol monooxygenase (menaquinol 9)	[c] : (2) o2 + mql9 --> (2) h + mqn9 + (2) o2s	Irreversible	c	0	1000	0	s0001	Oxidative Phosphorylation
SUCD3	succinate dehydrogenase (menaquione-9)	mqn9[c] + succ[c] + (2) h[e] --> (2) h[c] + mql9[c] + fum[c]	Irreversible	c, e	0	1000	0	((SCO4856 or SCO5107 or SCO7109) and (SCO4855 or SCO5106) and SCO4858 and SCO4857)	Oxidative Phosphorylation
THD2	NAD(P) transhydrogenase	nadp[c] + nadh[c] + (2) h[e] --> nadph[c] + (2) h[c] + nad[c]	Irreversible	c, e	0	1000	0	(SCO7622 and SCO7623)	Oxidative Phosphorylation
TRDR	thioredoxin reductase (NADPH)	[c] : nadph + h + trdox --> nadp + trdrd	Irreversible	c	0	1000	0	((SCO3890 or SCO7298) and (SCO0885 or SCO3889 or SCO5419 or SCO5438))	Oxidative Phosphorylation
EDA	2-dehydro-3-deoxy-phosphogluconate aldolase	[c] : 2ddg6p --> pyr + g3p	Irreversible	c	0	1000	0	(SCO0852 or SCO2298 or SCO3495)	Pentose Phosphate Pathway
FBA3	Sedoheptulose 1,7-bisphosphate D-glyceraldehyde-3-phosphate-lyase	[c] : s17bp <==> dhap + e4p	Reversible	c	-1000	1000	0	SCO3649	Pentose Phosphate Pathway
G1DH	glucose 1-dehydrogenase	[c] : nad + glc_DASH_D --> h + nadh + g15l	Irreversible	c	0	1000	0	SCO1335	Pentose Phosphate Pathway
G6PDH2	glucose 6-phosphate dehydrogenase	[c] : nadp + g6p --> nadph + h + 6pgl	Irreversible	c	0	1000	0	(SCO1937 or SCO6661)	Pentose Phosphate Pathway
GLNLASE	gluconolactonase	[c] : h2o + g15l <==> h + glcn	Reversible	c	-1000	1000	0	SCO0524	Pentose Phosphate Pathway
GND	phosphogluconate dehydrogenase (NADP)	[c] : nadp + 6pgc --> nadph + co2 + ru5p_DASH_D	Irreversible	c	0	0	0	(SCO0975 or SCO3877 or SCO6658)	Pentose Phosphate Pathway
GND2	phosphogluconate dehydrogenase (NAD)	[c] : nad + 6pgc --> nadh + co2 + ru5p_DASH_D	Irreversible	c	0	1000	0	(SCO0975 or SCO3877 or SCO6658)	Pentose Phosphate Pathway
PFK_3	phosphofructokinase (s7p)	[c] : atp + s7p --> h + adp + s17bp	Irreversible	c	0	1000	0	(SCO5426 or SCO2119 or SCO1214)	Pentose Phosphate Pathway
PGL	6-phosphogluconolactonase	[c] : h2o + 6pgl --> h + 6pgc	Irreversible	c	0	1000	0	SCO1939	Pentose Phosphate Pathway
PKT	phosphoketolase	[c] : pi + xu5p_DASH_D --> h2o + g3p + actp	Irreversible	c	0	1000	0	SCO0617	Pentose Phosphate Pathway
RPE	ribulose 5-phosphate 3-epimerase	[c] : ru5p_DASH_D <==> xu5p_DASH_D	Reversible	c	-1000	1000	0	SCO1464	Pentose Phosphate Pathway
RPI	ribose-5-phosphate isomerase	[c] : r5p <==> ru5p_DASH_D	Reversible	c	-1000	1000	0	(SCO0579 or SCO1224 or SCO2627)	Pentose Phosphate Pathway
TALA	transaldolase	[c] : g3p + s7p <==> f6p + e4p	Reversible	c	-1000	1000	0	(SCO1936 or SCO6662)	Pentose Phosphate Pathway
TKT1	transketolase	[c] : r5p + xu5p_DASH_D <==> g3p + s7p	Reversible	c	-1000	1000	0	(SCO1935 or SCO6497 or SCO6663)	Pentose Phosphate Pathway
TKT2	transketolase	[c] : xu5p_DASH_D + e4p <==> g3p + f6p	Reversible	c	-1000	1000	0	(SCO1935 or SCO6497 or SCO6663)	Pentose Phosphate Pathway
MME	methylmalonyl-CoA epimerase	[c] : mmcoa_DASH_R <==> mmcoa_DASH_S	Reversible	c	-1000	1000	0	SCO5398	Propanoate Metabolism
MMM	methylmalonyl-CoA mutase	[c] : succoa <==> mmcoa_DASH_R	Reversible	c	-1000	1000	0	(SCO6832 or SCO4869)	Propanoate Metabolism
MMSAD3	methylmalonate-semialdehyde dehydrogenase (malonic semialdehyde)	[c] : coa + nad + msa --> nadh + accoa + co2	Irreversible	c	0	1000	0	SCO2726	Propanoate Metabolism
MMSAD4	methylmalonate-semialdehyde dehydrogenase (methymalonate semialdehyde)	[c] : coa + nad + mmtsa --> nadh + co2 + ppcoa	Irreversible	c	0	1000	0	SCO2726	Propanoate Metabolism
MMSAD5	methylmalonate-semialdehyde dehydrogenase (methymalonate semialdehyde, non-decarboxylating)	[c] : coa + nad + mmtsa --> h + nadh + mmcoa_DASH_R	Irreversible	c	0	1000	0	SCO2726	Propanoate Metabolism
PPCOAC	propionyl-CoA carboxylase	[c] : atp + ppcoa + hco3 --> h + adp + pi + mmcoa_DASH_S	Irreversible	c	0	1000	0	((SCO2776 and SCO2777) or (SCO4380 and SCO4381) or ((SCO4921 or SCO6271) and (SCO4925 and SCO4926)))	Propanoate Metabolism
ADSL1r	adenylsuccinate lyase	[c] : dcamp <==> amp + fum	Reversible	c	-1000	1000	0	SCO1254	Purine and Pyrimidine Biosynthesis
ADSL2r	adenylosuccinate lyase	[c] : 25aics <==> fum + aicar	Reversible	c	-1000	1000	0	SCO1254	Purine and Pyrimidine Biosynthesis
ADSS	adenylosuccinate synthase	[c] : asp_DASH_L + gtp + imp --> (2) h + pi + gdp + dcamp	Irreversible	c	0	1000	0	SCO3629	Purine and Pyrimidine Biosynthesis
AICART	phosphoribosylaminoimidazolecarboxamide formyltransferase	[c] : 10fthf + aicar <==> thf + fprica	Reversible	c	-1000	1000	0	SCO4814	Purine and Pyrimidine Biosynthesis
AIRCr	phosphoribosylaminoimidazole carboxylase	[c] : co2 + air <==> h + 5aizc	Reversible	c	-1000	1000	0	(SCO3059 and SCO3060)	Purine and Pyrimidine Biosynthesis
ASPCT	aspartate carbamoyltransferase	[c] : asp_DASH_L + cbp --> h + pi + cbasp	Irreversible	c	0	1000	0	SCO1487	Purine and Pyrimidine Biosynthesis
CTPS1	CTP synthase (NH3)	[c] : nh4 + atp + utp --> (2) h + adp + pi + ctp	Irreversible	c	0	1000	0	SCO1776	Purine and Pyrimidine Biosynthesis
CTPS2	CTP synthase (glutamine)	[c] : h2o + atp + gln_DASH_L + utp --> (2) h + glu_DASH_L + adp + pi + ctp	Irreversible	c	0	1000	0	SCO1776	Purine and Pyrimidine Biosynthesis
DHORD5	dihydroorotic acid (menaquinone-9)	[c] : mqn9 + dhor_DASH_S --> mql9 + orot	Irreversible	c	0	1000	0	SCO1482	Purine and Pyrimidine Biosynthesis
DHORTS	dihydroorotase	[c] : h2o + dhor_DASH_S <==> h + cbasp	Reversible	c	-1000	1000	0	SCO1486	Purine and Pyrimidine Biosynthesis
GARFT	phosphoribosylglycinamide formyltransferase	[c] : 10fthf + gar <==> h + thf + fgam	Reversible	c	-1000	1000	0	SCO4813	Purine and Pyrimidine Biosynthesis
GLUPRT	glutamine phosphoribosyldiphosphate amidotransferase	[c] : h2o + gln_DASH_L + prpp --> glu_DASH_L + ppi + pram	Irreversible	c	0	1000	0	SCO4086	Purine and Pyrimidine Biosynthesis
GMPS2	GMP synthase	[c] : h2o + atp + gln_DASH_L + xmp --> (2) h + glu_DASH_L + amp + ppi + gmp	Irreversible	c	0	1000	0	SCO4785	Purine and Pyrimidine Biosynthesis
IMPC	IMP cyclohydrolase	[c] : h2o + imp <==> fprica	Reversible	c	-1000	1000	0	SCO4814	Purine and Pyrimidine Biosynthesis
IMPD	IMP dehydrogenase	[c] : h2o + nad + imp --> h + nadh + xmp	Irreversible	c	0	1000	0	((SCO4770 and SCO4771) or SCO1461)	Purine and Pyrimidine Biosynthesis
OMPDC	orotidine-5'-phosphate decarboxylase	[c] : h + orot5p --> co2 + ump	Irreversible	c	0	1000	0	SCO1481	Purine and Pyrimidine Biosynthesis
ORPT	orotate phosphoribosyltransferase	[c] : ppi + orot5p <==> prpp + orot	Reversible	c	-1000	1000	0	SCO3650	Purine and Pyrimidine Biosynthesis
PRAGSr	phosphoribosylglycinamide synthase	[c] : atp + gly + pram <==> h + adp + pi + gar	Reversible	c	-1000	1000	0	SCO4068	Purine and Pyrimidine Biosynthesis
PRAIS	phosphoribosylaminoimidazole synthase	[c] : atp + fpram --> (2) h + adp + pi + air	Irreversible	c	0	1000	0	SCO4087	Purine and Pyrimidine Biosynthesis
PRASCSi	phosphoribosylaminoimidazolesuccinocarboxamide synthase	[c] : asp_DASH_L + atp + 5aizc --> h + adp + pi + 25aics	Irreversible	c	0	1000	0	SCO4071	Purine and Pyrimidine Biosynthesis
PRFGS	phosphoribosylformylglycinamidine synthase	[c] : h2o + atp + gln_DASH_L + fgam --> h + glu_DASH_L + adp + pi + fpram	Irreversible	c	0	1000	0	(SCO4077 and SCO4078 and SCO4079)	Purine and Pyrimidine Biosynthesis
ACKr	acetate kinase	[c] : atp + ac <==> adp + actp	Reversible	c	-1000	1000	0	SCO5424	Pyruvate Metabolism
ACS	acetyl-CoA synthetase	[c] : coa + atp + ac --> accoa + amp + ppi	Irreversible	c	0	1000	0	SCO3563	Pyruvate Metabolism
ALCD2x	alcohol dehydrogenase (ethanol)	[c] : nad + etoh <==> h + nadh + acald	Reversible	c	-1000	1000	0	(SCO0199 or SCO0259 or SCO5262 or SCO7362)	Pyruvate Metabolism
ALCD2y	alcohol dehydrogenase (ethanol, NADP)	[c] : nadp + etoh <==> nadph + h + acald	Reversible	c	-1000	1000	0	(SCO4945 or SCO4271)	Pyruvate Metabolism
LDH_D	D-lactate dehydrogenase	[c] : nad + lac_DASH_D <==> h + nadh + pyr	Reversible	c	-1000	1000	0	(SCO2118 or SCO3594)	Pyruvate Metabolism
PC	pyruvate carboxylase	[c] : pyr + atp + hco3 --> h + oaa + adp + pi	Irreversible	c	0	1000	0	SCO0546	Pyruvate Metabolism
PTAr	phosphotransacetylase	[c] : accoa + pi <==> coa + actp	Reversible	c	-1000	1000	0	SCO5425	Pyruvate Metabolism
G3PCT	glycerol-3-phosphate cytidylyltransferase	[c] : h + glyc3p + ctp --> ppi + cdpglyc	Irreversible	c	0	1000	0		Teichoic Acid Biosynthesis
TAGO	Tag O reaction for initiation of teichoic acid	[c] : (2) h2o + uacgam --> (2) h + acgam + pi + ump	Irreversible	c	0	1000	0		Teichoic Acid Biosynthesis
TECA1S	glycerol teichoic acid synthesis (no sub, n=25)	[c] : acgam + uacmam + (25) cdpglyc --> (26) h + udp + (25) cmp + gtca1	Irreversible	c	0	1000	0		Teichoic Acid Biosynthesis
TECA2S	glycerol techoic acid synthesis (D-ala, n=25)	[c] : (25) ala_DASH_D + (25) atp + acgam + uacmam + (25) cdpglyc --> (26) h + (25) amp + (25) ppi + udp + (25) cmp + gtca2	Irreversible	c	0	1000	0		Teichoic Acid Biosynthesis
TECA3S	glycerol teichoic acid synthesis (n=25, glucose sub)	[c] : acgam + (25) udpg + uacmam + (25) cdpglyc --> (51) h + (26) udp + (25) cmp + gtca3	Irreversible	c	0	1000	0		Teichoic Acid Biosynthesis
2OXOADOX	2-Oxoadipate:lipoamde 2-oxidoreductase(decarboxylating and acceptor-succinylating)	[c] : coa + nad + 2oxoadp --> nadh + co2 + glutcoa	Irreversible	c	0	1000	0	(SCO5281 and (SCO2181 or SCO7123) and (SCO0884 or SCO2180 or SCO4919))	Threonine and Lysine Metabolism
AOBUTDs	L-2-amino-3-oxobutanoate decarboxylation (spontaneous)	[c] : h + 2aobut --> co2 + aact	Irreversible	c	0	1000	0	s0001	Threonine and Lysine Metabolism
APTNAT	5-aminopentanoate:2-oxoglutarate aminotransferase	[c] : akg + 5aptn <==> glu_DASH_L + oxptn	Reversible	c	-1000	1000	0		Threonine and Lysine Metabolism
ASAD	aspartate-semialdehyde dehydrogenase	[c] : nadp + pi + aspsa <==> nadph + h + 4pasp	Reversible	c	-1000	1000	0	(SCO2640 or SCO3614)	Threonine and Lysine Metabolism
ASPK	aspartate kinase	[c] : asp_DASH_L + atp <==> adp + 4pasp	Reversible	c	-1000	1000	0	SCO3615	Threonine and Lysine Metabolism
DAPAT	Cadaverine aminotranferase	[c] : akg + 15dap --> h + h2o + glu_DASH_L + pprdn	Irreversible	c	0	1000	0		Threonine and Lysine Metabolism
DAPDC	diaminopimelate decarboxylase	[c] : h + 26dap_DASH_M --> co2 + lys_DASH_L	Irreversible	c	0	1000	0	(SCO5353 or SCO6438)	Threonine and Lysine Metabolism
DAPE	diaminopimelate epimerase	[c] : 26dap_DASH_LL <==> 26dap_DASH_M	Reversible	c	-1000	1000	0	SCO5793	Threonine and Lysine Metabolism
DHDPRy	dihydrodipicolinate reductase (NADPH)	[c] : nadph + h + 23dhdp --> nadp + thdp	Irreversible	c	0	1000	0	SCO5739	Threonine and Lysine Metabolism
DHDPS	dihydrodipicolinate synthase	[c] : pyr + aspsa --> h + (2) h2o + 23dhdp	Irreversible	c	0	1000	0	(SCO1889 or SCO1912 or SCO5744 or SCO6292)	Threonine and Lysine Metabolism
ECOAH1	3-hydroxyacyl-CoA dehydratase (3-hydroxybutanoyl-CoA)	[c] : 3hbcoa <==> h2o + b2coa	Reversible	c	-1000	1000	0	(SCO6732 or SCO4384)	Threonine and Lysine Metabolism
GLCOAS	glutaryl-CoA synthetase	[c] : coa + atp + glutar --> adp + pi + glutcoa	Irreversible	c	0	1000	0		Threonine and Lysine Metabolism
GLUTCOADHc	glutaryl-CoA dehydrogenase (citosol)	[c] : h + fad + glutcoa --> co2 + fadh2 + b2coa	Irreversible	c	0	1000	0	SCO1750	Threonine and Lysine Metabolism
HSDy	homoserine dehydrogenase (NADPH)	[c] : nadp + hom_DASH_L <==> nadph + h + aspsa	Reversible	c	-1000	1000	0	(SCO0420 or SCO5354)	Threonine and Lysine Metabolism
HSK	homoserine kinase	[c] : atp + hom_DASH_L --> h + adp + phom	Irreversible	c	0	1000	0	SCO5356	Threonine and Lysine Metabolism
LYSDC	lysine decarboxylase	[c] : h + lys_DASH_L --> co2 + 15dap	Irreversible	c	0	1000	0	SCO7311	Threonine and Lysine Metabolism
OXPTNDH	glutarate-semialdehyde:NAD+ oxidoreductase	[c] : h2o + nad + oxptn <==> (2) h + nadh + glutar	Reversible	c	-1000	1000	0		Threonine and Lysine Metabolism
PPRDNDH	Piperideine dehydrogenase	[c] : (2) h2o + nad + pprdn --> h + nadh + 5aptn	Irreversible	c	0	1000	0		Threonine and Lysine Metabolism
SDPDS	succinyl-diaminopimelate desuccinylase	[c] : h2o + sl26da --> succ + 26dap_DASH_LL	Irreversible	c	0	1000	0	SCO5139	Threonine and Lysine Metabolism
SDPTA	succinyldiaminopimelate transaminase	[c] : akg + sl26da <==> glu_DASH_L + sl2a6o	Reversible	c	-1000	1000	0	SCO1577	Threonine and Lysine Metabolism
THDPS	tetrahydrodipicolinate succinylase	[c] : h2o + succoa + thdp --> coa + sl2a6o	Irreversible	c	0	1000	0	SCO1916	Threonine and Lysine Metabolism
THRA2i	L-allo-Threonine Aldolase	[c] : athr_DASH_L --> acald + gly	Irreversible	c	0	1000	0	(SCO1087 or SCO4837 or SCO5470 or SCO5364)	Threonine and Lysine Metabolism
THRAi	Threonine aldolase	[c] : thr_DASH_L --> acald + gly	Irreversible	c	0	1000	0	(SCO1087 or SCO4837 or SCO5470 or SCO5364)	Threonine and Lysine Metabolism
THRS	threonine synthase	[c] : h2o + phom --> pi + thr_DASH_L	Irreversible	c	0	1000	0	(SCO4293 or SCO5355)	Threonine and Lysine Metabolism
14GLUCANabc	1,4-alpha-D-glucan transport via ABC system	h2o[c] + atp[c] + 14glucan[e] --> h[c] + adp[c] + pi[c] + 14glucan[c]	Irreversible	c, e	0	1000	0	(SCO2229 and SCO2230 and SCO2231 and SCO4240)	Transport, Membrane
5DGLCNt2r	5-Dehydro-D-gluconate transport via proton symport, reversible	h[e] + 5dglcn[e] <==> h[c] + 5dglcn[c]	Reversible	c, e	-1000	1000	0	(SCO1680 or SCO4991)	Transport, Membrane
5MTRt	5-Methylthio-D-ribose transport via proton symport	h[c] + 5mtr[c] --> h[e] + 5mtr[e]	Irreversible	c, e	0	1000	0		Transport, Membrane
ABTabc	D-arabinitol transport via ABC system	h2o[c] + atp[c] + abt_DASH_D[e] --> h[c] + abt_DASH_D[c] + adp[c] + pi[c]	Irreversible	c, e	0	1000	0	(SCO1899 and SCO1900 and SCO1898 and SCO4240)	Transport, Membrane
ABUTt2	4-aminobutyrate transport in via proton symport	h[e] + 4abut[e] --> h[c] + 4abut[c]	Irreversible	c, e	0	1000	0	(SCO2628 or SCO2631)	Transport, Membrane
ACALDt	acetaldehyde reversible transport	acald[e] <==> acald[c]	Reversible	c, e	-1000	1000	0	s0001	Transport, Membrane
ACGApts	N-Acetyl-D-glucosamine transport via PEP:Pyr PTS	pep[c] + acgam[e] --> pyr[c] + acgam6p[c]	Irreversible	c, e	0	1000	0	(SCO2905 and SCO2906 and SCO2907 and SCO1391 and SCO5841)	Transport, Membrane
ACSERt	O-Acetyl-L-serine transport via facilitated transport	acser[c] <==> acser[e]	Reversible	c, e	-1000	1000	0	SCO2756	Transport, Membrane
ACt4	Na+/Acetate symport	ac[e] + na1[e] --> ac[c] + na1[c]	Irreversible	c, e	0	1000	0	SCO1822	Transport, Membrane
ACTt	actinorhodin transport via facilitated transport	(2) nad[c] + ACT[c] --> (2) nadh[c] + gACT[e]	Irreversible	c, e	0	1000	0	(SCO5083 and SCO5084)	Transport, Membrane
ADEt2r	adenine transport via proton symport (reversible)	h[e] + ade[e] <==> h[c] + ade[c]	Reversible	c, e	-1000	1000	0	(SCO6212 or SCO6214 or SCO4334 or SCO6173)	Transport, Membrane
ADNt2r	adenosine transport in via proton symport, reversible	h[e] + adn[e] <==> h[c] + adn[c]	Reversible	c, e	-1000	1000	0		Transport, Membrane
AKGt2r	2-oxoglutarate reversible transport via symport	h[e] + akg[e] <==> h[c] + akg[c]	Reversible	c, e	-1000	1000	0	SCO6690	Transport, Membrane
ALAabc	L-alanine transport via ABC system	h2o[c] + atp[c] + ala_DASH_L[e] --> h[c] + ala_DASH_L[c] + adp[c] + pi[c]	Irreversible	c, e	0	1000	0	((SCO0709 and SCO0710 and SCO0707 and SCO0708 and SCO0706) or (SCO2011 and SCO2012 and SCO2009 and SCO2010 and SCO2008) or (SCO7181 and SCO7182 and SCO7183 and SCO7184 and SCO7185))	Transport, Membrane
ALAALAabc	D-alanyl-D-alanine (DalaDala) transport via ABC system	h2o[c] + atp[c] + alaala[e] --> h[c] + adp[c] + pi[c] + alaala[c]	Irreversible	c, e	0	1000	0	((SCO5115 and SCO5112 and SCO5114 and SCO5110 and SCO5113) or (SCO5120 and SCO5121 and SCO5118 and SCO5119 and SCO5117) or (SCO5712 and SCO5713 and SCO5714 and SCO5716))	Transport, Membrane
ALAt2r	L-alanine reversible transport via proton symport	h[e] + ala_DASH_L[e] <==> h[c] + ala_DASH_L[c]	Reversible	c, e	-1000	1000	0	SCO2914	Transport, Membrane
ALAt4	L-alanine transport in via sodium symport	ala_DASH_L[e] + na1[e] --> ala_DASH_L[c] + na1[c]	Irreversible	c, e	0	1000	0	SCO7197	Transport, Membrane
ALLTNt2r	allantoin transport in via proton symport	h[e] + alltn[e] <==> h[c] + alltn[c]	Reversible	c, e	-1000	1000	0	(SCO6417 or SCO7500)	Transport, Membrane
ARBabc	L-arabinose transport via ABC system	h2o[c] + atp[c] + arab_DASH_L[e] --> h[c] + arab_DASH_L[c] + adp[c] + pi[c]	Irreversible	c, e	0	1000	0	(SCO6567 and SCO6568 and SCO6569)	Transport, Membrane
ARGabc	L-arginine transport via ABC system	h2o[c] + atp[c] + arg_DASH_L[e] --> h[c] + adp[c] + pi[c] + arg_DASH_L[c]	Irreversible	c, e	0	1000	0	(SCO2831 and SCO2829 and SCO2830 and SCO2828)	Transport, Membrane
ARGAGMt7	Arginine/agmatine antiport	agm[c] + arg_DASH_L[e] <==> arg_DASH_L[c] + agm[e]	Reversible	c, e	-1000	1000	0	SCO6528	Transport, Membrane
ARGt3	L-arginine transport out via proton antiport	h[e] + arg_DASH_L[c] --> h[c] + arg_DASH_L[e]	Irreversible	c, e	0	1000	0	SCO7308	Transport, Membrane
ASNt2r	L-asparagine reversible transport via proton symport	h[e] + asn_DASH_L[e] <==> h[c] + asn_DASH_L[c]	Reversible	c, e	-1000	1000	0	SCO6734	Transport, Membrane
ASO3t8	arsenite efflux via ATP hydrolysis	h2o[c] + atp[c] + aso3[c] --> h[c] + adp[c] + pi[c] + aso3[e]	Irreversible	c, e	0	1000	0	(SCO7367 or SCO3577 or SCO3578)	Transport, Membrane
ASPabc	L-aspartate transport via ABC system	h2o[c] + atp[c] + asp_DASH_L[e] --> h[c] + asp_DASH_L[c] + adp[c] + pi[c]	Irreversible	c, e	0	1000	0	(SCO5777 and SCO5774 and SCO5775 and SCO5776)	Transport, Membrane
ASPt2	L-aspartate transport in via proton symport	h[e] + asp_DASH_L[e] --> h[c] + asp_DASH_L[c]	Irreversible	c, e	0	1000	0	SCO4498	Transport, Membrane
ASPt2_2	Aspartate transport via proton symport (2 H)	(2) h[e] + asp_DASH_L[e] --> (2) h[c] + asp_DASH_L[c]	Irreversible	c, e	0	1000	0	SCO5436	Transport, Membrane
BALAt2	beta-alanine transport in via proton symport	h[e] + ala_DASH_B[e] --> h[c] + ala_DASH_B[c]	Irreversible	c, e	0	1000	0	SCO2914	Transport, Membrane
BHBt	(R)-3-Hydroxybutanoate transport via proton symport	h[e] + bhb[e] <==> h[c] + bhb[c]	Reversible	c, e	-1000	1000	0		Transport, Membrane
BTNt2i	Biotin transport via proton symport	h[e] + btn[e] --> h[c] + btn[c]	Irreversible	c, e	0	1000	0		Transport, Membrane
CADVt	Lysine/Cadaverine antiporter	h[e] + 15dap[c] + lys_DASH_L[e] --> h[c] + lys_DASH_L[c] + 15dap[e]	Irreversible	c, e	0	1000	0		Transport, Membrane
CBIuabc	Cobinamide transport via ABC system (uptake)	h2o[c] + atp[c] + cbi[e] --> h[c] + adp[c] + pi[c] + cbi[c]	Irreversible	c, e	0	1000	0		Transport, Membrane
CBL1abc	Cob(1)alamin transport via ABC system	h2o[c] + atp[c] + cbl1[e] --> h[c] + adp[c] + pi[c] + cbl1[c]	Irreversible	c, e	0	1000	0		Transport, Membrane
CDAabc	calcium-dependent antibiotics 2b transport via ABC system	h2o[c] + atp[c] + CDA[c] --> h[c] + adp[c] + pi[c] + CDA[e]	Irreversible	c, e	0	1000	0	((SCO3223 and SCO3224) or SCO3235)	Transport, Membrane
CELBabc	cellobiose transport via ABC system	h2o[c] + atp[c] + celb[e] --> h[c] + celb[c] + adp[c] + pi[c]	Irreversible	c, e	0	1000	0	((SCO2796 and SCO2797 and SCO2795 and SCO4240) or (SCO7556 and SCO7557 and SCO7555 and SCO4240))	Transport, Membrane
CHLabc	choline transport via ABC system	h2o[c] + atp[c] + chol[e] --> h[c] + adp[c] + pi[c] + chol[c]	Irreversible	c, e	0	1000	0	((SCO2931 and SCO2930 and SCO2932 and SCO2933) or (SCO6062 and SCO6063 and SCO6064 and SCO6065))	Transport, Membrane
CHLt2	choline transport via proton symport	h[e] + chol[e] --> h[c] + chol[c]	Irreversible	c, e	0	1000	0	SCO6739	Transport, Membrane
CHTBSabc	chitobiose transport via ABC system	h2o[c] + atp[c] + chtbs[e] --> h[c] + chtbs[c] + adp[c] + pi[c]	Irreversible	c, e	0	1000	0	((SCO5232 and SCO5233 and SCO5234 and SCO4240) or (SCO6005 and SCO6006 and SCO6007 and SCO4240))	Transport, Membrane
CITt3	citrate transport out via proton antiport	h[e] + cit[c] --> h[c] + cit[e]	Irreversible	c, e	0	1000	0		Transport, Membrane
CITt7	Citrate transport via succinate antiport	succ[c] + cit[e] --> cit[c] + succ[e]	Irreversible	c, e	0	1000	0	SCO2144	Transport, Membrane
CO2t	CO2 transporter via diffusion	co2[e] <==> co2[c]	Reversible	c, e	-1000	1000	0	s0001	Transport, Membrane
CSNt2	cytosine transport in via proton symport	h[e] + csn[e] --> h[c] + csn[c]	Irreversible	c, e	0	1000	0	SCO0572	Transport, Membrane
CSNt2r	cytosine transport in via proton symport, reversible	h[e] + csn[e] <==> h[c] + csn[c]	Reversible	c, e	-1000	1000	0	(SCO5524 or SCO5579)	Transport, Membrane
CYSabc	L-cysteine uptake via ABC system	h2o[c] + atp[c] + cys_DASH_L[e] --> h[c] + adp[c] + pi[c] + cys_DASH_L[c]	Irreversible	c, e	0	1000	0	SCO3947	Transport, Membrane
CYSabc2	L-cysteine export via ABC system	h2o[c] + atp[c] + cys_DASH_L[c] --> h[c] + adp[c] + pi[c] + cys_DASH_L[e]	Irreversible	c, e	0	1000	0	SCO3947	Transport, Membrane
CYSt	L-cysteine export via facilitated transport	cys_DASH_L[c] --> cys_DASH_L[e]	Irreversible	c, e	0	1000	0	SCO2756	Transport, Membrane
CYTDt2r	cytidine transport in via proton symport, reversible	h[e] + cytd[e] <==> h[c] + cytd[c]	Reversible	c, e	-1000	1000	0		Transport, Membrane
DADNt2	deoxyadenosine transport in via proton symport	h[e] + dad_DASH_2[e] --> h[c] + dad_DASH_2[c]	Irreversible	c, e	0	1000	0		Transport, Membrane
DALAt2	D-alanine transport in via proton symport	h[e] + ala_DASH_D[e] --> h[c] + ala_DASH_D[c]	Irreversible	c, e	0	1000	0	SCO2914	Transport, Membrane
DAPabc	M-diaminopimelic acid ABC transport	h2o[c] + atp[c] + 26dap_DASH_M[e] --> h[c] + adp[c] + pi[c] + 26dap_DASH_M[c]	Irreversible	c, e	0	1000	0		Transport, Membrane
DCYTt2	deoxycytidine transport in via proton symport	h[e] + dcyt[e] --> h[c] + dcyt[c]	Irreversible	c, e	0	1000	0		Transport, Membrane
DDGLCNt2r	2-dehydro-3-deoxy-D-gluconate transport via proton symport, reversible	h[e] + 2ddglcn[e] <==> h[c] + 2ddglcn[c]	Reversible	c, e	-1000	1000	0		Transport, Membrane
DGSNt2	deoxyguanosine transport in via proton symport	h[e] + dgsn[e] --> h[c] + dgsn[c]	Irreversible	c, e	0	1000	0		Transport, Membrane
DHAt	Dihydroxyacetone transport via facilitated diffusion	dha[e] <==> dha[c]	Reversible	c, e	-1000	1000	0		Transport, Membrane
DINSt2	deoxyinosine transport in via proton symport	h[e] + din[e] --> h[c] + din[c]	Irreversible	c, e	0	1000	0		Transport, Membrane
D_LACt2	D-lactate transport via proton symport	h[e] + lac_DASH_D[e] <==> h[c] + lac_DASH_D[c]	Reversible	c, e	-1000	1000	0	SCO3029	Transport, Membrane
DRIBt	deoxyribose transport via diffusion	drib[e] <==> drib[c]	Reversible	c, e	-1000	1000	0		Transport, Membrane
DURIt2	deoxyuridine transport in via proton symport	h[e] + duri[e] --> h[c] + duri[c]	Irreversible	c, e	0	1000	0		Transport, Membrane
EPMt2	epimelibiose transport in via symport	h[e] + epm[e] --> h[c] + epm[c]	Irreversible	c, e	0	1000	0		Transport, Membrane
ETHAt2	ethanolamine transport in via proton symport	h[e] + etha[e] --> h[c] + etha[c]	Irreversible	c, e	0	1000	0		Transport, Membrane
ETOHtr	ethanol reversible transport via diffusion	etoh[e] <==> etoh[c]	Reversible	e, c	-1000	1000	0	s0001	Transport, Membrane
FALDt	formaldehyde transport via diffusion	fald[e] <==> fald[c]	Reversible	c, e	-1000	1000	0	s0001	Transport, Membrane
FORti	formate transport via diffusion	for[c] --> for[e]	Irreversible	c, e	0	1000	0	s0001	Transport, Membrane
FRUpts	D-fructose transport via PEP:Pyr PTS	pep[c] + fru[e] --> pyr[c] + f1p[c]	Irreversible	c, e	0	1000	0	(SCO3196 and SCO1391 and SCO5841)	Transport, Membrane
FUMt2_2	Fumarate transport via proton symport (2 H)	(2) h[e] + fum[e] --> (2) h[c] + fum[c]	Irreversible	c, e	0	1000	0	SCO5436	Transport, Membrane
GALCTNt2	D-galactonate transport via proton symport	h[e] + galctn_DASH_D[e] --> h[c] + galctn_DASH_D[c]	Irreversible	c, e	0	1000	0	SCO0313	Transport, Membrane
GALIt2	1-alpha-D-Galactosyl-myo-inositol transport in via symport	h[e] + 1Dgali[e] --> h[c] + 1Dgali[c]	Irreversible	c, e	0	1000	0		Transport, Membrane
GALt4	galactose transport via sodium symport	gal[e] + na1[e] --> gal[c] + na1[c]	Irreversible	c, e	0	1000	0	SCO3139	Transport, Membrane
GGLt2	galactosylglycerol transport in via symport	h[e] + ggl[e] --> h[c] + ggl[c]	Irreversible	c, e	0	1000	0		Transport, Membrane
GLCNt2r	D-gluconate transport via proton symport, reversible	h[e] + glcn[e] <==> h[c] + glcn[c]	Reversible	c, e	-1000	1000	0	(SCO1680 or SCO4991)	Transport, Membrane
GLCRt2r	D-glucarate transport via proton symport, reversible	h[e] + glcr[e] <==> h[c] + glcr[c]	Reversible	c, e	-1000	1000	0	SCO2541	Transport, Membrane
GLCt2	D-glucose transport in via proton symport	glc_DASH_D[e] + h[e] --> h[c] + glc_DASH_D[c]	Irreversible	c, e	0	1000	0	(SCO5578 or SCO7153)	Transport, Membrane
GLNabc	L-glutamine transport via ABC system	h2o[c] + atp[c] + gln_DASH_L[e] --> h[c] + gln_DASH_L[c] + adp[c] + pi[c]	Irreversible	c, e	0	1000	0	(SCO5258 and SCO5259 and SCO5260)	Transport, Membrane
GLUabc	L-glutamate transport via ABC system	h2o[c] + atp[c] + glu_DASH_L[e] --> h[c] + glu_DASH_L[c] + adp[c] + pi[c]	Irreversible	c, e	0	1000	0	(SCO5777 and SCO5774 and SCO5775 and SCO5776)	Transport, Membrane
GLUt2r	L-glutamate transport via proton symport, reversible	h[e] + glu_DASH_L[e] <==> h[c] + glu_DASH_L[c]	Reversible	c, e	-1000	1000	0	SCO4498	Transport, Membrane
GLYALDt	Glyceraldehyde facilitated diffusion	glyald[e] <==> glyald[c]	Reversible	c, e	-1000	1000	0	(SCO1659 or SCO4057)	Transport, Membrane
GLYBabc	Glycine betaine transport via ABC system	h2o[c] + atp[c] + glyb[e] --> h[c] + adp[c] + pi[c] + glyb[c]	Irreversible	c, e	0	1000	0	((SCO2931 and SCO2930 and SCO2932 and SCO2933) or (SCO6062 and SCO6063 and SCO6064 and SCO6065))	Transport, Membrane
GLYBt2	Glycine betaine transport via proton symport	h[e] + glyb[e] --> h[c] + glyb[c]	Irreversible	c, e	0	1000	0	(SCO1225 or SCO2336 or SCO7395)	Transport, Membrane
GLYCAt2r	D-glycerate transport via proton symport, reversible	h[e] + glyc_DASH_R[e] <==> h[c] + glyc_DASH_R[c]	Reversible	c, e	-1000	1000	0	SCO2541	Transport, Membrane
GLYCLTt2i	glycolate transport via proton symport (irreversible)	h[e] + glyclt[e] --> h[c] + glyclt[c]	Irreversible	c, e	0	1000	0	SCO3029	Transport, Membrane
GLYCLTt4	glycolate transport via sodium symport	glyclt[e] + na1[e] --> glyclt[c] + na1[c]	Irreversible	c, e	0	1000	0	SCO1822	Transport, Membrane
GLYCt	glycerol transport via channel	glyc[c] <==> glyc[e]	Reversible	c, e	-1000	1000	0	(SCO1659 or SCO4057)	Transport, Membrane
GLYt2r	glycine reversible transport via proton symport	h[e] + gly[e] <==> h[c] + gly[c]	Reversible	c, e	-1000	1000	0	SCO2914	Transport, Membrane
GLYt4	glycine transport in via sodium symport	gly[e] + na1[e] --> gly[c] + na1[c]	Irreversible	c, e	0	1000	0	SCO7197	Transport, Membrane
GSNt2	guanosine transport in via proton symport	h[e] + gsn[e] --> h[c] + gsn[c]	Irreversible	c, e	0	1000	0		Transport, Membrane
GUAt	Guanine transport via diffusion	gua[e] <==> gua[c]	Reversible	e, c	-1000	1000	0		Transport, Membrane
GUAt2	guanine transport in via proton symport	h[e] + gua[e] --> h[c] + gua[c]	Irreversible	c, e	0	1000	0	(SCO6212 or SCO6214)	Transport, Membrane
H2O2t	hydrogen peroxide transport via diffusion	h2o2[e] <==> h2o2[c]	Reversible	c, e	-1000	1000	0	s0001	Transport, Membrane
H2Ot	H2O transport via diffusion	h2o[e] <==> h2o[c]	Reversible	c, e	-1000	1000	0	s0001	Transport, Membrane
H2St1	h2s transport	h2s[e] <==> h2s[c]	Reversible	c, e	-1000	1000	0	s0001	Transport, Membrane
HISt2r	L-histidine reversible transport via proton symport	h[e] + his_DASH_L[e] <==> h[c] + his_DASH_L[c]	Reversible	c, e	-1000	1000	0	SCO2914	Transport, Membrane
HOMt2	L-homoserineserine efflux via proton symport	h[e] + hom_DASH_L[c] --> h[c] + hom_DASH_L[e]	Irreversible	c, e	0	1000	0	(SCO4374 or SCO3362)	Transport, Membrane
IDONt2r	L-idonate transport via proton symport, reversible	h[e] + idon_DASH_L[e] <==> h[c] + idon_DASH_L[c]	Reversible	c, e	-1000	1000	0	(SCO1680 or SCO4991)	Transport, Membrane
ILEabc	L-isoleucine transport via ABC system	h2o[c] + atp[c] + ile_DASH_L[e] --> h[c] + adp[c] + pi[c] + ile_DASH_L[c]	Irreversible	c, e	0	1000	0	((SCO0709 and SCO0710 and SCO0707 and SCO0708 and SCO0706) or (SCO2011 and SCO2012 and SCO2009 and SCO2010 and SCO2008) or (SCO7181 and SCO7182 and SCO7183 and SCO7184 and SCO7185))	Transport, Membrane
INDOLEt2r	Indole transport via proton symport, reversible	h[e] + indole[e] <==> h[c] + indole[c]	Reversible	c, e	-1000	1000	0		Transport, Membrane
INOSTt4	Na+/myo-inositol symporter	inost[e] + na1[e] --> inost[c] + na1[c]	Irreversible	c, e	0	1000	0	SCO3139	Transport, Membrane
INSt2r	inosine transport in via proton symport, reversible	h[e] + ins[e] <==> h[c] + ins[c]	Reversible	c, e	-1000	1000	0		Transport, Membrane
LALADGLUt	L-alanyl-D-glutamate transport in via proton symport	h[e] + LalaDglu[e] --> h[c] + LalaDglu[c]	Irreversible	c, e	0	1000	0	SCO3064	Transport, Membrane
LCTSabc	Lactose transport via ABC system	h2o[c] + atp[c] + lcts[e] --> h[c] + adp[c] + lcts[c] + pi[c]	Irreversible	c, e	0	1000	0	(SCO7409 and SCO7410 and SCO7408)	Transport, Membrane
LEUabc	L-leucine transport via ABC system	h2o[c] + atp[c] + leu_DASH_L[e] --> h[c] + adp[c] + pi[c] + leu_DASH_L[c]	Irreversible	c, e	0	1000	0	((SCO0709 and SCO0710 and SCO0707 and SCO0708 and SCO0706) or (SCO2011 and SCO2012 and SCO2009 and SCO2010 and SCO2008) or (SCO7181 and SCO7182 and SCO7183 and SCO7184 and SCO7185))	Transport, Membrane
LIPOt2	Lipoate transport via proton symport	h[e] + lipoate[e] --> h[c] + lipoate[c]	Irreversible	c, e	0	1000	0		Transport, Membrane
L_LACt2r	L-lactate reversible transport via proton symport	h[e] + lac_DASH_L[e] <==> h[c] + lac_DASH_L[c]	Reversible	c, e	-1000	1000	0	SCO3029	Transport, Membrane
LYSabc	L-lysine transport via ABC system	h2o[c] + atp[c] + lys_DASH_L[e] --> h[c] + adp[c] + pi[c] + lys_DASH_L[c]	Irreversible	c, e	0	1000	0	(SCO2831 and SCO2829 and SCO2830 and SCO2828)	Transport, Membrane
LYSt2	L-lysine transport in via proton symport	h[e] + lys_DASH_L[e] --> h[c] + lys_DASH_L[c]	Irreversible	c, e	0	1000	0	SCO2914	Transport, Membrane
LYSt3	L-lysine transport out via proton antiport	h[e] + lys_DASH_L[c] --> h[c] + lys_DASH_L[e]	Irreversible	c, e	0	1000	0	SCO7308	Transport, Membrane
LYXt2	L-Lyxose transport via proton symport	h[e] + lyx_DASH_L[e] --> h[c] + lyx_DASH_L[c]	Irreversible	c, e	0	1000	0		Transport, Membrane
MALt2_2	Malate transport via proton symport (2 H)	(2) h[e] + mal_DASH_L[e] --> (2) h[c] + mal_DASH_L[c]	Irreversible	c, e	0	1000	0	SCO5436	Transport, Membrane
MALt3	L-malate transport out via proton antiport	mal_DASH_L[c] + h[e] --> h[c] + mal_DASH_L[e]	Irreversible	c, e	0	1000	0		Transport, Membrane
MALTabc	maltose transport via ABC system	h2o[c] + atp[c] + malt[e] --> h[c] + malt[c] + adp[c] + pi[c]	Irreversible	c, e	0	1000	0	(SCO2229 and SCO2230 and SCO2231 and SCO4240)	Transport, Membrane
MALTHXabc	maltohexaose transport via ABC system	h2o[c] + atp[c] + malthx[e] --> h[c] + malthx[c] + adp[c] + pi[c]	Irreversible	c, e	0	1000	0	(SCO2229 and SCO2230 and SCO2231 and SCO4240)	Transport, Membrane
MALTPTabc	maltopentaose transport via ABC system	h2o[c] + atp[c] + maltpt[e] --> h[c] + maltpt[c] + adp[c] + pi[c]	Irreversible	c, e	0	1000	0	(SCO2229 and SCO2230 and SCO2231 and SCO4240)	Transport, Membrane
MALTTRabc	Maltotriose transport via ABC system	h2o[c] + atp[c] + malttr[e] --> h[c] + malttr[c] + adp[c] + pi[c]	Irreversible	c, e	0	1000	0	(SCO2229 and SCO2230 and SCO2231 and SCO4240)	Transport, Membrane
MALTTTRabc	maltotetraose transport via ABC system	h2o[c] + atp[c] + maltttr[e] --> h[c] + maltttr[c] + adp[c] + pi[c]	Irreversible	c, e	0	1000	0	(SCO2229 and SCO2230 and SCO2231 and SCO4240)	Transport, Membrane
MANt2	D-mannose transport in via proton symport	h[e] + man[e] --> h[c] + man[c]	Irreversible	c, e	0	1000	0		Transport, Membrane
MELIBt2	melibiose transport in via symport	h[e] + melib[e] --> h[c] + melib[c]	Irreversible	c, e	0	1000	0		Transport, Membrane
MELTt2	melibiitol transport in via symport	h[e] + melt[e] --> h[c] + melt[c]	Irreversible	c, e	0	1000	0		Transport, Membrane
MEOHtr	Methanol reversible transport via diffusion	meoh[e] <==> meoh[c]	Reversible	c, e	-1000	1000	0	s0001	Transport, Membrane
METabc	L-methionine transport via ABC system	h2o[c] + atp[c] + met_DASH_L[e] --> h[c] + adp[c] + pi[c] + met_DASH_L[c]	Irreversible	c, e	0	1000	0	(SCO1559 and SCO1558 and SCO1557)	Transport, Membrane
MNLabc	mannitol transport via ABC system	h2o[c] + atp[c] + mnl[e] --> h[c] + adp[c] + pi[c] + mnl[c]	Irreversible	c, e	0	1000	0	(SCO1899 and SCO1900 and SCO1898 and SCO4240)	Transport, Membrane
MNt2	manganese (Mn+2) transport in via proton symport	h[e] + mn2[e] --> h[c] + mn2[c]	Irreversible	c, e	0	1000	0	SCO4993	Transport, Membrane
N2Ot	nitrious oxide transport via diffusion	n2o[e] <==> n2o[c]	Reversible	c, e	-1000	1000	0	s0001	Transport, Membrane
NACt	Nicotinic acid uptake	nac[e] --> nac[c]	Irreversible	c, e	0	1000	0		Transport, Membrane
NMNPt	NMN permease	nmn[e] --> nmn[c]	Irreversible	c, e	0	1000	0	SCO1442	Transport, Membrane
ORNabc	ornithine transport via ABC system	h2o[c] + atp[c] + orn[e] --> h[c] + adp[c] + pi[c] + orn[c]	Irreversible	c, e	0	1000	0	(SCO2831 and SCO2829 and SCO2830 and SCO2828)	Transport, Membrane
OROTt2_2	Orotate transport via proton symport (2 H)	(2) h[e] + orot[e] --> (2) h[c] + orot[c]	Irreversible	c, e	0	1000	0	SCO5436	Transport, Membrane
PACALDt2r	phenylacetaldehyde reversible transport via proton symport	h[e] + pacald[e] <==> h[c] + pacald[c]	Reversible	c, e	-1000	1000	0		Transport, Membrane
PHEt2r	L-phenylalanine reversible transport via proton symport	h[e] + phe_DASH_L[e] <==> h[c] + phe_DASH_L[c]	Reversible	c, e	-1000	1000	0	SCO2914	Transport, Membrane
PNTOt4	Pantothenate sodium symporter	na1[e] + pnto_DASH_R[e] --> pnto_DASH_R[c] + na1[c]	Irreversible	c, e	0	1000	0	SCO5229	Transport, Membrane
PPAt4	Na+/Propionate symporter	na1[e] + ppa[e] --> ppa[c] + na1[c]	Irreversible	c, e	0	1000	0	SCO5229	Transport, Membrane
PROabc	L-proline transport via ABC system	h2o[c] + atp[c] + pro_DASH_L[e] --> h[c] + adp[c] + pi[c] + pro_DASH_L[c]	Irreversible	c, e	0	1000	0	((SCO4830 and SCO4831 and SCO4832) or (SCO1621 and SCO1620))	Transport, Membrane
PROt2r	L-proline reversible transport via proton symport	h[e] + pro_DASH_L[e] <==> h[c] + pro_DASH_L[c]	Reversible	c, e	-1000	1000	0	(SCO1225 or SCO2336 or SCO7395)	Transport, Membrane
PROt4	Na+/Proline-L symporter	na1[e] + pro_DASH_L[e] --> pro_DASH_L[c] + na1[c]	Irreversible	c, e	0	1000	0	SCO5229	Transport, Membrane
PTRCabc	putrescine transport via ABC system	h2o[c] + atp[c] + ptrc[e] --> h[c] + adp[c] + pi[c] + ptrc[c]	Irreversible	c, e	0	1000	0	(SCO5668 and SCO5669 and SCO5670 and SCO5658 and SCO5667)	Transport, Membrane
PTRCt2	putrescine transport in via proton symport	h[e] + ptrc[e] --> h[c] + ptrc[c]	Irreversible	c, e	0	1000	0	SCO5057	Transport, Membrane
PYDAMt	pyridoxamine import	pydam[e] --> pydam[c]	Irreversible	c, e	0	1000	0		Transport, Membrane
PYDXNt	pyridoxine import	pydxn[e] --> pydxn[c]	Irreversible	c, e	0	1000	0		Transport, Membrane
PYDXt	pyridoxal import	pydx[e] --> pydx[c]	Irreversible	c, e	0	1000	0		Transport, Membrane
PYRt2r	pyruvate reversible transport via proton symport	h[e] + pyr[e] <==> h[c] + pyr[c]	Reversible	c, e	-1000	1000	0		Transport, Membrane
RAFt2	raffinose transport in via symport	h[e] + raffin[e] --> h[c] + raffin[c]	Irreversible	c, e	0	1000	0		Transport, Membrane
RIBabc	D-ribose transport via ABC system	h2o[c] + atp[c] + rib_DASH_D[e] --> h[c] + rib_DASH_D[c] + adp[c] + pi[c]	Irreversible	c, e	0	1000	0	((SCO2746 and SCO2747 and SCO2749) or (SCO6259 and SCO6258 and SCO6257))	Transport, Membrane
RMNabc	L-rhamnose transport via ABC system	h2o[c] + atp[c] + rmn[e] --> h[c] + adp[c] + pi[c] + rmn[c]	Irreversible	c, e	0	1000	0	(SCO0809 and SCO0810 and SCO0808 and SCO0811)	Transport, Membrane
SALCpts	salicin transport via PEP:Pyr PTS	pep[c] + salcn[e] --> pyr[c] + salc6p[c]	Irreversible	c, e	0	1000	0		Transport, Membrane
SBTabc	D-sorbitol transport via ABC system	h2o[c] + atp[c] + sbt_DASH_D[e] --> h[c] + adp[c] + sbt_DASH_D[c] + pi[c]	Irreversible	c, e	0	1000	0	(SCO1899 and SCO1900 and SCO1898 and SCO4240)	Transport, Membrane
SERt2r	L-serine reversible transport via proton symport	h[e] + ser_DASH_L[e] <==> h[c] + ser_DASH_L[c]	Reversible	c, e	-1000	1000	0		Transport, Membrane
SKMt2	shikimate transport in via proton symport	h[e] + skm[e] --> h[c] + skm[c]	Irreversible	c, e	0	1000	0	SCO1010	Transport, Membrane
SPMDabc	spermidine transport via ABC system	h2o[c] + atp[c] + spmd[e] --> h[c] + adp[c] + pi[c] + spmd[c]	Irreversible	c, e	0	1000	0	(SCO5668 and SCO5669 and SCO5670 and SCO5658 and SCO5667)	Transport, Membrane
SPMDt3	spermidine transport out via proton antiport	h[e] + spmd[c] --> h[c] + spmd[e]	Irreversible	c, e	0	1000	0	SCO1918	Transport, Membrane
SUCCt2_2	succinate transport via proton symport (2 H)	(2) h[e] + succ[e] --> (2) h[c] + succ[c]	Irreversible	c, e	0	1000	0	SCO5436	Transport, Membrane
TARTt2_3	D-tartrate transport via proton symport (3 H)	(3) h[e] + tartr_DASH_D[e] --> (3) h[c] + tartr_DASH_D[c]	Irreversible	c, e	0	1000	0		Transport, Membrane
TAURabc	taurine transport via ABC system	h2o[c] + atp[c] + taur[e] --> h[c] + adp[c] + pi[c] + taur[c]	Irreversible	c, e	0	1000	0	(SCO7544 and SCO7545 and SCO7546)	Transport, Membrane
THMabc	thiamine transport via ABC system	h2o[c] + atp[c] + thm[e] --> h[c] + adp[c] + pi[c] + thm[c]	Irreversible	c, e	0	1000	0	(SCO5648 and SCO5647 and SCO5646)	Transport, Membrane
THMDt2r	thymidine transport in via proton symport, reversible	h[e] + thymd[e] <==> h[c] + thymd[c]	Reversible	c, e	-1000	1000	0		Transport, Membrane
THRabc	L-threonine transport via ABC system	h2o[c] + atp[c] + thr_DASH_L[e] --> h[c] + adp[c] + pi[c] + thr_DASH_L[c]	Irreversible	c, e	0	1000	0	((SCO0709 and SCO0710 and SCO0707 and SCO0708 and SCO0706) or (SCO2011 and SCO2012 and SCO2009 and SCO2010 and SCO2008) or (SCO7181 and SCO7182 and SCO7183 and SCO7184 and SCO7185))	Transport, Membrane
THRt2	L-threonine efflux transport via proton antiport	h[e] + thr_DASH_L[c] --> h[c] + thr_DASH_L[e]	Irreversible	c, e	0	1000	0	(SCO4374 or SCO3362)	Transport, Membrane
THYMt3r	thymine transport out via proton antiport, reversible	h[e] + thym[c] <==> h[c] + thym[e]	Reversible	c, e	-1000	1000	0		Transport, Membrane
TREabc	trehalose transport via ABC system	h2o[c] + atp[c] + tre[e] --> h[c] + adp[c] + pi[c] + tre[c]	Irreversible	c, e	0	1000	0	((SCO1886 and SCO1887 and SCO1882) or (SCO6602 and SCO6603 and SCO6601))	Transport, Membrane
TRPt2r	L-tryptophan reversible transport via proton symport	h[e] + trp_DASH_L[e] <==> h[c] + trp_DASH_L[c]	Reversible	c, e	-1000	1000	0	SCO2914	Transport, Membrane
TYRt2r	L-tyrosine reversible transport via proton symport	h[e] + tyr_DASH_L[e] <==> h[c] + tyr_DASH_L[c]	Reversible	c, e	-1000	1000	0	SCO2914	Transport, Membrane
URAt2r	uracil transport in via proton symport, reversible	h[e] + ura[e] <==> h[c] + ura[c]	Reversible	c, e	-1000	1000	0	SCO1450	Transport, Membrane
UREAt	Urea transport via facilitate diffusion	urea[e] <==> urea[c]	Reversible	c, e	-1000	1000	0	(SCO1659 or SCO4057)	Transport, Membrane
URIt2r	uridine transport in via proton symport, reversible	h[e] + uri[e] <==> h[c] + uri[c]	Reversible	c, e	-1000	1000	0		Transport, Membrane
VALabc	L-valine transport via ABC system	h2o[c] + atp[c] + val_DASH_L[e] --> h[c] + adp[c] + pi[c] + val_DASH_L[c]	Irreversible	c, e	0	1000	0	((SCO0709 and SCO0710 and SCO0707 and SCO0708 and SCO0706) or (SCO2011 and SCO2012 and SCO2009 and SCO2010 and SCO2008) or (SCO7181 and SCO7182 and SCO7183 and SCO7184 and SCO7185))	Transport, Membrane
VANK	Vanillate/proton symport transport	h[e] + vanlt[e] <==> h[c] + vanlt[c]	Reversible	c, e	-1000	1000	0		Transport, Membrane
XANt2	xanthine transport in via proton symport	h[e] + xan[e] --> h[c] + xan[c]	Irreversible	c, e	0	1000	0	(SCO6212 or SCO6214)	Transport, Membrane
XTSNt2r	Xanthosine transport via proton symport	h[e] + xtsn[e] <==> h[c] + xtsn[c]	Reversible	c, e	-1000	1000	0		Transport, Membrane
XYLabc	D-xylose transport via ABC system	h2o[c] + atp[c] + xyl_DASH_D[e] --> h[c] + adp[c] + pi[c] + xyl_DASH_D[c]	Irreversible	c, e	0	1000	0	(SCO6010 and SCO6011 and SCO6009)	Transport, Membrane
XYLTabc	xylitol transport via ABC system	h2o[c] + atp[c] + xylt[e] --> h[c] + adp[c] + pi[c] + xylt[c]	Irreversible	c, e	0	1000	0	(SCO1899 and SCO1900 and SCO1898 and SCO4240)	Transport, Membrane
ALATRS	Alanyl-tRNA synthetase	[c] : ala_DASH_L + atp + trnaala --> amp + ppi + alatrna	Irreversible	c	0	1000	0	SCO1501	tRNA Charging
ARGTRS	Arginyl-tRNA synthetase	[c] : atp + arg_DASH_L + trnaarg --> amp + ppi + argtrna	Irreversible	c	0	1000	0	(SCO3304 or SCO5352)	tRNA Charging
ASNTRS	Asparaginyl-tRNA synthetase	[c] : asn_DASH_L + atp + trnaasn --> amp + ppi + asntrna	Irreversible	c	0	1000	0		tRNA Charging
ASPTRS	Aspartyl-tRNA synthetase	[c] : asp_DASH_L + atp + trnaasp --> amp + ppi + asptrna	Irreversible	c	0	1000	0	SCO3795	tRNA Charging
CYSTRS	Cysteinyl-tRNA synthetase	[c] : atp + cys_DASH_L + trnacys --> amp + ppi + cystrna	Irreversible	c	0	1000	0	SCO4235	tRNA Charging
FMETTRS	Methionyl-tRNA formyltransferase	[c] : 10fthf + mettrna --> h + thf + fmettrna	Irreversible	c	0	1000	0	SCO1473	tRNA Charging
GLNTRS	Glutaminyl-tRNA synthetase	[c] : atp + gln_DASH_L + trnagln --> amp + ppi + glntrna	Irreversible	c	0	1000	0		tRNA Charging
GLYTRS	Glycyl-tRNA synthetase	[c] : atp + gly + trnagly --> amp + ppi + glytrna	Irreversible	c	0	1000	0	SCO2504	tRNA Charging
HISTRS	Histidyl-tRNA synthetase	[c] : atp + his_DASH_L + trnahis --> amp + ppi + histrna	Irreversible	c	0	1000	0	SCO1508	tRNA Charging
ILETRS	Isoleucyl-tRNA synthetase	[c] : atp + ile_DASH_L + trnaile --> amp + ppi + iletrna	Irreversible	c	0	1000	0	SCO2076	tRNA Charging
LEUTRS	Leucyl-tRNA synthetase	[c] : atp + leu_DASH_L + trnaleu --> amp + ppi + leutrna	Irreversible	c	0	1000	0	SCO2571	tRNA Charging
LYSTRS	Lysyl-tRNA synthetase	[c] : atp + lys_DASH_L + trnalys --> amp + ppi + lystrna	Irreversible	c	0	1000	0	(SCO3303 or SCO3397 or SCO6384)	tRNA Charging
METTRS	Methionyl-tRNA synthetase	[c] : atp + met_DASH_L + trnamet --> amp + ppi + mettrna	Irreversible	c	0	1000	0	(SCO3792 or SCO6436)	tRNA Charging
PHETRS	Phenylalanyl-tRNA synthetase	[c] : atp + phe_DASH_L + trnaphe --> amp + ppi + phetrna	Irreversible	c	0	1000	0	(SCO1594 and SCO1595)	tRNA Charging
PROTRS	Prolyl-tRNA synthetase	[c] : atp + pro_DASH_L + trnapro --> amp + ppi + protrna	Irreversible	c	0	1000	0	SCO5699	tRNA Charging
SERTRS	Seryl-tRNA synthetase	[c] : atp + ser_DASH_L + trnaser --> amp + ppi + sertrna	Irreversible	c	0	1000	0	SCO3961	tRNA Charging
THRTRS	Threonyl-tRNA synthetase	[c] : atp + thr_DASH_L + trnathr --> amp + ppi + thrtrna	Irreversible	c	0	1000	0	(SCO1531 or SCO3778)	tRNA Charging
TRPTRS	Tryptophanyl-tRNA synthetase	[c] : atp + trp_DASH_L + trnatrp --> amp + ppi + trptrna	Irreversible	c	0	1000	0	(SCO3334 or SCO4839)	tRNA Charging
TYRTRS	tyrosyl-tRNA synthetase	[c] : atp + tyr_DASH_L + trnatyr --> amp + ppi + tyrtrna	Irreversible	c	0	1000	0	SCO1818	tRNA Charging
VALTRS	Valyl-tRNA synthetase	[c] : atp + val_DASH_L + trnaval --> amp + ppi + valtrna	Irreversible	c	0	1000	0	SCO2615	tRNA Charging
34HPPOR	4-Hydroxyphenylpyruvate:oxygen oxidoreductase	[c] : o2 + 34hpp --> co2 + hgentis	Irreversible	c	0	1000	0	SCO2927	Tyrosine, Tryptophan, and Phenylalanine Metabolism
ANPRT	anthranilate phosphoribosyltransferase	[c] : prpp + anth --> ppi + pran	Irreversible	c	0	1000	0	(SCO2147 or SCO3212)	Tyrosine, Tryptophan, and Phenylalanine Metabolism
ANS	anthranilate synthase	[c] : gln_DASH_L + chor --> h + pyr + glu_DASH_L + anth	Irreversible	c	0	1000	0	((SCO3213 and SCO3214) or SCO2043 or SCO2117)	Tyrosine, Tryptophan, and Phenylalanine Metabolism
CHORM	chorismate mutase	[c] : chor --> pphn	Irreversible	c	0	1000	0	(SCO2019 or SCO1762)	Tyrosine, Tryptophan, and Phenylalanine Metabolism
CHORS	chorismate synthase	[c] : 3psme --> pi + chor	Irreversible	c	0	1000	0	SCO1496	Tyrosine, Tryptophan, and Phenylalanine Metabolism
DDPA	3-deoxy-D-arabino-heptulosonate 7-phosphate synthetase	[c] : h2o + pep + e4p --> pi + 2dda7p	Irreversible	c	0	1000	0	(SCO2115 or SCO3210)	Tyrosine, Tryptophan, and Phenylalanine Metabolism
DHQS	3-dehydroquinate synthase	[c] : 2dda7p --> pi + 3dhq	Irreversible	c	0	1000	0	SCO1494	Tyrosine, Tryptophan, and Phenylalanine Metabolism
DHQTi	3-dehydroquinate dehydratase, irreversible	[c] : 3dhq --> h2o + 3dhsk	Irreversible	c	0	1000	0	SCO1961	Tyrosine, Tryptophan, and Phenylalanine Metabolism
FANH	N-Formylanthranilate amidohydrolase	[c] : h2o + nformanth --> h + for + anth	Irreversible	c	0	1000	0	SCO3644	Tyrosine, Tryptophan, and Phenylalanine Metabolism
FKYNH	N-Formyl-L-kynurenine amidohydrolase	[c] : h2o + Lfmkynr --> h + for + Lkynr	Irreversible	c	0	1000	0	SCO3644	Tyrosine, Tryptophan, and Phenylalanine Metabolism
FUMAC	fumarylacetoacetase	[c] : h2o + 4fumacac --> h + fum + acac	Irreversible	c	0	1000	0	SCO4580	Tyrosine, Tryptophan, and Phenylalanine Metabolism
HGNTOR	Homogentisate:oxygen 1,2-oxidoreductase (decyclizing)	[c] : o2 + hgentis --> h + 4mlacac	Irreversible	c	0	1000	0	SCO1715	Tyrosine, Tryptophan, and Phenylalanine Metabolism
HKYNH	3-Hydroxy-L-kynurenine hydrolase	[c] : h2o + hLkynr --> ala_DASH_L + 3hanthrn	Irreversible	c	0	1000	0	SCO3645	Tyrosine, Tryptophan, and Phenylalanine Metabolism
IGPS	indole-3-glycerol-phosphate synthase	[c] : h + 2cpr5p --> h2o + co2 + 3ig3p	Irreversible	c	0	1000	0	(SCO2039 or SCO3211)	Tyrosine, Tryptophan, and Phenylalanine Metabolism
KYN	kynureninase	[c] : h2o + Lkynr --> h + ala_DASH_L + anth	Irreversible	c	0	1000	0	SCO3645	Tyrosine, Tryptophan, and Phenylalanine Metabolism
LFORKYNHYD	L-Formylkynurenine hydrolase	[c] : h2o + Lfmkynr --> h + ala_DASH_L + nformanth	Irreversible	c	0	1000	0	SCO3645	Tyrosine, Tryptophan, and Phenylalanine Metabolism
MACACI	maleylacetoacetate isomerase	[c] : 4mlacac --> 4fumacac	Irreversible	c	0	1000	0		Tyrosine, Tryptophan, and Phenylalanine Metabolism
PEAMNO	Phenethylamine oxidase	[c] : h2o + o2 + peamn --> nh4 + h2o2 + pacald	Irreversible	c	0	1000	0		Tyrosine, Tryptophan, and Phenylalanine Metabolism
PHETA1	phenylalanine transaminase	[c] : akg + phe_DASH_L <==> glu_DASH_L + phpyr	Reversible	c	-1000	1000	0	(SCO1859 or SCO2053 or SCO3944 or SCO4645 or SCO3658)	Tyrosine, Tryptophan, and Phenylalanine Metabolism
PHYCBOXL	L-Phenylalanine carboxy-lyase	[c] : h + phe_DASH_L --> co2 + peamn	Irreversible	c	0	1000	0		Tyrosine, Tryptophan, and Phenylalanine Metabolism
PPND	prephenate dehydrogenase	[c] : nad + pphn --> nadh + co2 + 34hpp	Irreversible	c	0	1000	0	(SCO1761 or SCO3221)	Tyrosine, Tryptophan, and Phenylalanine Metabolism
PPNDH	prephenate dehydratase	[c] : h + pphn --> h2o + co2 + phpyr	Irreversible	c	0	1000	0	SCO3962	Tyrosine, Tryptophan, and Phenylalanine Metabolism
PRAIi	phosphoribosylanthranilate isomerase (irreversible)	[c] : pran --> 2cpr5p	Irreversible	c	0	1000	0	SCO2050	Tyrosine, Tryptophan, and Phenylalanine Metabolism
PSCVT	3-phosphoshikimate 1-carboxyvinyltransferase	[c] : pep + skm5p <==> pi + 3psme	Reversible	c	-1000	1000	0	(SCO5212 or SCO6819)	Tyrosine, Tryptophan, and Phenylalanine Metabolism
SHK3Dr	shikimate dehydrogenase	[c] : nadph + h + 3dhsk <==> nadp + skm	Reversible	c	-1000	1000	0	SCO1498	Tyrosine, Tryptophan, and Phenylalanine Metabolism
SHKK	shikimate kinase	[c] : atp + skm --> h + adp + skm5p	Irreversible	c	0	1000	0	SCO1495	Tyrosine, Tryptophan, and Phenylalanine Metabolism
TRPO2	L-Tryptophan:oxygen 2,3-oxidoreductase (decyclizing)	[c] : o2 + trp_DASH_L --> Lfmkynr	Irreversible	c	0	1000	0	SCO3646	Tyrosine, Tryptophan, and Phenylalanine Metabolism
TRPS1	tryptophan synthase (indoleglycerol phosphate)	[c] : ser_DASH_L + 3ig3p --> h2o + g3p + trp_DASH_L	Irreversible	c	0	1000	0	(SCO2036 and SCO2037)	Tyrosine, Tryptophan, and Phenylalanine Metabolism
TRPS2	tryptophan synthase (indole)	[c] : ser_DASH_L + indole --> h2o + trp_DASH_L	Irreversible	c	0	1000	0	(SCO2036 and SCO2037)	Tyrosine, Tryptophan, and Phenylalanine Metabolism
TRPS3	tryptophan synthase (indoleglycerol phosphate)	[c] : 3ig3p --> g3p + indole	Irreversible	c	0	1000	0	(SCO2036 and SCO2037)	Tyrosine, Tryptophan, and Phenylalanine Metabolism
TYRTA	tyrosine transaminase	[c] : akg + tyr_DASH_L <==> glu_DASH_L + 34hpp	Reversible	c	-1000	1000	0	(SCO1859 or SCO2053 or SCO3944 or SCO4645 or SCO3658)	Tyrosine, Tryptophan, and Phenylalanine Metabolism
ACONIs	aconitate isomerase (spontaneous)	[c] : acon_DASH_T <==> acon_DASH_C	Reversible	c	-1000	1000	0	s0001	Unassigned
ACONMT	Trans-aconitate methyltransferase	[c] : amet + acon_DASH_T --> ahcys + aconm	Irreversible	c	0	1000	0	SCO3132	Unassigned
ATPM	ATP maintenance requirement	[c] : h2o + atp --> h + adp + pi	Irreversible	c	2.65	1000	0		Unassigned
BETALDHx	betaine-aldehyde dehydrogenase	[c] : h2o + nad + betald --> (2) h + nadh + glyb	Irreversible	c	0	1000	0	SCO4828	Unassigned
BETALDHy	betaine-aldehyde dehydrogenase	[c] : nadp + h2o + betald --> nadph + (2) h + glyb	Irreversible	c	0	1000	0	SCO4828	Unassigned
CAT	catalase	[c] : (2) h2o2 --> (2) h2o + o2	Irreversible	c	0	1000	0	(SCO0379 or SCO0560 or (SCO0666 and SCO2529) or SCO6204 or SCO7590)	Unassigned
CCCR	crotonyl-CoA carboxylase/reductase	[c] : nadph + co2 + b2coa --> nadp + emcoa_DASH_S	Irreversible	c	0	1000	0	SCO6473	Unassigned
CHOLD	choline dehydrogenase	[c] : nad + chol --> h + nadh + betald	Irreversible	c	0	1000	0	SCO4829	Unassigned
EMCCCM	(2R)-ethylmalonyl-CoA CoA-carbonylmutase	[c] : emcoa_DASH_R <==> mscoa_DASH_S	Reversible	c	-1000	1000	0	SCO6472	Unassigned
EME	ethylmalonyl-CoA epimerase	[c] : emcoa_DASH_S <==> emcoa_DASH_R	Reversible	c	-1000	1000	0	SCO5398	Unassigned
GTHPi	glutathione peridoxase	[c] : h2o2 + (2) gthrd --> (2) h2o + gthox	Irreversible	c	0	1000	0	SCO4444	Unassigned
HCO3E	HCO3 equilibration reaction	[c] : h2o + co2 <==> h + hco3	Reversible	c	-1000	1000	0	(SCO2093 or SCO3562 or SCO3721 or SCO6055)	Unassigned
PRDX	Peroxidase (multiple substrates)	[c] : h2o2 + meoh --> (2) h2o + fald	Irreversible	c	0	1000	0	SCO0560	Unassigned
SPODM	superoxide dismutase	[c] : (2) h + (2) o2s --> o2 + h2o2	Irreversible	c	0	1000	0	(SCO0999 or SCO2633 or SCO5254)	Unassigned
THIORDXi	hydrogen peroxide reductase (thioredoxin)	[c] : h2o2 + trdrd --> (2) h2o + trdox	Irreversible	c	0	1000	0	(((SCO2901 or SCO7353) and (SCO0885 or SCO3889 or SCO5419 or SCO5438)) or SCO4444)	Unassigned
URIC	uricase	[c] : (2) h2o + o2 + urate --> co2 + h2o2 + alltn	Irreversible	c	0	1000	0	(SCO6210 and SCO6211)	Unassigned
REDS1	Malonyl-CoA-ACP transacylase (undecylprodigiosin ACP (redQ))	[c] : malcoa + ACPredQ <==> coa + malACPredQ	Reversible	c	-1000	1000	0	(SCO2387 and SCO5887)	Undecylprodigiosin Biosynthesis
REDS10	3-oxoacyl-[acyl-carrier-protein] synthase (n-C8:0)	[c] : h + malACPredQ + hexACPredQ --> co2 + ACPredQ + 3ooctACPredQ	Irreversible	c	0	1000	0	SCO5886	Undecylprodigiosin Biosynthesis
REDS11	3-oxoacyl-[acyl-carrier-protein] reductase (n-C8:0)	[c] : nadph + h + 3ooctACPredQ <==> nadp + 3hoctACPredQ	Reversible	c	-1000	1000	0	(SCO1815 or SCO1345 or SCO1346 or SCO4501 or SCO1831 or SCO4681 or SCO0330)	Undecylprodigiosin Biosynthesis
REDS12	3-hydroxyacyl-[acyl-carrier-protein] dehydratase (n-C8:0)	[c] : 3hoctACPredQ --> h2o + toct2eACPredQ	Irreversible	c	0	1000	0		Undecylprodigiosin Biosynthesis
REDS13x	enoyl-[acyl-carrier-protein] reductase (NADH) (n-C8:0)	[c] : h + nadh + toct2eACPredQ --> nad + ocACPredQ	Irreversible	c	0	1000	0	SCO1814	Undecylprodigiosin Biosynthesis
REDS13y	enoyl-[acyl-carrier-protein] reductase (NADPH) (n-C8:0)	[c] : nadph + h + toct2eACPredQ --> nadp + ocACPredQ	Irreversible	c	0	1000	0	SCO1814	Undecylprodigiosin Biosynthesis
REDS14	3-oxoacyl-[acyl-carrier-protein] synthase (n-C10:0)	[c] : h + malACPredQ + ocACPredQ --> co2 + ACPredQ + 3odecACPredQ	Irreversible	c	0	1000	0	SCO5886	Undecylprodigiosin Biosynthesis
REDS15	3-oxoacyl-[acyl-carrier-protein] reductase (n-C10:0)	[c] : nadph + h + 3odecACPredQ <==> nadp + 3hdecACPredQ	Reversible	c	-1000	1000	0	(SCO1815 or SCO1345 or SCO1346 or SCO4501 or SCO1831 or SCO4681 or SCO0330)	Undecylprodigiosin Biosynthesis
REDS16	3-hydroxyacyl-[acyl-carrier-protein] dehydratase (n-C10:0)	[c] : 3hdecACPredQ --> h2o + tdec2eACPredQ	Irreversible	c	0	1000	0		Undecylprodigiosin Biosynthesis
REDS17x	enoyl-[acyl-carrier-protein] reductase (NADH) (n-C10:0)	[c] : h + nadh + tdec2eACPredQ --> nad + dcaACPredQ	Irreversible	c	0	1000	0	SCO1814	Undecylprodigiosin Biosynthesis
REDS17y	enoyl-[acyl-carrier-protein] reductase (NADPH) (n-C10:0)	[c] : nadph + h + tdec2eACPredQ --> nadp + dcaACPredQ	Irreversible	c	0	1000	0	SCO1814	Undecylprodigiosin Biosynthesis
REDS18	3-oxoacyl-[acyl-carrier-protein] synthase (n-C12:0)	[c] : h + malACPredQ + dcaACPredQ --> co2 + ACPredQ + 3oddecACPredQ	Irreversible	c	0	1000	0	SCO5886	Undecylprodigiosin Biosynthesis
REDS19	3-oxoacyl-[acyl-carrier-protein] reductase (n-C12:0)	[c] : nadph + h + 3oddecACPredQ <==> nadp + 3hddecACPredQ	Reversible	c	-1000	1000	0	(SCO1815 or SCO1345 or SCO1346 or SCO4501 or SCO1831 or SCO4681 or SCO0330)	Undecylprodigiosin Biosynthesis
REDS2	beta-ketoacyl-ACP synthase (2) (undecylprodigiosin ACP)	[c] : h + accoa + malACPredQ --> coa + co2 + actACPredQ	Irreversible	c	0	1000	0	(SCO5888 and SCO5887)	Undecylprodigiosin Biosynthesis
REDS20	3-hydroxyacyl-[acyl-carrier-protein] dehydratase (n-C12:0)	[c] : 3hddecACPredQ --> h2o + tddec2eACPredQ	Irreversible	c	0	1000	0		Undecylprodigiosin Biosynthesis
REDS21x	enoyl-[acyl-carrier-protein] reductase (NADH) (n-C12:0)	[c] : h + nadh + tddec2eACPredQ --> nad + ddcaACPredQ	Irreversible	c	0	1000	0	SCO1814	Undecylprodigiosin Biosynthesis
REDS21y	enoyl-[acyl-carrier-protein] reductase (NADPH) (n-C12:0)	[c] : nadph + h + tddec2eACPredQ --> nadp + ddcaACPredQ	Irreversible	c	0	1000	0	SCO1814	Undecylprodigiosin Biosynthesis
REDS22	dodecanoyl-redQ thioesterase	[c] : h2o + ddcaACPredQ --> h + ddca + ACPredQ	Irreversible	c	0	1000	0	SCO5894	Undecylprodigiosin Biosynthesis
REDS23	acyl-[acyl-carrier-protein] synthetase (n-C12:0)	[c] : atp + ddca + ACPredL --> amp + ppi + ddcaACPredL	Irreversible	c	0	1000	0	SCO5892	Undecylprodigiosin Biosynthesis
REDS24	dodecanoyl imtermediate transferase	[c] : ACPredL + ddcaACPredQ --> ACPredQ + ddcaACPredL	Irreversible	c	0	1000	0	SCO5892	Undecylprodigiosin Biosynthesis
REDS25	3-oxoacyl-[acyl-carrier-protein] synthase (n-C14:0)	[c] : malcoa + h + ddcaACPredL --> coa + co2 + 3omrsACPredL	Irreversible	c	0	1000	0	SCO5892	Undecylprodigiosin Biosynthesis
REDS26	glycine acyltransferase/alpha-oxoamine synthase	[c] : gly + 3omrsACPredL --> h2o + co2 + ACPredL + upn	Irreversible	c	0	1000	0	SCO5892	Undecylprodigiosin Biosynthesis
REDS27	2-undecyl-4-pyrrolinone reductase/dehydratase	[c] : h + nadh + upn --> h2o + nad + up	Irreversible	c	0	1000	0	SCO5893	Undecylprodigiosin Biosynthesis
REDS28	L-prolyladenylate synthase	[c] : h + atp + pro_DASH_L --> ppi + proamp	Irreversible	c	0	1000	0	SCO5891	Undecylprodigiosin Biosynthesis
REDS29	L-prolyladenylate-PCP transaminoacylase	[c] : PCPredO + proamp --> h + amp + proPCPredO	Irreversible	c	0	1000	0	SCO5889	Undecylprodigiosin Biosynthesis
REDS3	3-oxoacyl-[acyl-carrier-protein] reductase (n-C4:0)	[c] : nadph + h + actACPredQ <==> nadp + 3haACPredQ	Reversible	c	-1000	1000	0	(SCO1815 or SCO1345 or SCO1346 or SCO4501 or SCO1831 or SCO4681 or SCO0330)	Undecylprodigiosin Biosynthesis
REDS30	L-prolyl-RedO oxidase	[c] : (2) fad + proPCPredO --> h + (2) fadh2 + pyrPCPredO	Irreversible	c	0	1000	0	SCO5879	Undecylprodigiosin Biosynthesis
REDS31	pyrrole-2-carboxyl intermediate transferase	[c] : pyrPCPredO + KSredX --> PCPredO + pyrKSredX	Irreversible	c	0	1000	0	SCO5878	Undecylprodigiosin Biosynthesis
REDS32	Malonyl-CoA-ACP transacylase (undecylprodigiosin ACP (redN))	[c] : malcoa + ACPredN <==> coa + malACPredN	Reversible	c	-1000	1000	0	(SCO2387 and SCO5890)	Undecylprodigiosin Biosynthesis
REDS33	beta-keto-beta-pyrrolyl-propanoyl-[acyl-carrier-protein] synthase	[c] : h + pyrKSredX + malACPredN --> co2 + KSredX + kppACPredN	Irreversible	c	0	1000	0	(SCO5878 and SCO5890)	Undecylprodigiosin Biosynthesis
REDS34	L-serine acyltransferase/alpha-oxoamine synthase	[c] : ser_DASH_L + kppACPredN --> h2o + co2 + ACPredN + hbm	Irreversible	c	0	1000	0	SCO5890	Undecylprodigiosin Biosynthesis
REDS35	4-hydroxy-2,2'-bipyrrole-5-methanol methyltransferase	[c] : amet + hbm --> h + ahcys + mbm	Irreversible	c	0	1000	0	SCO5895	Undecylprodigiosin Biosynthesis
REDS36	4-methoxy-2,2'-bipyrrole-5-methanol dehydrogenase	[c] : nad + mbm --> h + nadh + mbc	Irreversible	c	0	1000	0		Undecylprodigiosin Biosynthesis
REDS37	undecylprodigiosin synthase	[c] : h2o + atp + up + mbc --> (2) h + amp + (2) pi + RED	Irreversible	c	0	1000	0	SCO5896	Undecylprodigiosin Biosynthesis
REDS4	3-hydroxyacyl-[acyl-carrier-protein] dehydratase (n-C4:0)	[c] : 3haACPredQ --> h2o + but2eACPredQ	Irreversible	c	0	1000	0		Undecylprodigiosin Biosynthesis
REDS5x	enoyl-[acyl-carrier-protein] reductase (NADH) (n-C4:0)	[c] : h + nadh + but2eACPredQ --> nad + butACPredQ	Irreversible	c	0	1000	0	SCO1814	Undecylprodigiosin Biosynthesis
REDS5y	enoyl-[acyl-carrier-protein] reductase (NADPH) (n-C4:0)	[c] : nadph + h + but2eACPredQ --> nadp + butACPredQ	Irreversible	c	0	1000	0	SCO1814	Undecylprodigiosin Biosynthesis
REDS6	3-oxoacyl-[acyl-carrier-protein] synthase (n-C6:0)	[c] : h + malACPredQ + butACPredQ --> co2 + ACPredQ + 3ohexACPredQ	Irreversible	c	0	1000	0	SCO5886	Undecylprodigiosin Biosynthesis
REDS7	3-oxoacyl-[acyl-carrier-protein] reductase (n-C6:0)	[c] : nadph + h + 3ohexACPredQ <==> nadp + 3hhexACPredQ	Reversible	c	-1000	1000	0	(SCO1815 or SCO1345 or SCO1346 or SCO4501 or SCO1831 or SCO4681 or SCO0330)	Undecylprodigiosin Biosynthesis
REDS8	3-hydroxyacyl-[acyl-carrier-protein] dehydratase (n-C6:0)	[c] : 3hhexACPredQ --> h2o + thex2eACPredQ	Irreversible	c	0	1000	0		Undecylprodigiosin Biosynthesis
REDS9x	enoyl-[acyl-carrier-protein] reductase (NADH) (n-C6:0)	[c] : h + nadh + thex2eACPredQ --> nad + hexACPredQ	Irreversible	c	0	1000	0	SCO1814	Undecylprodigiosin Biosynthesis
REDS9y	enoyl-[acyl-carrier-protein] reductase (NADPH) (n-C6:0)	[c] : nadph + h + thex2eACPredQ --> nadp + hexACPredQ	Irreversible	c	0	1000	0	SCO1814	Undecylprodigiosin Biosynthesis
3HBCOAHL	3-hydroxyisobutyryl-CoA hydrolase	[c] : h2o + 3hibutcoa --> coa + h + 3hmp	Irreversible	c	0	0	0		Valine, Leucine, and Isoleucine Metabolism
ACACT10r	acetyl-CoA C-acetyltransferase	[c] : coa + 2maacoa <==> accoa + ppcoa	Reversible	c	-1000	1000	0	(SCO6788 or SCO1324 or SCO4502 or SCO6027)	Valine, Leucine, and Isoleucine Metabolism
ACHBS	2-aceto-2-hydroxybutanoate synthase	[c] : h + pyr + 2obut --> co2 + 2ahbut	Irreversible	c	0	1000	0	((SCO5512 and SCO5513) or SCO2769)	Valine, Leucine, and Isoleucine Metabolism
ACLS	acetolactate synthase	[c] : h + (2) pyr --> co2 + alac_DASH_S	Irreversible	c	0	1000	0	((SCO5512 and SCO5513) or SCO2769)	Valine, Leucine, and Isoleucine Metabolism
ACOAD8	acyl-CoA dehydrogenase (Isovaleryl-CoA)	[c] : fad + ivcoa --> fadh2 + 3mb2coa	Irreversible	c	0	1000	0	SCO2779	Valine, Leucine, and Isoleucine Metabolism
ACOAD9	acyl-CoA dehydrogenase (Isobutiryl-CoA)	[c] : fad + ibcoa --> fadh2 + 2mp2coa	Irreversible	c	0	1000	0	SCO2779	Valine, Leucine, and Isoleucine Metabolism
ACOADH1	acyl-CoA dehydrogenase (2-Methyl-butanoyl-CoA)	[c] : fad + 2mbcoa --> fadh2 + 2mb2coa	Irreversible	c	0	1000	0	SCO2779	Valine, Leucine, and Isoleucine Metabolism
DHAD1	dihydroxy-acid dehydratase (2,3-dihydroxy-3-methylbutanoate)	[c] : 23dhmb --> h2o + 3mob	Irreversible	c	0	1000	0	(SCO1176 or SCO1888 or SCO3345)	Valine, Leucine, and Isoleucine Metabolism
DHAD2	Dihydroxy-acid dehydratase (2,3-dihydroxy-3-methylpentanoate)	[c] : 23dhmp --> h2o + 3mop	Irreversible	c	0	1000	0	(SCO1176 or SCO1888 or SCO3345)	Valine, Leucine, and Isoleucine Metabolism
ECOAH12	3-hydroxyacyl-CoA dehydratase (3-hydroxyisobutyryl-CoA)	[c] : h2o + 2mp2coa --> 3hibutcoa	Irreversible	c	0	1000	0	SCO6732	Valine, Leucine, and Isoleucine Metabolism
ECOAH9ir	2-Methylprop-2-enoyl-CoA (2-Methylbut-2-enoyl-CoA)	[c] : h2o + 2mb2coa --> 3hmbcoa	Irreversible	c	0	1000	0	SCO6732	Valine, Leucine, and Isoleucine Metabolism
HACD9	3-hydroxyacyl-CoA dehydrogenase (2-Methylacetoacetyl-CoA)	[c] : nad + 3hmbcoa <==> h + nadh + 2maacoa	Reversible	c	-1000	1000	0	SCO6732	Valine, Leucine, and Isoleucine Metabolism
HIBD	3-hydroxyisobutyrate dehydrogenase	[c] : nad + 3hmp <==> h + nadh + mmtsa	Reversible	c	-1000	1000	0	SCO0907	Valine, Leucine, and Isoleucine Metabolism
HMGL	hydroxymethylglutaryl-CoA lyase	[c] : hmgcoa --> accoa + acac	Irreversible	c	0	1000	0	SCO2778	Valine, Leucine, and Isoleucine Metabolism
ILEDxi	isoleucine dehydrogenase (NAD, irreversible)	[c] : h2o + nad + ile_DASH_L --> h + nadh + nh4 + 3mop	Irreversible	c	0	1000	0	SCO4089	Valine, Leucine, and Isoleucine Metabolism
ILETA	isoleucine transaminase	[c] : akg + ile_DASH_L <==> glu_DASH_L + 3mop	Reversible	c	-1000	1000	0	(SCO1546 or SCO5523)	Valine, Leucine, and Isoleucine Metabolism
IPMD	3-isopropylmalate dehydrogenase	[c] : nad + 3c2hmp --> h + nadh + 3c4mop	Irreversible	c	0	1000	0	SCO5522	Valine, Leucine, and Isoleucine Metabolism
IPPMIa	3-isopropylmalate dehydratase	[c] : 3c2hmp <==> h2o + 2ippm	Reversible	c	-1000	1000	0	(SCO5553 and SCO5554)	Valine, Leucine, and Isoleucine Metabolism
IPPMIb	2-isopropylmalate hydratase	[c] : h2o + 2ippm <==> 3c3hmp	Reversible	c	-1000	1000	0	(SCO5553 and SCO5554)	Valine, Leucine, and Isoleucine Metabolism
IPPS	2-isopropylmalate synthase	[c] : h2o + accoa + 3mob --> coa + h + 3c3hmp	Irreversible	c	0	1000	0	(SCO2528 or SCO5529)	Valine, Leucine, and Isoleucine Metabolism
KARA1i	acetohydroxy acid isomeroreductase	[c] : nadph + h + alac_DASH_S --> nadp + 23dhmb	Irreversible	c	0	1000	0	(SCO5514 or SCO7154)	Valine, Leucine, and Isoleucine Metabolism
KARA2i	ketol-acid reductoisomerase (2-Aceto-2-hydroxybutanoate)	[c] : nadph + h + 2ahbut --> nadp + 23dhmp	Irreversible	c	0	1000	0	(SCO5514 or SCO7154)	Valine, Leucine, and Isoleucine Metabolism
LEUTA	leucine transaminase	[c] : akg + leu_DASH_L <==> glu_DASH_L + 4mop	Reversible	c	-1000	1000	0	(SCO1546 or SCO5523)	Valine, Leucine, and Isoleucine Metabolism
MCCC	methylcrotonoyl-CoA carboxylase	[c] : atp + hco3 + 3mb2coa --> h + adp + pi + 3mgcoa	Irreversible	c	0	1000	0	(SCO2776 and SCO2777)	Valine, Leucine, and Isoleucine Metabolism
MGCH	methylglutaconyl-CoA hydratase	[c] : h2o + 3mgcoa <==> hmgcoa	Reversible	c	-1000	1000	0		Valine, Leucine, and Isoleucine Metabolism
OCOAT1	3-oxoacid CoA-transferase (Succinyl-CoA: acetoacetate)	[c] : succoa + acac --> succ + aacoa	Irreversible	c	0	1000	0	(SCO6702 and SCO6703)	Valine, Leucine, and Isoleucine Metabolism
OIVD1	2-oxoisovalerate dehydrogenase (acylating; 4-methyl-2-oxopentaoate)	[c] : coa + nad + 4mop --> nadh + co2 + ivcoa	Irreversible	c	0	1000	0	(((SCO3816 and SCO3817) or (SCO3830 and SCO3831)) and (SCO3815 or SCO3829) and (SCO0884 or SCO2180 or SCO4919))	Valine, Leucine, and Isoleucine Metabolism
OIVD2	2-oxoisovalerate dehydrogenase (acylating; 3-methyl-2-oxobutanoate)	[c] : coa + nad + 3mob --> nadh + co2 + ibcoa	Irreversible	c	0	1000	0	(((SCO3816 and SCO3817) or (SCO3830 and SCO3831)) and (SCO3815 or SCO3829) and (SCO0884 or SCO2180 or SCO4919))	Valine, Leucine, and Isoleucine Metabolism
OIVD3	2-oxoisovalerate dehydrogenase (acylating; 3-methyl-2-oxopentanoate)	[c] : coa + nad + 3mop --> nadh + co2 + 2mbcoa	Irreversible	c	0	1000	0	(((SCO3816 and SCO3817) or (SCO3830 and SCO3831)) and (SCO3815 or SCO3829) and (SCO0884 or SCO2180 or SCO4919))	Valine, Leucine, and Isoleucine Metabolism
OMCDC	2-Oxo-4-methyl-3-carboxypentanoate decarboxylation	[c] : h + 3c4mop --> co2 + 4mop	Irreversible	c	0	1000	0	s0001	Valine, Leucine, and Isoleucine Metabolism
THRD_L	L-threonine deaminase	[c] : thr_DASH_L --> nh4 + 2obut	Irreversible	c	0	1000	0	(SCO0821 or SCO4962)	Valine, Leucine, and Isoleucine Metabolism
VALDxi	valine dehydrogenase (NAD, irreversible)	[c] : h2o + nad + val_DASH_L --> h + nadh + nh4 + 3mob	Irreversible	c	0	1000	0	SCO4089	Valine, Leucine, and Isoleucine Metabolism
VALTA	valine transaminase	[c] : akg + val_DASH_L <==> glu_DASH_L + 3mob	Reversible	c	-1000	1000	0	(SCO1546 or SCO5523)	Valine, Leucine, and Isoleucine Metabolism
PLASMID_iJ486	Production of multicopy plasmid iJ486	[c] : (22) ala_DASH_L + (15) glu_DASH_L + (9) asn_DASH_L + (20) asp_DASH_L + (1065.348) atp + (6) gln_DASH_L + (21) gly + (13) pro_DASH_L + (21) arg_DASH_L + (30) ser_DASH_L + (6) met_DASH_L + cys_DASH_L + (12) tyr_DASH_L + (2) his_DASH_L + (24) ile_DASH_L + (27) leu_DASH_L + (9) lys_DASH_L + (9) phe_DASH_L + (22) val_DASH_L + (0.00115) datp + (0.00301) dctp + (0.00301) dgtp + (0.00115) dttp --> …	Irreversible	c	0	1000	0		Exchange
TNF	production of mouse TNF-alpha cloned in plasmid iJ486	(12) ala_DASH_L[c] + (10) glu_DASH_L[c] + (7) asn_DASH_L[c] + (8) asp_DASH_L[c] + (617.907) atp[c] + (11) gln_DASH_L[c] + (0.118) gtp[c] + (10) gly[c] + (9) pro_DASH_L[c] + (3) arg_DASH_L[c] + (13) ser_DASH_L[c] + (3) thr_DASH_L[c] + (2) trp_DASH_L[c] + (0.095) utp[c] + met_DASH_L[c] + (2) cys_DASH_L[c] + (0.1475) ctp[c] + (8) tyr_DASH_L[c] + (3) his_DASH_L[c] + (3) ile_DASH_L[c] + (20) leu_DASH_…	Irreversible	c, e	0	0	0	mTNFa	Exchange
MRNA_TNF_HYDROLYSIS	Lump reaction for the decay of tnf mRNA to NMPs	(1782) h2o[c] + mRNAtnf[c] --> (340) amp[c] + (472) gmp[c] + (380) ump[c] + (590) cmp[c]	Irreversible	c, e	0	1000	0		Exchange
MRNA_TNF_PHOSPHOLYSIS	Lump reaction for the decay of tnf mRNA to NDPs	(1782) pi[c] + mRNAtnf[c] --> (340) adp[c] + (380) udp[c] + (472) gdp[c] + (590) cdp[c]	Irreversible	c, e	0	1000	0		Exchange
SEC_TNF	mouse TNF-alpha secretion via the SEC route	(15.6) atp[c] + tnf[c] --> (15.6) adp[c] + (15.6) pi[c] + tnf[e]	Irreversible	c, e	0	1000	0		Exchange
EX_tnf(e)	mouse TNF-alpha exchange	tnf[e] <==> tnf[b]	Reversible	e	-1000	1000	0		Exchange
AML	production of amylase cloned in plasmid iJ486	(63) ala_DASH_L[c] + (21) glu_DASH_L[c] + (26) asn_DASH_L[c] + (42) asp_DASH_L[c] + (2436.3666) atp[c] + (19) gln_DASH_L[c] + (19.9333) gtp[c] + (70) gly[c] + (25) pro_DASH_L[c] + (25) arg_DASH_L[c] + (35) ser_DASH_L[c] + (51) thr_DASH_L[c] + (15) trp_DASH_L[c] + (8.2) utp[c] + (7) met_DASH_L[c] + (8) cys_DASH_L[c] + (24) ctp[c] + (26) tyr_DASH_L[c] + (15) his_DASH_L[c] + (12) ile_DASH_L[c] + (34…	Irreversible	c, e	0	0	0	amlB	aml secretion
MRNA_AML_HYDROLYSIS	Lump reaction for the decay of aml mRNA to NMPs	(1925) h2o[c] + mRNAaml[c] --> (361) amp[c] + (598) gmp[c] + (246) ump[c] + (720) cmp[c]	Irreversible	c, e	0	1000	0		aml secretion
MRNA_AML_PHOSPHOLYSIS	Lump reaction for the decay of aml mRNA to NDPs	(1925) pi[c] + mRNAaml[c] --> (361) adp[c] + (246) udp[c] + (598) gdp[c] + (720) cdp[c]	Irreversible	c, e	0	1000	0		aml secretion
SEC_aml	mouse amylase secretion via the SEC route	(57.3) atp[c] + aml[c] --> (57.3) adp[c] + (57.3) pi[c] + aml[e]	Irreversible	c, e	0	1000	0		aml secretion
EX_aml(e)	amylase exchange	aml[e] <==> aml[b]	Reversible	e	-1000	1000	0		Exchange
DAG	production of aagarase cloned in plasmid iJ486	(24) ala_DASH_L[c] + (14) glu_DASH_L[c] + (18) asn_DASH_L[c] + (20) asp_DASH_L[c] + (1322.88333) atp[c] + (11) gln_DASH_L[c] + (11.783333) gtp[c] + (29) gly[c] + (17) pro_DASH_L[c] + (27) arg_DASH_L[c] + (21) ser_DASH_L[c] + (12) thr_DASH_L[c] + (10) trp_DASH_L[c] + (6.833333) utp[c] + (3) met_DASH_L[c] + (2) cys_DASH_L[c] + (11.241666) ctp[c] + (17) tyr_DASH_L[c] + (11) his_DASH_L[c] + (10) ile_…	Irreversible	c, e	0	1000	0	dagA	Exchange
MRNA_DAG_HYDROLYSIS	Lump reaction for the decay of dag mRNA	(1176.25) h2o[c] + mRNAdag[c] --> (254) amp[c] + (206.5) ump[c] + (353.5) cmp[c] + (337.25) gmp[e]	Irreversible	c, e	0	1000	0		Exchange
MRNA_DAG_PHOSPHOLYSIS	Lump reaction for the decay of dag mRNA	(1176.25) pi[c] + mRNAdag[c] --> (254) adp[c] + (206.5) udp[c] + (337.25) gdp[c] + (353.5) cdp[c]	Irreversible	c, e	0	1000	0		Exchange
SEC_DAG	agarase secretion through the TAT route	dag[c] <==> dag[e]	Reversible	c, e	0	1000	0		Exchange
EX_dag(e)	agarase exchange	dag[e] <==> dag[b]	Reversible	e	0	1000	0		Exchange

## Sheet: MTF + FVA (constrained)
Results of simulation using reference limits
wt (Glucose)		Wild-type strain grown on glucose using referencce uptake rates						MTF	Minimized Total flux
wt (Mannitol)		Wild-type strain grown on mannitol using reference uptake rates						FVA (lo)	Flux Variability Analysis (lower limit)
Pl (Glucose)		Plasmid-bearing strain, expressing at least 100 plasmids/cell, grown on glucose						FVA (hi)	Flux Variability Analysis (higher limit)
Pl (Mannitol)		Plasmid-bearing strain, expressing at least 100 plasmids/cell, grown on mannitol
aml 24h (Mannitol)		amylase producing strain, grown on mannitol using reference uptake rates
dag 60h (Mannitol)		agarase producing strain, grown on mannitol using reference uptake rates
Reference values taken from Lule et al. 2013.
																						SEC				TAT
abbreviation	name	equation	genes	subsystem			wt (Glucose)			wt (Mannitol)				Pl (Glucose)			Pl (Mannitol)				aml 24h (Mannitol)				dag 60h (Mannitol)
							MTF	FVA (lo)	FVA (hi)	MTF	FVA (lo)	FVA (hi)		MTF	FVA (lo)	FVA (hi)	MTF	FVA (lo)	FVA (hi)		MTF	FVA (lo)	FVA (hi)		MTF	FVA (lo)	FVA (hi)
ACTS1	Malonyl-CoA-ACP transacylase (actinorhodin ACP)	[c] : ACPact + malcoa <==> coa + malACPact	SCO5089	Actinorhodin Biosynthesis			0	0	142.825	0	0	142.825		0	2.52435e-28	142.825	0	5.55358e-28	142.825		0	0	142.83		0	0	142.844
ACTS10	actIII ketoacyl reductase	[c] : actint1ACPact + nadph + h --> actint2ACPact + nadp	SCO5086	Actinorhodin Biosynthesis			0	0	142.825	0	0	142.825		0	1.76705e-28	142.825	0	4.92249e-28	142.825		0	0	142.83		0	0	142.844
ACTS11	actVII aromatase	[c] : actint2ACPact --> actint3ACPact + (2) h2o	SCO5090	Actinorhodin Biosynthesis			0	0	142.825	0	0	142.825		0	1.76705e-28	142.825	0	4.92249e-28	142.825		0	0	142.83		0	0	142.844
ACTS12	actIV cyclase	[c] : actint3ACPact --> h2o + actint4ACPact	SCO5091	Actinorhodin Biosynthesis			0	0	142.825	0	0	142.825		0	1.76705e-28	142.825	0	4.92249e-28	142.825		0	0	142.83		0	0	142.844
ACTS13	hydroxylacyl-CoA dehydrogenase	[c] : nadph + h + actint4ACPact --> nadp + actint5ACPact	SCO5072	Actinorhodin Biosynthesis			0	0	142.825	0	0	142.825		0	1.76705e-28	142.825	0	4.92249e-28	142.825		0	0	142.83		0	0	142.844
ACTS14	actVI dehydratase	[c] : actint5ACPact --> h2o + dnpaACPact	(SCO5071 or SCO5072 or SCO5074)	Actinorhodin Biosynthesis			0	0	142.825	0	0	142.825		0	1.76705e-28	142.825	0	4.92249e-28	142.825		0	0	142.83		0	0	142.844
ACTS15	actVI oxidoreductase	[c] : nadph + h + dnpaACPact --> nadp + ddhkACPact	(SCO5023 or SCO5075)	Actinorhodin Biosynthesis			0	0	142.825	0	0	142.825		0	1.76705e-28	142.825	0	4.92249e-28	142.825		0	0	142.83		0	0	142.844
ACTS16	actVA-5/actVB monooxygenase	[c] : ddhkACPact + o2 --> h2o + dhkACPact	((SCO5080 and SCO5092) or SCO5081)	Actinorhodin Biosynthesis			0	0	142.825	0	0	142.825		0	1.76705e-28	142.825	0	4.92249e-28	142.825		0	0	142.83		0	0	142.844
ACTS17	actVA-5/actVB monooxygenase 2	[c] : h + o2 + dhkACPact + nadh --> h2o + hdhkACPact + nad	(SCO5080 and SCO5092)	Actinorhodin Biosynthesis			0	0	142.825	0	0	142.825		0	1.76705e-28	142.825	0	4.92249e-28	142.825		0	0	142.83		0	0	142.844
ACTS18	hydroxylated dihydrokalafungin thioesterase	[c] : h2o + hdhkACPact --> ACPact + h + hdhk		Actinorhodin Biosynthesis			0	0	142.825	0	0	142.825		0	1.76705e-28	142.825	0	4.92249e-28	142.825		0	0	142.83		0	0	142.844
ACTS19	hydroxylated dihydrokalafungin dimerization	[c] : nad + (2) hdhk --> h + nadh + ACT		Actinorhodin Biosynthesis			0	0	71.4123	0	0	71.4123		0	8.83524e-29	71.4123	0	2.46125e-28	71.4123		0	0	71.4148		0	0	71.4221
ACTS2	polyketide chain elongation 1	[c] : malACPact + h + accoa --> coa + actACPact + co2	(SCO5087 and SCO5088)	Actinorhodin Biosynthesis			0	0	142.825	0	0	142.825		0	0	142.825	0	0	142.825		0	0	142.83		0	0	142.844
ACTS3	polyketide chain elongation 2	[c] : malcoa + h + actACPact --> coa + co2 + pk6ACPact	(SCO5087 and SCO5088)	Actinorhodin Biosynthesis			0	0	142.825	0	0	142.825		0	1.76705e-28	142.825	0	4.92249e-28	142.825		0	0	142.83		0	0	142.844
ACTS4	polyketide chain elongation 3	[c] : malcoa + h + pk6ACPact --> coa + co2 + pk8ACPact	(SCO5087 and SCO5088)	Actinorhodin Biosynthesis			0	0	142.825	0	0	142.825		0	1.76705e-28	142.825	0	4.92249e-28	142.825		0	0	142.83		0	0	142.844
ACTS5	polyketide chain elongation 4	[c] : malcoa + h + pk8ACPact --> coa + co2 + pk10ACPact	(SCO5087 and SCO5088)	Actinorhodin Biosynthesis			0	0	142.825	0	0	142.825		0	1.76705e-28	142.825	0	4.92249e-28	142.825		0	0	142.83		0	0	142.844
ACTS6	polyketide chain elongation 5	[c] : malcoa + h + pk10ACPact --> coa + co2 + pk12ACPact	(SCO5087 and SCO5088)	Actinorhodin Biosynthesis			0	0	142.825	0	0	142.825		0	1.76705e-28	142.825	0	4.92249e-28	142.825		0	0	142.83		0	0	142.844
ACTS7	polyketide chain elongation 6	[c] : malcoa + h + pk12ACPact --> coa + co2 + pk14ACPact	(SCO5087 and SCO5088)	Actinorhodin Biosynthesis			0	0	142.825	0	0	142.825		0	1.76705e-28	142.825	0	4.92249e-28	142.825		0	0	142.83		0	0	142.844
ACTS8	polyketide chain elongation 7	[c] : malcoa + h + pk14ACPact --> coa + co2 + pk16ACPact	(SCO5087 and SCO5088)	Actinorhodin Biosynthesis			0	0	142.825	0	0	142.825		0	1.76705e-28	142.825	0	4.92249e-28	142.825		0	0	142.83		0	0	142.844
ACTS9	actI cyclase	[c] : pk16ACPact --> actint1ACPact	(SCO5087 and SCO5088)	Actinorhodin Biosynthesis			0	0	142.825	0	0	142.825		0	1.76705e-28	142.825	0	4.92249e-28	142.825		0	0	142.83		0	0	142.844
ALAD_L	L-alanine dehydrogenase	[c] : h2o + nad + ala_DASH_L --> h + nadh + nh4 + pyr	SCO1773	Alanine and Aspartate Metabolism			0	0	1000	0	0	1000		0	0	1000	0	0	1000		0	0	1000		0	0	1000
ALAR	alanine racemase	[c] : ala_DASH_L <==> ala_DASH_D	SCO4745	Alanine and Aspartate Metabolism			0.0291693	0.0291693	1000	0.0291693	0.0291693	1000		0.0291693	0.0291693	1000	0.0291693	0.0291693	1000		0.0291693	0.0291693	1000		0.0135429	0.0108343	1000
ALATA_L	L-alanine transaminase	[c] : ala_DASH_L + akg <==> pyr + glu_DASH_L	(SCO4984 or SCO6222)	Alanine and Aspartate Metabolism			-0.232711	-1000	745.801	-0.232711	-1000	613.24		-0.232717	-1000	745.801	-0.232717	-1000	613.24		-0.301602	-1000	595.897		-0.250309	-1000	597.706
APAT2r	3-Aminopropanoate:2-oxoglutarate aminotransferase	[c] : akg + ala_DASH_B <==> glu_DASH_L + msa	(SCO5676 or SCO7034 or SCO3622)	Alanine and Aspartate Metabolism			0	-0.0003724	1000	0	-0.0003724	1000		0	-0.0003724	1000	0	-0.0003724	1000		0	-0.0003724	964.783		0	-0.0001729	966.547
ASNN	L-asparaginase	[c] : h2o + asn_DASH_L --> nh4 + asp_DASH_L		Alanine and Aspartate Metabolism			0	0	994.711	0	0	827.975		0	0	994.711	0	0	827.975		0	0	827.987		0	0	830.435
ASNS1	asparagine synthase (glutamine-hydrolysing)	[c] : h2o + asp_DASH_L + atp + gln_DASH_L --> h + glu_DASH_L + asn_DASH_L + amp + ppi	SCO0386	Alanine and Aspartate Metabolism			0.0256802	0.0256802	994.737	0.0256802	0.0256802	828.001		0.0256827	0.0256827	994.737	0.0256827	0.0256827	828		0.0268734	0.0268734	828.013		0.023718	0.0213334	830.456
ASPO1	L-aspartate oxidase	[c] : h2o + o2 + asp_DASH_L --> nh4 + h2o2 + oaa	SCO3382	Alanine and Aspartate Metabolism			0	0	1000	0	0	1000		0	0	1000	0	0	1000		0	0	999.791		0	0	999.881
ASPTA	aspartate transaminase	[c] : akg + asp_DASH_L <==> glu_DASH_L + oaa	(SCO4645 or SCO3658)	Alanine and Aspartate Metabolism			-0.151001	-1000	999.746	-0.151001	-1000	999.746		-0.151015	-1000	999.746	-0.151015	-1000	999.746		-0.209822	-1000	-0.209449		-0.137999	-1000	-0.118774
3OXCOAT	3-oxoadipyl-CoA thiolase	[c] : coa + oxadpcoa --> accoa + succoa	(SCO6701 or SCO6967 or SCO3079 or SCO6731)	Alternate Carbon Metabolism			0	0	0	0	0	0		0	0	0	0	0	0		0	0	0		0	0	0
5DGLCNR	5-dehydro-D-gluconate reductase	[c] : nadph + h + 5dglcn <==> nadp + glcn	SCO1681	Alternate Carbon Metabolism			0	-1000	0	-0.0164249	-1000	0		1.57772e-30	-1000	0	-0.0164192	-1000	0		0	-1000	0		-0.119717	-1000	0
6PHBG	6-phospho-beta-glucosidase	[c] : h2o + salc6p --> 2hymeph + g6p	(SCO2661 or SCO6670)	Alternate Carbon Metabolism			0	0	0	0	0	0		0	0	0	0	0	0		0	0	0		0	0	0
AAMYLe	alpha-amylase	[e] : 14glucan --> malthx	SCO2226	Alternate Carbon Metabolism			0	0	0	0	0	0		0	0	0	0	0	0		0	0	0		0	0	0
ACM6PH	N-acetylmuramate 6-phosphate hydrolase	[c] : h2o + acmum6p --> acgam6p + lac_DASH_D	SCO4307	Alternate Carbon Metabolism			0	0	0	0	0	0		0	0	0	0	0	0		0	0	0		0	0	0
ACS2	acetyl-CoA synthase (propionate)	[c] : coa + atp + ppa --> amp + ppi + ppcoa	SCO3563	Alternate Carbon Metabolism			0	0	1000	0	0	1000		0	0	1000	0	0	1000		0	0	1000		0	0	1000
ADNUC	adenosine hydrolase	[c] : h2o + adn --> ade + rib_DASH_D	SCO3779	Alternate Carbon Metabolism			0	0	1000	0	0	1000		0	0	1000	0	0	1000		0	0	1000		0	0	1000
AGDC	N-acetylglucosamine-6-phosphate deacetylase	[c] : h2o + acgam6p --> ac + gam6p	SCO4284	Alternate Carbon Metabolism			0	0	746.033	0	0	620.981		0	0	746.033	0	0	620.981		0	0	620.99		0	0	622.826
ALCD19	alcohol dehydrogenase (glycerol)	[c] : h + nadh + glyald <==> nad + glyc	(SCO0199 or SCO0259 or SCO5262 or SCO7362)	Alternate Carbon Metabolism			0	-999.999	1000	0	-999.999	1000		0	-999.999	1000	0	-999.999	1000		0	-999.999	1000		0	-1000	1000
ALCD19y	alcohol dehydrogenase (glycerol, NADP)	[c] : nadph + h + glyald <==> nadp + glyc	(SCO4945 or SCO4271)	Alternate Carbon Metabolism			0.00085386	-999.999	1000	0.00085386	-999.999	1000		0.00085386	-999.999	1000	0.00085386	-999.999	1000		0.00085386	-999.999	1000		0.000396435	-1000	1000
ALDD1	aldehyde dehydrogenase (formaldehyde, NAD)	[c] : h2o + nad + fald --> (2) h + nadh + for	SCO4055	Alternate Carbon Metabolism			0	0	0.00116886	0	0	0.00116886		0	0	0.00116886	0	0	0.00116886		0	0	0.00116886		0	0	0.000542685
ALDD19x	aldehyde dehydrogenase (phenylacetaldehyde, NAD)	[c] : h2o + nad + pacald --> (2) h + nadh + pac	SCO1612	Alternate Carbon Metabolism			0	0	0	0	0	0		0	0	0	0	0	0		0	0	0		0	0	0
ALDD2x	aldehyde dehydrogenase (acetaldehyde, NAD)	[c] : h2o + nad + acald --> (2) h + nadh + ac	(SCO1174 or SCO1706 or SCO3420 or SCO4913 or SCO5679)	Alternate Carbon Metabolism			0	0	994.748	0	0	802.769		0	0	994.748	0	0	802.769		0	0	915.516		0	0	918.037
ALLTAMH	allantoate amidohydrolase	[c] : (2) h + (2) h2o + alltt --> co2 + (2) nh4 + urdglyc	SCO3072	Alternate Carbon Metabolism			0	0	251.855	0	0	207.679		0	0	251.854	0	0	207.679		0	0	200.656		0	0	201.195
AMALT1	Amylomaltase (maltotriose)	[c] : malt + malttr --> glc_DASH_D + maltttr	SCO2649	Alternate Carbon Metabolism			0	0	908.502	0	0	808.455		0	0	908.502	0	0	808.455		0	0	808.46		0	0	810.046
AMALT2	Amylomaltase (maltotetraose)	[c] : malt + maltttr --> glc_DASH_D + maltpt	SCO2649	Alternate Carbon Metabolism			0	0	999.854	0	0	999.854		0	0	999.854	0	0	999.854		0	0	999.854		0	0	999.942
AMALT3	Amylomaltase (maltopentaose)	[c] : malt + maltpt --> glc_DASH_D + malthx	SCO2649	Alternate Carbon Metabolism			0	0	999.854	0	0	999.854		0	0	999.854	0	0	999.854		0	0	999.854		0	0	999.942
AMALT4	Amylomaltase (maltohexaose)	[c] : malt + malthx --> glc_DASH_D + malthp	SCO2649	Alternate Carbon Metabolism			0	0	999.854	0	0	999.854		0	0	999.854	0	0	999.854		0	0	999.854		0	0	999.942
ARAI	L-arabinose isomerase	[c] : arab_DASH_L <==> rbl_DASH_L		Alternate Carbon Metabolism			0	0	0	0	0	0		0	0	0	0	0	0		0	0	0		0	0	0
BGLU	b-glucosidase (cellobiose)	[c] : h2o + celb --> (2) glc_DASH_D	(SCO0293 or SCO0458 or SCO1059 or SCO2531 or SCO2798 or SCO5685 or SCO6597 or SCO6604 or SCO7031 or SCO7558)	Alternate Carbon Metabolism			0	0	0	0	0	0		0	0	0	0	0	0		0	0	0		0	0	0
CYTDH	Cytidine hydrolase	[c] : h2o + cytd --> rib_DASH_D + csn	SCO3779	Alternate Carbon Metabolism			0	0	0	0	0	0		0	0	0	0	0	0		0	0	0		0	0	0
DABTD	D-arabinitol 4-dehydrogenase (NAD)	[c] : nad + abt_DASH_D --> h + nadh + xylu_DASH_D		Alternate Carbon Metabolism			0	0	0	0	0	0		0	0	0	0	0	0		0	0	0		0	0	0
DCH	diacetylchitobiose hydrolase	[c] : h2o + chtbs --> (2) acgam	(SCO2758 or SCO2786 or SCO2943 or SCO4860)	Alternate Carbon Metabolism			0	0	0	0	0	0		0	0	0	0	0	0		0	0	0		0	0	0
DDGLK	2-dehydro-3-deoxygluconokinase	[c] : atp + 2ddglcn --> h + 2ddg6p + adp	(SCO0851)	Alternate Carbon Metabolism			0	0	0	0	0	0		0	0	0	0	0	0		0	0	0		0	0	0
DHACOAH	2,3-dehydroadipyl-CoA hydratase	[c] : h2o + 23dhacoa <==> 3hadpcoa	(SCO6732 or SCO4384)	Alternate Carbon Metabolism			0	0	0	0	0	0		0	0	0	0	0	0		0	0	0		0	0	0
DHAK	dihydroxyacetone kinase	[c] : atp + dha --> h + adp + dhap	SCO0580	Alternate Carbon Metabolism			0	0	126.363	0	0	104.631		0	0	126.363	0	0	104.631		0	0	100.329		0	0	100.598
DHDGLCD	5-dehydro-4-deoxyglucarate dehydratase	[c] : h + 5dh4dglc --> h2o + co2 + 25dptn	(SCO1895 or SCO2543)	Alternate Carbon Metabolism			0	0	0	0	0	0		0	0	0	0	0	0		0	0	0		0	0	0
DRBK	Deoxyribokinase	[c] : atp + drib --> h + adp + 2dr5p	SCO2748	Alternate Carbon Metabolism			0	0	0	0	0	0		0	0	0	0	0	0		0	0	0		0	0	0
DRPA	deoxyribose-phosphate aldolase	[c] : 2dr5p --> acald + g3p	SCO4914	Alternate Carbon Metabolism			0	0	994.711	0	0	745.177		0	0	994.711	0	0	745.177		0	0	745.188		0	0	747.391
DTARTD	D(-)-tartrate dehydratase	[c] : tartr_DASH_D --> h2o + oaa	SCO5044	Alternate Carbon Metabolism			0	0	0	0	0	0		0	0	0	0	0	0		0	0	0		0	0	0
EPMGH	epimelibiose galactohydrolase	[c] : h2o + epm --> gal + man	(SCO0274 or SCO0541)	Alternate Carbon Metabolism			0	0	0	0	0	0		0	0	0	0	0	0		0	0	0		0	0	0
FDH	formate dehydrogenase	[c] : nad + for --> nadh + co2	SCO6561	Alternate Carbon Metabolism			0.0339345	0	1000	0.0339345	0	1000		0.0339398	0	1000	0.0339398	0	1000		0.0352342	0	1000		0.0335166	0	1000
FORCT	Formyl-CoA Transferase	[c] : forcoa + oxa <==> for + oxalcoa	SCO6583	Alternate Carbon Metabolism			0	0	0	0	0	0		0	0	0	0	0	0		0	0	0		0	0	0
FRUK	fructose-1-phosphate kinase	[c] : atp + f1p --> h + adp + fdp	SCO3197	Alternate Carbon Metabolism			0	0	126.363	0	0	104.631		0	0	126.363	0	0	104.631		0	0	100.329		0	0	100.598
G3PD2	glycerol-3-phosphate dehydrogenase (NADP)	[c] : nadp + glyc3p <==> nadph + h + dhap	SCO5559	Alternate Carbon Metabolism			-0.0459073	-1000	126.318	-0.0459073	-1000	104.585		-0.0459073	-1000	126.318	-0.0459073	-1000	104.585		-0.0459073	-1000	100.283		-0.0213141	-1000	100.581
G6PDA	glucosamine-6-phosphate deaminase	[c] : h2o + gam6p --> nh4 + f6p	SCO5236	Alternate Carbon Metabolism			0	0	999.717	0	0	999.717		0	0	999.717	0	0	999.717		0	0	999.713		0	0	999.851
GAL6PI	galactose-6-phosphate isomerase	[c] : dgal6p <==> tag6p_DASH_D	SCO5849	Alternate Carbon Metabolism			0	0	0	0	0	0		0	0	0	0	0	0		0	0	0		0	0	0
GALCTND	galactonate dehydratase	[c] : galctn_DASH_D --> h2o + 2dh3dgal	(SCO2401 or SCO3475)	Alternate Carbon Metabolism			0	0	0	0	0	0		0	0	0	0	0	0		0	0	0		0	0	0
GALIGH	1-alpha-D-Galactosyl-myo-inositol galactohydrolase	[c] : h2o + 1Dgali --> gal + inost	(SCO0274 or SCO0541)	Alternate Carbon Metabolism			0	0	0	0	0	0		0	0	0	0	0	0		0	0	0		0	0	0
GALKr	galactokinase	[c] : atp + gal <==> h + adp + gal1p	SCO3136	Alternate Carbon Metabolism			0	0	0	0	0	0		0	0	0	0	0	0		0	0	0		0	0	0
GALS3	a-galactosidase (melibiose)	[c] : h2o + melib --> glc_DASH_D + gal	(SCO0274 or SCO0541)	Alternate Carbon Metabolism			0	0	0	0	0	0		0	0	0	0	0	0		0	0	0		0	0	0
GGLGH	galactosylglycerol galactohydrolase	[c] : h2o + ggl --> glyc + gal	(SCO0274 or SCO0541)	Alternate Carbon Metabolism			0	0	0	0	0	0		0	0	0	0	0	0		0	0	0		0	0	0
GLCATr	D-glucose O-acetyltransferase	[c] : accoa + glc_DASH_D <==> coa + acglc_DASH_D	SCO7519	Alternate Carbon Metabolism			0	0	0	0	0	0		0	0	0	0	0	0		0	0	0		0	0	0
GLCRAL	5-dehydro-4-deoxyglucarate aldolase	[c] : 5dh4dglc --> pyr + 2h3oppan		Alternate Carbon Metabolism			0	0	0	0	0	0		0	0	0	0	0	0		0	0	0		0	0	0
GLCRD	glucarate dehydratase	[c] : glcr --> h2o + 5dh4dglc	SCO2542	Alternate Carbon Metabolism			0	0	0	0	0	0		0	0	0	0	0	0		0	0	0		0	0	0
GLYALDDr	D-Glyceraldehyde dehydrogenase	[c] : h2o + nad + glyald <==> (2) h + nadh + glyc_DASH_R	(SCO1174 or SCO1706 or SCO3420 or SCO4913 or SCO5679)	Alternate Carbon Metabolism			-0.00049266	-127.146	-0.00049266	-0.00049266	-104.632	-0.00049266		-0.00049266	-127.146	-0.00049266	-0.00049266	-104.632	-0.00049266		-0.00049266	-100.329	-0.00049266		-0.000228735	-100.598	-0.000182988
GLYCDx	Glycerol dehydrogenase	[c] : nad + glyc --> h + nadh + dha	SCO6754	Alternate Carbon Metabolism			0	0	126.363	0	0	104.631		0	0	126.363	0	0	104.631		0	0	100.329		0	0	100.598
GLYCTO1	Glycolate oxidase	[c] : o2 + glyclt --> h2o2 + glx	SCO2925	Alternate Carbon Metabolism			0	0	0.00316274	0	0	0.00316274		0	0	0.00316274	0	0	0.00316274		0	0	0.00316274		0	0	0.00146841
GLYCTO3	Glycolate oxidase	[c] : glyclt + mqn9 --> glx + mql9	SCO2925	Alternate Carbon Metabolism			0.00316274	0	0.00316274	0.00316274	0	0.00316274		0.00316274	0	0.00316274	0.00316274	0	0.00316274		0.00316274	0	0.00316274		0.00146842	0	0.00146841
GLYK	glycerol kinase	[c] : atp + glyc --> h + adp + glyc3p	(SCO0509 or SCO1660 or SCO7004)	Alternate Carbon Metabolism			0	0	126.363	0	0	104.631		0	0	126.363	0	0	104.631		0	0	100.329		0	0	100.598
GNK	gluconokinase	[c] : atp + glcn --> h + adp + 6pgc	SCO1679	Alternate Carbon Metabolism			0.318196	0	1000	0.125224	0	1000		0.318205	0	1000	0.125224	0	1000		0.126257	0	1000		0.067935	0	1000
HADPCOADH3	3-hydroxyadipyl-CoA dehydrogenase (NAD+)	[c] : nad + 3hadpcoa <==> h + nadh + oxadpcoa	(SCO1591 or SCO3834 or SCO5385)	Alternate Carbon Metabolism			0	0	0	0	0	0		0	0	0	0	0	0		0	0	0		0	0	0
HEX4	hexokinase (D-mannose:ATP)	[c] : atp + man --> h + adp + man6p		Alternate Carbon Metabolism			0	0	0	0	0	0		0	0	0	0	0	0		0	0	0		0	0	0
HEX7	hexokinase (D-fructose:ATP)	[c] : atp + fru --> h + adp + f6p	SCO1957	Alternate Carbon Metabolism			0	0	1000	0.243439	0	1000		0	0	1000	0.243446	0	1000		0.175763	0	1000		0.1367	0	1000
HPYRI	hydroxypyruvate isomerase	[c] : hpyr <==> 2h3oppan	SCO6206	Alternate Carbon Metabolism			0	0	0	0	0	0		0	0	0	0	0	0		0	0	0		0	0	0
IDOND	L-idonate 5-dehydrogenase	[c] : h + nadh + 5dglcn <==> nad + idon_DASH_L	SCO1682	Alternate Carbon Metabolism			0	-1000	1000	0	-1000	1000		0	-1000	1000	0	-1000	1000		0	-1000	1000		0	-1000	1000
IDOND2	L-idonate 5-dehydrogenase (NADP)	[c] : nadph + h + 5dglcn --> nadp + idon_DASH_L	SCO1682	Alternate Carbon Metabolism			0	0	1000	0	0	1000		0	0	1000	0	0	1000		0	0	1000		0	0	1000
LACZ	b-galactosidase	[c] : h2o + lcts --> glc_DASH_D + gal	(SCO0766 or SCO5689 or SCO6347 or SCO6457 or SCO7407)	Alternate Carbon Metabolism			0	0	0	0	0	0		0	0	0	0	0	0		0	0	0		0	0	0
LYXI	Lyxose isomerase	[c] : lyx_DASH_L --> xylu_DASH_L	SCO0812	Alternate Carbon Metabolism			0	0	0	0	0	0		0	0	0	0	0	0		0	0	0		0	0	0
MALT	alpha-glucosidase	[c] : h2o + malt --> (2) glc_DASH_D	(SCO1394 or SCO2228 or SCO3780 or SCO7010)	Alternate Carbon Metabolism			0	0	908.502	0	0	808.455		0	0	908.502	0	0	808.455		0	0	808.46		0	0	810.046
MALTATr	maltose O-acetyltransferase	[c] : accoa + malt <==> coa + acmalt	SCO7519	Alternate Carbon Metabolism			0	0	0	0	0	0		0	0	0	0	0	0		0	0	0		0	0	0
MAN6PI	mannose-6-phosphate isomerase	[c] : man6p <==> f6p	SCO3025	Alternate Carbon Metabolism			0	0	0	0	0	0		0	0	0	0	0	0		0	0	0		0	0	0
MELTGH	melibiitol galactohydrolase	[c] : h2o + melt --> gal + sbt_DASH_D	(SCO0274 or SCO0541)	Alternate Carbon Metabolism			0	0	0	0	0	0		0	0	0	0	0	0		0	0	0		0	0	0
MLTG1	Maltodextrin glucosidase (maltotriose)	[c] : h2o + malttr --> malt + glc_DASH_D	(SCO1394 or SCO2228 or SCO3780 or SCO7010)	Alternate Carbon Metabolism			0	0	0	0	0	0		0	0	0	0	0	0		0	0	0		0	0	0
MLTG1e	Maltodextrin glucosidase (maltotriose)	[e] : h2o + malttr --> glc_DASH_D + malt	(SCO7019 or SCO7020)	Alternate Carbon Metabolism			0	0	0	0	0	0		0	0	0	0	0	0		0	0	0		0	0	0
MLTG2	Maltodextrin glucosidase (maltotetraose)	[c] : h2o + maltttr --> malttr + glc_DASH_D	(SCO1394 or SCO2228 or SCO3780 or SCO7010)	Alternate Carbon Metabolism			0	0	908.502	0	0	808.455		0	6.56332e-28	908.502	0	0	808.455		0	0	808.46		0	0	810.046
MLTG2e	Maltodextrin glucosidase (maltotetraose)	[e] : h2o + maltttr --> malttr + glc_DASH_D	(SCO7019 or SCO7020)	Alternate Carbon Metabolism			0	0	0	0	0	0		0	0	0	0	0	0		0	0	0		0	0	0
MLTG3	Maltodextrin glucosidase (maltopentaose)	[c] : h2o + maltpt --> glc_DASH_D + maltttr	(SCO1394 or SCO2228 or SCO3780 or SCO7010)	Alternate Carbon Metabolism			0	0	999.93	0	0	999.93		0	0	999.93	0	0	999.93		0	0	999.93		0	0	999.974
MLTG3e	Maltodextrin glucosidase (maltopentaose)	[e] : h2o + maltpt --> glc_DASH_D + maltttr	(SCO7019 or SCO7020)	Alternate Carbon Metabolism			0	0	0	0	0	0		0	0	0	0	0	0		0	0	0		0	0	0
MLTG4	Maltodextrin glucosidase (maltohexaose)	[c] : h2o + malthx --> glc_DASH_D + maltpt	(SCO1394 or SCO2228 or SCO3780 or SCO7010)	Alternate Carbon Metabolism			0	0	999.93	0	0	999.93		0	0	999.93	0	0	999.93		0	0	999.93		0	0	999.974
MLTG4e	Maltodextrin glucosidase (maltohexaose)	[e] : malthx + h2o --> glc_DASH_D + maltpt	(SCO7019 or SCO7020)	Alternate Carbon Metabolism			0	0	0	0	0	0		0	0	0	0	0	0		0	0	0		0	0	2.2334e-46
MLTG5	Maltodextrin glucosidase (maltoheptaose)	[c] : h2o + malthp --> glc_DASH_D + malthx	(SCO1394 or SCO2228 or SCO3780 or SCO7010)	Alternate Carbon Metabolism			0	0	999.93	0	0	999.93		0	0	999.93	0	0	999.93		0	0	999.93		0	0	999.974
MLTG5e	Maltodextrin glucosidase (maltoheptaose)	[e] : h2o + malthp --> malthx + glc_DASH_D	(SCO7019 or SCO7020)	Alternate Carbon Metabolism			0	0	0	0	0	0		0	-5.93223e-28	0	0	0	0		0	0	0		0	0	0
MLTP1	Maltodextrin phosphorylase (maltopentaose)	[c] : maltpt + pi <==> maltttr + g1p	SCO5444	Alternate Carbon Metabolism			0	-999.93	999.854	0	-999.93	999.854		0	-999.93	999.854	0	-999.93	999.854		0	-999.93	999.854		0	-999.974	999.942
MLTP2	Maltodextrin phosphorylase (maltohexaose)	[c] : malthx + pi <==> maltpt + g1p	SCO5444	Alternate Carbon Metabolism			0	-999.93	999.854	0	-999.93	999.854		0	-999.93	999.854	0	-999.93	999.854		0	-999.93	999.854		0	-999.974	999.942
MLTP3	Maltodextrin phosphorylase (maltoheptaose)	[c] : malthp + pi <==> malthx + g1p	SCO5444	Alternate Carbon Metabolism			0	-999.93	999.854	0	-999.93	999.854		0	-999.93	999.854	0	-999.93	999.854		0	-999.93	999.854		0	-999.974	999.942
MNLD	mannitol 2-dehydrogenase	[c] : nad + mnl --> h + nadh + fru		Alternate Carbon Metabolism			0	0	0	1.14	1.14	1000		0	0	0	1.14	1.14	1000		0.937	0.937	1000		0.937	0.937	1000
MTI	maltose trehalose isomerase	[c] : tre <==> malt	(SCO5442 or SCO7334)	Alternate Carbon Metabolism			0	0	999.854	0	0	999.854		0	0	999.854	0	0	999.854		0	0	999.854		0	0	999.942
OXCDC	Oxalyl-CoA decarboxylase	[c] : h + oxalcoa --> co2 + forcoa	SCO6584	Alternate Carbon Metabolism			0	0	0	0	0	0		0	0	0	0	0	0		0	0	0		0	0	0
OXDHCOAT	3-oxo-5,6-dehydrosuberyl-CoA thiolase	[c] : coa + 3oxdhscoa --> accoa + 23dhacoa	(SCO5144 and (SCO6701 or SCO6967 or SCO3079 or SCO6731))	Alternate Carbon Metabolism			0	0	0	0	0	0		0	0	0	0	0	0		0	0	0		0	0	0
PACCOAE	ring 1,2-phenylacetyl-CoA epoxidase (NADPH)	[c] : nadph + h + o2 + phaccoa --> nadp + h2o + rephaccoa	(SCO7471 and SCO7472 and SCO7473 and SCO7474 and SCO7475)	Alternate Carbon Metabolism			0	0	0	0	0	0		0	0	0	0	0	0		0	0	0		0	0	0
PACCOAL	phenylacetate-CoA ligase	[c] : coa + atp + pac --> amp + ppi + phaccoa	SCO7469	Alternate Carbon Metabolism			0	0	1000	0	0	1000		0	0	1000	0	0	1000		0	0	1000		0	0	1000
PACCOATE	phenylacetyl-CoA thioesterase	[c] : h2o + phaccoa --> coa + h + pac	SCO7470	Alternate Carbon Metabolism			0	0	1000	0	0	1000		0	0	1000	0	0	1000		0	0	1000		0	0	1000
PFK_2	Phosphofructokinase	[c] : atp + tag6p_DASH_D --> h + adp + tagdp_DASH_D	(SCO5426 or SCO2119 or SCO1214)	Alternate Carbon Metabolism			0	0	0	0	0	0		0	0	0	0	0	0		0	0	0		0	0	0
PGMT	phosphoglucomutase	[c] : g1p <==> g6p	SCO7443	Alternate Carbon Metabolism			-0.0695356	-1000	-0.0695356	-0.0695356	-1000	-0.0695356		-0.0695356	-1000	-0.0695356	-0.0695356	-1000	-0.0695356		-0.0695356	-1000	-0.0695356		-0.0322844	-1000	-0.0258275
PMANM	phosphomannomutase	[c] : man1p <==> man6p	(SCO3028 or SCO4916 or SCO1388)	Alternate Carbon Metabolism			0	0	0	0	0	0		0	0	0	0	0	0		0	0	0		0	0	0
PPAKr	Propionate kinase	[c] : adp + ppap <==> atp + ppa	SCO5424	Alternate Carbon Metabolism			0	0	1000	0	0	1000		0	0	1000	0	0	1000		0	0	1000		0	0	1000
PPM	phosphopentomutase	[c] : r1p <==> r5p	SCO7443	Alternate Carbon Metabolism			-0.012171	-1000	994.732	-0.012171	-1000	827.987		-0.012171	-1000	994.732	-0.012171	-1000	827.987		-0.012171	-1000	827.999		-0.00565084	-1000	830.44
PPM2	phosphopentomutase 2 (deoxyribose)	[c] : 2dr1p <==> 2dr5p	SCO7443	Alternate Carbon Metabolism			0	0	994.711	0	0	745.177		0	0	994.711	0	0	745.177		0	0	745.188		0	0	747.391
PTA2	Phosphate acetyltransferase	[c] : ppcoa + pi --> coa + ppap	SCO5425	Alternate Carbon Metabolism			0	0	1000	0	0	1000		0	0	1000	0	0	1000		0	0	1000		0	0	1000
RAFGH	raffinose galactohydrolase	[c] : h2o + raffin --> gal + sucr	(SCO0274 or SCO0541)	Alternate Carbon Metabolism			0	0	0	0	0	0		0	0	0	0	0	0		0	0	0		0	0	0
RBK	ribokinase	[c] : atp + rib_DASH_D --> h + adp + r5p	SCO2748	Alternate Carbon Metabolism			0	0	1000	0	0	1000		0	0	1000	0	0	1000		0	4.38862e-27	1000		0	0	1000
RBK_L1	L-ribulokinase (L-ribulose)	[c] : atp + rbl_DASH_L --> h + adp + ru5p_DASH_L		Alternate Carbon Metabolism			0	0	0	0	0	0		0	0	0	0	0	0		0	0	0		0	0	0
RBP4E	L-ribulose-phosphate 4-epimerase	[c] : ru5p_DASH_L <==> xu5p_DASH_D		Alternate Carbon Metabolism			0	0	0	0	0	0		0	0	0	0	0	0		0	0	0		0	0	0
REPHACCOAI	ring 1,2-epoxyphenylacetyl-CoA isomerase (oxepin-CoA forming)	[c] : rephaccoa <==> 2oxpaccoa	SCO5144	Alternate Carbon Metabolism			0	0	0	0	0	0		0	0	0	0	0	0		0	0	0		0	0	0
RMI	L-rhamnose isomerase	[c] : rmn <==> rml		Alternate Carbon Metabolism			0	0	0	0	0	0		0	0	0	0	0	0		0	0	0		0	0	0
RMK	rhamnulokinase	[c] : atp + rml --> h + adp + rml1p	SCO0814	Alternate Carbon Metabolism			0	0	0	0	0	0		0	0	0	0	0	0		0	0	0		0	0	0
RMPA	Rhamnulose-1-phosphate aldolase	[c] : rml1p <==> dhap + lald_DASH_L		Alternate Carbon Metabolism			0	0	0	0	0	0		0	0	0	0	0	0		0	0	0		0	0	0
SBTO	D-sorbitol oxidase	[c] : o2 + sbt_DASH_D --> h2o2 + fru	SCO6147	Alternate Carbon Metabolism			0	0	0	0	0	0		0	0	0	0	0	0		0	0	0		0	0	0
SUCR	sucrose hydrolyzing enzyme	[c] : h2o + sucr --> glc_DASH_D + fru	(SCO1394 or SCO2228 or SCO3780 or SCO7010)	Alternate Carbon Metabolism			0	0	0	0	0	0		0	0	0	0	0	0		0	0	0		0	0	0
TAUDO	Taurine dioxygenase	[c] : o2 + akg + taur --> h + co2 + aacald + so3 + succ	(SCO7507 or SCO7357)	Alternate Carbon Metabolism			0	0	0	0	0	0		0	0	0	0	0	0		0	0	0		0	0	0
TGBPA	Tagatose-bisphosphate aldolase	[c] : tagdp_DASH_D <==> dhap + g3p	(SCO5848 and SCO5852)	Alternate Carbon Metabolism			0	0	0	0	0	0		0	0	0	0	0	0		0	0	0		0	0	0
TRE6PP	trehalose-phosphatase	[c] : h2o + tre6p --> pi + tre	SCO4288	Alternate Carbon Metabolism			0.01227	0.01227	999.867	0.01227	0.01227	999.867		0.01227	0.01227	999.867	0.01227	0.01227	999.867		0.01227	0.01227	999.866		0.0056968	0.00455744	999.946
TRE6PS	alpha,alpha-trehalose-phosphate synthase (UDP-forming)	[c] : g6p + udpg --> h + tre6p + udp	SCO4290	Alternate Carbon Metabolism			0.01227	0.01227	999.867	0.01227	0.01227	999.867		0.01227	0.01227	999.867	0.01227	0.01227	999.867		0.01227	0.01227	999.866		0.0056968	0.00455744	999.946
TRSARr	tartronate semialdehyde reductase	[c] : h + nadh + 2h3oppan <==> nad + glyc_DASH_R	SCO6205	Alternate Carbon Metabolism			0.00049266	0.00049266	127.146	0.00049266	0.00049266	104.632		0.00049266	0.00049266	127.146	0.00049266	0.00049266	104.632		0.00049266	0.00049266	100.329		0.000228735	0.000182988	100.598
UDPG4E	UDPglucose 4-epimerase	[c] : udpg <==> udpgal	(SCO2988 or SCO3137 or SCO3326 or SCO3739)	Alternate Carbon Metabolism			0.0233034	0.0233034	0.0233034	0.0233034	0.0233034	0.0233034		0.0233034	0.0233034	0.0233034	0.0233034	0.0233034	0.0233034		0.0233034	0.0233034	0.0233034		0.0108194	0.00865556	0.0108194
UGLT	UDPglucose--hexose-1-phosphate uridylyltransferase	[c] : gal1p + udpg <==> g1p + udpgal	SCO3138	Alternate Carbon Metabolism			0	0	0	0	0	0		0	0	0	0	0	0		0	0	0		0	0	0
URIH	Uridine hydrolase	[c] : h2o + uri --> rib_DASH_D + ura	SCO3779	Alternate Carbon Metabolism			0	0	0	0	0	0		0	0	0	0	-1.26218e-29	0		0	0	0		0	0	0
X5PL3E	L-xylulose 5-phosphate 3-epimerase	[c] : xu5p_DASH_L --> ru5p_DASH_L		Alternate Carbon Metabolism			0	0	0	0	0	0		0	0	0	0	0	0		0	0	0		0	0	0
XYLI1	xylose isomerase	[c] : xyl_DASH_D <==> xylu_DASH_D	SCO1169	Alternate Carbon Metabolism			0	0	0	0	0	0		0	0	0	0	0	0		0	0	0		0	0	0
XYLI2	xylose isomerase	[c] : glc_DASH_D <==> fru	SCO1169	Alternate Carbon Metabolism			0	0	1000	-0.896561	-1000	998.86		0	0	1000	-0.896554	-1000	998.86		-0.761237	-1000	999.063		-0.8003	-1000	999.063
XYLK	xylulokinase	[c] : atp + xylu_DASH_D --> h + adp + xu5p_DASH_D	(SCO1170 or SCO2462)	Alternate Carbon Metabolism			0	0	0	0	0	0		0	0	0	0	0	0		0	0	0		0	0	0
XYLK2	L-xylulokinase	[c] : atp + xylu_DASH_L --> h + adp + xu5p_DASH_L		Alternate Carbon Metabolism			0	0	0	0	0	0		0	0	0	0	0	0		0	0	0		0	0	0
XYLTO	xylitol oxidase	[c] : o2 + xylt --> h2o2 + xylu_DASH_D	SCO6147	Alternate Carbon Metabolism			0	0	0	0	0	0		0	0	0	0	0	0		0	0	0		0	0	0
ICL	Isocitrate lyase	[c] : icit --> glx + succ	SCO0982	Anaplerotic Reactions			0	0	0	0	0	0		0	0	0	0	0	0		0	0	0		0	0	0
MALS	malate synthase	[c] : h2o + accoa + glx --> coa + h + mal_DASH_L	(SCO0983 or SCO6243)	Anaplerotic Reactions			0.00217742	0	229.558	0.00217742	0	189.998		0.00217742	0	229.558	0.00217742	0	189.998		0.00217742	0	189.999		0.00101094	0	190.562
ME1	malic enzyme (NAD)	[c] : nad + mal_DASH_L --> nadh + co2 + pyr	SCO2951	Anaplerotic Reactions			0.889174	0	1000	0.841627	0	1000		0.889191	0	1000	0.841647	0	1000		0.914332	0	1000		0.50249	0	1000
ME2	malic enzyme (NADP)	[c] : nadp + mal_DASH_L --> nadph + co2 + pyr	SCO5261	Anaplerotic Reactions			0	0	1000	0	0	1000		3.9443e-31	0	1000	0	0	1000		0	0	1000		0	0	1000
PEPCK	phosphoenolpyruvate carboxykinase (GTP)	[c] : oaa + gtp --> co2 + gdp + pep	SCO4979	Anaplerotic Reactions			0	0	999.958	0	0	999.958		0	0	999.958	0	0	999.958		0	0	999.958		0	0	999.977
PPA	inorganic diphosphatase	[c] : h2o + ppi --> h + (2) pi	SCO3409	Anaplerotic Reactions			0	0	1000	0	0	1000		0	0	1000	0	0	1000		0	0	1000		0	0	1000
PPA_1	inorganic diphosphatase (one proton translocation)	h2o[c] + ppi[c] --> (2) pi[c] + h[e]	SCO3547	Anaplerotic Reactions			0.519619	0	1000	0.519619	0	1000		0.519628	0	1000	0.519628	0	1000		0.523015	0	1000		0.278926	0	1000
PPC	phosphoenolpyruvate carboxylase	[c] : h2o + co2 + pep --> h + oaa + pi	SCO3127	Anaplerotic Reactions			0	0	1000	0	0	1000		0	0	1000	0	0	1000		0	0	1000		0	0	1000
4HGLSD	L-4-hydroxyglutamate semialdehyde dehydrogenase	[c] : h2o + nad + 4hglusa --> (2) h + nadh + e4hglu	SCO5520	Arginine and Proline Metabolism			0	0	0	0	0	0		0	0	0	0	0	0		0	0	0		0	0	0
ABTA	4-aminobutyrate transaminase	[c] : akg + 4abut --> glu_DASH_L + sucsal	(SCO5676 or SCO7034)	Arginine and Proline Metabolism			0	0	1000	0	0	1000		0	0	1000	0	0	1000		0	0	1000		0	0	1000
ABUTD	Aminobutyraldehyde dehydrogenase	[c] : h2o + nad + 4abutn --> (2) h + nadh + 4abut	(SCO5657 or SCO5666)	Arginine and Proline Metabolism			0	0	999.979	0	0	999.979		0	0	999.979	0	0	999.979		0	0	999.978		0	0	999.975
ACGK	acetylglutamate kinase	[c] : atp + acglu --> adp + acg5p	SCO1578	Arginine and Proline Metabolism			0.0207225	0.0207225	1000	0.0207225	0.0207225	1000		0.0207283	0.0207283	1000	0.0207283	0.0207283	1000		0.0218699	0.0218699	1000		0.027315	0.0253908	1000
ACGS	N-acetylglutamate synthase	[c] : accoa + glu_DASH_L --> coa + h + acglu	(SCO1579 or SCO3376)	Arginine and Proline Metabolism			0	0	0	0	0	0		0	0	0	0	0	0		0	0	0		0	0	0
ACOTA	acetylornithine transaminase	[c] : akg + acorn <==> glu_DASH_L + acg5sa	SCO1577	Arginine and Proline Metabolism			-0.0207225	-1000	-0.0207225	-0.0207225	-1000	-0.0207225		-0.0207283	-1000	-0.0207283	-0.0207283	-1000	-0.0207283		-0.0218699	-1000	-0.0218699		-0.027315	-1000	-0.0253908
ADMDC	adenosylmethionine decarboxylase	[c] : h + amet --> co2 + ametam		Arginine and Proline Metabolism			0.00467362	0.00467362	460.342	0.00467362	0.00467362	332.685		0.00467362	0.00467362	460.342	0.00467362	0.00467362	332.685		0.00467362	0.00467362	332.684		0.0021699	0.00173592	333.649
AGMD	agmatine deiminase	[c] : h2o + agm --> nh4 + cptrc	SCO5527	Arginine and Proline Metabolism			0	0	0	0	0	0		0	0	0	0	0	0		0	0	0		0	0	0
AGMT	agmatinase	[c] : h2o + agm --> ptrc + urea	SCO2770	Arginine and Proline Metabolism			0	0	0	0	0	0		0	0	0	0	0	0		0	0	0		0	0	0
AGPR	N-acetyl-g-glutamyl-phosphate reductase	[c] : nadp + pi + acg5sa <==> nadph + h + acg5p	SCO1580	Arginine and Proline Metabolism			-0.0207225	-1000	-0.0207225	-0.0207225	-1000	-0.0207225		-0.0207283	-1000	-0.0207283	-0.0207283	-1000	-0.0207283		-0.0218699	-1000	-0.0218699		-0.027315	-1000	-0.0253908
AMPTASEPG	aminopeptidase (pro-gly)	[c] : h2o + progly --> gly + pro_DASH_L	(SCO2018 or SCO2635 or SCO2643)	Arginine and Proline Metabolism			0	0	0	0	0	0		0	0	0	0	0	0		0	0	0		0	0	0
APCS	aminopropylcadaverine synthase	[c] : ametam + 15dap --> h + 5mta + na15dap	(SCO3655 or SCO2455)	Arginine and Proline Metabolism			0	0	0	0	0	0		0	0	0	0	0	0		0	0	0		0	0	0
ARGD	Arginine Deiminase	[c] : h2o + arg_DASH_L --> nh4 + citr_DASH_L	(SCO0613 or SCO5975)	Arginine and Proline Metabolism			0	0	999.986	0	0	999.986		0	0	999.986	0	0	999.986		0	0	999.791		0	0	999.881
ARGSL	argininosuccinate lyase	[c] : argsuc <==> arg_DASH_L + fum	SCO1570	Arginine and Proline Metabolism			0.014273	0.014273	1000	0.014273	0.014273	1000		0.0142788	0.0142788	1000	0.0142788	0.0142788	1000		0.0154204	0.0154204	999.806		0.0243206	0.0229952	999.904
ARGSS	argininosuccinate synthase	[c] : asp_DASH_L + atp + citr_DASH_L --> h + amp + ppi + argsuc	SCO7036	Arginine and Proline Metabolism			0.014273	0.014273	1000	0.014273	0.014273	1000		0.0142788	0.0142788	1000	0.0142788	0.0142788	1000		0.0154204	0.0154204	999.806		0.0243206	0.0229952	999.904
CBPS	carbamoyl-phosphate synthase (glutamine-hydrolysing)	[c] : h2o + (2) atp + gln_DASH_L + hco3 --> (2) h + glu_DASH_L + (2) adp + pi + cbp	(SCO1483 and SCO1484)	Arginine and Proline Metabolism			0.0692163	0.0692163	497.425	0.0692163	0.0692163	414.057		0.0692221	0.0692221	497.425	0.0692221	0.0692221	414.057		0.0703637	0.0703637	414.064		0.0494423	0.0430151	415.26
CPTRCA	N-carbamoylputrescine amidase	[c] : (2) h + h2o + cptrc --> co2 + nh4 + ptrc	SCO6414	Arginine and Proline Metabolism			0	0	0	0	0	0		0	0	0	0	0	0		0	0	0		0	0	0
DDPGA	2-dehydro-3-deoxy-phosphogluconate aldolase	[c] : 4h2oglt <==> pyr + glx	(SCO0852 or SCO2298 or SCO3495)	Arginine and Proline Metabolism			0	0	0	0	0	0		0	0	0	0	0	0		0	0	0		0	0	0
EHGLAT	L-erythro-4-Hydroxyglutamate:2-oxoglutarate aminotransferase	[c] : akg + e4hglu --> glu_DASH_L + 4h2oglt	(SCO4645 or SCO3658)	Arginine and Proline Metabolism			0	0	0	0	0	0		0	0	0	0	0	0		0	0	0		0	0	0
G5SADs	L-glutamate 5-semialdehyde dehydratase (spontaneous)	[c] : glu5sa --> h + h2o + 1pyr5c	s0001	Arginine and Proline Metabolism			0	0	1000	0	0	1000		0	0	1000	0	0	1000		0	0	1000		0	0	1000
G5SD	glutamate-5-semialdehyde dehydrogenase	[c] : nadph + h + glu5p --> nadp + pi + glu5sa	SCO2585	Arginine and Proline Metabolism			0	0	1000	0	0	1000		0	0	1000	0	0	1000		0	0	1000		0	0	1000
GLU5K	glutamate 5-kinase	[c] : glu_DASH_L + atp --> adp + glu5p	SCO2587	Arginine and Proline Metabolism			0	0	1000	0	0	1000		0	0	1000	0	0	1000		0	0	1000		0	0	1000
HPROb	L-hydroxyproline reductase (NADP)	[c] : nadph + (2) h + 1p3h5c --> nadp + 4hpro_DASH_LT	SCO3337	Arginine and Proline Metabolism			0	0	0	0	0	0		0	0	0	0	0	0		0	0	0		0	0	0
MTAN	methylthioadenosine nucleosidase	[c] : h2o + 5mta --> ade + 5mtr	SCO5431	Arginine and Proline Metabolism			0.00467362	0.00467362	460.342	0.00467362	0.00467362	332.685		0.00467362	0.00467362	460.342	0.00467362	0.00467362	332.685		0.00467362	0.00467362	332.684		0.0021699	0.00173592	333.649
OCBTi	ornithine carbamoyltransferase (irreversible)	[c] : cbp + orn --> h + pi + citr_DASH_L	SCO5976	Arginine and Proline Metabolism			0.014273	0.014273	497.37	0.014273	0.014273	414.002		0.0142788	0.0142788	497.37	0.0142788	0.0142788	414.002		0.0154204	0.0154204	414.009		0.0243206	0.0229952	415.24
ORNDC	Ornithine Decarboxylase	[c] : h + orn --> co2 + ptrc	SCO6035	Arginine and Proline Metabolism			0.00644952	0.00644952	999.986	0.00644952	0.00644952	999.986		0.00644952	0.00644952	999.986	0.00644952	0.00644952	999.986		0.00644952	0.00644952	999.985		0.00299442	0.00239554	999.977
ORNTA	ornithine transaminase	[c] : akg + orn --> glu_DASH_L + glu5sa	SCO1223	Arginine and Proline Metabolism			0	0	999.979	0	0	999.979		0	0	999.979	0	0	999.979		0	0	999.978		0	0	999.975
ORNTAC	ornithine transacetylase	[c] : glu_DASH_L + acorn <==> acglu + orn	SCO1579	Arginine and Proline Metabolism			0.0207225	0.0207225	1000	0.0207225	0.0207225	1000		0.0207283	0.0207283	1000	0.0207283	0.0207283	1000		0.0218699	0.0218699	1000		0.027315	0.0253908	1000
P5CD	1-pyrroline-5-carboxylate dehydrogenase	[c] : (2) h2o + nad + 1pyr5c --> h + nadh + glu_DASH_L	SCO5520	Arginine and Proline Metabolism			0	0	1000	0	0	1000		0	0	1000	0	0	1000		0.0142835	0	1000		0.0066816	0	1000
P5CR	pyrroline-5-carboxylate reductase	[c] : nadph + (2) h + 1pyr5c --> nadp + pro_DASH_L	SCO3337	Arginine and Proline Metabolism			0	0	1000	0	0	1000		0	0	1000	0	0	1000		0	0	1000		0	0	1000
PHCD	L-1-pyrroline-3-hydroxy-5-carboxylate dehydrogenase	[c] : (2) h2o + nad + 1p3h5c --> h + nadh + e4hglu	SCO5520	Arginine and Proline Metabolism			0	0	0	0	0	0		0	0	0	0	0	0		0	0	0		0	0	0
PHCHGS	L-1-Pyrroline-3-hydroxy-5-carboxylate spontaneous conversion to L-4-Hydroxyglutamate semialdehyde	[c] : h + h2o + 1p3h5c <==> 4hglusa	s0001	Arginine and Proline Metabolism			0	0	0	0	0	0		0	0	0	0	0	0		0	0	0		0	0	0
PROD2	Proline dehydrogenase	[c] : pro_DASH_L + fad --> h + 1pyr5c + fadh2		Arginine and Proline Metabolism			0	0	1000	0	0	1000		0	0	1000	0	0	1000		0.0142835	0	1000		0.0066816	0	1000
PTRCTA	Putrescine Transaminase	[c] : akg + ptrc --> glu_DASH_L + 4abutn	SCO1284	Arginine and Proline Metabolism			0	-2.7263e-27	999.979	0	0	999.979		0	0	999.979	0	0	999.979		0	3.33215e-26	999.978		0	-6.79051e-27	999.975
PUTA3	L-Glutamate 5-semialdehyde:NAD+ oxidoreductase	[c] : h2o + nad + glu5sa --> (2) h + nadh + glu_DASH_L	SCO5520	Arginine and Proline Metabolism			0	0	1000	0	0	1000		0	0	1000	0	0	1000		0	0	1000		0	0	1000
SSALy	succinate-semialdehyde dehydrogenase (NADP)	[c] : nadp + h2o + sucsal --> nadph + (2) h + succ	(SCO1204 or SCO4780 or SCO7035)	Arginine and Proline Metabolism			0	-4.03897e-28	1000	0	0	1000		0	0	1000	0	-1.92659e-25	1000		0	0	1000		0	-6.79051e-27	1000
UREA	urease	[c] : (2) h + h2o + urea --> co2 + (2) nh4	((SCO1234 and SCO1235 and SCO1236) or (SCO5525 and SCO5526))	Arginine and Proline Metabolism			0	0	251.855	0	0	207.679		0	0	251.854	0	0	207.679		0	0	200.656		0	0	201.195
3OADPCOAT	3-oxoadipate CoA-transferase	[c] : succoa + 3oxoadp --> oxadpcoa + succ	(SCO6702 and SCO6703)	Benzoate Metabolism			0	0	0	0	0	0		0	0	0	0	0	0		0	0	0		0	0	0
4CMLCL	4-carboxymuconolactone decarboxylase	[c] : h + 4cml --> co2 + 5odhf2a	(SCO6339 or SCO6697)	Benzoate Metabolism			0	0	0	0	0	0		0	0	0	0	0	0		0	0	0		0	0	0
MUCCY	3-carboxy-cis,cis-muconate cycloisomerase	[c] : h + CCbuttc --> 4cml	SCO6698	Benzoate Metabolism			0	0	0	0	0	0		0	0	0	0	0	0		0	0	0		0	0	0
OXOAEL	3-oxoadipate enol-lactone hydrolase	[c] : h2o + 5odhf2a --> h + 3oxoadp	(SCO6339 or SCO6697)	Benzoate Metabolism			0	0	0	0	0	0		0	0	0	0	0	0		0	0	0		0	0	0
PCADYOX	protocatechuate 3,4-dioxygenase	[c] : o2 + 34dhbz --> (2) h + CCbuttc	(SCO6699 and SCO6700)	Benzoate Metabolism			0	0	0	0	0	0		0	0	0	0	0	0		0	0	0		0	0	0
VNTDM	vanillate:oxygen oxidoreductase (demethylating)	[c] : h + o2 + nadh + vanlt --> h2o + nad + fald + 34dhbz	SCO6680	Benzoate Metabolism			0	0	0	0	0	0		0	0	0	0	0	0		0	0	0		0	0	0
AACOATi	Acetoacetyl-CoA:acetate CoA-transferase	[c] : coa + atp + acac --> amp + ppi + aacoa	SCO1393	Butanoate Metabolism			0	0	613.519	0	0	527.599		0	0	613.519	0	0	527.599		0	0	519.065		0	0	520.157
BDH	(R)-3-Hydroxybutanoate:NAD+ oxidoreductase	[c] : nad + bhb <==> h + nadh + acac	SCO1012	Butanoate Metabolism			-0.0305049	-1000	0	-0.0305049	-1000	0		-0.0304975	-1000	0	-0.0304975	-1000	0		0	-1000	0		0	-1000	0
IBMi	isobutyryl-CoA mutase (irreversible)	[c] : ibcoa --> btcoa	(SCO5415 and (SCO4800 or SCO6833))	Butanoate Metabolism			0	0	888.765	0	0	749.819		0	0	888.764	0	0	749.819		0	0	668.935		0	0	669.998
CDAS1	Malonyl-CoA-ACP transacylase (calcium-dependent antibiotics ACP)	[c] : malcoa + ACPcda <==> coa + malACPcda	(SCO2387 and SCO3249)	Calcium-Dependent Antibiotics Biosynthesis			0	0	999.772	0	0	999.772		0	0	999.772	0	0	999.772		0	0	999.807		0	0	999.91
CDAS10	fatty-acyl-ACP hydrolase	[c] : h2o + hexACPcda --> h + ACPcda + hxa		Calcium-Dependent Antibiotics Biosynthesis			0	0	499.886	0	0	499.886		0	0	499.886	0	0	499.886		0	0	499.903		0	0	499.955
CDAS11	acyl-CoA dehydrogenase (hexanoyl-CoA)	[c] : o2 + hxcoa --> h2o2 + hx2coa	SCO3247	Calcium-Dependent Antibiotics Biosynthesis			0	0	1000	0	0	1000		0	0	1000	0	0	1000		0	0	1000		0	0	1000
CDAS12	hexenoyl-CoA monooxygenase	[c] : nadph + h + o2 + hx2coa --> nadp + h2o + ephxcoa	SCO3245	Calcium-Dependent Antibiotics Biosynthesis			0	0	64.8725	0	-3.39273e-26	50.1563		0	-8.2294e-27	64.8725	0	0	50.1563		0	0	50.3864		0	0	50.5237
CDAS13	4-hydroxymandelate synthase	[c] : o2 + 34hpp --> co2 + 4hmda	SCO3229	Calcium-Dependent Antibiotics Biosynthesis			0	0	64.8725	0	-3.39273e-26	50.1563		0	-8.2294e-27	64.8725	0	0	50.1563		0	0	50.3864		0	0	50.5237
CDAS14a	4-hydroxymandelate oxidase	[c] : o2 + 4hmda --> h2o2 + 4hpglx	SCO3228	Calcium-Dependent Antibiotics Biosynthesis			0	0	64.8725	0	0	50.1563		0	0	64.8725	0	0	50.1563		0	0	50.3864		0	0	50.5237
CDAS14b	4-hydroxymandelate oxidase	[c] : mqn9 + 4hmda --> mql9 + 4hpglx	SCO3228	Calcium-Dependent Antibiotics Biosynthesis			0	0	64.8725	0	0	50.1563		0	0	64.8725	0	0	50.1563		0	0	50.3864		0	0	50.5237
CDAS15	4-hydroxyphenylglycine aminotransferase	[c] : glu_DASH_L + 4hpglx <==> akg + 4hpgly	SCO3227	Calcium-Dependent Antibiotics Biosynthesis			0	0	64.8725	0	-3.39273e-26	50.1563		0	-8.2294e-27	64.8725	0	0	50.1563		0	0	50.3864		0	0	50.5237
CDAS16	glutamate-3-methyltransferase	[c] : glu_DASH_L + 5mthf --> h + meglu + thf	SCO3215	Calcium-Dependent Antibiotics Biosynthesis			0	0	64.8725	0	-3.39273e-26	50.1563		0	-8.2294e-27	64.8725	0	0	50.1563		0	0	50.3864		0	0	50.5237
CDAS17	calcium-dependent antibiotics non-ribosomal peptide synthetase	[c] : asn_DASH_L + (3) asp_DASH_L + (11) atp + gly + ephxcoa + 4hpgly + meglu + ser_DASH_L + thr_DASH_L + (2) trp_DASH_L --> coa + (11) h + (11) amp + (11) ppi + CDAint1	(SCO3230 and SCO3231 and SCO3232)	Calcium-Dependent Antibiotics Biosynthesis			0	0	64.8725	0	-3.39273e-26	50.1563		0	-8.2294e-27	64.8725	0	0	50.1563		0	0	50.3864		0	0	50.5237
CDAS18	asparagine oxygenase (calcium-dependent antibiotics)	[c] : o2 + akg + CDAint1 --> co2 + succ + CDAint2	SCO3236	Calcium-Dependent Antibiotics Biosynthesis			0	0	64.8725	0	-3.39273e-26	50.1563		0	-8.2294e-27	64.8725	0	0	50.1563		0	0	50.3864		0	0	50.5237
CDAS19	3-hydroxyasparagine phosphotransferase (calcium-dependent antibiotics)	[c] : atp + CDAint2 --> h + adp + CDA	SCO3234	Calcium-Dependent Antibiotics Biosynthesis			0	0	64.8725	0	-3.39273e-26	50.1563		0	-8.2294e-27	64.8725	0	0	50.1563		0	0	50.3864		0	0	50.5237
CDAS2	beta-ketoacyl-ACP synthase (2) (calcium-dependent antibiotics ACP)	[c] : h + accoa + malACPcda --> coa + co2 + actACPcda	(SCO3246 and SCO3249)	Calcium-Dependent Antibiotics Biosynthesis			0	0	499.886	0	0	499.886		0	0	499.886	0	0	499.886		0	0	499.903		0	0	499.955
CDAS3	3-oxoacyl-[acyl-carrier-protein] reductase (n-C4:0)	[c] : nadph + h + actACPcda <==> nadp + 3haACPcda	(SCO1815 or SCO1345 or SCO1346 or SCO4501 or SCO1831 or SCO4681 or SCO0330)	Calcium-Dependent Antibiotics Biosynthesis			0	0	499.886	0	0	499.886		0	0	499.886	0	0	499.886		0	0	499.903		0	0	499.955
CDAS4	3-hydroxyacyl-[acyl-carrier-protein] dehydratase (n-C4:0)	[c] : 3haACPcda --> h2o + but2eACPcda		Calcium-Dependent Antibiotics Biosynthesis			0	0	499.886	0	0	499.886		0	0	499.886	0	0	499.886		0	0	499.903		0	0	499.955
CDAS5x	enoyl-[acyl-carrier-protein] reductase (NADH) (n-C4:0)	[c] : h + nadh + but2eACPcda --> nad + butACPcda	SCO1814	Calcium-Dependent Antibiotics Biosynthesis			0	0	499.886	0	0	499.886		0	0	499.886	0	0	499.886		0	0	499.903		0	0	499.955
CDAS5y	enoyl-[acyl-carrier-protein] reductase (NADPH) (n-C4:0)	[c] : nadph + h + but2eACPcda --> nadp + butACPcda	SCO1814	Calcium-Dependent Antibiotics Biosynthesis			0	0	499.886	0	0	499.886		0	0	499.886	0	0	499.886		0	0	499.903		0	0	499.955
CDAS6	3-oxoacyl-[acyl-carrier-protein] synthase (n-C6:0)	[c] : h + malACPcda + butACPcda --> co2 + ACPcda + 3ohexACPcda	SCO3248	Calcium-Dependent Antibiotics Biosynthesis			0	0	499.886	0	0	499.886		0	0	499.886	0	0	499.886		0	0	499.903		0	0	499.955
CDAS7	3-oxoacyl-[acyl-carrier-protein] reductase (n-C6:0)	[c] : nadph + h + 3ohexACPcda <==> nadp + 3hhexACPcda	(SCO1815 or SCO1345 or SCO1346 or SCO4501 or SCO1831 or SCO4681 or SCO0330)	Calcium-Dependent Antibiotics Biosynthesis			0	0	499.886	0	0	499.886		0	0	499.886	0	0	499.886		0	0	499.903		0	0	499.955
CDAS8	3-hydroxyacyl-[acyl-carrier-protein] dehydratase (n-C6:0)	[c] : 3hhexACPcda --> h2o + thex2eACPcda		Calcium-Dependent Antibiotics Biosynthesis			0	0	499.886	0	0	499.886		0	0	499.886	0	0	499.886		0	0	499.903		0	0	499.955
CDAS9x	enoyl-[acyl-carrier-protein] reductase (NADH) (n-C6:0)	[c] : h + nadh + thex2eACPcda --> nad + hexACPcda	SCO1814	Calcium-Dependent Antibiotics Biosynthesis			0	0	499.886	0	0	499.886		0	0	499.886	0	0	499.886		0	0	499.903		0	0	499.955
CDAS9y	enoyl-[acyl-carrier-protein] reductase (NADPH) (n-C6:0)	[c] : nadph + h + thex2eACPcda --> nadp + hexACPcda	SCO1814	Calcium-Dependent Antibiotics Biosynthesis			0	0	499.886	0	0	499.886		0	0	499.886	0	0	499.886		0	0	499.903		0	0	499.955
3HAD100	3-hydroxyacyl-[acyl-carrier-protein] dehydratase (n-C10:0)	[c] : 3hdecACP --> h2o + tdec2eACP		Cell Envelope Biosynthesis			0.005103	0.005103	249.948	0.005103	0.005103	249.948		0.005103	0.005103	249.948	0.005103	0.005103	249.948		0.005103	0.005103	249.957		0.00236925	0.0018954	249.979
3HAD110	3-hydroxyacyl-[acyl-carrier-protein] dehydratase (n-C11:0)	[c] : 3hundcaACP --> h2o + tundca2eACP		Cell Envelope Biosynthesis			0.00020706	0.00020706	0.00020706	0.00020706	0.00020706	0.00020706		0.00020706	0.00020706	0.00020706	0.00020706	0.00020706	0.00020706		0.00020706	0.00020706	0.00020706		9.6135e-05	7.6908e-05	9.6135e-05
3HAD120	3-hydroxyacyl-[acyl-carrier-protein] dehydratase (n-C12:0)	[c] : 3hddecACP --> h2o + tddec2eACP		Cell Envelope Biosynthesis			0.00412804	0.00412804	249.947	0.00412804	0.00412804	249.947		0.00412804	0.00412804	249.947	0.00412804	0.00412804	249.947		0.00412804	0.00412804	249.956		0.00191659	0.00153327	249.979
3HAD121	3-hydroxyacyl-[acyl-carrier-protein] dehydratase (n-C12:1)	[c] : 3hcddec5eACP --> h2o + t3c5ddeceACP		Cell Envelope Biosynthesis			0.00097496	0.00097496	199.955	0.00097496	0.00097496	199.955		0.00097496	0.00097496	199.955	0.00097496	0.00097496	199.955		0.00097496	0.00097496	199.962		0.00045266	0.000362128	199.982
3HAD130	3-hydroxyacyl-[acyl-carrier-protein] dehydratase (n-C13:0)	[c] : 3htridcaACP --> h2o + ttridca2eACP		Cell Envelope Biosynthesis			0.00020706	0.00020706	0.00020706	0.00020706	0.00020706	0.00020706		0.00020706	0.00020706	0.00020706	0.00020706	0.00020706	0.00020706		0.00020706	0.00020706	0.00020706		9.6135e-05	7.6908e-05	9.6135e-05
3HAD140	3-hydroxyacyl-[acyl-carrier-protein] dehydratase (n-C14:0)	[c] : 3hmrsACP --> h2o + tmrs2eACP		Cell Envelope Biosynthesis			0.00412804	0.00412804	199.959	0.00412804	0.00412804	199.959		0.00412804	0.00412804	199.959	0.00412804	0.00412804	199.959		0.00412804	0.00412804	199.965		0.00191659	0.00153327	199.984
3HAD141	3-hydroxyacyl-[acyl-carrier-protein] dehydratase (n-C14:1)	[c] : 3hcmrs7eACP --> h2o + t3c7mrseACP		Cell Envelope Biosynthesis			0.00097496	0.00097496	199.955	0.00097496	0.00097496	199.955		0.00097496	0.00097496	199.955	0.00097496	0.00097496	199.955		0.00097496	0.00097496	199.962		0.00045266	0.000362128	199.982
3HAD150	3-hydroxyacyl-[acyl-carrier-protein] dehydratase (n-C15:0)	[c] : 3hptdcaACP --> h2o + tptdca2eACP		Cell Envelope Biosynthesis			0.00020706	0.00020706	0.00020706	0.00020706	0.00020706	0.00020706		0.00020706	0.00020706	0.00020706	0.00020706	0.00020706	0.00020706		0.00020706	0.00020706	0.00020706		9.6135e-05	7.6908e-05	9.6135e-05
3HAD160	3-hydroxyacyl-[acyl-carrier-protein] dehydratase (n-C16:0)	[c] : 3hpalmACP --> h2o + tpalm2eACP		Cell Envelope Biosynthesis			0.00379596	0.00379596	166.633	0.00379596	0.00379596	166.633		0.00379596	0.00379596	166.633	0.00379596	0.00379596	166.633		0.00379596	0.00379596	166.638		0.00176241	0.00140993	166.653
3HAD161	3-hydroxyacyl-[acyl-carrier-protein] dehydratase (n-C16:1)	[c] : 3hcpalm9eACP --> h2o + t3c9palmeACP		Cell Envelope Biosynthesis			0.00097496	0.00097496	166.63	0.00097496	0.00097496	166.63		0.00097496	0.00097496	166.63	0.00097496	0.00097496	166.63		0.00097496	0.00097496	166.635		0.00045266	0.000362128	166.652
3HAD170	3-hydroxyacyl-[acyl-carrier-protein] dehydratase (n-C17:0)	[c] : 3hhepdcaACP --> h2o + thepdca2eACP		Cell Envelope Biosynthesis			0	0	0	0	0	0		0	0	0	0	0	0		0	0	0		0	0	0
3HAD180	3-hydroxyacyl-[acyl-carrier-protein] dehydratase (n-C18:0)	[c] : 3hoctaACP --> h2o + toctd2eACP		Cell Envelope Biosynthesis			0	0	142.825	0	0	142.825		0	0	142.825	0	0	142.825		0	0	142.83		0	0	142.844
3HAD181	3-hydroxyacyl-[acyl-carrier-protein] dehydratase (n-C18:1)	[c] : 3hcvac11eACP --> h2o + t3c11vaceACP		Cell Envelope Biosynthesis			0	0	142.825	0	0	142.825		0	0	142.825	0	0	142.825		0	0	142.83		0	0	142.844
3HAD40	3-hydroxyacyl-[acyl-carrier-protein] dehydratase (n-C4:0)	[c] : 3haACP --> h2o + but2eACP		Cell Envelope Biosynthesis			0	0	999.772	0	0	999.772		0	0	999.772	0	0	999.772		0	0	999.807		0	0	999.91
3HAD50	3-hydroxyacyl-[acyl-carrier-protein] dehydratase (n-C5:0)	[c] : 3hptnACP --> h2o + tptn2eACP		Cell Envelope Biosynthesis			0.00020706	0.00020706	0.00020706	0.00020706	0.00020706	0.00020706		0.00020706	0.00020706	0.00020706	0.00020706	0.00020706	0.00020706		0.00020706	0.00020706	0.00020706		9.6135e-05	7.6908e-05	9.6135e-05
3HAD60	3-hydroxyacyl-[acyl-carrier-protein] dehydratase (n-C6:0)	[c] : 3hhexACP --> h2o + thex2eACP		Cell Envelope Biosynthesis			0.005103	0.005103	249.949	0.005103	0.005103	249.949		0.005103	0.005103	249.949	0.005103	0.005103	249.949		0.005103	0.005103	249.958		0.00236925	0.0018954	249.98
3HAD70	3-hydroxyacyl-[acyl-carrier-protein] dehydratase (n-C7:0)	[c] : 3hhepACP --> h2o + thep2eACP		Cell Envelope Biosynthesis			0.00020706	0.00020706	0.00020706	0.00020706	0.00020706	0.00020706		0.00020706	0.00020706	0.00020706	0.00020706	0.00020706	0.00020706		0.00020706	0.00020706	0.00020706		9.6135e-05	7.6908e-05	9.6135e-05
3HAD80	3-hydroxyacyl-[acyl-carrier-protein] dehydratase (n-C8:0)	[c] : 3hoctACP --> h2o + toct2eACP		Cell Envelope Biosynthesis			0.005103	0.005103	249.949	0.005103	0.005103	249.949		0.005103	0.005103	249.949	0.005103	0.005103	249.949		0.005103	0.005103	249.958		0.00236925	0.0018954	249.98
3HAD90	3-hydroxyacyl-[acyl-carrier-protein] dehydratase (n-C9:0)	[c] : 3hnonACP --> h2o + tnon2eACP		Cell Envelope Biosynthesis			0.00020706	0.00020706	0.00020706	0.00020706	0.00020706	0.00020706		0.00020706	0.00020706	0.00020706	0.00020706	0.00020706	0.00020706		0.00020706	0.00020706	0.00020706		9.6135e-05	7.6908e-05	9.6135e-05
3HADai110	3-hydroxyacyl-[acyl-carrier-protein] dehydratase (ante-iso-C11:0)	[c] : 3haiC11ACP --> h2o + taiC112eACP		Cell Envelope Biosynthesis			0.00688618	0.00688618	0.00688618	0.00688618	0.00688618	0.00688618		0.00688618	0.00688618	0.00688618	0.00688618	0.00688618	0.00688618		0.00688618	0.00688618	0.00688618		0.00319716	0.00255772	0.00319716
3HADai130	3-hydroxyacyl-[acyl-carrier-protein] dehydratase (ante-iso-C13:0)	[c] : 3haiC13ACP --> h2o + taiC132eACP		Cell Envelope Biosynthesis			0.00688618	0.00688618	0.00688618	0.00688618	0.00688618	0.00688618		0.00688618	0.00688618	0.00688618	0.00688618	0.00688618	0.00688618		0.00688618	0.00688618	0.00688618		0.00319716	0.00255772	0.00319716
3HADai150	3-hydroxyacyl-[acyl-carrier-protein] dehydratase (ante-iso-C15:0)	[c] : 3haiC15ACP --> h2o + taiC152eACP		Cell Envelope Biosynthesis			0.00688618	0.00688618	0.00688618	0.00688618	0.00688618	0.00688618		0.00688618	0.00688618	0.00688618	0.00688618	0.00688618	0.00688618		0.00688618	0.00688618	0.00688618		0.00319716	0.00255772	0.00319716
3HADai170	3-hydroxyacyl-[acyl-carrier-protein] dehydratase (ante-iso-C17:0)	[c] : 3haiC17ACP --> h2o + taiC172eACP		Cell Envelope Biosynthesis			0.00329784	0.00329784	0.00329784	0.00329784	0.00329784	0.00329784		0.00329784	0.00329784	0.00329784	0.00329784	0.00329784	0.00329784		0.00329784	0.00329784	0.00329784		0.00153114	0.00122491	0.00153114
3HADai70	3-hydroxyacyl-[acyl-carrier-protein] dehydratase (ante-iso-C7:0)	[c] : 3haiC7ACP --> h2o + taiC72eACP		Cell Envelope Biosynthesis			0.00688618	0.00688618	0.00688618	0.00688618	0.00688618	0.00688618		0.00688618	0.00688618	0.00688618	0.00688618	0.00688618	0.00688618		0.00688618	0.00688618	0.00688618		0.00319716	0.00255772	0.00319716
[truncated: 1,626 more rows]

## Sheet: MTF + FVA (relaxed constraints)
Results of simulation with weakened limits (limiting biomass and protein secretion)
Legend
									MTF	Minimized Total Flux
	aml 24h (Mannitol)		amylase producing strain, grown on mannitol using reference uptake rates						FVA (lo)	Flux Variability Analysis (lower limit)
[truncated: 1,876 more rows]
