# Supplementary material for: Modelling the metabolism of protein secretion through the Tat route in Streptomyces lividans
Source: BMC Microbiol. 2018 Jun 14;18:59. doi: 10.1186/s12866-018-1199-3 (PMC6000921; doi:10.1186/s12866-018-1199-3)
Supplement: Supplementary file 6 — Comparison tables for iJV1220. Tables comparing the results obtained using the iJV1220 model for the protein secreting strains with those of the plasmid bearing and wild-type strains. (XLS 11751 kb) [file 12866_2018_1199_MOESM6_ESM.xls]

## Sheet: MTF (constrained) comparisons
Results of simulation using reference limits
wt (Glucose)		Wild-type strain grown on glucose using referencce uptake rates
wt (Mannitol)		Wild-type strain grown on mannitol using reference uptake rates
Pl (Glucose)		Plasmid-bearing strain, expressing at least 100 plasmids/cell, grown on glucose
Pl (Mannitol)		Plasmid-bearing strain, expressing at least 100 plasmids/cell, grown on mannitol
aml (Mannitol)		amylase producing strain, grown on mannitol using reference uptake rates
dag (Mannitol)		agarase producing strain, grown on mannitol using reference uptake rates
	Reference values taken from Lule et al. 2013.												Dag mannitol vs. Aml mannitol			Dag mannitol vs. Pl mannitol			Aml mannitol vs. Pl mannitol			Pl mannitol vs. Pl glucose			Pl glucose vs. Wt glucose			Wt Mannitol vs. Wt glucose
													vs.
													Aml mannitol
abbreviation	name	equation	genes	subsystem			wt (Glucose)	wt (Mannitol)	Pl (Glucose)	Pl (Mannitol)	aml (Mannitol)	dag (Mannitol)	100×	10×	0.1	100×	10×	0.1	100×	10×	0.1	100×	10×	0.1	100×	10×	0.1	100×	10×	0.1
ACTS1	Malonyl-CoA-ACP transacylase (actinorhodin ACP)	[c] : ACPact + malcoa <==> coa + malACPact	SCO5089	Actinorhodin Biosynthesis			0	0	0	0	0	0	0	0	0	0	0	0	0	0	0	0	0	0	0	0	0	0	0	0
ACTS10	actIII ketoacyl reductase	[c] : actint1ACPact + nadph + h --> actint2ACPact + nadp	SCO5086	Actinorhodin Biosynthesis			0	0	0	0	0	0	0	0	0	0	0	0	0	0	0	0	0	0	0	0	0	0	0	0
ACTS11	actVII aromatase	[c] : actint2ACPact --> actint3ACPact + (2) h2o	SCO5090	Actinorhodin Biosynthesis			0	0	0	0	0	0	0	0	0	0	0	0	0	0	0	0	0	0	0	0	0	0	0	0
ACTS12	actIV cyclase	[c] : actint3ACPact --> h2o + actint4ACPact	SCO5091	Actinorhodin Biosynthesis			0	0	0	0	0	0	0	0	0	0	0	0	0	0	0	0	0	0	0	0	0	0	0	0
ACTS13	hydroxylacyl-CoA dehydrogenase	[c] : nadph + h + actint4ACPact --> nadp + actint5ACPact	SCO5072	Actinorhodin Biosynthesis			0	0	0	0	0	0	0	0	0	0	0	0	0	0	0	0	0	0	0	0	0	0	0	0
ACTS14	actVI dehydratase	[c] : actint5ACPact --> h2o + dnpaACPact	(SCO5071 or SCO5072 or SCO5074)	Actinorhodin Biosynthesis			0	0	0	0	0	0	0	0	0	0	0	0	0	0	0	0	0	0	0	0	0	0	0	0
ACTS15	actVI oxidoreductase	[c] : nadph + h + dnpaACPact --> nadp + ddhkACPact	(SCO5023 or SCO5075)	Actinorhodin Biosynthesis			0	0	0	0	0	0	0	0	0	0	0	0	0	0	0	0	0	0	0	0	0	0	0	0
ACTS16	actVA-5/actVB monooxygenase	[c] : ddhkACPact + o2 --> h2o + dhkACPact	((SCO5080 and SCO5092) or SCO5081)	Actinorhodin Biosynthesis			0	0	0	0	0	0	0	0	0	0	0	0	0	0	0	0	0	0	0	0	0	0	0	0
ACTS17	actVA-5/actVB monooxygenase 2	[c] : h + o2 + dhkACPact + nadh --> h2o + hdhkACPact + nad	(SCO5080 and SCO5092)	Actinorhodin Biosynthesis			0	0	0	0	0	0	0	0	0	0	0	0	0	0	0	0	0	0	0	0	0	0	0	0
ACTS18	hydroxylated dihydrokalafungin thioesterase	[c] : h2o + hdhkACPact --> ACPact + h + hdhk		Actinorhodin Biosynthesis			0	0	0	0	0	0	0	0	0	0	0	0	0	0	0	0	0	0	0	0	0	0	0	0
ACTS19	hydroxylated dihydrokalafungin dimerization	[c] : nad + (2) hdhk --> h + nadh + ACT		Actinorhodin Biosynthesis			0	0	0	0	0	0	0	0	0	0	0	0	0	0	0	0	0	0	0	0	0	0	0	0
ACTS2	polyketide chain elongation 1	[c] : malACPact + h + accoa --> coa + actACPact + co2	(SCO5087 and SCO5088)	Actinorhodin Biosynthesis			0	0	0	0	0	0	0	0	0	0	0	0	0	0	0	0	0	0	0	0	0	0	0	0
ACTS3	polyketide chain elongation 2	[c] : malcoa + h + actACPact --> coa + co2 + pk6ACPact	(SCO5087 and SCO5088)	Actinorhodin Biosynthesis			0	0	0	0	0	0	0	0	0	0	0	0	0	0	0	0	0	0	0	0	0	0	0	0
ACTS4	polyketide chain elongation 3	[c] : malcoa + h + pk6ACPact --> coa + co2 + pk8ACPact	(SCO5087 and SCO5088)	Actinorhodin Biosynthesis			0	0	0	0	0	0	0	0	0	0	0	0	0	0	0	0	0	0	0	0	0	0	0	0
ACTS5	polyketide chain elongation 4	[c] : malcoa + h + pk8ACPact --> coa + co2 + pk10ACPact	(SCO5087 and SCO5088)	Actinorhodin Biosynthesis			0	0	0	0	0	0	0	0	0	0	0	0	0	0	0	0	0	0	0	0	0	0	0	0
ACTS6	polyketide chain elongation 5	[c] : malcoa + h + pk10ACPact --> coa + co2 + pk12ACPact	(SCO5087 and SCO5088)	Actinorhodin Biosynthesis			0	0	0	0	0	0	0	0	0	0	0	0	0	0	0	0	0	0	0	0	0	0	0	0
ACTS7	polyketide chain elongation 6	[c] : malcoa + h + pk12ACPact --> coa + co2 + pk14ACPact	(SCO5087 and SCO5088)	Actinorhodin Biosynthesis			0	0	0	0	0	0	0	0	0	0	0	0	0	0	0	0	0	0	0	0	0	0	0	0
ACTS8	polyketide chain elongation 7	[c] : malcoa + h + pk14ACPact --> coa + co2 + pk16ACPact	(SCO5087 and SCO5088)	Actinorhodin Biosynthesis			0	0	0	0	0	0	0	0	0	0	0	0	0	0	0	0	0	0	0	0	0	0	0	0
ACTS9	actI cyclase	[c] : pk16ACPact --> actint1ACPact	(SCO5087 and SCO5088)	Actinorhodin Biosynthesis			0	0	0	0	0	0	0	0	0	0	0	0	0	0	0	0	0	0	0	0	0	0	0	0
ALAD_L	L-alanine dehydrogenase	[c] : h2o + nad + ala_DASH_L --> h + nadh + nh4 + pyr	SCO1773	Alanine and Aspartate Metabolism			0	0	0	0	0	0	0	0	0	0	0	0	0	0	0	0	0	0	0	0	0	0	0	0
ALAR	alanine racemase	[c] : ala_DASH_L <==> ala_DASH_D	SCO4745	Alanine and Aspartate Metabolism			0.0291693	0.0291693	0.0291693	0.0291693	0.0291693	0.0135429	0	0	-1	0	0	-1	0	0	0	0	0	0	0	0	0	0	0	0
ALATA_L	L-alanine transaminase	[c] : ala_DASH_L + akg <==> pyr + glu_DASH_L	(SCO4984 or SCO6222)	Alanine and Aspartate Metabolism			-0.232711	-0.232711	-0.232717	-0.232717	-0.40167	-0.250309	0	0	1	0	0	0	0	0	-1	0	0	0	0	0	0	0	0	0
APAT2r	3-Aminopropanoate:2-oxoglutarate aminotransferase	[c] : akg + ala_DASH_B <==> glu_DASH_L + msa	(SCO5676 or SCO7034 or SCO3622)	Alanine and Aspartate Metabolism			0	0	0	0	0	0	0	0	0	0	0	0	0	0	0	0	0	0	0	0	0	0	0	0
ASNN	L-asparaginase	[c] : h2o + asn_DASH_L --> nh4 + asp_DASH_L		Alanine and Aspartate Metabolism			0	0	0	0	0	0	0	0	0	0	0	0	0	0	0	0	0	0	0	0	0	0	0	0
ASNS1	asparagine synthase (glutamine-hydrolysing)	[c] : h2o + asp_DASH_L + atp + gln_DASH_L --> h + glu_DASH_L + asn_DASH_L + amp + ppi	SCO0386	Alanine and Aspartate Metabolism			0.0256802	0.0256802	0.0256827	0.0256827	0.068171	0.023718	0	0	-1	0	0	0	0	0	1	0	0	0	0	0	0	0	0	0
ASPO1	L-aspartate oxidase	[c] : h2o + o2 + asp_DASH_L --> nh4 + h2o2 + oaa	SCO3382	Alanine and Aspartate Metabolism			0	0	0	0	0	0	0	0	0	0	0	0	0	0	0	0	0	0	0	0	0	0	0	0
ASPTA	aspartate transaminase	[c] : akg + asp_DASH_L <==> glu_DASH_L + oaa	(SCO4645 or SCO3658)	Alanine and Aspartate Metabolism			-0.151001	-0.151001	-0.151015	-0.151015	-0.357548	-0.137999	0	0	1	0	0	0	0	0	-1	0	0	0	0	0	0	0	0	0
3OXCOAT	3-oxoadipyl-CoA thiolase	[c] : coa + oxadpcoa --> accoa + succoa	(SCO6701 or SCO6967 or SCO3079 or SCO6731)	Alternate Carbon Metabolism			0	0	0	0	0	0	0	0	0	0	0	0	0	0	0	0	0	0	0	0	0	0	0	0
5DGLCNR	5-dehydro-D-gluconate reductase	[c] : nadph + h + 5dglcn <==> nadp + glcn	SCO1681	Alternate Carbon Metabolism			2.8399e-29	-0.0164249	0	0	-0.0846745	-0.119717	0	0	-1	-1	-1	-1	-1	-1	-1	0	0	0	-1	-1	-1	-1	-1	-1
6PHBG	6-phospho-beta-glucosidase	[c] : h2o + salc6p --> 2hymeph + g6p	(SCO2661 or SCO6670)	Alternate Carbon Metabolism			0	0	0	0	0	0	0	0	0	0	0	0	0	0	0	0	0	0	0	0	0	0	0	0
AAMYLe	alpha-amylase	[e] : 14glucan --> malthx	SCO2226	Alternate Carbon Metabolism			0	0	0	0	0	0	0	0	0	0	0	0	0	0	0	0	0	0	0	0	0	0	0	0
ACM6PH	N-acetylmuramate 6-phosphate hydrolase	[c] : h2o + acmum6p --> acgam6p + lac_DASH_D	SCO4307	Alternate Carbon Metabolism			0	0	0	0	0	0	0	0	0	0	0	0	0	0	0	0	0	0	0	0	0	0	0	0
ACS2	acetyl-CoA synthase (propionate)	[c] : coa + atp + ppa --> amp + ppi + ppcoa	SCO3563	Alternate Carbon Metabolism			0	0	0	0	0	0	0	0	0	0	0	0	0	0	0	0	0	0	0	0	0	0	0	0
ADNUC	adenosine hydrolase	[c] : h2o + adn --> ade + rib_DASH_D	SCO3779	Alternate Carbon Metabolism			0	0	0	0	0	0	0	0	0	0	0	0	0	0	0	0	0	0	0	0	0	0	0	0
AGDC	N-acetylglucosamine-6-phosphate deacetylase	[c] : h2o + acgam6p --> ac + gam6p	SCO4284	Alternate Carbon Metabolism			0	0	0	0	0	0	0	0	0	0	0	0	0	0	0	0	0	0	0	0	0	0	0	0
ALCD19	alcohol dehydrogenase (glycerol)	[c] : h + nadh + glyald <==> nad + glyc	(SCO0199 or SCO0259 or SCO5262 or SCO7362)	Alternate Carbon Metabolism			0	0	0	0	0	0	0	0	0	0	0	0	0	0	0	0	0	0	0	0	0	0	0	0
ALCD19y	alcohol dehydrogenase (glycerol, NADP)	[c] : nadph + h + glyald <==> nadp + glyc	(SCO4945 or SCO4271)	Alternate Carbon Metabolism			0.00085386	0.00085386	0.00085386	0.00085386	0.00085386	0.000396435	0	0	-1	0	0	-1	0	0	0	0	0	0	0	0	0	0	0	0
ALDD1	aldehyde dehydrogenase (formaldehyde, NAD)	[c] : h2o + nad + fald --> (2) h + nadh + for	SCO4055	Alternate Carbon Metabolism			0	0	0	0	0	0	0	0	0	0	0	0	0	0	0	0	0	0	0	0	0	0	0	0
ALDD19x	aldehyde dehydrogenase (phenylacetaldehyde, NAD)	[c] : h2o + nad + pacald --> (2) h + nadh + pac	SCO1612	Alternate Carbon Metabolism			0	0	0	0	0	0	0	0	0	0	0	0	0	0	0	0	0	0	0	0	0	0	0	0
ALDD2x	aldehyde dehydrogenase (acetaldehyde, NAD)	[c] : h2o + nad + acald --> (2) h + nadh + ac	(SCO1174 or SCO1706 or SCO3420 or SCO4913 or SCO5679)	Alternate Carbon Metabolism			0	0	0	0	0	0	0	0	0	0	0	0	0	0	0	0	0	0	0	0	0	0	0	0
ALLTAMH	allantoate amidohydrolase	[c] : (2) h + (2) h2o + alltt --> co2 + (2) nh4 + urdglyc	SCO3072	Alternate Carbon Metabolism			0	0	0	0	0	0	0	0	0	0	0	0	0	0	0	0	0	0	0	0	0	0	0	0
AMALT1	Amylomaltase (maltotriose)	[c] : malt + malttr --> glc_DASH_D + maltttr	SCO2649	Alternate Carbon Metabolism			0	0	0	0	0	0	0	0	0	0	0	0	0	0	0	0	0	0	0	0	0	0	0	0
AMALT2	Amylomaltase (maltotetraose)	[c] : malt + maltttr --> glc_DASH_D + maltpt	SCO2649	Alternate Carbon Metabolism			0	0	0	0	0	0	0	0	0	0	0	0	0	0	0	0	0	0	0	0	0	0	0	0
AMALT3	Amylomaltase (maltopentaose)	[c] : malt + maltpt --> glc_DASH_D + malthx	SCO2649	Alternate Carbon Metabolism			0	0	0	0	0	0	0	0	0	0	0	0	0	0	0	0	0	0	0	0	0	0	0	0
AMALT4	Amylomaltase (maltohexaose)	[c] : malt + malthx --> glc_DASH_D + malthp	SCO2649	Alternate Carbon Metabolism			0	0	0	0	0	0	0	0	0	0	0	0	0	0	0	0	0	0	0	0	0	0	0	0
ARAI	L-arabinose isomerase	[c] : arab_DASH_L <==> rbl_DASH_L		Alternate Carbon Metabolism			0	0	0	0	0	0	0	0	0	0	0	0	0	0	0	0	0	0	0	0	0	0	0	0
BGLU	b-glucosidase (cellobiose)	[c] : h2o + celb --> (2) glc_DASH_D	(SCO0293 or SCO0458 or SCO1059 or SCO2531 or SCO2798 or SCO5685 or SCO6597 or SCO6604 or SCO7031 or SCO7558)	Alternate Carbon Metabolism			0	0	0	0	0	0	0	0	0	0	0	0	0	0	0	0	0	0	0	0	0	0	0	0
CYTDH	Cytidine hydrolase	[c] : h2o + cytd --> rib_DASH_D + csn	SCO3779	Alternate Carbon Metabolism			0	0	0	0	0	0	0	0	0	0	0	0	0	0	0	0	0	0	0	0	0	0	0	0
DABTD	D-arabinitol 4-dehydrogenase (NAD)	[c] : nad + abt_DASH_D --> h + nadh + xylu_DASH_D		Alternate Carbon Metabolism			0	0	0	0	0	0	0	0	0	0	0	0	0	0	0	0	0	0	0	0	0	0	0	0
DCH	diacetylchitobiose hydrolase	[c] : h2o + chtbs --> (2) acgam	(SCO2758 or SCO2786 or SCO2943 or SCO4860)	Alternate Carbon Metabolism			0	0	0	0	0	0	0	0	0	0	0	0	0	0	0	0	0	0	0	0	0	0	0	0
DDGLK	2-dehydro-3-deoxygluconokinase	[c] : atp + 2ddglcn --> h + 2ddg6p + adp	(SCO0851)	Alternate Carbon Metabolism			0	0	0	0	0	0	0	0	0	0	0	0	0	0	0	0	0	0	0	0	0	0	0	0
DHACOAH	2,3-dehydroadipyl-CoA hydratase	[c] : h2o + 23dhacoa <==> 3hadpcoa	(SCO6732 or SCO4384)	Alternate Carbon Metabolism			0	0	0	0	0	0	0	0	0	0	0	0	0	0	0	0	0	0	0	0	0	0	0	0
DHAK	dihydroxyacetone kinase	[c] : atp + dha --> h + adp + dhap	SCO0580	Alternate Carbon Metabolism			0	0	0	0	0	0	0	0	0	0	0	0	0	0	0	0	0	0	0	0	0	0	0	0
DHDGLCD	5-dehydro-4-deoxyglucarate dehydratase	[c] : h + 5dh4dglc --> h2o + co2 + 25dptn	(SCO1895 or SCO2543)	Alternate Carbon Metabolism			0	0	0	0	0	0	0	0	0	0	0	0	0	0	0	0	0	0	0	0	0	0	0	0
DRBK	Deoxyribokinase	[c] : atp + drib --> h + adp + 2dr5p	SCO2748	Alternate Carbon Metabolism			0	0	0	0	0	0	0	0	0	0	0	0	0	0	0	0	0	0	0	0	0	0	0	0
DRPA	deoxyribose-phosphate aldolase	[c] : 2dr5p --> acald + g3p	SCO4914	Alternate Carbon Metabolism			0	0	0	0	0	0	0	0	0	0	0	0	0	0	0	0	0	0	0	0	0	0	0	0
DTARTD	D(-)-tartrate dehydratase	[c] : tartr_DASH_D --> h2o + oaa	SCO5044	Alternate Carbon Metabolism			0	0	0	0	0	0	0	0	0	0	0	0	0	0	0	0	0	0	0	0	0	0	0	0
EPMGH	epimelibiose galactohydrolase	[c] : h2o + epm --> gal + man	(SCO0274 or SCO0541)	Alternate Carbon Metabolism			0	0	0	0	0	0	0	0	0	0	0	0	0	0	0	0	0	0	0	0	0	0	0	0
FDH	formate dehydrogenase	[c] : nad + for --> nadh + co2	SCO6561	Alternate Carbon Metabolism			0.0339345	0.0339345	0.0339398	0.0339398	0.146419	0.0335166	0	0	-1	0	0	0	0	0	1	0	0	0	0	0	0	0	0	0
FORCT	Formyl-CoA Transferase	[c] : forcoa + oxa <==> for + oxalcoa	SCO6583	Alternate Carbon Metabolism			0	0	0	0	0	0	0	0	0	0	0	0	0	0	0	0	0	0	0	0	0	0	0	0
FRUK	fructose-1-phosphate kinase	[c] : atp + f1p --> h + adp + fdp	SCO3197	Alternate Carbon Metabolism			0	0	0	0	0	0	0	0	0	0	0	0	0	0	0	0	0	0	0	0	0	0	0	0
G3PD2	glycerol-3-phosphate dehydrogenase (NADP)	[c] : nadp + glyc3p <==> nadph + h + dhap	SCO5559	Alternate Carbon Metabolism			-0.0459073	-0.0459073	-0.0459073	-0.0459073	-0.0459073	-0.0213141	0	0	1	0	0	1	0	0	0	0	0	0	0	0	0	0	0	0
G6PDA	glucosamine-6-phosphate deaminase	[c] : h2o + gam6p --> nh4 + f6p	SCO5236	Alternate Carbon Metabolism			0	0	0	0	0	0	0	0	0	0	0	0	0	0	0	0	0	0	0	0	0	0	0	0
GAL6PI	galactose-6-phosphate isomerase	[c] : dgal6p <==> tag6p_DASH_D	SCO5849	Alternate Carbon Metabolism			0	0	0	0	0	0	0	0	0	0	0	0	0	0	0	0	0	0	0	0	0	0	0	0
GALCTND	galactonate dehydratase	[c] : galctn_DASH_D --> h2o + 2dh3dgal	(SCO2401 or SCO3475)	Alternate Carbon Metabolism			0	0	0	0	0	0	0	0	0	0	0	0	0	0	0	0	0	0	0	0	0	0	0	0
GALIGH	1-alpha-D-Galactosyl-myo-inositol galactohydrolase	[c] : h2o + 1Dgali --> gal + inost	(SCO0274 or SCO0541)	Alternate Carbon Metabolism			0	0	0	0	0	0	0	0	0	0	0	0	0	0	0	0	0	0	0	0	0	0	0	0
GALKr	galactokinase	[c] : atp + gal <==> h + adp + gal1p	SCO3136	Alternate Carbon Metabolism			0	0	0	0	0	0	0	0	0	0	0	0	0	0	0	0	0	0	0	0	0	0	0	0
GALS3	a-galactosidase (melibiose)	[c] : h2o + melib --> glc_DASH_D + gal	(SCO0274 or SCO0541)	Alternate Carbon Metabolism			0	0	0	0	0	0	0	0	0	0	0	0	0	0	0	0	0	0	0	0	0	0	0	0
GGLGH	galactosylglycerol galactohydrolase	[c] : h2o + ggl --> glyc + gal	(SCO0274 or SCO0541)	Alternate Carbon Metabolism			0	0	0	0	0	0	0	0	0	0	0	0	0	0	0	0	0	0	0	0	0	0	0	0
GLCATr	D-glucose O-acetyltransferase	[c] : accoa + glc_DASH_D <==> coa + acglc_DASH_D	SCO7519	Alternate Carbon Metabolism			0	0	0	0	0	0	0	0	0	0	0	0	0	0	0	0	0	0	0	0	0	0	0	0
GLCRAL	5-dehydro-4-deoxyglucarate aldolase	[c] : 5dh4dglc --> pyr + 2h3oppan		Alternate Carbon Metabolism			0	0	0	0	0	0	0	0	0	0	0	0	0	0	0	0	0	0	0	0	0	0	0	0
GLCRD	glucarate dehydratase	[c] : glcr --> h2o + 5dh4dglc	SCO2542	Alternate Carbon Metabolism			0	0	0	0	0	0	0	0	0	0	0	0	0	0	0	0	0	0	0	0	0	0	0	0
GLYALDDr	D-Glyceraldehyde dehydrogenase	[c] : h2o + nad + glyald <==> (2) h + nadh + glyc_DASH_R	(SCO1174 or SCO1706 or SCO3420 or SCO4913 or SCO5679)	Alternate Carbon Metabolism			-0.00049266	-0.00049266	-0.00049266	-0.00049266	-0.00049266	-0.000228735	0	0	1	0	0	1	0	0	0	0	0	0	0	0	0	0	0	0
GLYCDx	Glycerol dehydrogenase	[c] : nad + glyc --> h + nadh + dha	SCO6754	Alternate Carbon Metabolism			0	0	0	0	0	0	0	0	0	0	0	0	0	0	0	0	0	0	0	0	0	0	0	0
GLYCTO1	Glycolate oxidase	[c] : o2 + glyclt --> h2o2 + glx	SCO2925	Alternate Carbon Metabolism			0	0	0	0	0	0	0	0	0	0	0	0	0	0	0	0	0	0	0	0	0	0	0	0
GLYCTO3	Glycolate oxidase	[c] : glyclt + mqn9 --> glx + mql9	SCO2925	Alternate Carbon Metabolism			0.00316274	0.00316274	0.00316274	0.00316274	0.00316274	0.00146842	0	0	-1	0	0	-1	0	0	0	0	0	0	0	0	0	0	0	0
GLYK	glycerol kinase	[c] : atp + glyc --> h + adp + glyc3p	(SCO0509 or SCO1660 or SCO7004)	Alternate Carbon Metabolism			0	0	0	0	0	0	0	0	0	0	0	0	0	0	0	0	0	0	0	0	0	0	0	0
GNK	gluconokinase	[c] : atp + glcn --> h + adp + 6pgc	SCO1679	Alternate Carbon Metabolism			0.318196	0.125224	0.318205	0.318205	0.161992	0.067935	0	0	-1	0	0	-1	0	0	-1	0	0	0	0	0	0	0	0	-1
HADPCOADH3	3-hydroxyadipyl-CoA dehydrogenase (NAD+)	[c] : nad + 3hadpcoa <==> h + nadh + oxadpcoa	(SCO1591 or SCO3834 or SCO5385)	Alternate Carbon Metabolism			0	0	0	0	0	0	0	0	0	0	0	0	0	0	0	0	0	0	0	0	0	0	0	0
HEX4	hexokinase (D-mannose:ATP)	[c] : atp + man --> h + adp + man6p		Alternate Carbon Metabolism			0	0	0	0	0	0	0	0	0	0	0	0	0	0	0	0	0	0	0	0	0	0	0	0
HEX7	hexokinase (D-fructose:ATP)	[c] : atp + fru --> h + adp + f6p	SCO1957	Alternate Carbon Metabolism			0	0.243439	0	0	0.295289	0.1367	0	0	-1	1	1	1	1	1	1	0	0	0	0	0	0	1	1	1
HPYRI	hydroxypyruvate isomerase	[c] : hpyr <==> 2h3oppan	SCO6206	Alternate Carbon Metabolism			0	0	0	0	0	0	0	0	0	0	0	0	0	0	0	0	0	0	0	0	0	0	0	0
IDOND	L-idonate 5-dehydrogenase	[c] : h + nadh + 5dglcn <==> nad + idon_DASH_L	SCO1682	Alternate Carbon Metabolism			0	0	0	0	0	0	0	0	0	0	0	0	0	0	0	0	0	0	0	0	0	0	0	0
IDOND2	L-idonate 5-dehydrogenase (NADP)	[c] : nadph + h + 5dglcn --> nadp + idon_DASH_L	SCO1682	Alternate Carbon Metabolism			0	0	0	0	0	0	0	0	0	0	0	0	0	0	0	0	0	0	0	0	0	0	0	0
LACZ	b-galactosidase	[c] : h2o + lcts --> glc_DASH_D + gal	(SCO0766 or SCO5689 or SCO6347 or SCO6457 or SCO7407)	Alternate Carbon Metabolism			0	0	0	0	0	0	0	0	0	0	0	0	0	0	0	0	0	0	0	0	0	0	0	0
LYXI	Lyxose isomerase	[c] : lyx_DASH_L --> xylu_DASH_L	SCO0812	Alternate Carbon Metabolism			0	0	0	0	0	0	0	0	0	0	0	0	0	0	0	0	0	0	0	0	0	0	0	0
MALT	alpha-glucosidase	[c] : h2o + malt --> (2) glc_DASH_D	(SCO1394 or SCO2228 or SCO3780 or SCO7010)	Alternate Carbon Metabolism			0	0	0	0	0	0	0	0	0	0	0	0	0	0	0	0	0	0	0	0	0	0	0	0
MALTATr	maltose O-acetyltransferase	[c] : accoa + malt <==> coa + acmalt	SCO7519	Alternate Carbon Metabolism			0	0	0	0	0	0	0	0	0	0	0	0	0	0	0	0	0	0	0	0	0	0	0	0
MAN6PI	mannose-6-phosphate isomerase	[c] : man6p <==> f6p	SCO3025	Alternate Carbon Metabolism			0	0	0	0	0	0	0	0	0	0	0	0	0	0	0	0	0	0	0	0	0	0	0	0
MELTGH	melibiitol galactohydrolase	[c] : h2o + melt --> gal + sbt_DASH_D	(SCO0274 or SCO0541)	Alternate Carbon Metabolism			0	0	0	0	0	0	0	0	0	0	0	0	0	0	0	0	0	0	0	0	0	0	0	0
MLTG1	Maltodextrin glucosidase (maltotriose)	[c] : h2o + malttr --> malt + glc_DASH_D	(SCO1394 or SCO2228 or SCO3780 or SCO7010)	Alternate Carbon Metabolism			0	0	0	0	0	0	0	0	0	0	0	0	0	0	0	0	0	0	0	0	0	0	0	0
MLTG1e	Maltodextrin glucosidase (maltotriose)	[e] : h2o + malttr --> glc_DASH_D + malt	(SCO7019 or SCO7020)	Alternate Carbon Metabolism			0	0	0	0	0	0	0	0	0	0	0	0	0	0	0	0	0	0	0	0	0	0	0	0
MLTG2	Maltodextrin glucosidase (maltotetraose)	[c] : h2o + maltttr --> malttr + glc_DASH_D	(SCO1394 or SCO2228 or SCO3780 or SCO7010)	Alternate Carbon Metabolism			0	0	0	0	0	0	0	0	0	0	0	0	0	0	0	0	0	0	0	0	0	0	0	0
MLTG2e	Maltodextrin glucosidase (maltotetraose)	[e] : h2o + maltttr --> malttr + glc_DASH_D	(SCO7019 or SCO7020)	Alternate Carbon Metabolism			0	0	0	0	0	0	0	0	0	0	0	0	0	0	0	0	0	0	0	0	0	0	0	0
MLTG3	Maltodextrin glucosidase (maltopentaose)	[c] : h2o + maltpt --> glc_DASH_D + maltttr	(SCO1394 or SCO2228 or SCO3780 or SCO7010)	Alternate Carbon Metabolism			0	0	0	0	0	0	0	0	0	0	0	0	0	0	0	0	0	0	0	0	0	0	0	0
MLTG3e	Maltodextrin glucosidase (maltopentaose)	[e] : h2o + maltpt --> glc_DASH_D + maltttr	(SCO7019 or SCO7020)	Alternate Carbon Metabolism			0	0	0	0	0	0	0	0	0	0	0	0	0	0	0	0	0	0	0	0	0	0	0	0
MLTG4	Maltodextrin glucosidase (maltohexaose)	[c] : h2o + malthx --> glc_DASH_D + maltpt	(SCO1394 or SCO2228 or SCO3780 or SCO7010)	Alternate Carbon Metabolism			0	0	0	0	0	0	0	0	0	0	0	0	0	0	0	0	0	0	0	0	0	0	0	0
MLTG4e	Maltodextrin glucosidase (maltohexaose)	[e] : malthx + h2o --> glc_DASH_D + maltpt	(SCO7019 or SCO7020)	Alternate Carbon Metabolism			0	0	0	0	0	0	0	0	0	0	0	0	0	0	0	0	0	0	0	0	0	0	0	0
MLTG5	Maltodextrin glucosidase (maltoheptaose)	[c] : h2o + malthp --> glc_DASH_D + malthx	(SCO1394 or SCO2228 or SCO3780 or SCO7010)	Alternate Carbon Metabolism			0	0	0	0	0	0	0	0	0	0	0	0	0	0	0	0	0	0	0	0	0	0	0	0
MLTG5e	Maltodextrin glucosidase (maltoheptaose)	[e] : h2o + malthp --> malthx + glc_DASH_D	(SCO7019 or SCO7020)	Alternate Carbon Metabolism			0	0	0	0	0	0	0	0	0	0	0	0	0	0	0	0	0	0	0	0	0	0	0	0
MLTP1	Maltodextrin phosphorylase (maltopentaose)	[c] : maltpt + pi <==> maltttr + g1p	SCO5444	Alternate Carbon Metabolism			0	0	0	0	0	0	0	0	0	0	0	0	0	0	0	0	0	0	0	0	0	0	0	0
MLTP2	Maltodextrin phosphorylase (maltohexaose)	[c] : malthx + pi <==> maltpt + g1p	SCO5444	Alternate Carbon Metabolism			0	0	0	0	0	0	0	0	0	0	0	0	0	0	0	0	0	0	0	0	0	0	0	0
MLTP3	Maltodextrin phosphorylase (maltoheptaose)	[c] : malthp + pi <==> malthx + g1p	SCO5444	Alternate Carbon Metabolism			0	0	0	0	0	0	0	0	0	0	0	0	0	0	0	0	0	0	0	0	0	0	0	0
MNLD	mannitol 2-dehydrogenase	[c] : nad + mnl --> h + nadh + fru		Alternate Carbon Metabolism			0	1.14	0	0	0.937	0.937	0	0	0	1	1	1	1	1	1	0	0	0	0	0	0	1	1	1
MTI	maltose trehalose isomerase	[c] : tre <==> malt	(SCO5442 or SCO7334)	Alternate Carbon Metabolism			0	0	0	0	0	0	0	0	0	0	0	0	0	0	0	0	0	0	0	0	0	0	0	0
OXCDC	Oxalyl-CoA decarboxylase	[c] : h + oxalcoa --> co2 + forcoa	SCO6584	Alternate Carbon Metabolism			0	0	0	0	0	0	0	0	0	0	0	0	0	0	0	0	0	0	0	0	0	0	0	0
OXDHCOAT	3-oxo-5,6-dehydrosuberyl-CoA thiolase	[c] : coa + 3oxdhscoa --> accoa + 23dhacoa	(SCO5144 and (SCO6701 or SCO6967 or SCO3079 or SCO6731))	Alternate Carbon Metabolism			0	0	0	0	0	0	0	0	0	0	0	0	0	0	0	0	0	0	0	0	0	0	0	0
PACCOAE	ring 1,2-phenylacetyl-CoA epoxidase (NADPH)	[c] : nadph + h + o2 + phaccoa --> nadp + h2o + rephaccoa	(SCO7471 and SCO7472 and SCO7473 and SCO7474 and SCO7475)	Alternate Carbon Metabolism			0	0	0	0	0	0	0	0	0	0	0	0	0	0	0	0	0	0	0	0	0	0	0	0
PACCOAL	phenylacetate-CoA ligase	[c] : coa + atp + pac --> amp + ppi + phaccoa	SCO7469	Alternate Carbon Metabolism			0	0	0	0	0	0	0	0	0	0	0	0	0	0	0	0	0	0	0	0	0	0	0	0
PACCOATE	phenylacetyl-CoA thioesterase	[c] : h2o + phaccoa --> coa + h + pac	SCO7470	Alternate Carbon Metabolism			0	0	0	0	0	0	0	0	0	0	0	0	0	0	0	0	0	0	0	0	0	0	0	0
PFK_2	Phosphofructokinase	[c] : atp + tag6p_DASH_D --> h + adp + tagdp_DASH_D	(SCO5426 or SCO2119 or SCO1214)	Alternate Carbon Metabolism			0	0	0	0	0	0	0	0	0	0	0	0	0	0	0	0	0	0	0	0	0	0	0	0
PGMT	phosphoglucomutase	[c] : g1p <==> g6p	SCO7443	Alternate Carbon Metabolism			-0.0695356	-0.0695356	-0.0695356	-0.0695356	-0.0695356	-0.0322844	0	0	1	0	0	1	0	0	0	0	0	0	0	0	0	0	0	0
PMANM	phosphomannomutase	[c] : man1p <==> man6p	(SCO3028 or SCO4916 or SCO1388)	Alternate Carbon Metabolism			0	0	0	0	0	0	0	0	0	0	0	0	0	0	0	0	0	0	0	0	0	0	0	0
PPAKr	Propionate kinase	[c] : adp + ppap <==> atp + ppa	SCO5424	Alternate Carbon Metabolism			0	0	0	0	0	0	0	0	0	0	0	0	0	0	0	0	0	0	0	0	0	0	0	0
PPM	phosphopentomutase	[c] : r1p <==> r5p	SCO7443	Alternate Carbon Metabolism			-0.012171	-0.012171	-0.012171	-0.012171	-0.012171	-0.00565084	0	0	1	0	0	1	0	0	0	0	0	0	0	0	0	0	0	0
PPM2	phosphopentomutase 2 (deoxyribose)	[c] : 2dr1p <==> 2dr5p	SCO7443	Alternate Carbon Metabolism			0	0	0	0	0	0	0	0	0	0	0	0	0	0	0	0	0	0	0	0	0	0	0	0
PTA2	Phosphate acetyltransferase	[c] : ppcoa + pi --> coa + ppap	SCO5425	Alternate Carbon Metabolism			0	0	0	0	0	0	0	0	0	0	0	0	0	0	0	0	0	0	0	0	0	0	0	0
RAFGH	raffinose galactohydrolase	[c] : h2o + raffin --> gal + sucr	(SCO0274 or SCO0541)	Alternate Carbon Metabolism			0	0	0	0	0	0	0	0	0	0	0	0	0	0	0	0	0	0	0	0	0	0	0	0
RBK	ribokinase	[c] : atp + rib_DASH_D --> h + adp + r5p	SCO2748	Alternate Carbon Metabolism			0	0	0	0	0	0	0	0	0	0	0	0	0	0	0	0	0	0	0	0	0	0	0	0
RBK_L1	L-ribulokinase (L-ribulose)	[c] : atp + rbl_DASH_L --> h + adp + ru5p_DASH_L		Alternate Carbon Metabolism			0	0	0	0	0	0	0	0	0	0	0	0	0	0	0	0	0	0	0	0	0	0	0	0
RBP4E	L-ribulose-phosphate 4-epimerase	[c] : ru5p_DASH_L <==> xu5p_DASH_D		Alternate Carbon Metabolism			0	0	0	0	0	0	0	0	0	0	0	0	0	0	0	0	0	0	0	0	0	0	0	0
REPHACCOAI	ring 1,2-epoxyphenylacetyl-CoA isomerase (oxepin-CoA forming)	[c] : rephaccoa <==> 2oxpaccoa	SCO5144	Alternate Carbon Metabolism			0	0	0	0	0	0	0	0	0	0	0	0	0	0	0	0	0	0	0	0	0	0	0	0
RMI	L-rhamnose isomerase	[c] : rmn <==> rml		Alternate Carbon Metabolism			0	0	0	0	0	0	0	0	0	0	0	0	0	0	0	0	0	0	0	0	0	0	0	0
RMK	rhamnulokinase	[c] : atp + rml --> h + adp + rml1p	SCO0814	Alternate Carbon Metabolism			0	0	0	0	0	0	0	0	0	0	0	0	0	0	0	0	0	0	0	0	0	0	0	0
RMPA	Rhamnulose-1-phosphate aldolase	[c] : rml1p <==> dhap + lald_DASH_L		Alternate Carbon Metabolism			0	0	0	0	0	0	0	0	0	0	0	0	0	0	0	0	0	0	0	0	0	0	0	0
SBTO	D-sorbitol oxidase	[c] : o2 + sbt_DASH_D --> h2o2 + fru	SCO6147	Alternate Carbon Metabolism			0	0	0	0	0	0	0	0	0	0	0	0	0	0	0	0	0	0	0	0	0	0	0	0
SUCR	sucrose hydrolyzing enzyme	[c] : h2o + sucr --> glc_DASH_D + fru	(SCO1394 or SCO2228 or SCO3780 or SCO7010)	Alternate Carbon Metabolism			0	0	0	0	0	0	0	0	0	0	0	0	0	0	0	0	0	0	0	0	0	0	0	0
TAUDO	Taurine dioxygenase	[c] : o2 + akg + taur --> h + co2 + aacald + so3 + succ	(SCO7507 or SCO7357)	Alternate Carbon Metabolism			0	0	0	0	0	0	0	0	0	0	0	0	0	0	0	0	0	0	0	0	0	0	0	0
TGBPA	Tagatose-bisphosphate aldolase	[c] : tagdp_DASH_D <==> dhap + g3p	(SCO5848 and SCO5852)	Alternate Carbon Metabolism			0	0	0	0	0	0	0	0	0	0	0	0	0	0	0	0	0	0	0	0	0	0	0	0
TRE6PP	trehalose-phosphatase	[c] : h2o + tre6p --> pi + tre	SCO4288	Alternate Carbon Metabolism			0.01227	0.01227	0.01227	0.01227	0.01227	0.0056968	0	0	-1	0	0	-1	0	0	0	0	0	0	0	0	0	0	0	0
TRE6PS	alpha,alpha-trehalose-phosphate synthase (UDP-forming)	[c] : g6p + udpg --> h + tre6p + udp	SCO4290	Alternate Carbon Metabolism			0.01227	0.01227	0.01227	0.01227	0.01227	0.0056968	0	0	-1	0	0	-1	0	0	0	0	0	0	0	0	0	0	0	0
TRSARr	tartronate semialdehyde reductase	[c] : h + nadh + 2h3oppan <==> nad + glyc_DASH_R	SCO6205	Alternate Carbon Metabolism			0.00049266	0.00049266	0.00049266	0.00049266	0.00049266	0.000228735	0	0	-1	0	0	-1	0	0	0	0	0	0	0	0	0	0	0	0
UDPG4E	UDPglucose 4-epimerase	[c] : udpg <==> udpgal	(SCO2988 or SCO3137 or SCO3326 or SCO3739)	Alternate Carbon Metabolism			0.0233034	0.0233034	0.0233034	0.0233034	0.0233034	0.0108194	0	0	-1	0	0	-1	0	0	0	0	0	0	0	0	0	0	0	0
UGLT	UDPglucose--hexose-1-phosphate uridylyltransferase	[c] : gal1p + udpg <==> g1p + udpgal	SCO3138	Alternate Carbon Metabolism			0	0	0	0	0	0	0	0	0	0	0	0	0	0	0	0	0	0	0	0	0	0	0	0
URIH	Uridine hydrolase	[c] : h2o + uri --> rib_DASH_D + ura	SCO3779	Alternate Carbon Metabolism			0	0	0	0	0	0	0	0	0	0	0	0	0	0	0	0	0	0	0	0	0	0	0	0
X5PL3E	L-xylulose 5-phosphate 3-epimerase	[c] : xu5p_DASH_L --> ru5p_DASH_L		Alternate Carbon Metabolism			0	0	0	0	0	0	0	0	0	0	0	0	0	0	0	0	0	0	0	0	0	0	0	0
XYLI1	xylose isomerase	[c] : xyl_DASH_D <==> xylu_DASH_D	SCO1169	Alternate Carbon Metabolism			0	0	0	0	0	0	0	0	0	0	0	0	0	0	0	0	0	0	0	0	0	0	0	0
XYLI2	xylose isomerase	[c] : glc_DASH_D <==> fru	SCO1169	Alternate Carbon Metabolism			0	-0.896561	0	0	-0.641711	-0.8003	0	0	-1	-1	-1	-1	-1	-1	-1	0	0	0	0	0	0	-1	-1	-1
XYLK	xylulokinase	[c] : atp + xylu_DASH_D --> h + adp + xu5p_DASH_D	(SCO1170 or SCO2462)	Alternate Carbon Metabolism			0	0	0	0	0	0	0	0	0	0	0	0	0	0	0	0	0	0	0	0	0	0	0	0
XYLK2	L-xylulokinase	[c] : atp + xylu_DASH_L --> h + adp + xu5p_DASH_L		Alternate Carbon Metabolism			0	0	0	0	0	0	0	0	0	0	0	0	0	0	0	0	0	0	0	0	0	0	0	0
XYLTO	xylitol oxidase	[c] : o2 + xylt --> h2o2 + xylu_DASH_D	SCO6147	Alternate Carbon Metabolism			0	0	0	0	0	0	0	0	0	0	0	0	0	0	0	0	0	0	0	0	0	0	0	0
ICL	Isocitrate lyase	[c] : icit --> glx + succ	SCO0982	Anaplerotic Reactions			0	0	0	0	0	0	0	0	0	0	0	0	0	0	0	0	0	0	0	0	0	0	0	0
MALS	malate synthase	[c] : h2o + accoa + glx --> coa + h + mal_DASH_L	(SCO0983 or SCO6243)	Anaplerotic Reactions			0.00217742	0.00217742	0.00217742	0.00217742	0.00217742	0.00101094	0	0	-1	0	0	-1	0	0	0	0	0	0	0	0	0	0	0	0
ME1	malic enzyme (NAD)	[c] : nad + mal_DASH_L --> nadh + co2 + pyr	SCO2951	Anaplerotic Reactions			0.889174	0.841627	0.889191	0.889191	1.11159	0.50249	0	0	-1	0	0	-1	0	0	1	0	0	0	0	0	0	0	0	0
ME2	malic enzyme (NADP)	[c] : nadp + mal_DASH_L --> nadph + co2 + pyr	SCO5261	Anaplerotic Reactions			0	0	0	0	0	0	0	0	0	0	0	0	0	0	0	0	0	0	0	0	0	0	0	0
PEPCK	phosphoenolpyruvate carboxykinase (GTP)	[c] : oaa + gtp --> co2 + gdp + pep	SCO4979	Anaplerotic Reactions			0	0	0	0	0	0	0	0	0	0	0	0	0	0	0	0	0	0	0	0	0	0	0	0
PPA	inorganic diphosphatase	[c] : h2o + ppi --> h + (2) pi	SCO3409	Anaplerotic Reactions			0	0	0	0	0	0	0	0	0	0	0	0	0	0	0	0	0	0	0	0	0	0	0	0
PPA_1	inorganic diphosphatase (one proton translocation)	h2o[c] + ppi[c] --> (2) pi[c] + h[e]	SCO3547	Anaplerotic Reactions			0.519619	0.519619	0.519628	0.519628	0.640558	0.278926	0	0	-1	0	0	-1	0	0	1	0	0	0	0	0	0	0	0	0
PPC	phosphoenolpyruvate carboxylase	[c] : h2o + co2 + pep --> h + oaa + pi	SCO3127	Anaplerotic Reactions			0	0	0	0	0	0	0	0	0	0	0	0	0	0	0	0	0	0	0	0	0	0	0	0
4HGLSD	L-4-hydroxyglutamate semialdehyde dehydrogenase	[c] : h2o + nad + 4hglusa --> (2) h + nadh + e4hglu	SCO5520	Arginine and Proline Metabolism			0	0	0	0	0	0	0	0	0	0	0	0	0	0	0	0	0	0	0	0	0	0	0	0
ABTA	4-aminobutyrate transaminase	[c] : akg + 4abut --> glu_DASH_L + sucsal	(SCO5676 or SCO7034)	Arginine and Proline Metabolism			0	0	0	0	0	0	0	0	0	0	0	0	0	0	0	0	0	0	0	0	0	0	0	0
ABUTD	Aminobutyraldehyde dehydrogenase	[c] : h2o + nad + 4abutn --> (2) h + nadh + 4abut	(SCO5657 or SCO5666)	Arginine and Proline Metabolism			0	0	0	0	0	0	0	0	0	0	0	0	0	0	0	0	0	0	0	0	0	0	0	0
ACGK	acetylglutamate kinase	[c] : atp + acglu --> adp + acg5p	SCO1578	Arginine and Proline Metabolism			0.0207225	0.0207225	0.0207283	0.0207283	0.0615842	0.027315	0	0	-1	0	0	1	0	0	1	0	0	0	0	0	0	0	0	0
ACGS	N-acetylglutamate synthase	[c] : accoa + glu_DASH_L --> coa + h + acglu	(SCO1579 or SCO3376)	Arginine and Proline Metabolism			0	0	0	0	0	0	0	0	0	0	0	0	0	0	0	0	0	0	0	0	0	0	0	0
ACOTA	acetylornithine transaminase	[c] : akg + acorn <==> glu_DASH_L + acg5sa	SCO1577	Arginine and Proline Metabolism			-0.0207225	-0.0207225	-0.0207283	-0.0207283	-0.0615842	-0.027315	0	0	1	0	0	-1	0	0	-1	0	0	0	0	0	0	0	0	0
ADMDC	adenosylmethionine decarboxylase	[c] : h + amet --> co2 + ametam		Arginine and Proline Metabolism			0.00467362	0.00467362	0.00467362	0.00467362	0.00467362	0.0021699	0	0	-1	0	0	-1	0	0	0	0	0	0	0	0	0	0	0	0
AGMD	agmatine deiminase	[c] : h2o + agm --> nh4 + cptrc	SCO5527	Arginine and Proline Metabolism			0	0	0	0	0	0	0	0	0	0	0	0	0	0	0	0	0	0	0	0	0	0	0	0
AGMT	agmatinase	[c] : h2o + agm --> ptrc + urea	SCO2770	Arginine and Proline Metabolism			0	0	0	0	0	0	0	0	0	0	0	0	0	0	0	0	0	0	0	0	0	0	0	0
AGPR	N-acetyl-g-glutamyl-phosphate reductase	[c] : nadp + pi + acg5sa <==> nadph + h + acg5p	SCO1580	Arginine and Proline Metabolism			-0.0207225	-0.0207225	-0.0207283	-0.0207283	-0.0615842	-0.027315	0	0	1	0	0	-1	0	0	-1	0	0	0	0	0	0	0	0	0
AMPTASEPG	aminopeptidase (pro-gly)	[c] : h2o + progly --> gly + pro_DASH_L	(SCO2018 or SCO2635 or SCO2643)	Arginine and Proline Metabolism			0	0	0	0	0	0	0	0	0	0	0	0	0	0	0	0	0	0	0	0	0	0	0	0
APCS	aminopropylcadaverine synthase	[c] : ametam + 15dap --> h + 5mta + na15dap	(SCO3655 or SCO2455)	Arginine and Proline Metabolism			0	0	0	0	0	0	0	0	0	0	0	0	0	0	0	0	0	0	0	0	0	0	0	0
ARGD	Arginine Deiminase	[c] : h2o + arg_DASH_L --> nh4 + citr_DASH_L	(SCO0613 or SCO5975)	Arginine and Proline Metabolism			0	0	0	0	0	0	0	0	0	0	0	0	0	0	0	0	0	0	0	0	0	0	0	0
ARGSL	argininosuccinate lyase	[c] : argsuc <==> arg_DASH_L + fum	SCO1570	Arginine and Proline Metabolism			0.014273	0.014273	0.0142788	0.0142788	0.0551346	0.0243206	0	0	-1	0	0	1	0	0	1	0	0	0	0	0	0	0	0	0
ARGSS	argininosuccinate synthase	[c] : asp_DASH_L + atp + citr_DASH_L --> h + amp + ppi + argsuc	SCO7036	Arginine and Proline Metabolism			0.014273	0.014273	0.0142788	0.0142788	0.0551346	0.0243206	0	0	-1	0	0	1	0	0	1	0	0	0	0	0	0	0	0	0
CBPS	carbamoyl-phosphate synthase (glutamine-hydrolysing)	[c] : h2o + (2) atp + gln_DASH_L + hco3 --> (2) h + glu_DASH_L + (2) adp + pi + cbp	(SCO1483 and SCO1484)	Arginine and Proline Metabolism			0.0692163	0.0692163	0.0692221	0.0692221	0.110078	0.0494423	0	0	-1	0	0	-1	0	0	1	0	0	0	0	0	0	0	0	0
CPTRCA	N-carbamoylputrescine amidase	[c] : (2) h + h2o + cptrc --> co2 + nh4 + ptrc	SCO6414	Arginine and Proline Metabolism			0	0	0	0	0	0	0	0	0	0	0	0	0	0	0	0	0	0	0	0	0	0	0	0
DDPGA	2-dehydro-3-deoxy-phosphogluconate aldolase	[c] : 4h2oglt <==> pyr + glx	(SCO0852 or SCO2298 or SCO3495)	Arginine and Proline Metabolism			0	0	0	0	0	0	0	0	0	0	0	0	0	0	0	0	0	0	0	0	0	0	0	0
EHGLAT	L-erythro-4-Hydroxyglutamate:2-oxoglutarate aminotransferase	[c] : akg + e4hglu --> glu_DASH_L + 4h2oglt	(SCO4645 or SCO3658)	Arginine and Proline Metabolism			0	0	0	0	0	0	0	0	0	0	0	0	0	0	0	0	0	0	0	0	0	0	0	0
G5SADs	L-glutamate 5-semialdehyde dehydratase (spontaneous)	[c] : glu5sa --> h + h2o + 1pyr5c	s0001	Arginine and Proline Metabolism			0	0	0	0	0	0	0	0	0	0	0	0	0	0	0	0	0	0	0	0	0	0	0	0
G5SD	glutamate-5-semialdehyde dehydrogenase	[c] : nadph + h + glu5p --> nadp + pi + glu5sa	SCO2585	Arginine and Proline Metabolism			0	0	0	0	0	0	0	0	0	0	0	0	0	0	0	0	0	0	0	0	0	0	0	0
GLU5K	glutamate 5-kinase	[c] : glu_DASH_L + atp --> adp + glu5p	SCO2587	Arginine and Proline Metabolism			0	0	0	0	0	0	0	0	0	0	0	0	0	0	0	0	0	0	0	0	0	0	0	0
HPROb	L-hydroxyproline reductase (NADP)	[c] : nadph + (2) h + 1p3h5c --> nadp + 4hpro_DASH_LT	SCO3337	Arginine and Proline Metabolism			0	0	0	0	0	0	0	0	0	0	0	0	0	0	0	0	0	0	0	0	0	0	0	0
MTAN	methylthioadenosine nucleosidase	[c] : h2o + 5mta --> ade + 5mtr	SCO5431	Arginine and Proline Metabolism			0.00467362	0.00467362	0.00467362	0.00467362	0.00467362	0.0021699	0	0	-1	0	0	-1	0	0	0	0	0	0	0	0	0	0	0	0
OCBTi	ornithine carbamoyltransferase (irreversible)	[c] : cbp + orn --> h + pi + citr_DASH_L	SCO5976	Arginine and Proline Metabolism			0.014273	0.014273	0.0142788	0.0142788	0.0551346	0.0243206	0	0	-1	0	0	1	0	0	1	0	0	0	0	0	0	0	0	0
ORNDC	Ornithine Decarboxylase	[c] : h + orn --> co2 + ptrc	SCO6035	Arginine and Proline Metabolism			0.00644952	0.00644952	0.00644952	0.00644952	0.00644952	0.00299442	0	0	-1	0	0	-1	0	0	0	0	0	0	0	0	0	0	0	0
ORNTA	ornithine transaminase	[c] : akg + orn --> glu_DASH_L + glu5sa	SCO1223	Arginine and Proline Metabolism			0	0	0	0	0	0	0	0	0	0	0	0	0	0	0	0	0	0	0	0	0	0	0	0
ORNTAC	ornithine transacetylase	[c] : glu_DASH_L + acorn <==> acglu + orn	SCO1579	Arginine and Proline Metabolism			0.0207225	0.0207225	0.0207283	0.0207283	0.0615842	0.027315	0	0	-1	0	0	1	0	0	1	0	0	0	0	0	0	0	0	0
P5CD	1-pyrroline-5-carboxylate dehydrogenase	[c] : (2) h2o + nad + 1pyr5c --> h + nadh + glu_DASH_L	SCO5520	Arginine and Proline Metabolism			0	0	0	0	0.0165411	0.0066816	0	0	-1	1	1	1	1	1	1	0	0	0	0	0	0	0	0	0
P5CR	pyrroline-5-carboxylate reductase	[c] : nadph + (2) h + 1pyr5c --> nadp + pro_DASH_L	SCO3337	Arginine and Proline Metabolism			0	0	0	0	0	0	0	0	0	0	0	0	0	0	0	0	0	0	0	0	0	0	0	0
PHCD	L-1-pyrroline-3-hydroxy-5-carboxylate dehydrogenase	[c] : (2) h2o + nad + 1p3h5c --> h + nadh + e4hglu	SCO5520	Arginine and Proline Metabolism			0	0	0	0	0	0	0	0	0	0	0	0	0	0	0	0	0	0	0	0	0	0	0	0
PHCHGS	L-1-Pyrroline-3-hydroxy-5-carboxylate spontaneous conversion to L-4-Hydroxyglutamate semialdehyde	[c] : h + h2o + 1p3h5c <==> 4hglusa	s0001	Arginine and Proline Metabolism			0	0	0	0	0	0	0	0	0	0	0	0	0	0	0	0	0	0	0	0	0	0	0	0
PROD2	Proline dehydrogenase	[c] : pro_DASH_L + fad --> h + 1pyr5c + fadh2		Arginine and Proline Metabolism			0	0	0	0	0.0165411	0.0066816	0	0	-1	1	1	1	1	1	1	0	0	0	0	0	0	0	0	0
PTRCTA	Putrescine Transaminase	[c] : akg + ptrc --> glu_DASH_L + 4abutn	SCO1284	Arginine and Proline Metabolism			0	0	0	0	0	0	0	0	0	0	0	0	0	0	0	0	0	0	0	0	0	0	0	0
PUTA3	L-Glutamate 5-semialdehyde:NAD+ oxidoreductase	[c] : h2o + nad + glu5sa --> (2) h + nadh + glu_DASH_L	SCO5520	Arginine and Proline Metabolism			0	0	0	0	0	0	0	0	0	0	0	0	0	0	0	0	0	0	0	0	0	0	0	0
SSALy	succinate-semialdehyde dehydrogenase (NADP)	[c] : nadp + h2o + sucsal --> nadph + (2) h + succ	(SCO1204 or SCO4780 or SCO7035)	Arginine and Proline Metabolism			0	0	0	0	0	0	0	0	0	0	0	0	0	0	0	0	0	0	0	0	0	0	0	0
UREA	urease	[c] : (2) h + h2o + urea --> co2 + (2) nh4	((SCO1234 and SCO1235 and SCO1236) or (SCO5525 and SCO5526))	Arginine and Proline Metabolism			0	0	0	0	0	0	0	0	0	0	0	0	0	0	0	0	0	0	0	0	0	0	0	0
3OADPCOAT	3-oxoadipate CoA-transferase	[c] : succoa + 3oxoadp --> oxadpcoa + succ	(SCO6702 and SCO6703)	Benzoate Metabolism			0	0	0	0	0	0	0	0	0	0	0	0	0	0	0	0	0	0	0	0	0	0	0	0
4CMLCL	4-carboxymuconolactone decarboxylase	[c] : h + 4cml --> co2 + 5odhf2a	(SCO6339 or SCO6697)	Benzoate Metabolism			0	0	0	0	0	0	0	0	0	0	0	0	0	0	0	0	0	0	0	0	0	0	0	0
MUCCY	3-carboxy-cis,cis-muconate cycloisomerase	[c] : h + CCbuttc --> 4cml	SCO6698	Benzoate Metabolism			0	0	0	0	0	0	0	0	0	0	0	0	0	0	0	0	0	0	0	0	0	0	0	0
OXOAEL	3-oxoadipate enol-lactone hydrolase	[c] : h2o + 5odhf2a --> h + 3oxoadp	(SCO6339 or SCO6697)	Benzoate Metabolism			0	0	0	0	0	0	0	0	0	0	0	0	0	0	0	0	0	0	0	0	0	0	0	0
PCADYOX	protocatechuate 3,4-dioxygenase	[c] : o2 + 34dhbz --> (2) h + CCbuttc	(SCO6699 and SCO6700)	Benzoate Metabolism			0	0	0	0	0	0	0	0	0	0	0	0	0	0	0	0	0	0	0	0	0	0	0	0
VNTDM	vanillate:oxygen oxidoreductase (demethylating)	[c] : h + o2 + nadh + vanlt --> h2o + nad + fald + 34dhbz	SCO6680	Benzoate Metabolism			0	0	0	0	0	0	0	0	0	0	0	0	0	0	0	0	0	0	0	0	0	0	0	0
AACOATi	Acetoacetyl-CoA:acetate CoA-transferase	[c] : coa + atp + acac --> amp + ppi + aacoa	SCO1393	Butanoate Metabolism			0	0	0	0	0	0	0	0	0	0	0	0	0	0	0	0	0	0	0	0	0	0	0	0
BDH	(R)-3-Hydroxybutanoate:NAD+ oxidoreductase	[c] : nad + bhb <==> h + nadh + acac	SCO1012	Butanoate Metabolism			-0.0305049	-0.0305049	-0.0304975	-0.0304975	0	0	0	0	0	1	1	1	1	1	1	0	0	0	0	0	0	0	0	0
IBMi	isobutyryl-CoA mutase (irreversible)	[c] : ibcoa --> btcoa	(SCO5415 and (SCO4800 or SCO6833))	Butanoate Metabolism			0	0	0	0	0	0	0	0	0	0	0	0	0	0	0	0	0	0	0	0	0	0	0	0
CDAS1	Malonyl-CoA-ACP transacylase (calcium-dependent antibiotics ACP)	[c] : malcoa + ACPcda <==> coa + malACPcda	(SCO2387 and SCO3249)	Calcium-Dependent Antibiotics Biosynthesis			0	0	0	0	0	0	0	0	0	0	0	0	0	0	0	0	0	0	0	0	0	0	0	0
CDAS10	fatty-acyl-ACP hydrolase	[c] : h2o + hexACPcda --> h + ACPcda + hxa		Calcium-Dependent Antibiotics Biosynthesis			0	0	0	0	0	0	0	0	0	0	0	0	0	0	0	0	0	0	0	0	0	0	0	0
CDAS11	acyl-CoA dehydrogenase (hexanoyl-CoA)	[c] : o2 + hxcoa --> h2o2 + hx2coa	SCO3247	Calcium-Dependent Antibiotics Biosynthesis			0	0	0	0	0	0	0	0	0	0	0	0	0	0	0	0	0	0	0	0	0	0	0	0
CDAS12	hexenoyl-CoA monooxygenase	[c] : nadph + h + o2 + hx2coa --> nadp + h2o + ephxcoa	SCO3245	Calcium-Dependent Antibiotics Biosynthesis			0	0	0	0	0	0	0	0	0	0	0	0	0	0	0	0	0	0	0	0	0	0	0	0
CDAS13	4-hydroxymandelate synthase	[c] : o2 + 34hpp --> co2 + 4hmda	SCO3229	Calcium-Dependent Antibiotics Biosynthesis			0	0	0	0	0	0	0	0	0	0	0	0	0	0	0	0	0	0	0	0	0	0	0	0
CDAS14a	4-hydroxymandelate oxidase	[c] : o2 + 4hmda --> h2o2 + 4hpglx	SCO3228	Calcium-Dependent Antibiotics Biosynthesis			0	0	0	0	0	0	0	0	0	0	0	0	0	0	0	0	0	0	0	0	0	0	0	0
CDAS14b	4-hydroxymandelate oxidase	[c] : mqn9 + 4hmda --> mql9 + 4hpglx	SCO3228	Calcium-Dependent Antibiotics Biosynthesis			0	0	0	0	0	0	0	0	0	0	0	0	0	0	0	0	0	0	0	0	0	0	0	0
CDAS15	4-hydroxyphenylglycine aminotransferase	[c] : glu_DASH_L + 4hpglx <==> akg + 4hpgly	SCO3227	Calcium-Dependent Antibiotics Biosynthesis			0	0	0	0	0	0	0	0	0	0	0	0	0	0	0	0	0	0	0	0	0	0	0	0
CDAS16	glutamate-3-methyltransferase	[c] : glu_DASH_L + 5mthf --> h + meglu + thf	SCO3215	Calcium-Dependent Antibiotics Biosynthesis			0	0	0	0	0	0	0	0	0	0	0	0	0	0	0	0	0	0	0	0	0	0	0	0
CDAS17	calcium-dependent antibiotics non-ribosomal peptide synthetase	[c] : asn_DASH_L + (3) asp_DASH_L + (11) atp + gly + ephxcoa + 4hpgly + meglu + ser_DASH_L + thr_DASH_L + (2) trp_DASH_L --> coa + (11) h + (11) amp + (11) ppi + CDAint1	(SCO3230 and SCO3231 and SCO3232)	Calcium-Dependent Antibiotics Biosynthesis			0	0	0	0	0	0	0	0	0	0	0	0	0	0	0	0	0	0	0	0	0	0	0	0
CDAS18	asparagine oxygenase (calcium-dependent antibiotics)	[c] : o2 + akg + CDAint1 --> co2 + succ + CDAint2	SCO3236	Calcium-Dependent Antibiotics Biosynthesis			0	0	0	0	0	0	0	0	0	0	0	0	0	0	0	0	0	0	0	0	0	0	0	0
CDAS19	3-hydroxyasparagine phosphotransferase (calcium-dependent antibiotics)	[c] : atp + CDAint2 --> h + adp + CDA	SCO3234	Calcium-Dependent Antibiotics Biosynthesis			0	0	0	0	0	0	0	0	0	0	0	0	0	0	0	0	0	0	0	0	0	0	0	0
CDAS2	beta-ketoacyl-ACP synthase (2) (calcium-dependent antibiotics ACP)	[c] : h + accoa + malACPcda --> coa + co2 + actACPcda	(SCO3246 and SCO3249)	Calcium-Dependent Antibiotics Biosynthesis			0	0	0	0	0	0	0	0	0	0	0	0	0	0	0	0	0	0	0	0	0	0	0	0
CDAS3	3-oxoacyl-[acyl-carrier-protein] reductase (n-C4:0)	[c] : nadph + h + actACPcda <==> nadp + 3haACPcda	(SCO1815 or SCO1345 or SCO1346 or SCO4501 or SCO1831 or SCO4681 or SCO0330)	Calcium-Dependent Antibiotics Biosynthesis			0	0	0	0	0	0	0	0	0	0	0	0	0	0	0	0	0	0	0	0	0	0	0	0
CDAS4	3-hydroxyacyl-[acyl-carrier-protein] dehydratase (n-C4:0)	[c] : 3haACPcda --> h2o + but2eACPcda		Calcium-Dependent Antibiotics Biosynthesis			0	0	0	0	0	0	0	0	0	0	0	0	0	0	0	0	0	0	0	0	0	0	0	0
CDAS5x	enoyl-[acyl-carrier-protein] reductase (NADH) (n-C4:0)	[c] : h + nadh + but2eACPcda --> nad + butACPcda	SCO1814	Calcium-Dependent Antibiotics Biosynthesis			0	0	0	0	0	0	0	0	0	0	0	0	0	0	0	0	0	0	0	0	0	0	0	0
CDAS5y	enoyl-[acyl-carrier-protein] reductase (NADPH) (n-C4:0)	[c] : nadph + h + but2eACPcda --> nadp + butACPcda	SCO1814	Calcium-Dependent Antibiotics Biosynthesis			0	0	0	0	0	0	0	0	0	0	0	0	0	0	0	0	0	0	0	0	0	0	0	0
CDAS6	3-oxoacyl-[acyl-carrier-protein] synthase (n-C6:0)	[c] : h + malACPcda + butACPcda --> co2 + ACPcda + 3ohexACPcda	SCO3248	Calcium-Dependent Antibiotics Biosynthesis			0	0	0	0	0	0	0	0	0	0	0	0	0	0	0	0	0	0	0	0	0	0	0	0
CDAS7	3-oxoacyl-[acyl-carrier-protein] reductase (n-C6:0)	[c] : nadph + h + 3ohexACPcda <==> nadp + 3hhexACPcda	(SCO1815 or SCO1345 or SCO1346 or SCO4501 or SCO1831 or SCO4681 or SCO0330)	Calcium-Dependent Antibiotics Biosynthesis			0	0	0	0	0	0	0	0	0	0	0	0	0	0	0	0	0	0	0	0	0	0	0	0
CDAS8	3-hydroxyacyl-[acyl-carrier-protein] dehydratase (n-C6:0)	[c] : 3hhexACPcda --> h2o + thex2eACPcda		Calcium-Dependent Antibiotics Biosynthesis			0	0	0	0	0	0	0	0	0	0	0	0	0	0	0	0	0	0	0	0	0	0	0	0
CDAS9x	enoyl-[acyl-carrier-protein] reductase (NADH) (n-C6:0)	[c] : h + nadh + thex2eACPcda --> nad + hexACPcda	SCO1814	Calcium-Dependent Antibiotics Biosynthesis			0	0	0	0	0	0	0	0	0	0	0	0	0	0	0	0	0	0	0	0	0	0	0	0
CDAS9y	enoyl-[acyl-carrier-protein] reductase (NADPH) (n-C6:0)	[c] : nadph + h + thex2eACPcda --> nadp + hexACPcda	SCO1814	Calcium-Dependent Antibiotics Biosynthesis			0	0	0	0	0	0	0	0	0	0	0	0	0	0	0	0	0	0	0	0	0	0	0	0
3HAD100	3-hydroxyacyl-[acyl-carrier-protein] dehydratase (n-C10:0)	[c] : 3hdecACP --> h2o + tdec2eACP		Cell Envelope Biosynthesis			0.005103	0.005103	0.005103	0.005103	0.005103	0.00236925	0	0	-1	0	0	-1	0	0	0	0	0	0	0	0	0	0	0	0
3HAD110	3-hydroxyacyl-[acyl-carrier-protein] dehydratase (n-C11:0)	[c] : 3hundcaACP --> h2o + tundca2eACP		Cell Envelope Biosynthesis			0.00020706	0.00020706	0.00020706	0.00020706	0.00020706	9.6135e-05	0	0	-1	0	0	-1	0	0	0	0	0	0	0	0	0	0	0	0
3HAD120	3-hydroxyacyl-[acyl-carrier-protein] dehydratase (n-C12:0)	[c] : 3hddecACP --> h2o + tddec2eACP		Cell Envelope Biosynthesis			0.00412804	0.00412804	0.00412804	0.00412804	0.00412804	0.00191659	0	0	-1	0	0	-1	0	0	0	0	0	0	0	0	0	0	0	0
3HAD121	3-hydroxyacyl-[acyl-carrier-protein] dehydratase (n-C12:1)	[c] : 3hcddec5eACP --> h2o + t3c5ddeceACP		Cell Envelope Biosynthesis			0.00097496	0.00097496	0.00097496	0.00097496	0.00097496	0.00045266	0	0	-1	0	0	-1	0	0	0	0	0	0	0	0	0	0	0	0
3HAD130	3-hydroxyacyl-[acyl-carrier-protein] dehydratase (n-C13:0)	[c] : 3htridcaACP --> h2o + ttridca2eACP		Cell Envelope Biosynthesis			0.00020706	0.00020706	0.00020706	0.00020706	0.00020706	9.6135e-05	0	0	-1	0	0	-1	0	0	0	0	0	0	0	0	0	0	0	0
3HAD140	3-hydroxyacyl-[acyl-carrier-protein] dehydratase (n-C14:0)	[c] : 3hmrsACP --> h2o + tmrs2eACP		Cell Envelope Biosynthesis			0.00412804	0.00412804	0.00412804	0.00412804	0.00412804	0.00191659	0	0	-1	0	0	-1	0	0	0	0	0	0	0	0	0	0	0	0
3HAD141	3-hydroxyacyl-[acyl-carrier-protein] dehydratase (n-C14:1)	[c] : 3hcmrs7eACP --> h2o + t3c7mrseACP		Cell Envelope Biosynthesis			0.00097496	0.00097496	0.00097496	0.00097496	0.00097496	0.00045266	0	0	-1	0	0	-1	0	0	0	0	0	0	0	0	0	0	0	0
3HAD150	3-hydroxyacyl-[acyl-carrier-protein] dehydratase (n-C15:0)	[c] : 3hptdcaACP --> h2o + tptdca2eACP		Cell Envelope Biosynthesis			0.00020706	0.00020706	0.00020706	0.00020706	0.00020706	9.6135e-05	0	0	-1	0	0	-1	0	0	0	0	0	0	0	0	0	0	0	0
3HAD160	3-hydroxyacyl-[acyl-carrier-protein] dehydratase (n-C16:0)	[c] : 3hpalmACP --> h2o + tpalm2eACP		Cell Envelope Biosynthesis			0.00379596	0.00379596	0.00379596	0.00379596	0.00379596	0.00176241	0	0	-1	0	0	-1	0	0	0	0	0	0	0	0	0	0	0	0
3HAD161	3-hydroxyacyl-[acyl-carrier-protein] dehydratase (n-C16:1)	[c] : 3hcpalm9eACP --> h2o + t3c9palmeACP		Cell Envelope Biosynthesis			0.00097496	0.00097496	0.00097496	0.00097496	0.00097496	0.00045266	0	0	-1	0	0	-1	0	0	0	0	0	0	0	0	0	0	0	0
3HAD170	3-hydroxyacyl-[acyl-carrier-protein] dehydratase (n-C17:0)	[c] : 3hhepdcaACP --> h2o + thepdca2eACP		Cell Envelope Biosynthesis			0	0	0	0	0	0	0	0	0	0	0	0	0	0	0	0	0	0	0	0	0	0	0	0
3HAD180	3-hydroxyacyl-[acyl-carrier-protein] dehydratase (n-C18:0)	[c] : 3hoctaACP --> h2o + toctd2eACP		Cell Envelope Biosynthesis			0	0	0	0	0	0	0	0	0	0	0	0	0	0	0	0	0	0	0	0	0	0	0	0
3HAD181	3-hydroxyacyl-[acyl-carrier-protein] dehydratase (n-C18:1)	[c] : 3hcvac11eACP --> h2o + t3c11vaceACP		Cell Envelope Biosynthesis			0	0	0	0	0	0	0	0	0	0	0	0	0	0	0	0	0	0	0	0	0	0	0	0
3HAD40	3-hydroxyacyl-[acyl-carrier-protein] dehydratase (n-C4:0)	[c] : 3haACP --> h2o + but2eACP		Cell Envelope Biosynthesis			0	0	0	0	0	0	0	0	0	0	0	0	0	0	0	0	0	0	0	0	0	0	0	0
3HAD50	3-hydroxyacyl-[acyl-carrier-protein] dehydratase (n-C5:0)	[c] : 3hptnACP --> h2o + tptn2eACP		Cell Envelope Biosynthesis			0.00020706	0.00020706	0.00020706	0.00020706	0.00020706	9.6135e-05	0	0	-1	0	0	-1	0	0	0	0	0	0	0	0	0	0	0	0
3HAD60	3-hydroxyacyl-[acyl-carrier-protein] dehydratase (n-C6:0)	[c] : 3hhexACP --> h2o + thex2eACP		Cell Envelope Biosynthesis			0.005103	0.005103	0.005103	0.005103	0.005103	0.00236925	0	0	-1	0	0	-1	0	0	0	0	0	0	0	0	0	0	0	0
3HAD70	3-hydroxyacyl-[acyl-carrier-protein] dehydratase (n-C7:0)	[c] : 3hhepACP --> h2o + thep2eACP		Cell Envelope Biosynthesis			0.00020706	0.00020706	0.00020706	0.00020706	0.00020706	9.6135e-05	0	0	-1	0	0	-1	0	0	0	0	0	0	0	0	0	0	0	0
3HAD80	3-hydroxyacyl-[acyl-carrier-protein] dehydratase (n-C8:0)	[c] : 3hoctACP --> h2o + toct2eACP		Cell Envelope Biosynthesis			0.005103	0.005103	0.005103	0.005103	0.005103	0.00236925	0	0	-1	0	0	-1	0	0	0	0	0	0	0	0	0	0	0	0
3HAD90	3-hydroxyacyl-[acyl-carrier-protein] dehydratase (n-C9:0)	[c] : 3hnonACP --> h2o + tnon2eACP		Cell Envelope Biosynthesis			0.00020706	0.00020706	0.00020706	0.00020706	0.00020706	9.6135e-05	0	0	-1	0	0	-1	0	0	0	0	0	0	0	0	0	0	0	0
3HADai110	3-hydroxyacyl-[acyl-carrier-protein] dehydratase (ante-iso-C11:0)	[c] : 3haiC11ACP --> h2o + taiC112eACP		Cell Envelope Biosynthesis			0.00688618	0.00688618	0.00688618	0.00688618	0.00688618	0.00319716	0	0	-1	0	0	-1	0	0	0	0	0	0	0	0	0	0	0	0
3HADai130	3-hydroxyacyl-[acyl-carrier-protein] dehydratase (ante-iso-C13:0)	[c] : 3haiC13ACP --> h2o + taiC132eACP		Cell Envelope Biosynthesis			0.00688618	0.00688618	0.00688618	0.00688618	0.00688618	0.00319716	0	0	-1	0	0	-1	0	0	0	0	0	0	0	0	0	0	0	0
3HADai150	3-hydroxyacyl-[acyl-carrier-protein] dehydratase (ante-iso-C15:0)	[c] : 3haiC15ACP --> h2o + taiC152eACP		Cell Envelope Biosynthesis			0.00688618	0.00688618	0.00688618	0.00688618	0.00688618	0.00319716	0	0	-1	0	0	-1	0	0	0	0	0	0	0	0	0	0	0	0
3HADai170	3-hydroxyacyl-[acyl-carrier-protein] dehydratase (ante-iso-C17:0)	[c] : 3haiC17ACP --> h2o + taiC172eACP		Cell Envelope Biosynthesis			0.00329784	0.00329784	0.00329784	0.00329784	0.00329784	0.00153114	0	0	-1	0	0	-1	0	0	0	0	0	0	0	0	0	0	0	0
3HADai70	3-hydroxyacyl-[acyl-carrier-protein] dehydratase (ante-iso-C7:0)	[c] : 3haiC7ACP --> h2o + taiC72eACP		Cell Envelope Biosynthesis			0.00688618	0.00688618	0.00688618	0.00688618	0.00688618	0.00319716	0	0	-1	0	0	-1	0	0	0	0	0	0	0	0	0	0	0	0
3HADai90	3-hydroxyacyl-[acyl-carrier-protein] dehydratase (ante-iso-C9:0)	[c] : 3haiC9ACP --> h2o + taiC92eACP		Cell Envelope Biosynthesis			0.00688618	0.00688618	0.00688618	0.00688618	0.00688618	0.00319716	0	0	-1	0	0	-1	0	0	0	0	0	0	0	0	0	0	0	0
3HADi100	3-hydroxyacyl-[acyl-carrier-protein] dehydratase (iso-C10:0)	[c] : 3hiC10ACP --> h2o + tiC102eACP		Cell Envelope Biosynthesis			0.00493612	0.00493612	0.00493612	0.00493612	0.00493612	0.00229177	0	0	-1	0	0	-1	0	0	0	0	0	0	0	0	0	0	0	0
3HADi110	3-hydroxyacyl-[acyl-carrier-protein] dehydratase (iso-C11:0)	[c] : 3hiC11ACP --> h2o + tiC112eACP		Cell Envelope Biosynthesis			0.0036085	0.0036085	0.0036085	0.0036085	0.0036085	0.00167537	0	0	-1	0	0	-1	0	0	0	0	0	0	0	0	0	0	0	0
3HADi120	3-hydroxyacyl-[acyl-carrier-protein] dehydratase (iso-C12:0)	[c] : 3hiC12ACP --> h2o + tiC122eACP		Cell Envelope Biosynthesis			0.00493612	0.00493612	0.00493612	0.00493612	0.00493612	0.00229177	0	0	-1	0	0	-1	0	0	0	0	0	0	0	0	0	0	0	0
3HADi130	3-hydroxyacyl-[acyl-carrier-protein] dehydratase (iso-C13:0)	[c] : 3hiC13ACP --> h2o + tiC132eACP		Cell Envelope Biosynthesis			0.0036085	0.0036085	0.0036085	0.0036085	0.0036085	0.00167537	0	0	-1	0	0	-1	0	0	0	0	0	0	0	0	0	0	0	0
3HADi140	3-hydroxyacyl-[acyl-carrier-protein] dehydratase (iso-C14:0)	[c] : 3hiC14ACP --> h2o + tiC142eACP		Cell Envelope Biosynthesis			0.00493612	0.00493612	0.00493612	0.00493612	0.00493612	0.00229177	0	0	-1	0	0	-1	0	0	0	0	0	0	0	0	0	0	0	0
3HADi150	3-hydroxyacyl-[acyl-carrier-protein] dehydratase (iso-C15:0)	[c] : 3hiC15ACP --> h2o + tiC152eACP		Cell Envelope Biosynthesis			0.0036085	0.0036085	0.0036085	0.0036085	0.0036085	0.00167537	0	0	-1	0	0	-1	0	0	0	0	0	0	0	0	0	0	0	0
3HADi160	3-hydroxyacyl-[acyl-carrier-protein] dehydratase (iso-C16:0)	[c] : 3hiC16ACP --> h2o + tiC162eACP		Cell Envelope Biosynthesis			0.00421036	0.00421036	0.00421036	0.00421036	0.00421036	0.00195481	0	0	-1	0	0	-1	0	0	0	0	0	0	0	0	0	0	0	0
3HADi170	3-hydroxyacyl-[acyl-carrier-protein] dehydratase (iso-C17:0)	[c] : 3hiC17ACP --> h2o + tiC172eACP		Cell Envelope Biosynthesis			0.0015344	0.0015344	0.0015344	0.0015344	0.0015344	0.0007124	0	0	-1	0	0	-1	0	0	0	0	0	0	0	0	0	0	0	0
3HADi180	3-hydroxyacyl-[acyl-carrier-protein] dehydratase (iso-C18:0)	[c] : 3hiC18ACP --> h2o + tiC182eACP		Cell Envelope Biosynthesis			0	0	0	0	0	0	0	0	0	0	0	0	0	0	0	0	0	0	0	0	0	0	0	0
3HADi60	3-hydroxyacyl-[acyl-carrier-protein] dehydratase (iso-C6:0)	[c] : 3hiC6ACP --> h2o + tiC62eACP		Cell Envelope Biosynthesis			0.00493612	0.00493612	0.00493612	0.00493612	0.00493612	0.00229177	0	0	-1	0	0	-1	0	0	0	0	0	0	0	0	0	0	0	0
3HADi70	3-hydroxyacyl-[acyl-carrier-protein] dehydratase (iso-C7:0)	[c] : 3hiC7ACP --> h2o + tiC72eACP		Cell Envelope Biosynthesis			0.0036085	0.0036085	0.0036085	0.0036085	0.0036085	0.00167537	0	0	-1	0	0	-1	0	0	0	0	0	0	0	0	0	0	0	0
3HADi80	3-hydroxyacyl-[acyl-carrier-protein] dehydratase (iso-C8:0)	[c] : 3hiC8ACP --> h2o + tiC82eACP		Cell Envelope Biosynthesis			0.00493612	0.00493612	0.00493612	0.00493612	0.00493612	0.00229177	0	0	-1	0	0	-1	0	0	0	0	0	0	0	0	0	0	0	0
3HADi90	3-hydroxyacyl-[acyl-carrier-protein] dehydratase (iso-C9:0)	[c] : 3hiC9ACP --> h2o + tiC92eACP		Cell Envelope Biosynthesis			0.0036085	0.0036085	0.0036085	0.0036085	0.0036085	0.00167537	0	0	-1	0	0	-1	0	0	0	0	0	0	0	0	0	0	0	0
3OAR100	3-oxoacyl-[acyl-carrier-protein] reductase (n-C10:0)	[c] : nadph + h + 3odecACP <==> nadp + 3hdecACP	(SCO1815 or SCO1345 or SCO1346 or SCO4501 or SCO1831 or SCO4681 or SCO0330)	Cell Envelope Biosynthesis			0.005103	0.005103	0.005103	0.005103	0.005103	0.00236925	0	0	-1	0	0	-1	0	0	0	0	0	0	0	0	0	0	0	0
3OAR110	3-oxoacyl-[acyl-carrier-protein] reductase (n-C11:0)	[c] : nadph + h + 3oundcaACP <==> nadp + 3hundcaACP	(SCO1815 or SCO1345 or SCO1346 or SCO4501 or SCO1831 or SCO4681 or SCO0330)	Cell Envelope Biosynthesis			0.00020706	0.00020706	0.00020706	0.00020706	0.00020706	9.6135e-05	0	0	-1	0	0	-1	0	0	0	0	0	0	0	0	0	0	0	0
3OAR120	3-oxoacyl-[acyl-carrier-protein] reductase (n-C12:0)	[c] : nadph + h + 3oddecACP <==> nadp + 3hddecACP	(SCO1815 or SCO1345 or SCO1346 or SCO4501 or SCO1831 or SCO4681 or SCO0330)	Cell Envelope Biosynthesis			0.00412804	0.00412804	0.00412804	0.00412804	0.00412804	0.00191659	0	0	-1	0	0	-1	0	0	0	0	0	0	0	0	0	0	0	0
3OAR121	3-oxoacyl-[acyl-carrier-protein] reductase (n-C12:1)	[c] : nadph + h + 3ocddec5eACP <==> nadp + 3hcddec5eACP	(SCO1815 or SCO1345 or SCO1346 or SCO4501 or SCO1831 or SCO4681 or SCO0330)	Cell Envelope Biosynthesis			0.00097496	0.00097496	0.00097496	0.00097496	0.00097496	0.00045266	0	0	-1	0	0	-1	0	0	0	0	0	0	0	0	0	0	0	0
3OAR130	3-oxoacyl-[acyl-carrier-protein] reductase (n-C13:0)	[c] : nadph + h + 3otridcaACP <==> nadp + 3htridcaACP	(SCO1815 or SCO1345 or SCO1346 or SCO4501 or SCO1831 or SCO4681 or SCO0330)	Cell Envelope Biosynthesis			0.00020706	0.00020706	0.00020706	0.00020706	0.00020706	9.6135e-05	0	0	-1	0	0	-1	0	0	0	0	0	0	0	0	0	0	0	0
3OAR140	3-oxoacyl-[acyl-carrier-protein] reductase (n-C14:0)	[c] : nadph + h + 3omrsACP <==> nadp + 3hmrsACP	(SCO1815 or SCO1345 or SCO1346 or SCO4501 or SCO1831 or SCO4681 or SCO0330)	Cell Envelope Biosynthesis			0.00412804	0.00412804	0.00412804	0.00412804	0.00412804	0.00191659	0	0	-1	0	0	-1	0	0	0	0	0	0	0	0	0	0	0	0
3OAR141	3-oxoacyl-[acyl-carrier-protein] reductase (n-C14:1)	[c] : nadph + h + 3ocmrs7eACP <==> nadp + 3hcmrs7eACP	(SCO1815 or SCO1345 or SCO1346 or SCO4501 or SCO1831 or SCO4681 or SCO0330)	Cell Envelope Biosynthesis			0.00097496	0.00097496	0.00097496	0.00097496	0.00097496	0.00045266	0	0	-1	0	0	-1	0	0	0	0	0	0	0	0	0	0	0	0
3OAR150	3-oxoacyl-[acyl-carrier-protein] reductase (n-C15:0)	[c] : nadph + h + 3optdcaACP <==> nadp + 3hptdcaACP	(SCO1815 or SCO1345 or SCO1346 or SCO4501 or SCO1831 or SCO4681 or SCO0330)	Cell Envelope Biosynthesis			0.00020706	0.00020706	0.00020706	0.00020706	0.00020706	9.6135e-05	0	0	-1	0	0	-1	0	0	0	0	0	0	0	0	0	0	0	0
3OAR160	3-oxoacyl-[acyl-carrier-protein] reductase (n-C16:0)	[c] : nadph + h + 3opalmACP <==> nadp + 3hpalmACP	(SCO1815 or SCO1345 or SCO1346 or SCO4501 or SCO1831 or SCO4681 or SCO0330)	Cell Envelope Biosynthesis			0.00379596	0.00379596	0.00379596	0.00379596	0.00379596	0.00176241	0	0	-1	0	0	-1	0	0	0	0	0	0	0	0	0	0	0	0
3OAR161	3-oxoacyl-[acyl-carrier-protein] reductase (n-C16:1)	[c] : nadph + h + 3ocpalm9eACP <==> nadp + 3hcpalm9eACP	(SCO1815 or SCO1345 or SCO1346 or SCO4501 or SCO1831 or SCO4681 or SCO0330)	Cell Envelope Biosynthesis			0.00097496	0.00097496	0.00097496	0.00097496	0.00097496	0.00045266	0	0	-1	0	0	-1	0	0	0	0	0	0	0	0	0	0	0	0
3OAR170	3-oxoacyl-[acyl-carrier-protein] reductase (n-C17:0)	[c] : nadph + h + 3ohepdcaACP <==> nadp + 3hhepdcaACP	(SCO1815 or SCO1345 or SCO1346 or SCO4501 or SCO1831 or SCO4681 or SCO0330)	Cell Envelope Biosynthesis			0	0	0	0	0	0	0	0	0	0	0	0	0	0	0	0	0	0	0	0	0	0	0	0
3OAR180	3-oxoacyl-[acyl-carrier-protein] reductase (n-C18:0)	[c] : nadph + h + 3ooctdACP <==> nadp + 3hoctaACP	(SCO1815 or SCO1345 or SCO1346 or SCO4501 or SCO1831 or SCO4681 or SCO0330)	Cell Envelope Biosynthesis			0	0	0	0	0	0	0	0	0	0	0	0	0	0	0	0	0	0	0	0	0	0	0	0
3OAR181	3-oxoacyl-[acyl-carrier-protein] reductase (n-C18:1)	[c] : nadph + h + 3ocvac11eACP <==> nadp + 3hcvac11eACP	(SCO1815 or SCO1345 or SCO1346 or SCO4501 or SCO1831 or SCO4681 or SCO0330)	Cell Envelope Biosynthesis			0	0	0	0	0	0	0	0	0	0	0	0	0	0	0	0	0	0	0	0	0	0	0	0
3OAR40	3-oxoacyl-[acyl-carrier-protein] reductase (n-C4:0)	[c] : nadph + h + actACP <==> nadp + 3haACP	(SCO1815 or SCO1345 or SCO1346 or SCO4501 or SCO1831 or SCO4681 or SCO0330)	Cell Envelope Biosynthesis			0	0	0	0	0	0	0	0	0	0	0	0	0	0	0	0	0	0	0	0	0	0	0	0
3OAR50	3-oxoacyl-[acyl-carrier-protein] reductase (n-C5:0)	[c] : nadph + h + 3optnACP <==> nadp + 3hptnACP	(SCO1815 or SCO1345 or SCO1346 or SCO4501 or SCO1831 or SCO4681 or SCO0330)	Cell Envelope Biosynthesis			0.00020706	0.00020706	0.00020706	0.00020706	0.00020706	9.6135e-05	0	0	-1	0	0	-1	0	0	0	0	0	0	0	0	0	0	0	0
3OAR60	3-oxoacyl-[acyl-carrier-protein] reductase (n-C6:0)	[c] : nadph + h + 3ohexACP <==> nadp + 3hhexACP	(SCO1815 or SCO1345 or SCO1346 or SCO4501 or SCO1831 or SCO4681 or SCO0330)	Cell Envelope Biosynthesis			0.005103	0.005103	0.005103	0.005103	0.005103	0.00236925	0	0	-1	0	0	-1	0	0	0	0	0	0	0	0	0	0	0	0
3OAR70	3-oxoacyl-[acyl-carrier-protein] reductase (n-C7:0)	[c] : nadph + h + 3ohepACP <==> nadp + 3hhepACP	(SCO1815 or SCO1345 or SCO1346 or SCO4501 or SCO1831 or SCO4681 or SCO0330)	Cell Envelope Biosynthesis			0.00020706	0.00020706	0.00020706	0.00020706	0.00020706	9.6135e-05	0	0	-1	0	0	-1	0	0	0	0	0	0	0	0	0	0	0	0
3OAR80	3-oxoacyl-[acyl-carrier-protein] reductase (n-C8:0)	[c] : nadph + h + 3ooctACP <==> nadp + 3hoctACP	(SCO1815 or SCO1345 or SCO1346 or SCO4501 or SCO1831 or SCO4681 or SCO0330)	Cell Envelope Biosynthesis			0.005103	0.005103	0.005103	0.005103	0.005103	0.00236925	0	0	-1	0	0	-1	0	0	0	0	0	0	0	0	0	0	0	0
3OAR90	3-oxoacyl-[acyl-carrier-protein] reductase (n-C9:0)	[c] : nadph + h + 3ononACP <==> nadp + 3hnonACP	(SCO1815 or SCO1345 or SCO1346 or SCO4501 or SCO1831 or SCO4681 or SCO0330)	Cell Envelope Biosynthesis			0.00020706	0.00020706	0.00020706	0.00020706	0.00020706	9.6135e-05	0	0	-1	0	0	-1	0	0	0	0	0	0	0	0	0	0	0	0
3OARai110	3-oxoacyl-[acyl-carrier-protein] reductase (ante-iso-C11:0)	[c] : nadph + h + 3oaiC11ACP <==> nadp + 3haiC11ACP	(SCO1815 or SCO1345 or SCO1346 or SCO4501 or SCO1831 or SCO4681 or SCO0330)	Cell Envelope Biosynthesis			0.00688618	0.00688618	0.00688618	0.00688618	0.00688618	0.00319716	0	0	-1	0	0	-1	0	0	0	0	0	0	0	0	0	0	0	0
3OARai130	3-oxoacyl-[acyl-carrier-protein] reductase (ante-iso-C13:0)	[c] : nadph + h + 3oaiC13ACP <==> nadp + 3haiC13ACP	(SCO1815 or SCO1345 or SCO1346 or SCO4501 or SCO1831 or SCO4681 or SCO0330)	Cell Envelope Biosynthesis			0.00688618	0.00688618	0.00688618	0.00688618	0.00688618	0.00319716	0	0	-1	0	0	-1	0	0	0	0	0	0	0	0	0	0	0	0
3OARai150	3-oxoacyl-[acyl-carrier-protein] reductase (ante-iso-C15:0)	[c] : nadph + h + 3oaiC15ACP <==> nadp + 3haiC15ACP	(SCO1815 or SCO1345 or SCO1346 or SCO4501 or SCO1831 or SCO4681 or SCO0330)	Cell Envelope Biosynthesis			0.00688618	0.00688618	0.00688618	0.00688618	0.00688618	0.00319716	0	0	-1	0	0	-1	0	0	0	0	0	0	0	0	0	0	0	0
3OARai170	3-oxoacyl-[acyl-carrier-protein] reductase (ante-iso-C17:0)	[c] : nadph + h + 3oaiC17ACP <==> nadp + 3haiC17ACP	(SCO1815 or SCO1345 or SCO1346 or SCO4501 or SCO1831 or SCO4681 or SCO0330)	Cell Envelope Biosynthesis			0.00329784	0.00329784	0.00329784	0.00329784	0.00329784	0.00153114	0	0	-1	0	0	-1	0	0	0	0	0	0	0	0	0	0	0	0
3OARai70	3-oxoacyl-[acyl-carrier-protein] reductase (ante-iso-C7:0)	[c] : nadph + h + 3oaiC7ACP <==> nadp + 3haiC7ACP	(SCO1815 or SCO1345 or SCO1346 or SCO4501 or SCO1831 or SCO4681 or SCO0330)	Cell Envelope Biosynthesis			0.00688618	0.00688618	0.00688618	0.00688618	0.00688618	0.00319716	0	0	-1	0	0	-1	0	0	0	0	0	0	0	0	0	0	0	0
3OARai90	3-oxoacyl-[acyl-carrier-protein] reductase (ante-iso-C9:0)	[c] : nadph + h + 3oaiC9ACP <==> nadp + 3haiC9ACP	(SCO1815 or SCO1345 or SCO1346 or SCO4501 or SCO1831 or SCO4681 or SCO0330)	Cell Envelope Biosynthesis			0.00688618	0.00688618	0.00688618	0.00688618	0.00688618	0.00319716	0	0	-1	0	0	-1	0	0	0	0	0	0	0	0	0	0	0	0
3OARi100	3-oxoacyl-[acyl-carrier-protein] reductase (iso-C10:0)	[c] : nadph + h + 3oiC10ACP <==> nadp + 3hiC10ACP	(SCO1815 or SCO1345 or SCO1346 or SCO4501 or SCO1831 or SCO4681 or SCO0330)	Cell Envelope Biosynthesis			0.00493612	0.00493612	0.00493612	0.00493612	0.00493612	0.00229177	0	0	-1	0	0	-1	0	0	0	0	0	0	0	0	0	0	0	0
3OARi110	3-oxoacyl-[acyl-carrier-protein] reductase (iso-C11:0)	[c] : nadph + h + 3oiC11ACP <==> nadp + 3hiC11ACP	(SCO1815 or SCO1345 or SCO1346 or SCO4501 or SCO1831 or SCO4681 or SCO0330)	Cell Envelope Biosynthesis			0.0036085	0.0036085	0.0036085	0.0036085	0.0036085	0.00167537	0	0	-1	0	0	-1	0	0	0	0	0	0	0	0	0	0	0	0
3OARi120	3-oxoacyl-[acyl-carrier-protein] reductase (iso-C12:0)	[c] : nadph + h + 3oiC12ACP <==> nadp + 3hiC12ACP	(SCO1815 or SCO1345 or SCO1346 or SCO4501 or SCO1831 or SCO4681 or SCO0330)	Cell Envelope Biosynthesis			0.00493612	0.00493612	0.00493612	0.00493612	0.00493612	0.00229177	0	0	-1	0	0	-1	0	0	0	0	0	0	0	0	0	0	0	0
3OARi130	3-oxoacyl-[acyl-carrier-protein] reductase (iso-C13:0)	[c] : nadph + h + 3oiC13ACP <==> nadp + 3hiC13ACP	(SCO1815 or SCO1345 or SCO1346 or SCO4501 or SCO1831 or SCO4681 or SCO0330)	Cell Envelope Biosynthesis			0.0036085	0.0036085	0.0036085	0.0036085	0.0036085	0.00167537	0	0	-1	0	0	-1	0	0	0	0	0	0	0	0	0	0	0	0
3OARi140	3-oxoacyl-[acyl-carrier-protein] reductase (iso-C14:0)	[c] : nadph + h + 3oiC14ACP <==> nadp + 3hiC14ACP	(SCO1815 or SCO1345 or SCO1346 or SCO4501 or SCO1831 or SCO4681 or SCO0330)	Cell Envelope Biosynthesis			0.00493612	0.00493612	0.00493612	0.00493612	0.00493612	0.00229177	0	0	-1	0	0	-1	0	0	0	0	0	0	0	0	0	0	0	0
3OARi150	3-oxoacyl-[acyl-carrier-protein] reductase (iso-C15:0)	[c] : nadph + h + 3oiC15ACP <==> nadp + 3hiC15ACP	(SCO1815 or SCO1345 or SCO1346 or SCO4501 or SCO1831 or SCO4681 or SCO0330)	Cell Envelope Biosynthesis			0.0036085	0.0036085	0.0036085	0.0036085	0.0036085	0.00167537	0	0	-1	0	0	-1	0	0	0	0	0	0	0	0	0	0	0	0
3OARi160	3-oxoacyl-[acyl-carrier-protein] reductase (iso-C16:0)	[c] : nadph + h + 3oiC16ACP <==> nadp + 3hiC16ACP	(SCO1815 or SCO1345 or SCO1346 or SCO4501 or SCO1831 or SCO4681 or SCO0330)	Cell Envelope Biosynthesis			0.00421036	0.00421036	0.00421036	0.00421036	0.00421036	0.00195481	0	0	-1	0	0	-1	0	0	0	0	0	0	0	0	0	0	0	0
3OARi170	3-oxoacyl-[acyl-carrier-protein] reductase (iso-C17:0)	[c] : nadph + h + 3oiC17ACP <==> nadp + 3hiC17ACP	(SCO1815 or SCO1345 or SCO1346 or SCO4501 or SCO1831 or SCO4681 or SCO0330)	Cell Envelope Biosynthesis			0.0015344	0.0015344	0.0015344	0.0015344	0.0015344	0.0007124	0	0	-1	0	0	-1	0	0	0	0	0	0	0	0	0	0	0	0
3OARi180	3-oxoacyl-[acyl-carrier-protein] reductase (iso-C18:0)	[c] : nadph + h + 3oiC18ACP <==> nadp + 3hiC18ACP	(SCO1815 or SCO1345 or SCO1346 or SCO4501 or SCO1831 or SCO4681 or SCO0330)	Cell Envelope Biosynthesis			0	0	0	0	0	0	0	0	0	0	0	0	0	0	0	0	0	0	0	0	0	0	0	0
3OARi60	3-oxoacyl-[acyl-carrier-protein] reductase (iso-C6:0)	[c] : nadph + h + 3oiC6ACP <==> nadp + 3hiC6ACP	(SCO1815 or SCO1345 or SCO1346 or SCO4501 or SCO1831 or SCO4681 or SCO0330)	Cell Envelope Biosynthesis			0.00493612	0.00493612	0.00493612	0.00493612	0.00493612	0.00229177	0	0	-1	0	0	-1	0	0	0	0	0	0	0	0	0	0	0	0
3OARi70	3-oxoacyl-[acyl-carrier-protein] reductase (iso-C7:0)	[c] : nadph + h + 3oiC7ACP <==> nadp + 3hiC7ACP	(SCO1815 or SCO1345 or SCO1346 or SCO4501 or SCO1831 or SCO4681 or SCO0330)	Cell Envelope Biosynthesis			0.0036085	0.0036085	0.0036085	0.0036085	0.0036085	0.00167537	0	0	-1	0	0	-1	0	0	0	0	0	0	0	0	0	0	0	0
3OARi80	3-oxoacyl-[acyl-carrier-protein] reductase (iso-C8:0)	[c] : nadph + h + 3oiC8ACP <==> nadp + 3hiC8ACP	(SCO1815 or SCO1345 or SCO1346 or SCO4501 or SCO1831 or SCO4681 or SCO0330)	Cell Envelope Biosynthesis			0.00493612	0.00493612	0.00493612	0.00493612	0.00493612	0.00229177	0	0	-1	0	0	-1	0	0	0	0	0	0	0	0	0	0	0	0
3OARi90	3-oxoacyl-[acyl-carrier-protein] reductase (iso-C9:0)	[c] : nadph + h + 3oiC9ACP <==> nadp + 3hiC9ACP	(SCO1815 or SCO1345 or SCO1346 or SCO4501 or SCO1831 or SCO4681 or SCO0330)	Cell Envelope Biosynthesis			0.0036085	0.0036085	0.0036085	0.0036085	0.0036085	0.00167537	0	0	-1	0	0	-1	0	0	0	0	0	0	0	0	0	0	0	0
3OAS100	3-oxoacyl-[acyl-carrier-protein] synthase (n-C10:0)	[c] : h + malACP + ocACP --> co2 + 3odecACP + ACP	(SCO0548 or (SCO2390 or SCO1266))	Cell Envelope Biosynthesis			0.005103	0.005103	0.005103	0.005103	0.005103	0.00236925	0	0	-1	0	0	-1	0	0	0	0	0	0	0	0	0	0	0	0
3OAS110	3-oxoacyl-[acyl-carrier-protein] synthase (n-C11:0)	[c] : h + malACP + nonACP --> co2 + 3oundcaACP + ACP	(SCO0548 or (SCO2390 or SCO1266))	Cell Envelope Biosynthesis			0.00020706	0.00020706	0.00020706	0.00020706	0.00020706	9.6135e-05	0	0	-1	0	0	-1	0	0	0	0	0	0	0	0	0	0	0	0
3OAS120	3-oxoacyl-[acyl-carrier-protein] synthase (n-C12:0)	[c] : h + malACP + dcaACP --> co2 + 3oddecACP + ACP	(SCO0548 or (SCO2390 or SCO1266))	Cell Envelope Biosynthesis			0.00412804	0.00412804	0.00412804	0.00412804	0.00412804	0.00191659	0	0	-1	0	0	-1	0	0	0	0	0	0	0	0	0	0	0	0
3OAS121	3-oxoacyl-[acyl-carrier-protein] synthase (n-C12:1)	[c] : h + malACP + cdec3eACP --> co2 + 3ocddec5eACP + ACP	(SCO0548 or (SCO2390 or SCO1266))	Cell Envelope Biosynthesis			0.00097496	0.00097496	0.00097496	0.00097496	0.00097496	0.00045266	0	0	-1	0	0	-1	0	0	0	0	0	0	0	0	0	0	0	0
3OAS130	3-oxoacyl-[acyl-carrier-protein] synthase (n-C13:0)	[c] : h + malACP + undcaACP --> co2 + 3otridcaACP + ACP	(SCO0548 or (SCO2390 or SCO1266))	Cell Envelope Biosynthesis			0.00020706	0.00020706	0.00020706	0.00020706	0.00020706	9.6135e-05	0	0	-1	0	0	-1	0	0	0	0	0	0	0	0	0	0	0	0
3OAS140	3-oxoacyl-[acyl-carrier-protein] synthase (n-C14:0)	[c] : h + malACP + ddcaACP --> co2 + 3omrsACP + ACP	(SCO0548 or (SCO2390 or SCO1266))	Cell Envelope Biosynthesis			0.00412804	0.00412804	0.00412804	0.00412804	0.00412804	0.00191659	0	0	-1	0	0	-1	0	0	0	0	0	0	0	0	0	0	0	0
3OAS141	3-oxoacyl-[acyl-carrier-protein] synthase (n-C14:1)	[c] : h + malACP + cddec5eACP --> co2 + 3ocmrs7eACP + ACP	(SCO0548 or (SCO2390 or SCO1266))	Cell Envelope Biosynthesis			0.00097496	0.00097496	0.00097496	0.00097496	0.00097496	0.00045266	0	0	-1	0	0	-1	0	0	0	0	0	0	0	0	0	0	0	0
3OAS150	3-oxoacyl-[acyl-carrier-protein] synthase (n-C15:0)	[c] : h + malACP + tridcaACP --> co2 + 3optdcaACP + ACP	(SCO0548 or (SCO2390 or SCO1266))	Cell Envelope Biosynthesis			0.00020706	0.00020706	0.00020706	0.00020706	0.00020706	9.6135e-05	0	0	-1	0	0	-1	0	0	0	0	0	0	0	0	0	0	0	0
3OAS160	3-oxoacyl-[acyl-carrier-protein] synthase (n-C16:0)	[c] : h + malACP + myrsACP --> co2 + 3opalmACP + ACP	(SCO0548 or (SCO2390 or SCO1266))	Cell Envelope Biosynthesis			0.00379596	0.00379596	0.00379596	0.00379596	0.00379596	0.00176241	0	0	-1	0	0	-1	0	0	0	0	0	0	0	0	0	0	0	0
3OAS161	3-oxoacyl-[acyl-carrier-protein] synthase (n-C16:1)	[c] : h + malACP + tdeACP --> co2 + 3ocpalm9eACP + ACP	(SCO0548 or (SCO2390 or SCO1266))	Cell Envelope Biosynthesis			0.00097496	0.00097496	0.00097496	0.00097496	0.00097496	0.00045266	0	0	-1	0	0	-1	0	0	0	0	0	0	0	0	0	0	0	0
3OAS170	3-oxoacyl-[acyl-carrier-protein] synthase (n-C17:0)	[c] : h + malACP + ptdcaACP --> co2 + 3ohepdcaACP + ACP	(SCO0548 or (SCO2390 or SCO1266))	Cell Envelope Biosynthesis			0	0	0	0	0	0	0	0	0	0	0	0	0	0	0	0	0	0	0	0	0	0	0	0
3OAS180	3-oxoacyl-[acyl-carrier-protein] synthase (n-C18:0)	[c] : h + malACP + palmACP --> co2 + 3ooctdACP + ACP	(SCO0548 or (SCO2390 or SCO1266))	Cell Envelope Biosynthesis			0	0	0	0	0	0	0	0	0	0	0	0	0	0	0	0	0	0	0	0	0	0	0	0
3OAS181	3-oxoacyl-[acyl-carrier-protein] synthase (n-C18:1)	[c] : h + malACP + hdeACP --> co2 + 3ocvac11eACP + ACP	(SCO0548 or (SCO2390 or SCO1266))	Cell Envelope Biosynthesis			0	0	0	0	0	0	0	0	0	0	0	0	0	0	0	0	0	0	0	0	0	0	0	0
3OAS50	3-oxoacyl-[acyl-carrier-protein] synthase (n-C5:0)	[c] : h + malACP + ppACP --> co2 + 3optnACP + ACP	(SCO0548 or (SCO2390 or SCO1266))	Cell Envelope Biosynthesis			0.00020706	0.00020706	0.00020706	0.00020706	0.00020706	9.6135e-05	0	0	-1	0	0	-1	0	0	0	0	0	0	0	0	0	0	0	0
3OAS60	3-oxoacyl-[acyl-carrier-protein] synthase (n-C6:0)	[c] : h + malACP + butACP --> co2 + 3ohexACP + ACP	(SCO0548 or (SCO2390 or SCO1266))	Cell Envelope Biosynthesis			0.005103	0.005103	0.005103	0.005103	0.005103	0.00236925	0	0	-1	0	0	-1	0	0	0	0	0	0	0	0	0	0	0	0
3OAS70	3-oxoacyl-[acyl-carrier-protein] synthase (n-C7:0)	[c] : h + malACP + ptnACP --> co2 + 3ohepACP + ACP	(SCO0548 or (SCO2390 or SCO1266))	Cell Envelope Biosynthesis			0.00020706	0.00020706	0.00020706	0.00020706	0.00020706	9.6135e-05	0	0	-1	0	0	-1	0	0	0	0	0	0	0	0	0	0	0	0
3OAS80	3-oxoacyl-[acyl-carrier-protein] synthase (n-C8:0)	[c] : h + malACP + hexACP --> co2 + 3ooctACP + ACP	(SCO0548 or (SCO2390 or SCO1266))	Cell Envelope Biosynthesis			0.005103	0.005103	0.005103	0.005103	0.005103	0.00236925	0	0	-1	0	0	-1	0	0	0	0	0	0	0	0	0	0	0	0
3OAS90	3-oxoacyl-[acyl-carrier-protein] synthase (n-C9:0)	[c] : h + malACP + hepACP --> co2 + 3ononACP + ACP	(SCO0548 or (SCO2390 or SCO1266))	Cell Envelope Biosynthesis			0.00020706	0.00020706	0.00020706	0.00020706	0.00020706	9.6135e-05	0	0	-1	0	0	-1	0	0	0	0	0	0	0	0	0	0	0	0
3OASai110	3-oxoacyl-[acyl-carrier-protein] synthase (ante-iso-C11:0)	[c] : h + malACP + aiC9ACP --> co2 + 3oaiC11ACP + ACP	(SCO0548 or (SCO2390 or SCO1266))	Cell Envelope Biosynthesis			0.00688618	0.00688618	0.00688618	0.00688618	0.00688618	0.00319716	0	0	-1	0	0	-1	0	0	0	0	0	0	0	0	0	0	0	0
3OASai130	3-oxoacyl-[acyl-carrier-protein] synthase (ante-iso-C13:0)	[c] : h + malACP + aiC11ACP --> co2 + 3oaiC13ACP + ACP	(SCO0548 or (SCO2390 or SCO1266))	Cell Envelope Biosynthesis			0.00688618	0.00688618	0.00688618	0.00688618	0.00688618	0.00319716	0	0	-1	0	0	-1	0	0	0	0	0	0	0	0	0	0	0	0
3OASai150	3-oxoacyl-[acyl-carrier-protein] synthase (ante-iso-C15:0)	[c] : h + malACP + aiC13ACP --> co2 + 3oaiC15ACP + ACP	(SCO0548 or (SCO2390 or SCO1266))	Cell Envelope Biosynthesis			0.00688618	0.00688618	0.00688618	0.00688618	0.00688618	0.00319716	0	0	-1	0	0	-1	0	0	0	0	0	0	0	0	0	0	0	0
3OASai170	3-oxoacyl-[acyl-carrier-protein] synthase (ante-iso-C17:0)	[c] : h + malACP + aiC15ACP --> co2 + 3oaiC17ACP + ACP	(SCO0548 or (SCO2390 or SCO1266))	Cell Envelope Biosynthesis			0.00329784	0.00329784	0.00329784	0.00329784	0.00329784	0.00153114	0	0	-1	0	0	-1	0	0	0	0	0	0	0	0	0	0	0	0
3OASai70	3-oxoacyl-[acyl-carrier-protein] synthase (ante-iso-C7:0)	[c] : h + malACP + 2mbACP --> co2 + 3oaiC7ACP + ACP	(SCO0548 or (SCO2390 or SCO1266))	Cell Envelope Biosynthesis			0.00688618	0.00688618	0.00688618	0.00688618	0.00688618	0.00319716	0	0	-1	0	0	-1	0	0	0	0	0	0	0	0	0	0	0	0
3OASai90	3-oxoacyl-[acyl-carrier-protein] synthase (ante-iso-C9:0)	[c] : h + malACP + aiC7ACP --> co2 + 3oaiC9ACP + ACP	(SCO0548 or (SCO2390 or SCO1266))	Cell Envelope Biosynthesis			0.00688618	0.00688618	0.00688618	0.00688618	0.00688618	0.00319716	0	0	-1	0	0	-1	0	0	0	0	0	0	0	0	0	0	0	0
3OASi100	3-oxoacyl-[acyl-carrier-protein] synthase (iso-C10:0)	[c] : h + malACP + iC8ACP --> co2 + 3oiC10ACP + ACP	(SCO0548 or (SCO2390 or SCO1266))	Cell Envelope Biosynthesis			0.00493612	0.00493612	0.00493612	0.00493612	0.00493612	0.00229177	0	0	-1	0	0	-1	0	0	0	0	0	0	0	0	0	0	0	0
3OASi110	3-oxoacyl-[acyl-carrier-protein] synthase (iso-C11:0)	[c] : h + malACP + iC9ACP --> co2 + 3oiC11ACP + ACP	(SCO0548 or (SCO2390 or SCO1266))	Cell Envelope Biosynthesis			0.0036085	0.0036085	0.0036085	0.0036085	0.0036085	0.00167537	0	0	-1	0	0	-1	0	0	0	0	0	0	0	0	0	0	0	0
3OASi120	3-oxoacyl-[acyl-carrier-protein] synthase (iso-C12:0)	[c] : h + malACP + iC10ACP --> co2 + 3oiC12ACP + ACP	(SCO0548 or (SCO2390 or SCO1266))	Cell Envelope Biosynthesis			0.00493612	0.00493612	0.00493612	0.00493612	0.00493612	0.00229177	0	0	-1	0	0	-1	0	0	0	0	0	0	0	0	0	0	0	0
3OASi130	3-oxoacyl-[acyl-carrier-protein] synthase (iso-C13:0)	[c] : h + malACP + iC11ACP --> co2 + 3oiC13ACP + ACP	(SCO0548 or (SCO2390 or SCO1266))	Cell Envelope Biosynthesis			0.0036085	0.0036085	0.0036085	0.0036085	0.0036085	0.00167537	0	0	-1	0	0	-1	0	0	0	0	0	0	0	0	0	0	0	0
3OASi140	3-oxoacyl-[acyl-carrier-protein] synthase (iso-C14:0)	[c] : h + malACP + iC12ACP --> co2 + 3oiC14ACP + ACP	(SCO0548 or (SCO2390 or SCO1266))	Cell Envelope Biosynthesis			0.00493612	0.00493612	0.00493612	0.00493612	0.00493612	0.00229177	0	0	-1	0	0	-1	0	0	0	0	0	0	0	0	0	0	0	0
3OASi150	3-oxoacyl-[acyl-carrier-protein] synthase (iso-C15:0)	[c] : h + malACP + iC13ACP --> co2 + 3oiC15ACP + ACP	(SCO0548 or (SCO2390 or SCO1266))	Cell Envelope Biosynthesis			0.0036085	0.0036085	0.0036085	0.0036085	0.0036085	0.00167537	0	0	-1	0	0	-1	0	0	0	0	0	0	0	0	0	0	0	0
3OASi160	3-oxoacyl-[acyl-carrier-protein] synthase (iso-C16:0)	[c] : h + malACP + iC14ACP --> co2 + 3oiC16ACP + ACP	(SCO0548 or (SCO2390 or SCO1266))	Cell Envelope Biosynthesis			0.00421036	0.00421036	0.00421036	0.00421036	0.00421036	0.00195481	0	0	-1	0	0	-1	0	0	0	0	0	0	0	0	0	0	0	0
3OASi170	3-oxoacyl-[acyl-carrier-protein] synthase (iso-C17:0)	[c] : h + malACP + iC15ACP --> co2 + 3oiC17ACP + ACP	(SCO0548 or (SCO2390 or SCO1266))	Cell Envelope Biosynthesis			0.0015344	0.0015344	0.0015344	0.0015344	0.0015344	0.0007124	0	0	-1	0	0	-1	0	0	0	0	0	0	0	0	0	0	0	0
3OASi180	3-oxoacyl-[acyl-carrier-protein] synthase (iso-C18:0)	[c] : h + malACP + iC16ACP --> co2 + 3oiC18ACP + ACP	(SCO0548 or (SCO2390 or SCO1266))	Cell Envelope Biosynthesis			0	0	0	0	0	0	0	0	0	0	0	0	0	0	0	0	0	0	0	0	0	0	0	0
3OASi60	3-oxoacyl-[acyl-carrier-protein] synthase (iso-C6:0)	[c] : h + malACP + ibACP --> co2 + 3oiC6ACP + ACP	(SCO0548 or (SCO2390 or SCO1266))	Cell Envelope Biosynthesis			0.00493612	0.00493612	0.00493612	0.00493612	0.00493612	0.00229177	0	0	-1	0	0	-1	0	0	0	0	0	0	0	0	0	0	0	0
3OASi70	3-oxoacyl-[acyl-carrier-protein] synthase (iso-C7:0)	[c] : h + malACP + ivACP --> co2 + 3oiC7ACP + ACP	(SCO0548 or (SCO2390 or SCO1266))	Cell Envelope Biosynthesis			0.0036085	0.0036085	0.0036085	0.0036085	0.0036085	0.00167537	0	0	-1	0	0	-1	0	0	0	0	0	0	0	0	0	0	0	0
3OASi80	3-oxoacyl-[acyl-carrier-protein] synthase (iso-C8:0)	[c] : h + malACP + iC6ACP --> co2 + 3oiC8ACP + ACP	(SCO0548 or (SCO2390 or SCO1266))	Cell Envelope Biosynthesis			0.00493612	0.00493612	0.00493612	0.00493612	0.00493612	0.00229177	0	0	-1	0	0	-1	0	0	0	0	0	0	0	0	0	0	0	0
3OASi90	3-oxoacyl-[acyl-carrier-protein] synthase (iso-C9:0)	[c] : h + malACP + iC7ACP --> co2 + 3oiC9ACP + ACP	(SCO0548 or (SCO2390 or SCO1266))	Cell Envelope Biosynthesis			0.0036085	0.0036085	0.0036085	0.0036085	0.0036085	0.00167537	0	0	-1	0	0	-1	0	0	0	0	0	0	0	0	0	0	0	0
ALAALA	D-alanine-D-alanine ligase	[c] : (2) ala_DASH_D + atp --> h + adp + pi + alaala	SCO5560	Cell Envelope Biosynthesis			0.0167933	0.0167933	0.0167933	0.0167933	0.0167933	0.00779688	0	0	-1	0	0	-1	0	0	0	0	0	0	0	0	0	0	0	0
ALAALAD	D-alanine-D-alanine dipeptidase	[c] : h2o + alaala --> (2) ala_DASH_D	SCO3596	Cell Envelope Biosynthesis			0	0	0	0	0	0	0	0	0	0	0	0	0	0	0	0	0	0	0	0	0	0	0	0
ALALAC	D-alanine-D-lactate ligase	[c] : ala_DASH_D + atp + lac_DASH_D --> h + adp + pi + alalac	SCO3595	Cell Envelope Biosynthesis			0	0	0	0	0	0	0	0	0	0	0	0	0	0	0	0	0	0	0	0	0	0	0	0
EAR100x	enoyl-[acyl-carrier-protein] reductase (NADH) (n-C10:0)	[c] : h + nadh + tdec2eACP --> nad + dcaACP	SCO1814	Cell Envelope Biosynthesis			0	0	0	0	0	0	0	0	0	0	0	0	0	0	0	0	0	0	0	0	0	0	0	0
EAR100y	enoyl-[acyl-carrier-protein] reductase (NADPH) (n-C10:0)	[c] : nadph + h + tdec2eACP --> nadp + dcaACP	SCO1814	Cell Envelope Biosynthesis			0.00412804	0.00412804	0.00412804	0.00412804	0.00412804	0.00191659	0	0	-1	0	0	-1	0	0	0	0	0	0	0	0	0	0	0	0
EAR110x	enoyl-[acyl-carrier-protein] reductase (NADH) (n-C11:0)	[c] : h + nadh + tundca2eACP --> nad + undcaACP	SCO1814	Cell Envelope Biosynthesis			0	0	0	0	0	0	0	0	0	0	0	0	0	0	0	0	0	0	0	0	0	0	0	0
EAR110y	enoyl-[acyl-carrier-protein] reductase (NADPH) (n-C11:0)	[c] : nadph + h + tundca2eACP --> nadp + undcaACP	SCO1814	Cell Envelope Biosynthesis			0.00020706	0.00020706	0.00020706	0.00020706	0.00020706	9.6135e-05	0	0	-1	0	0	-1	0	0	0	0	0	0	0	0	0	0	0	0
EAR120x	enoyl-[acyl-carrier-protein] reductase (NADH) (n-C12:0)	[c] : h + nadh + tddec2eACP --> nad + ddcaACP	SCO1814	Cell Envelope Biosynthesis			0	0	0	0	0	0	0	0	0	0	0	0	0	0	0	0	0	0	0	0	0	0	0	0
EAR120y	enoyl-[acyl-carrier-protein] reductase (NADPH) (n-C12:0)	[c] : nadph + h + tddec2eACP --> nadp + ddcaACP	SCO1814	Cell Envelope Biosynthesis			0.00412804	0.00412804	0.00412804	0.00412804	0.00412804	0.00191659	0	0	-1	0	0	-1	0	0	0	0	0	0	0	0	0	0	0	0
EAR121x	enoyl-[acyl-carrier-protein] reductase (NADH) (n-C12:1)	[c] : h + nadh + t3c5ddeceACP --> nad + cddec5eACP	SCO1814	Cell Envelope Biosynthesis			0	0	0	0	0	0	0	0	0	0	0	0	0	0	0	0	0	0	0	0	0	0	0	0
EAR121y	enoyl-[acyl-carrier-protein] reductase (NADPH) (n-C12:1)	[c] : nadph + h + t3c5ddeceACP --> nadp + cddec5eACP	SCO1814	Cell Envelope Biosynthesis			0.00097496	0.00097496	0.00097496	0.00097496	0.00097496	0.00045266	0	0	-1	0	0	-1	0	0	0	0	0	0	0	0	0	0	0	0
EAR130x	enoyl-[acyl-carrier-protein] reductase (NADH) (n-C13:0)	[c] : h + nadh + ttridca2eACP --> nad + tridcaACP	SCO1814	Cell Envelope Biosynthesis			0	0	0	0	0	0	0	0	0	0	0	0	0	0	0	0	0	0	0	0	0	0	0	0
EAR130y	enoyl-[acyl-carrier-protein] reductase (NADPH) (n-C13:0)	[c] : nadph + h + ttridca2eACP --> nadp + tridcaACP	SCO1814	Cell Envelope Biosynthesis			0.00020706	0.00020706	0.00020706	0.00020706	0.00020706	9.6135e-05	0	0	-1	0	0	-1	0	0	0	0	0	0	0	0	0	0	0	0
EAR140x	enoyl-[acyl-carrier-protein] reductase (NADH) (n-C14:0)	[c] : h + nadh + tmrs2eACP --> nad + myrsACP	SCO1814	Cell Envelope Biosynthesis			0	0	0	0	0	0	0	0	0	0	0	0	0	0	0	0	0	0	0	0	0	0	0	0
EAR140y	enoyl-[acyl-carrier-protein] reductase (NADPH) (n-C14:0)	[c] : nadph + h + tmrs2eACP --> nadp + myrsACP	SCO1814	Cell Envelope Biosynthesis			0.00412804	0.00412804	0.00412804	0.00412804	0.00412804	0.00191659	0	0	-1	0	0	-1	0	0	0	0	0	0	0	0	0	0	0	0
EAR141x	enoyl-[acyl-carrier-protein] reductase (NADH) (n-C14:1)	[c] : h + nadh + t3c7mrseACP --> nad + tdeACP	SCO1814	Cell Envelope Biosynthesis			0	0	0	0	0	0	0	0	0	0	0	0	0	0	0	0	0	0	0	0	0	0	0	0
EAR141y	enoyl-[acyl-carrier-protein] reductase (NADPH) (n-C14:1)	[c] : nadph + h + t3c7mrseACP --> nadp + tdeACP	SCO1814	Cell Envelope Biosynthesis			0.00097496	0.00097496	0.00097496	0.00097496	0.00097496	0.00045266	0	0	-1	0	0	-1	0	0	0	0	0	0	0	0	0	0	0	0
EAR150x	enoyl-[acyl-carrier-protein] reductase (NADH) (n-C15:0)	[c] : h + nadh + tptdca2eACP --> nad + ptdcaACP	SCO1814	Cell Envelope Biosynthesis			0	0	0	0	0	0	0	0	0	0	0	0	0	0	0	0	0	0	0	0	0	0	0	0
EAR150y	enoyl-[acyl-carrier-protein] reductase (NADPH) (n-C15:0)	[c] : nadph + h + tptdca2eACP --> nadp + ptdcaACP	SCO1814	Cell Envelope Biosynthesis			0.00020706	0.00020706	0.00020706	0.00020706	0.00020706	9.6135e-05	0	0	-1	0	0	-1	0	0	0	0	0	0	0	0	0	0	0	0
EAR160x	enoyl-[acyl-carrier-protein] reductase (NADH) (n-C16:0)	[c] : h + nadh + tpalm2eACP --> nad + palmACP	SCO1814	Cell Envelope Biosynthesis			0	0	0	0	0	0	0	0	0	0	0	0	0	0	0	0	0	0	0	0	0	0	0	0
EAR160y	enoyl-[acyl-carrier-protein] reductase (NADPH) (n-C16:0)	[c] : nadph + h + tpalm2eACP --> nadp + palmACP	SCO1814	Cell Envelope Biosynthesis			0.00379596	0.00379596	0.00379596	0.00379596	0.00379596	0.00176241	0	0	-1	0	0	-1	0	0	0	0	0	0	0	0	0	0	0	0
EAR161x	enoyl-[acyl-carrier-protein] reductase (NADH) (n-C16:1)	[c] : h + nadh + t3c9palmeACP --> nad + hdeACP	SCO1814	Cell Envelope Biosynthesis			0	0	0	0	0	0	0	0	0	0	0	0	0	0	0	0	0	0	0	0	0	0	0	0
EAR161y	enoyl-[acyl-carrier-protein] reductase (NADPH) (n-C16:1)	[c] : nadph + h + t3c9palmeACP --> nadp + hdeACP	SCO1814	Cell Envelope Biosynthesis			0.00097496	0.00097496	0.00097496	0.00097496	0.00097496	0.00045266	0	0	-1	0	0	-1	0	0	0	0	0	0	0	0	0	0	0	0
EAR170x	enoyl-[acyl-carrier-protein] reductase (NADH) (n-C17:0)	[c] : h + nadh + thepdca2eACP --> nad + hepdcaACP	SCO1814	Cell Envelope Biosynthesis			0	0	0	0	0	0	0	0	0	0	0	0	0	0	0	0	0	0	0	0	0	0	0	0
EAR170y	enoyl-[acyl-carrier-protein] reductase (NADPH) (n-C17:0)	[c] : nadph + h + thepdca2eACP --> nadp + hepdcaACP	SCO1814	Cell Envelope Biosynthesis			0	0	0	0	0	0	0	0	0	0	0	0	0	0	0	0	0	0	0	0	0	0	0	0
EAR180x	enoyl-[acyl-carrier-protein] reductase (NADH) (n-C18:0)	[c] : h + nadh + toctd2eACP --> nad + ocdcaACP	SCO1814	Cell Envelope Biosynthesis			0	0	0	0	0	0	0	0	0	0	0	0	0	0	0	0	0	0	0	0	0	0	0	0
EAR180y	enoyl-[acyl-carrier-protein] reductase (NADPH) (n-C18:0)	[c] : nadph + h + toctd2eACP --> nadp + ocdcaACP	SCO1814	Cell Envelope Biosynthesis			0	0	0	0	0	0	0	0	0	0	0	0	0	0	0	0	0	0	0	0	0	0	0	0
EAR181x	enoyl-[acyl-carrier-protein] reductase (NADH) (n-C18:1)	[c] : h + nadh + t3c11vaceACP --> nad + octeACP	SCO1814	Cell Envelope Biosynthesis			0	0	0	0	0	0	0	0	0	0	0	0	0	0	0	0	0	0	0	0	0	0	0	0
EAR181y	enoyl-[acyl-carrier-protein] reductase (NADPH) (n-C18:1)	[c] : nadph + h + t3c11vaceACP --> nadp + octeACP	SCO1814	Cell Envelope Biosynthesis			0	0	0	0	0	0	0	0	0	0	0	0	0	0	0	0	0	0	0	0	0	0	0	0
EAR40x	enoyl-[acyl-carrier-protein] reductase (NADH) (n-C4:0)	[c] : h + nadh + but2eACP --> nad + butACP	SCO1814	Cell Envelope Biosynthesis			0	0	0	0	0	0	0	0	0	0	0	0	0	0	0	0	0	0	0	0	0	0	0	0
EAR40y	enoyl-[acyl-carrier-protein] reductase (NADPH) (n-C4:0)	[c] : nadph + h + but2eACP --> nadp + butACP	SCO1814	Cell Envelope Biosynthesis			0	0	0	0	0	0	0	0	0	0	0	0	0	0	0	0	0	0	0	0	0	0	0	0
EAR50x	enoyl-[acyl-carrier-protein] reductase (NADH) (n-C5:0)	[c] : h + nadh + tptn2eACP --> nad + ptnACP	SCO1814	Cell Envelope Biosynthesis			0	0	0	0	0	0	0	0	0	0	0	0	0	0	0	0	0	0	0	0	0	0	0	0
EAR50y	enoyl-[acyl-carrier-protein] reductase (NADPH) (n-C5:0)	[c] : nadph + h + tptn2eACP --> nadp + ptnACP	SCO1814	Cell Envelope Biosynthesis			0.00020706	0.00020706	0.00020706	0.00020706	0.00020706	9.6135e-05	0	0	-1	0	0	-1	0	0	0	0	0	0	0	0	0	0	0	0
EAR60x	enoyl-[acyl-carrier-protein] reductase (NADH) (n-C6:0)	[c] : h + nadh + thex2eACP --> nad + hexACP	SCO1814	Cell Envelope Biosynthesis			0	0	0	0	0	0	0	0	0	0	0	0	0	0	0	0	0	0	0	0	0	0	0	0
EAR60y	enoyl-[acyl-carrier-protein] reductase (NADPH) (n-C6:0)	[c] : nadph + h + thex2eACP --> nadp + hexACP	SCO1814	Cell Envelope Biosynthesis			0.005103	0.005103	0.005103	0.005103	0.005103	0.00236925	0	0	-1	0	0	-1	0	0	0	0	0	0	0	0	0	0	0	0
EAR70x	enoyl-[acyl-carrier-protein] reductase (NADH) (n-C7:0)	[c] : h + nadh + thep2eACP --> nad + hepACP	SCO1814	Cell Envelope Biosynthesis			0	0	0	0	0	0	0	0	0	0	0	0	0	0	0	0	0	0	0	0	0	0	0	0
EAR70y	enoyl-[acyl-carrier-protein] reductase (NADPH) (n-C7:0)	[c] : nadph + h + thep2eACP --> nadp + hepACP	SCO1814	Cell Envelope Biosynthesis			0.00020706	0.00020706	0.00020706	0.00020706	0.00020706	9.6135e-05	0	0	-1	0	0	-1	0	0	0	0	0	0	0	0	0	0	0	0
EAR80x	enoyl-[acyl-carrier-protein] reductase (NADH) (n-C8:0)	[c] : h + nadh + toct2eACP --> nad + ocACP	SCO1814	Cell Envelope Biosynthesis			0	0	0	0	0	0	0	0	0	0	0	0	0	0	0	0	0	0	0	0	0	0	0	0
EAR80y	enoyl-[acyl-carrier-protein] reductase (NADPH) (n-C8:0)	[c] : nadph + h + toct2eACP --> nadp + ocACP	SCO1814	Cell Envelope Biosynthesis			0.005103	0.005103	0.005103	0.005103	0.005103	0.00236925	0	0	-1	0	0	-1	0	0	0	0	0	0	0	0	0	0	0	0
EAR90x	enoyl-[acyl-carrier-protein] reductase (NADH) (n-C9:0)	[c] : h + nadh + tnon2eACP --> nad + nonACP	SCO1814	Cell Envelope Biosynthesis			0	0	0	0	0	0	0	0	0	0	0	0	0	0	0	0	0	0	0	0	0	0	0	0
EAR90y	enoyl-[acyl-carrier-protein] reductase (NADPH) (n-C9:0)	[c] : nadph + h + tnon2eACP --> nadp + nonACP	SCO1814	Cell Envelope Biosynthesis			0.00020706	0.00020706	0.00020706	0.00020706	0.00020706	9.6135e-05	0	0	-1	0	0	-1	0	0	0	0	0	0	0	0	0	0	0	0
EARai110x	enoyl-[acyl-carrier-protein] reductase (NADH) (ante-iso-C11:0)	[c] : h + nadh + taiC112eACP --> nad + aiC11ACP	SCO1814	Cell Envelope Biosynthesis			0	0	0	0	0	0	0	0	0	0	0	0	0	0	0	0	0	0	0	0	0	0	0	0
EARai110y	enoyl-[acyl-carrier-protein] reductase (NADPH) (ante-iso-C11:0)	[c] : nadph + h + taiC112eACP --> nadp + aiC11ACP	SCO1814	Cell Envelope Biosynthesis			0.00688618	0.00688618	0.00688618	0.00688618	0.00688618	0.00319716	0	0	-1	0	0	-1	0	0	0	0	0	0	0	0	0	0	0	0
EARai130x	enoyl-[acyl-carrier-protein] reductase (NADH) (ante-iso-C13:0)	[c] : h + nadh + taiC132eACP --> nad + aiC13ACP	SCO1814	Cell Envelope Biosynthesis			0	0	0	0	0	0	0	0	0	0	0	0	0	0	0	0	0	0	0	0	0	0	0	0
EARai130y	enoyl-[acyl-carrier-protein] reductase (NADPH) (ante-iso-C13:0)	[c] : nadph + h + taiC132eACP --> nadp + aiC13ACP	SCO1814	Cell Envelope Biosynthesis			0.00688618	0.00688618	0.00688618	0.00688618	0.00688618	0.00319716	0	0	-1	0	0	-1	0	0	0	0	0	0	0	0	0	0	0	0
EARai150x	enoyl-[acyl-carrier-protein] reductase (NADH) (ante-iso-C15:0)	[c] : h + nadh + taiC152eACP --> nad + aiC15ACP	SCO1814	Cell Envelope Biosynthesis			0	0	0	0	0	0	0	0	0	0	0	0	0	0	0	0	0	0	0	0	0	0	0	0
EARai150y	enoyl-[acyl-carrier-protein] reductase (NADPH) (ante-iso-C15:0)	[c] : nadph + h + taiC152eACP --> nadp + aiC15ACP	SCO1814	Cell Envelope Biosynthesis			0.00688618	0.00688618	0.00688618	0.00688618	0.00688618	0.00319716	0	0	-1	0	0	-1	0	0	0	0	0	0	0	0	0	0	0	0
EARai170x	enoyl-[acyl-carrier-protein] reductase (NADH) (ante-iso-C17:0)	[c] : h + nadh + taiC172eACP --> nad + aiC17ACP	SCO1814	Cell Envelope Biosynthesis			0	0	0	0	0	0	0	0	0	0	0	0	0	0	0	0	0	0	0	0	0	0	0	0
EARai170y	enoyl-[acyl-carrier-protein] reductase (NADPH) (ante-iso-C17:0)	[c] : nadph + h + taiC172eACP --> nadp + aiC17ACP	SCO1814	Cell Envelope Biosynthesis			0.00329784	0.00329784	0.00329784	0.00329784	0.00329784	0.00153114	0	0	-1	0	0	-1	0	0	0	0	0	0	0	0	0	0	0	0
EARai70x	enoyl-[acyl-carrier-protein] reductase (NADH) (ante-iso-C7:0)	[c] : h + nadh + taiC72eACP --> nad + aiC7ACP	SCO1814	Cell Envelope Biosynthesis			0	0	0	0	0	0	0	0	0	0	0	0	0	0	0	0	0	0	0	0	0	0	0	0
EARai70y	enoyl-[acyl-carrier-protein] reductase (NADPH) (ante-iso-C7:0)	[c] : nadph + h + taiC72eACP --> nadp + aiC7ACP	SCO1814	Cell Envelope Biosynthesis			0.00688618	0.00688618	0.00688618	0.00688618	0.00688618	0.00319716	0	0	-1	0	0	-1	0	0	0	0	0	0	0	0	0	0	0	0
EARai90x	enoyl-[acyl-carrier-protein] reductase (NADH) (ante-iso-C9:0)	[c] : h + nadh + taiC92eACP --> nad + aiC9ACP	SCO1814	Cell Envelope Biosynthesis			0	0	0	0	0	0	0	0	0	0	0	0	0	0	0	0	0	0	0	0	0	0	0	0
EARai90y	enoyl-[acyl-carrier-protein] reductase (NADPH) (ante-iso-C9:0)	[c] : nadph + h + taiC92eACP --> nadp + aiC9ACP	SCO1814	Cell Envelope Biosynthesis			0.00688618	0.00688618	0.00688618	0.00688618	0.00688618	0.00319716	0	0	-1	0	0	-1	0	0	0	0	0	0	0	0	0	0	0	0
EARi100x	enoyl-[acyl-carrier-protein] reductase (NADH) (iso-C10:0)	[c] : h + nadh + tiC102eACP --> nad + iC10ACP	SCO1814	Cell Envelope Biosynthesis			0	0	0	0	0	0	0	0	0	0	0	0	0	0	0	0	0	0	0	0	0	0	0	0
EARi100y	enoyl-[acyl-carrier-protein] reductase (NADPH) (iso-C10:0)	[c] : nadph + h + tiC102eACP --> nadp + iC10ACP	SCO1814	Cell Envelope Biosynthesis			0.00493612	0.00493612	0.00493612	0.00493612	0.00493612	0.00229177	0	0	-1	0	0	-1	0	0	0	0	0	0	0	0	0	0	0	0
EARi110x	enoyl-[acyl-carrier-protein] reductase (NADH) (iso-C11:0)	[c] : h + nadh + tiC112eACP --> nad + iC11ACP	SCO1814	Cell Envelope Biosynthesis			0	0	0	0	0	0	0	0	0	0	0	0	0	0	0	0	0	0	0	0	0	0	0	0
EARi110y	enoyl-[acyl-carrier-protein] reductase (NADPH) (iso-C11:0)	[c] : nadph + h + tiC112eACP --> nadp + iC11ACP	SCO1814	Cell Envelope Biosynthesis			0.0036085	0.0036085	0.0036085	0.0036085	0.0036085	0.00167537	0	0	-1	0	0	-1	0	0	0	0	0	0	0	0	0	0	0	0
EARi120x	enoyl-[acyl-carrier-protein] reductase (NADH) (iso-C12:0)	[c] : h + nadh + tiC122eACP --> nad + iC12ACP	SCO1814	Cell Envelope Biosynthesis			0	0	0	0	0	0	0	0	0	0	0	0	0	0	0	0	0	0	0	0	0	0	0	0
EARi120y	enoyl-[acyl-carrier-protein] reductase (NADPH) (iso-C12:0)	[c] : nadph + h + tiC122eACP --> nadp + iC12ACP	SCO1814	Cell Envelope Biosynthesis			0.00493612	0.00493612	0.00493612	0.00493612	0.00493612	0.00229177	0	0	-1	0	0	-1	0	0	0	0	0	0	0	0	0	0	0	0
EARi130x	enoyl-[acyl-carrier-protein] reductase (NADH) (iso-C13:0)	[c] : h + nadh + tiC132eACP --> nad + iC13ACP	SCO1814	Cell Envelope Biosynthesis			0	0	0	0	0	0	0	0	0	0	0	0	0	0	0	0	0	0	0	0	0	0	0	0
EARi130y	enoyl-[acyl-carrier-protein] reductase (NADPH) (iso-C13:0)	[c] : nadph + h + tiC132eACP --> nadp + iC13ACP	SCO1814	Cell Envelope Biosynthesis			0.0036085	0.0036085	0.0036085	0.0036085	0.0036085	0.00167537	0	0	-1	0	0	-1	0	0	0	0	0	0	0	0	0	0	0	0
EARi140x	enoyl-[acyl-carrier-protein] reductase (NADH) (iso-C14:0)	[c] : h + nadh + tiC142eACP --> nad + iC14ACP	SCO1814	Cell Envelope Biosynthesis			0	0	0	0	0	0	0	0	0	0	0	0	0	0	0	0	0	0	0	0	0	0	0	0
EARi140y	enoyl-[acyl-carrier-protein] reductase (NADPH) (iso-C14:0)	[c] : nadph + h + tiC142eACP --> nadp + iC14ACP	SCO1814	Cell Envelope Biosynthesis			0.00493612	0.00493612	0.00493612	0.00493612	0.00493612	0.00229177	0	0	-1	0	0	-1	0	0	0	0	0	0	0	0	0	0	0	0
EARi150x	enoyl-[acyl-carrier-protein] reductase (NADH) (iso-C15:0)	[c] : h + nadh + tiC152eACP --> nad + iC15ACP	SCO1814	Cell Envelope Biosynthesis			0	0	0	0	0	0	0	0	0	0	0	0	0	0	0	0	0	0	0	0	0	0	0	0
EARi150y	enoyl-[acyl-carrier-protein] reductase (NADPH) (iso-C15:0)	[c] : nadph + h + tiC152eACP --> nadp + iC15ACP	SCO1814	Cell Envelope Biosynthesis			0.0036085	0.0036085	0.0036085	0.0036085	0.0036085	0.00167537	0	0	-1	0	0	-1	0	0	0	0	0	0	0	0	0	0	0	0
EARi160x	enoyl-[acyl-carrier-protein] reductase (NADH) (iso-C16:0)	[c] : h + nadh + tiC162eACP --> nad + iC16ACP	SCO1814	Cell Envelope Biosynthesis			0	0	0	0	0	0	0	0	0	0	0	0	0	0	0	0	0	0	0	0	0	0	0	0
EARi160y	enoyl-[acyl-carrier-protein] reductase (NADPH) (iso-C16:0)	[c] : nadph + h + tiC162eACP --> nadp + iC16ACP	SCO1814	Cell Envelope Biosynthesis			0.00421036	0.00421036	0.00421036	0.00421036	0.00421036	0.00195481	0	0	-1	0	0	-1	0	0	0	0	0	0	0	0	0	0	0	0
EARi170x	enoyl-[acyl-carrier-protein] reductase (NADH) (iso-C17:0)	[c] : h + nadh + tiC172eACP --> nad + iC17ACP	SCO1814	Cell Envelope Biosynthesis			0	0	0	0	0	0	0	0	0	0	0	0	0	0	0	0	0	0	0	0	0	0	0	0
EARi170y	enoyl-[acyl-carrier-protein] reductase (NADPH) (iso-C17:0)	[c] : nadph + h + tiC172eACP --> nadp + iC17ACP	SCO1814	Cell Envelope Biosynthesis			0.0015344	0.0015344	0.0015344	0.0015344	0.0015344	0.0007124	0	0	-1	0	0	-1	0	0	0	0	0	0	0	0	0	0	0	0
EARi180x	enoyl-[acyl-carrier-protein] reductase (NADH) (iso-C18:0)	[c] : h + nadh + tiC182eACP --> nad + iC18ACP	SCO1814	Cell Envelope Biosynthesis			0	0	0	0	0	0	0	0	0	0	0	0	0	0	0	0	0	0	0	0	0	0	0	0
EARi180y	enoyl-[acyl-carrier-protein] reductase (NADPH) (iso-C18:0)	[c] : nadph + h + tiC182eACP --> nadp + iC18ACP	SCO1814	Cell Envelope Biosynthesis			0	0	0	0	0	0	0	0	0	0	0	0	0	0	0	0	0	0	0	0	0	0	0	0
EARi60x	enoyl-[acyl-carrier-protein] reductase (NADH) (iso-C6:0)	[c] : h + nadh + tiC62eACP --> nad + iC6ACP	SCO1814	Cell Envelope Biosynthesis			0	0	0	0	0	0	0	0	0	0	0	0	0	0	0	0	0	0	0	0	0	0	0	0
EARi60y	enoyl-[acyl-carrier-protein] reductase (NADPH) (iso-C6:0)	[c] : nadph + h + tiC62eACP --> nadp + iC6ACP	SCO1814	Cell Envelope Biosynthesis			0.00493612	0.00493612	0.00493612	0.00493612	0.00493612	0.00229177	0	0	-1	0	0	-1	0	0	0	0	0	0	0	0	0	0	0	0
EARi70x	enoyl-[acyl-carrier-protein] reductase (NADH) (iso-C7:0)	[c] : h + nadh + tiC72eACP --> nad + iC7ACP	SCO1814	Cell Envelope Biosynthesis			0	0	0	0	0	0	0	0	0	0	0	0	0	0	0	0	0	0	0	0	0	0	0	0
EARi70y	enoyl-[acyl-carrier-protein] reductase (NADPH) (iso-C7:0)	[c] : nadph + h + tiC72eACP --> nadp + iC7ACP	SCO1814	Cell Envelope Biosynthesis			0.0036085	0.0036085	0.0036085	0.0036085	0.0036085	0.00167537	0	0	-1	0	0	-1	0	0	0	0	0	0	0	0	0	0	0	0
EARi80x	enoyl-[acyl-carrier-protein] reductase (NADH) (iso-C8:0)	[c] : h + nadh + tiC82eACP --> nad + iC8ACP	SCO1814	Cell Envelope Biosynthesis			0	0	0	0	0	0	0	0	0	0	0	0	0	0	0	0	0	0	0	0	0	0	0	0
EARi80y	enoyl-[acyl-carrier-protein] reductase (NADPH) (iso-C8:0)	[c] : nadph + h + tiC82eACP --> nadp + iC8ACP	SCO1814	Cell Envelope Biosynthesis			0.00493612	0.00493612	0.00493612	0.00493612	0.00493612	0.00229177	0	0	-1	0	0	-1	0	0	0	0	0	0	0	0	0	0	0	0
EARi90x	enoyl-[acyl-carrier-protein] reductase (NADH) (iso-C9:0)	[c] : h + nadh + tiC92eACP --> nad + iC9ACP	SCO1814	Cell Envelope Biosynthesis			0	0	0	0	0	0	0	0	0	0	0	0	0	0	0	0	0	0	0	0	0	0	0	0
EARi90y	enoyl-[acyl-carrier-protein] reductase (NADPH) (iso-C9:0)	[c] : nadph + h + tiC92eACP --> nadp + iC9ACP	SCO1814	Cell Envelope Biosynthesis			0.0036085	0.0036085	0.0036085	0.0036085	0.0036085	0.00167537	0	0	-1	0	0	-1	0	0	0	0	0	0	0	0	0	0	0	0
ETHAAL	Ethanolamine ammonia-lyase	[c] : etha --> nh4 + acald		Cell Envelope Biosynthesis			0	0	0	0	0	0	0	0	0	0	0	0	0	0	0	0	0	0	0	0	0	0	0	0
FACOAE100	fatty-acid-CoA thioesterase (decanoate)	[c] : h2o + dcacoa --> coa + h + dca	(SCO1153 or SCO2773)	Cell Envelope Biosynthesis			0	0	0	0	0	0	0	0	0	0	0	0	0	0	0	0	0	0	0	0	0	0	0	0
FACOAE120	fatty-acid-CoA thioesterase (dodecanoate)	[c] : h2o + ddcacoa --> coa + h + ddca	(SCO1153 or SCO2773)	Cell Envelope Biosynthesis			0	0	0	0	0	0	0	0	0	0	0	0	0	0	0	0	0	0	0	0	0	0	0	0
FACOAE140	fatty-acid-CoA thioesterase (tetradecanoate)	[c] : h2o + tdcoa --> coa + h + ttdca	(SCO1153 or SCO2773)	Cell Envelope Biosynthesis			0	0	0	0	0	0	0	0	0	0	0	0	0	0	0	0	0	0	0	0	0	0	0	0
FACOAE141	fatty-acid-CoA thioesterase (tetradecenoate)	[c] : h2o + tdecoa --> coa + h + ttdcea	(SCO1153 or SCO2773)	Cell Envelope Biosynthesis			0	0	0	0	0	0	0	0	0	0	0	0	0	0	0	0	0	0	0	0	0	0	0	0
FACOAE160	fatty-acid-CoA thioesterase (hexadecanoate)	[c] : h2o + pmtcoa --> coa + h + hdca	(SCO1153 or SCO2773)	Cell Envelope Biosynthesis			0	0	0	0	0	0	0	0	0	0	0	0	0	0	0	0	0	0	0	0	0	0	0	0
FACOAE161	fatty-acid-CoA thioesterase (hexadecenoate)	[c] : h2o + hdcoa --> coa + h + hdcea	(SCO1153 or SCO2773)	Cell Envelope Biosynthesis			0	0	0	0	0	0	0	0	0	0	0	0	0	0	0	0	0	0	0	0	0	0	0	0
FACOAE180	fatty-acid-CoA thioesterase (octadecanoate)	[c] : h2o + stcoa --> coa + h + ocdca	(SCO1153 or SCO2773)	Cell Envelope Biosynthesis			0	0	0	0	0	0	0	0	0	0	0	0	0	0	0	0	0	0	0	0	0	0	0	0
FACOAE181	fatty-acid-CoA thioesterase (octadecenoate)	[c] : h2o + odecoa --> coa + h + ocdcea	(SCO1153 or SCO2773)	Cell Envelope Biosynthesis			0	0	0	0	0	0	0	0	0	0	0	0	0	0	0	0	0	0	0	0	0	0	0	0
FACOAE60	fatty-acid-CoA thioesterase (hexanoate)	[c] : h2o + hxcoa --> coa + h + hxa	(SCO1153 or SCO2773)	Cell Envelope Biosynthesis			0	0	0	0	0	0	0	0	0	0	0	0	0	0	0	0	0	0	0	0	0	0	0	0
FACOAE80	fatty-acid-CoA thioesterase (octanoate)	[c] : h2o + occoa --> coa + h + octa	(SCO1153 or SCO2773)	Cell Envelope Biosynthesis			0.00151018	0.00151018	0.00151018	0.00151018	0.00151018	0.000701155	0	0	-1	0	0	-1	0	0	0	0	0	0	0	0	0	0	0	0
FACOAL100	fatty-acid-CoA ligase (decanoate)	[c] : coa + atp + dca --> amp + ppi + dcacoa	(SCO6196 or SCO6195 or SCO2131 or SCO2444 or SCO2561 or SCO2720 or SCO3436 or SCO4006 or SCO5983 or SCO6552 or SCO6968 or SCO7244)	Cell Envelope Biosynthesis			0	0	0	0	0	0	0	0	0	0	0	0	0	0	0	0	0	0	0	0	0	0	0	0
FACOAL120	fatty-acid-CoA ligase (dodecanoate)	[c] : coa + atp + ddca --> amp + ppi + ddcacoa	(SCO6196 or SCO6195 or SCO2131 or SCO2444 or SCO2561 or SCO2720 or SCO3436 or SCO4006 or SCO5983 or SCO6552 or SCO6968 or SCO7244)	Cell Envelope Biosynthesis			0	0	0	0	0	0	0	0	0	0	0	0	0	0	0	0	0	0	0	0	0	0	0	0
FACOAL140	fatty-acid-CoA ligase (tetradecanoate)	[c] : coa + atp + ttdca --> amp + ppi + tdcoa	(SCO6196 or SCO6195 or SCO2131 or SCO2444 or SCO2561 or SCO2720 or SCO3436 or SCO4006 or SCO5983 or SCO6552 or SCO6968 or SCO7244)	Cell Envelope Biosynthesis			0	0	0	0	0	0	0	0	0	0	0	0	0	0	0	0	0	0	0	0	0	0	0	0
FACOAL141	fatty-acid-CoA ligase (tetradecenoate)	[c] : coa + atp + ttdcea --> amp + ppi + tdecoa	(SCO6196 or SCO6195 or SCO2131 or SCO2444 or SCO2561 or SCO2720 or SCO3436 or SCO4006 or SCO5983 or SCO6552 or SCO6968 or SCO7244)	Cell Envelope Biosynthesis			0	0	0	0	0	0	0	0	0	0	0	0	0	0	0	0	0	0	0	0	0	0	0	0
FACOAL160	fatty-acid-CoA ligase (hexadecanoate)	[c] : coa + atp + hdca --> amp + ppi + pmtcoa	(SCO6196 or SCO6195 or SCO2131 or SCO2444 or SCO2561 or SCO2720 or SCO3436 or SCO4006 or SCO5983 or SCO6552 or SCO6968 or SCO7244)	Cell Envelope Biosynthesis			0	0	0	0	0	0	0	0	0	0	0	0	0	0	0	0	0	0	0	0	0	0	0	0
FACOAL161	fatty-acid-CoA ligase (hexadecenoate)	[c] : coa + atp + hdcea --> amp + ppi + hdcoa	(SCO6196 or SCO6195 or SCO2131 or SCO2444 or SCO2561 or SCO2720 or SCO3436 or SCO4006 or SCO5983 or SCO6552 or SCO6968 or SCO7244)	Cell Envelope Biosynthesis			0	0	0	0	0	0	0	0	0	0	0	0	0	0	0	0	0	0	0	0	0	0	0	0
FACOAL180	fatty-acid-CoA ligase (octadecanoate)	[c] : coa + atp + ocdca --> amp + ppi + stcoa	(SCO6196 or SCO6195 or SCO2131 or SCO2444 or SCO2561 or SCO2720 or SCO3436 or SCO4006 or SCO5983 or SCO6552 or SCO6968 or SCO7244)	Cell Envelope Biosynthesis			0	0	0	0	0	0	0	0	0	0	0	0	0	0	0	0	0	0	0	0	0	0	0	0
FACOAL181	fatty-acid-CoA ligase (octadecenoate)	[c] : coa + atp + ocdcea --> amp + ppi + odecoa	(SCO6196 or SCO6195 or SCO2131 or SCO2444 or SCO2561 or SCO2720 or SCO3436 or SCO4006 or SCO5983 or SCO6552 or SCO6968 or SCO7244)	Cell Envelope Biosynthesis			0	0	0	0	0	0	0	0	0	0	0	0	0	0	0	0	0	0	0	0	0	0	0	0
FACOAL60	fatty-acid-CoA ligase (hexanoate)	[c] : coa + atp + hxa --> amp + ppi + hxcoa	(SCO6196 or SCO6195 or SCO2131 or SCO2444 or SCO2561 or SCO2720 or SCO3436 or SCO4006 or SCO5983 or SCO6552 or SCO6968 or SCO7244)	Cell Envelope Biosynthesis			0	0	0	0	0	0	0	0	0	0	0	0	0	0	0	0	0	0	0	0	0	0	0	0
FACOAL80	fatty-acid-CoA ligase (octanoate)	[c] : coa + atp + octa --> amp + ppi + occoa	(SCO6196 or SCO6195 or SCO2131 or SCO2444 or SCO2561 or SCO2720 or SCO3436 or SCO4006 or SCO5983 or SCO6552 or SCO6968 or SCO7244)	Cell Envelope Biosynthesis			0	0	0	0	0	0	0	0	0	0	0	0	0	0	0	0	0	0	0	0	0	0	0	0
G1PACT	glucosamine-1-phosphate N-acetyltransferase	[c] : accoa + gam1p --> coa + h + acgam1p	SCO3122	Cell Envelope Biosynthesis			0.0487945	0.0487945	0.0487945	0.0487945	0.0487945	0.0226546	0	0	-1	0	0	-1	0	0	0	0	0	0	0	0	0	0	0	0
GALUi	UTP-glucose-1-phosphate uridylyltransferase (irreversible)	[c] : h + g1p + utp --> ppi + udpg	SCO3182	Cell Envelope Biosynthesis			0.0479494	0.0479494	0.0479494	0.0479494	0.0479494	0.0222622	0	0	-1	0	0	-1	0	0	0	0	0	0	0	0	0	0	0	0
GDPMNP	GDP-mannose phyrophosphatase	[c] : h2o + gdpmann --> (2) h + man1p + gmp	SCO0280	Cell Envelope Biosynthesis			0	0	0	0	0	0	0	0	0	0	0	0	0	0	0	0	0	0	0	0	0	0	0	0
GF6PTA	glutamine-fructose-6-phosphate transaminase	[c] : gln_DASH_L + f6p --> glu_DASH_L + gam6p	(SCO2789 or SCO4740)	Cell Envelope Biosynthesis			0.0487945	0.0487945	0.0487945	0.0487945	0.0487945	0.0226546	0	0	-1	0	0	-1	0	0	0	0	0	0	0	0	0	0	0	0
GLUR	glutamate racemase	[c] : glu_DASH_D <==> glu_DASH_L	SCO1018	Cell Envelope Biosynthesis			-0.0167933	-0.0167933	-0.0167933	-0.0167933	-0.0167933	-0.00779688	0	0	1	0	0	1	0	0	0	0	0	0	0	0	0	0	0	0
MAN1PT	mannose-1-phosphate guanylyltransferase	[c] : h + man1p + gtp --> ppi + gdpmann	(SCO1388 or SCO3039)	Cell Envelope Biosynthesis			0	0	0	0	0	0	0	0	0	0	0	0	0	0	0	0	0	0	0	0	0	0	0	0
MI1PP	myo-inositol 1-phosphatase	[c] : h2o + mi1p_DASH_D --> inost + pi	SCO5860	Cell Envelope Biosynthesis			0.00023702	0.00023702	0.00023702	0.00023702	0.00023702	0.000110045	0	0	-1	0	0	-1	0	0	0	0	0	0	0	0	0	0	0	0
PAPPT3	phospho-N-acetylmuramoyl-pentapeptide-transferase (meso-2,6-diaminopimelate)	[c] : udcpp + ugmda --> uagmda + ump	SCO2087	Cell Envelope Biosynthesis			0.0167933	0.0167933	0.0167933	0.0167933	0.0167933	0.00779688	0	0	-1	0	0	-1	0	0	0	0	0	0	0	0	0	0	0	0
PGAMT	phosphoglucosamine mutase	[c] : gam1p <==> gam6p	SCO4736	Cell Envelope Biosynthesis			-0.0487945	-0.0487945	-0.0487945	-0.0487945	-0.0487945	-0.0226546	0	0	1	0	0	1	0	0	0	0	0	0	0	0	0	0	0	0
T2DECAI	trans-2-decenoyl-ACP isomerase	[c] : tdec2eACP <==> cdec3eACP		Cell Envelope Biosynthesis			0.00097496	0.00097496	0.00097496	0.00097496	0.00097496	0.00045266	0	0	-1	0	0	-1	0	0	0	0	0	0	0	0	0	0	0	0
TDPDRE	dTDP-4-dehydrorhamnose 3,5-epimerase	[c] : dtdp4d6dg --> dtdp4d6dm	SCO0400	Cell Envelope Biosynthesis			0	0	0	0	0	0	0	0	0	0	0	0	0	0	0	0	0	0	0	0	0	0	0	0
TDPDRR	dTDP-4-dehydrorhamnose reductase	[c] : nadph + h + dtdp4d6dm --> nadp + dtdprmn	SCO7194	Cell Envelope Biosynthesis			0	0	0	0	0	0	0	0	0	0	0	0	0	0	0	0	0	0	0	0	0	0	0	0
TDPGDH	dTDPglucose 4,6-dehydratase	[c] : dtdpglu --> h2o + dtdp4d6dg	(SCO0749 or SCO6179)	Cell Envelope Biosynthesis			0	0	0	0	0	0	0	0	0	0	0	0	0	0	0	0	0	0	0	0	0	0	0	0
UAAGDS	UDP-N-acetylmuramoyl-L-alanyl-D-glutamyl-meso-2,6-diaminopimelate synthetase	[c] : atp + 26dap_DASH_M + uamag --> h + adp + pi + ugmd	SCO2089	Cell Envelope Biosynthesis			0.0167933	0.0167933	0.0167933	0.0167933	0.0167933	0.00779688	0	0	-1	0	0	-1	0	0	0	0	0	0	0	0	0	0	0	0
UACMAMO	UDP-N-acetyl-D-mannosamine oxidoreductase	[c] : h2o + (2) nad + uacmam --> (3) h + (2) nadh + uacmamu	(SCO4773 or SCO5050)	Cell Envelope Biosynthesis			0	0	0	0	0	0	0	0	0	0	0	0	0	0	0	0	0	0	0	0	0	0	0	0
UAG2E	UDP-N-acetylglucosamine 2-epimerase	[c] : uacgam <==> uacmam		Cell Envelope Biosynthesis			0.00148512	0.00148512	0.00148512	0.00148512	0.00148512	0.00068952	0	0	-1	0	0	-1	0	0	0	0	0	0	0	0	0	0	0	0
UAGCVT	UDP-N-acetylglucosamine 1-carboxyvinyltransferase	[c] : pep + uacgam --> pi + uaccg	(SCO2949 or SCO5998)	Cell Envelope Biosynthesis			0.0167933	0.0167933	0.0167933	0.0167933	0.0167933	0.00779688	0	0	-1	0	0	-1	0	0	0	0	0	0	0	0	0	0	0	0
UAGDP	UDP-N-acetylglucosamine diphosphorylase	[c] : h + acgam1p + utp --> ppi + uacgam	SCO3122	Cell Envelope Biosynthesis			0.0487945	0.0487945	0.0487945	0.0487945	0.0487945	0.0226546	0	0	-1	0	0	-1	0	0	0	0	0	0	0	0	0	0	0	0
UAGPT3	UDP-N-acetylglucosamine-N-acetylmuramyl-(pentapeptide)pyrophosphoryl-undecaprenol N-acetylglucosamine transferase	[c] : uagmda + uacgam --> h + udp + uaagmda	SCO2084	Cell Envelope Biosynthesis			0.0167933	0.0167933	0.0167933	0.0167933	0.0167933	0.00779688	0	0	-1	0	0	-1	0	0	0	0	0	0	0	0	0	0	0	0
UAMAGS	UDP-N-acetylmuramoyl-L-alanyl-D-glutamate synthetase	[c] : atp + glu_DASH_D + uama --> h + adp + pi + uamag	SCO2086	Cell Envelope Biosynthesis			0.0167933	0.0167933	0.0167933	0.0167933	0.0167933	0.00779688	0	0	-1	0	0	-1	0	0	0	0	0	0	0	0	0	0	0	0
UAMAS	UDP-N-acetylmuramoyl-L-alanine synthetase	[c] : ala_DASH_L + atp + uamr --> h + adp + pi + uama	SCO6060	Cell Envelope Biosynthesis			0.0167933	0.0167933	0.0167933	0.0167933	0.0167933	0.00779688	0	0	-1	0	0	-1	0	0	0	0	0	0	0	0	0	0	0	0
UAPGR	UDP-N-acetylenolpyruvoylglucosamine reductase	[c] : nadph + h + uaccg --> nadp + uamr	SCO4643	Cell Envelope Biosynthesis			0.0167933	0.0167933	0.0167933	0.0167933	0.0167933	0.00779688	0	0	-1	0	0	-1	0	0	0	0	0	0	0	0	0	0	0	0
UDCPDP	undecaprenyl-diphosphatase	[c] : h2o + udcpdp --> h + pi + udcpp	(SCO1326 or SCO7047)	Cell Envelope Biosynthesis			0.0167933	0.0167933	0.0167933	0.0167933	0.0167933	0.00779688	0	0	-1	0	0	-1	0	0	0	0	0	0	0	0	0	0	0	0
UDPGD	UDPglucose 6-dehydrogenase	[c] : h2o + (2) nad + udpg --> (3) h + (2) nadh + udpglcur	SCO3052	Cell Envelope Biosynthesis			0	0	0	0	0	0	0	0	0	0	0	0	0	0	0	0	0	0	0	0	0	0	0	0
UGMDDS	UDP-N-acetylmuramoyl-L-alanyl-D-glutamyl-meso-2,6-diaminopimeloyl-D-alanyl-D-alanine synthetase	[c] : atp + alaala + ugmd --> h + adp + pi + ugmda	SCO2088	Cell Envelope Biosynthesis			0.0167933	0.0167933	0.0167933	0.0167933	0.0167933	0.00779688	0	0	-1	0	0	-1	0	0	0	0	0	0	0	0	0	0	0	0
ACONTa	aconitase (half-reaction A, Citrate hydro-lyase)	[c] : cit <==> h2o + acon_DASH_C	SCO5999	Citric Acid Cycle			0.475011	0.427464	0.475015	0.475015	0.239442	0.0488952	0	0	-1	0	0	-1	0	0	-1	0	0	0	0	0	0	0	0	-1
ACONTb	aconitase (half-reaction B, Isocitrate hydro-lyase)	[c] : h2o + acon_DASH_C <==> icit	SCO5999	Citric Acid Cycle			0.453563	0.406016	0.453567	0.453567	0.204921	0.0376267	0	0	-1	0	-1	-1	0	0	-1	0	0	0	0	0	0	0	0	-1
AKGDH	2-Oxogluterate dehydrogenase	[c] : coa + nad + akg --> nadh + co2 + succoa	(SCO5281 and (SCO2181 or SCO7123) and (SCO0884 or SCO2180 or SCO4919))	Citric Acid Cycle			1.43291	1.33781	1.43294	1.43294	1.83555	0.736039	0	0	-1	0	0	-1	0	0	1	0	0	0	0	0	0	0	0	0
AKGDH2	2-Oxogluterate dehydrogenase (NADP via ferredoxin)	[c] : coa + nadp + akg --> nadph + co2 + succoa	(((SCO4594 and SCO4595) or (SCO6269 and SCO6270)) and SCO0681)	Citric Acid Cycle			0	0	0	0	0	0	0	0	0	0	0	0	0	0	0	0	0	0	0	0	0	0	0	0
CITL	Citrate lyase	[c] : cit --> oaa + ac	(SCO2033 or SCO6471)	Citric Acid Cycle			0	0	0	0	0	0	0	0	0	0	0	0	0	0	0	0	0	0	0	0	0	0	0	0
CS	citrate synthase	[c] : h2o + accoa + oaa --> coa + h + cit	(SCO2736 or SCO4388 or SCO5832)	Citric Acid Cycle			0.475011	0.427464	0.475015	0.475015	0.489559	0.1518	0	0	-1	0	0	-1	0	0	0	0	0	0	0	0	0	0	0	-1
FUM	fumarase	[c] : h2o + fum <==> mal_DASH_L	(SCO5042 or SCO5044)	Citric Acid Cycle			1.51301	1.41791	1.51304	1.51304	1.95652	0.791277	0	0	-1	0	0	-1	0	0	1	0	0	0	0	0	0	0	0	0
ICDHyr	isocitrate dehydrogenase (NADP)	[c] : nadp + icit <==> nadph + co2 + akg	SCO7000	Citric Acid Cycle			0.453563	0.406016	0.453567	0.453567	0.204921	0.0376267	0	0	-1	0	-1	-1	0	0	-1	0	0	0	0	0	0	0	0	-1
MDH	malate dehydrogenase	[c] : nad + mal_DASH_L <==> h + nadh + oaa	SCO4827	Citric Acid Cycle			0.626012	0.578465	0.62603	0.62603	0.847107	0.289799	0	0	-1	0	0	-1	0	0	1	0	0	0	0	0	0	0	0	0
SUCOAS	succinyl-CoA synthetase (ADP-forming)	[c] : coa + atp + succ <==> succoa + adp + pi	((SCO4808 and SCO4809) or (SCO6585 and SCO6586))	Citric Acid Cycle			-1.4095	-1.31441	-1.40953	-1.40953	-1.81876	-0.728243	0	0	1	0	0	1	0	0	-1	0	0	0	0	0	0	0	0	0
4HTHRS	4-Hydroxy-L-threonine synthase	[c] : h2o + phthr --> pi + 4hthr	(SCO4293 or SCO5355)	Cofactor and Prosthetic Group Biosynthesis			0	0	0	0	0	0	0	0	0	0	0	0	0	0	0	0	0	0	0	0	0	0	0	0
5DOAN	5'-deoxyadenosine nuclosidase	[c] : h2o + dad_DASH_5 --> ade + 5drib		Cofactor and Prosthetic Group Biosynthesis			0.00713622	0.00713622	0.00713622	0.00713622	0.00713622	0.00331325	0	0	-1	0	0	-1	0	0	0	0	0	0	0	0	0	0	0	0
ACBIPGT	Adenosyl cobinamide phosphate guanyltransferase	[c] : h + gtp + adocbip --> ppi + agdpcbi	SCO2173	Cofactor and Prosthetic Group Biosynthesis			0.00018004	0.00018004	0.00018004	0.00018004	0.00018004	8.359e-05	0	0	-1	0	0	-1	0	0	0	0	0	0	0	0	0	0	0	0
ACPS1	acyl-carrier protein synthase	[c] : coa + apoACP --> h + ACP + pap	SCO4744	Cofactor and Prosthetic Group Biosynthesis			0	0	0	0	0	0	0	0	0	0	0	0	0	0	0	0	0	0	0	0	0	0	0	0
ACPSact	acyl-carrier protein synthase (actinorhodin)	[c] : coa + apoACPact --> ACPact + h + pap	SCO4744	Cofactor and Prosthetic Group Biosynthesis			0	0	0	0	0	0	0	0	0	0	0	0	0	0	0	0	0	0	0	0	0	0	0	0
ACPScda	acyl-carrier protein synthase (calcium-dependent antibiotics)	[c] : coa + apoACPcda --> h + ACPcda + pap	SCO6673	Cofactor and Prosthetic Group Biosynthesis			0	0	0	0	0	0	0	0	0	0	0	0	0	0	0	0	0	0	0	0	0	0	0	0
ACPSredL	acyl-carrier protein synthase (redL)	[c] : coa + apoACPredL --> h + ACPredL + pap	SCO4744	Cofactor and Prosthetic Group Biosynthesis			0	0	0	0	0	0	0	0	0	0	0	0	0	0	0	0	0	0	0	0	0	0	0	0
ACPSredN	acyl-carrier protein synthase (redN)	[c] : coa + apoACPredN --> h + ACPredN + pap	SCO4744	Cofactor and Prosthetic Group Biosynthesis			0	0	0	0	0	0	0	0	0	0	0	0	0	0	0	0	0	0	0	0	0	0	0	0
ACPSredQ	acyl-carrier protein synthase (redQ)	[c] : coa + apoACPredQ --> h + ACPredQ + pap	SCO4744	Cofactor and Prosthetic Group Biosynthesis			0	0	0	0	0	0	0	0	0	0	0	0	0	0	0	0	0	0	0	0	0	0	0	0
ADCL	4-aminobenzoate synthase	[c] : 4adcho --> h + pyr + 4abz		Cofactor and Prosthetic Group Biosynthesis			0.00248934	0.00248934	0.00248934	0.00248934	0.00248934	0.00115577	0	0	-1	0	0	-1	0	0	0	0	0	0	0	0	0	0	0	0
ADCPS1	adenosylcobinamide-phosphate synthase	[c] : atp + adcobhex + appl --> h + adp + pi + adocbi	SCO1847	Cofactor and Prosthetic Group Biosynthesis			0	0	0	0	0	0	0	0	0	0	0	0	0	0	0	0	0	0	0	0	0	0	0	0
ADCPS2	adenosylcobinamide-phosphate synthase	[c] : atp + adcobhex + applp --> h + adp + pi + adocbip	SCO1847	Cofactor and Prosthetic Group Biosynthesis			0.00018004	0.00018004	0.00018004	0.00018004	0.00018004	8.359e-05	0	0	-1	0	0	-1	0	0	0	0	0	0	0	0	0	0	0	0
ADCS	4-amino-4-deoxychorismate synthase	[c] : gln_DASH_L + chor --> glu_DASH_L + 4adcho	SCO3851	Cofactor and Prosthetic Group Biosynthesis			0.00248934	0.00248934	0.00248934	0.00248934	0.00248934	0.00115577	0	0	-1	0	0	-1	0	0	0	0	0	0	0	0	0	0	0	0
ADCYRS	adenosylcobyric acid synthase (glutamine-hydrolysing)	[c] : (4) h2o + (4) atp + (4) gln_DASH_L + adcobdam --> (4) h + (4) glu_DASH_L + (4) adp + (4) pi + adcobhex	SCO1848	Cofactor and Prosthetic Group Biosynthesis			0.00018004	0.00018004	0.00018004	0.00018004	0.00018004	8.359e-05	0	0	-1	0	0	-1	0	0	0	0	0	0	0	0	0	0	0	0
ADOCBIK	Adenosyl cobinamide kinase	[c] : atp + adocbi --> h + adp + adocbip	SCO2173	Cofactor and Prosthetic Group Biosynthesis			0	0	0	0	0	0	0	0	0	0	0	0	0	0	0	0	0	0	0	0	0	0	0	0
ADOCBLS	Adenosylcobalamin 5'-phosphate synthase	[c] : agdpcbi + rdmbzi --> h + gmp + adocbl	SCO2177	Cofactor and Prosthetic Group Biosynthesis			0.00018004	0.00018004	0.00018004	0.00018004	0.00018004	8.359e-05	0	0	-1	0	0	-1	0	0	0	0	0	0	0	0	0	0	0	0
AHMMPS	4-amino-5-hydroxymethyl-2-methylpyrimidine synthetase	[c] : (2) h + air --> pi + 4ahmmp + gcald	SCO3928	Cofactor and Prosthetic Group Biosynthesis			0.0006734	0.0006734	0.0006734	0.0006734	0.0006734	0.00031265	0	0	-1	0	0	-1	0	0	0	0	0	0	0	0	0	0	0	0
AKP1	alkaline phosphatase (Dihydroneopterin)	[c] : (3) h2o + ahdt --> (2) h + (3) pi + dhnpt	(SCO0828 or SCO1290 or SCO2068 or SCO2286)	Cofactor and Prosthetic Group Biosynthesis			0.00248934	0.00248934	0.00248934	0.00248934	0.00248934	0.00115577	0	0	-1	0	0	-1	0	0	0	0	0	0	0	0	0	0	0	0
ALATA_D2	D-alanine transaminase	[c] : ala_DASH_D + pydx5p --> pyr + pyam5p	(SCO1087 or SCO4837 or SCO5470 or SCO5364)	Cofactor and Prosthetic Group Biosynthesis			0	0	0	0	0	0	0	0	0	0	0	0	0	0	0	0	0	0	0	0	0	0	0	0
ALATA_L2	alanine transaminase	[c] : ala_DASH_L + pydx5p --> pyr + pyam5p	(SCO1087 or SCO4837 or SCO5470 or SCO5364)	Cofactor and Prosthetic Group Biosynthesis			0	0	0	0	0	0	0	0	0	0	0	0	0	0	0	0	0	0	0	0	0	0	0	0
AMAOTr	adenosylmethionine-8-amino-7-oxononanoate transaminase	[c] : amet + 8aonn <==> amob + dann	SCO1245	Cofactor and Prosthetic Group Biosynthesis			0.00116886	0.00116886	0.00116886	0.00116886	0.00116886	0.000542685	0	0	-1	0	0	-1	0	0	0	0	0	0	0	0	0	0	0	0
AMMQLT9	S-adenosylmethione:2-demthylmenaquinole methyltransferase (menaquinone 9)	[c] : amet + 2dmmql9 --> h + mql9 + ahcys	(SCO4556 or SCO5940)	Cofactor and Prosthetic Group Biosynthesis			0.0003612	0.0003612	0.0003612	0.0003612	0.0003612	0.0001677	0	0	-1	0	0	-1	0	0	0	0	0	0	0	0	0	0	0	0
AOXSr2	8-amino-7-oxononanoate synthase	[c] : ala_DASH_L + pimACP --> co2 + ACP + 8aonn	(SCO1243 or SCO5890)	Cofactor and Prosthetic Group Biosynthesis			0.00116886	0.00116886	0.00116886	0.00116886	0.00116886	0.000542685	0	0	-1	0	0	-1	0	0	0	0	0	0	0	0	0	0	0	0
APRAUR	5-amino-6-(5-phosphoribosylamino)uracil reductase	[c] : nadph + h + 5apru --> nadp + 5aprbu	(SCO2688 or SCO6058 or SCO4106)	Cofactor and Prosthetic Group Biosynthesis			0.0012985	0.0012985	0.0012985	0.0012985	0.0012985	0.000602875	0	0	-1	0	0	-1	0	0	0	0	0	0	0	0	0	0	0	0
ASP1DC	aspartate 1-decarboxylase	[c] : h + asp_DASH_L --> co2 + ala_DASH_B	(SCO0978 and SCO3416)	Cofactor and Prosthetic Group Biosynthesis			0.0003724	0.0003724	0.0003724	0.0003724	0.0003724	0.0001729	0	0	-1	0	0	-1	0	0	0	0	0	0	0	0	0	0	0	0
ASPO5	L-aspartate oxidase	[c] : asp_DASH_L + fum --> h + succ + iasp	SCO3382	Cofactor and Prosthetic Group Biosynthesis			0.00162568	0.00162568	0.00162568	0.00162568	0.00162568	0.00075478	0	0	-1	0	0	-1	0	0	0	0	0	0	0	0	0	0	0	0
ASPO6	L-aspartate oxidase	[c] : o2 + asp_DASH_L --> h + h2o2 + iasp	SCO3382	Cofactor and Prosthetic Group Biosynthesis			0	0	0	0	0	0	0	0	0	0	0	0	0	0	0	0	0	0	0	0	0	0	0	0
BACCL	biotin-[acetyl-CoA-carboxylase] ligase	[c] : h + atp + btn --> ppi + btamp	SCO4927	Cofactor and Prosthetic Group Biosynthesis			0	0	0	0	0	0	0	0	0	0	0	0	0	0	0	0	0	0	0	0	0	0	0	0
BMOCOS	bis-molybdenum cofactor synthase	[c] : moco + mptamp --> amp + bmoco + cu2	(SCO3181 or SCO3827)	Cofactor and Prosthetic Group Biosynthesis			0.00017948	0.00017948	0.00017948	0.00017948	0.00017948	8.333e-05	0	0	-1	0	0	-1	0	0	0	0	0	0	0	0	0	0	0	0
BMOGDS1	bis-molybdopterin guanine dinucleotide synthase (single GDP)	[c] : h + gtp + bmoco --> ppi + bmoco1gdp	SCO3828	Cofactor and Prosthetic Group Biosynthesis			0.00017948	0.00017948	0.00017948	0.00017948	0.00017948	8.333e-05	0	0	-1	0	0	-1	0	0	0	0	0	0	0	0	0	0	0	0
BMOGDS2	bis-molybdopterin guanine dinucleotide synthase	[c] : h + gtp + bmoco1gdp --> ppi + bmocogdp	SCO3828	Cofactor and Prosthetic Group Biosynthesis			0.00017948	0.00017948	0.00017948	0.00017948	0.00017948	8.333e-05	0	0	-1	0	0	-1	0	0	0	0	0	0	0	0	0	0	0	0
BTS5	Biotin synthase	[c] : amet + 2fe2s + dtbt --> h + dad_DASH_5 + btn + 2fe1s + met_DASH_L	SCO1244	Cofactor and Prosthetic Group Biosynthesis			0.00116886	0.00116886	0.00116886	0.00116886	0.00116886	0.000542685	0	0	-1	0	0	-1	0	0	0	0	0	0	0	0	0	0	0	0
BWCOGDS1	tungsten bispterin guanine dinucleotide synthase (single GDP)	[c] : h + gtp + bwco --> ppi + bwco1gdp	SCO3828	Cofactor and Prosthetic Group Biosynthesis			0	0	0	0	0	0	0	0	0	0	0	0	0	0	0	0	0	0	0	0	0	0	0	0
BWCOGDS2	tungsten bispterin guanine dinucleotide synthase	[c] : h + gtp + bwco1gdp --> ppi + bwcogdp	SCO3828	Cofactor and Prosthetic Group Biosynthesis			0	0	0	0	0	0	0	0	0	0	0	0	0	0	0	0	0	0	0	0	0	0	0	0
BWCOS	tungsten bispterin cofactor synthase	[c] : mptamp + wco --> amp + cu2 + bwco	(SCO3181 or SCO3827)	Cofactor and Prosthetic Group Biosynthesis			0	0	0	0	0	0	0	0	0	0	0	0	0	0	0	0	0	0	0	0	0	0	0	0
CBIAT	Cobinamide adenyltransferase	[c] : h + atp + cbi <==> adocbi + pppi	SCO1851	Cofactor and Prosthetic Group Biosynthesis			0	0	0	0	0	0	0	0	0	0	0	0	0	0	0	0	0	0	0	0	0	0	0	0
CBLAT	cob(I)alamin adenosyltransferase	[c] : h + atp + cbl1 <==> adocbl + pppi		Cofactor and Prosthetic Group Biosynthesis			0	0	0	0	0	0	0	0	0	0	0	0	0	0	0	0	0	0	0	0	0	0	0	0
CDPMEK	4-(cytidine 5'-diphospho)-2-C-methyl-D-erythritol kinase	[c] : atp + 4c2me --> h + adp + 2p4c2me	SCO3148	Cofactor and Prosthetic Group Biosynthesis			0.0086576	0.0086576	0.0086576	0.0086576	0.0086576	0.0040196	0	0	-1	0	0	-1	0	0	0	0	0	0	0	0	0	0	0	0
CFL	chorismate futalosine-lyase	[c] : h + pep + chor + ins --> h2o + co2 + pyr + pi + futal	SCO4506	Cofactor and Prosthetic Group Biosynthesis			0.0003612	0.0003612	0.0003612	0.0003612	0.0003612	0.0001677	0	0	-1	0	0	-1	0	0	0	0	0	0	0	0	0	0	0	0
CIGAMS	cys-1L-myo-inositol 2-deoxy-D-glucopyranoside synthase	[c] : atp + cys_DASH_L + igam --> (2) h + amp + ppi + cigam	SCO1663	Cofactor and Prosthetic Group Biosynthesis			0.0005859	0.0005859	0.0005859	0.0005859	0.0005859	0.000272025	0	0	-1	0	0	-1	0	0	0	0	0	0	0	0	0	0	0	0
COCHL	cobaltochelatase	[c] : h2o + atp + cobalt2 + hgbam --> (2) h + adp + pi + co2dam	SCO1849	Cofactor and Prosthetic Group Biosynthesis			0.00018004	0.00018004	0.00018004	0.00018004	0.00018004	8.359e-05	0	0	-1	0	0	-1	0	0	0	0	0	0	0	0	0	0	0	0
CPC2MT	cobalt-precorrin-2 C20-methyltransferase	[c] : amet + copre2 --> h + ahcys + copre3	SCO1853	Cofactor and Prosthetic Group Biosynthesis			0	0	0	0	0	0	0	0	0	0	0	0	0	0	0	0	0	0	0	0	0	0	0	0
CPC3MT	cobalt-precorrin-3B C17-methyltransferase	[c] : amet + copre3 --> ahcys + copre4	SCO1857	Cofactor and Prosthetic Group Biosynthesis			0	0	0	0	0	0	0	0	0	0	0	0	0	0	0	0	0	0	0	0	0	0	0	0
CPC4MT	cobalt-precorrin-4 C11-methyltransferase	[c] : amet + copre4 --> h + ahcys + copre5	SCO1855	Cofactor and Prosthetic Group Biosynthesis			0	0	0	0	0	0	0	0	0	0	0	0	0	0	0	0	0	0	0	0	0	0	0	0
CPC5MT	cobalt-precorrin-5 C1-methyltransferase	[c] : h2o + amet + copre5 --> h + acald + ahcys + copre6	SCO1857	Cofactor and Prosthetic Group Biosynthesis			0	0	0	0	0	0	0	0	0	0	0	0	0	0	0	0	0	0	0	0	0	0	0	0
CPC6R	cobalt-precorrin-6A reductase	[c] : nadph + h + copre6 --> nadp + codhpre6	SCO3283	Cofactor and Prosthetic Group Biosynthesis			0	0	0	0	0	0	0	0	0	0	0	0	0	0	0	0	0	0	0	0	0	0	0	0
CPC8MM	cobalt-precorrin-8X methylmutase	[c] : copre8 <==> cobya	SCO3282	Cofactor and Prosthetic Group Biosynthesis			0	0	0	0	0	0	0	0	0	0	0	0	0	0	0	0	0	0	0	0	0	0	0	0
CPMPS	cyclic pyranopterin monophosphate synthase	[c] : h2o + gtp --> ppi + cpmp	(SCO1821 and SCO3180)	Cofactor and Prosthetic Group Biosynthesis			0.00068796	0.00068796	0.00068796	0.00068796	0.00068796	0.00031941	0	0	-1	0	0	-1	0	0	0	0	0	0	0	0	0	0	0	0
CPPPGO2	Oxygen Independent coproporphyrinogen-III oxidase	[c] : (2) amet + cpppg3 --> (2) co2 + (2) dad_DASH_5 + (2) met_DASH_L + pppg9	SCO2559	Cofactor and Prosthetic Group Biosynthesis			0.0011368	0.0011368	0.0011368	0.0011368	0.0011368	0.0005278	0	0	-1	0	0	-1	0	0	0	0	0	0	0	0	0	0	0	0
CYRDAAT	cob(I)yrinic acid a,c-diamide adenosyltransferase	[c] : h + atp + co1dam --> adcobdam + pppi	SCO1851	Cofactor and Prosthetic Group Biosynthesis			0.00018004	0.00018004	0.00018004	0.00018004	0.00018004	8.359e-05	0	0	-1	0	0	-1	0	0	0	0	0	0	0	0	0	0	0	0
CYRDAR	cob(II)yrinic acid a,c-diamide reductase	[c] : nadh + (2) co2dam --> h + nad + (2) co1dam		Cofactor and Prosthetic Group Biosynthesis			9.002e-05	9.002e-05	9.002e-05	9.002e-05	9.002e-05	4.1795e-05	0	0	-1	0	0	-1	0	0	0	0	0	0	0	0	0	0	0	0
CYRDAS	Cob(II)yrinate a,c-diamide synthase (glutamine-hydrolysing)	[c] : h2o + (2) atp + (2) gln_DASH_L + cobya --> h + (2) glu_DASH_L + ppi + (2) adp + co2dam	SCO1852	Cofactor and Prosthetic Group Biosynthesis			0	0	0	0	0	0	0	0	0	0	0	0	0	0	0	0	0	0	0	0	0	0	0	0
DB4PS	3,4-Dihydroxy-2-butanone-4-phosphate synthase	[c] : ru5p_DASH_D --> h + for + db4p	SCO1441	Cofactor and Prosthetic Group Biosynthesis			0.002597	0.002597	0.002597	0.002597	0.002597	0.00120575	0	0	-1	0	0	-1	0	0	0	0	0	0	0	0	0	0	0	0
DBTS	dethiobiotin synthase	[c] : co2 + atp + dann --> (3) h + adp + pi + dtbt	SCO1246	Cofactor and Prosthetic Group Biosynthesis			0.00116886	0.00116886	0.00116886	0.00116886	0.00116886	0.000542685	0	0	-1	0	0	-1	0	0	0	0	0	0	0	0	0	0	0	0
DHFR	dihydrofolate reductase	[c] : nadph + h + dhf <==> nadp + thf		Cofactor and Prosthetic Group Biosynthesis			0.00248934	0.00248934	0.00248934	0.00248934	0.00248934	0.00115577	0	0	-1	0	0	-1	0	0	0	0	0	0	0	0	0	0	0	0
DHFS	dihydrofolate synthase	[c] : glu_DASH_L + atp + dhpt --> h + adp + pi + dhf	SCO2614	Cofactor and Prosthetic Group Biosynthesis			0.00248934	0.00248934	0.00248934	0.00248934	0.00248934	0.00115577	0	0	-1	0	0	-1	0	0	0	0	0	0	0	0	0	0	0	0
DHFUTALS	de-hypoxanthine futalosine synthase	[c] : nad + dhfutal --> h + nadh + cdhfutal	SCO4550	Cofactor and Prosthetic Group Biosynthesis			0.0003612	0.0003612	0.0003612	0.0003612	0.0003612	0.0001677	0	0	-1	0	0	-1	0	0	0	0	0	0	0	0	0	0	0	0
DHNAI	1,4-dihydroxynaphthoate isomerization (hypothetical reaction)	[c] : dh6na --> dhna		Cofactor and Prosthetic Group Biosynthesis			0.0003612	0.0003612	0.0003612	0.0003612	0.0003612	0.0001677	0	0	-1	0	0	-1	0	0	0	0	0	0	0	0	0	0	0	0
DHNANT4	1,4-dihydroxy-2-naphthoate nonaprenyltransferase	[c] : h + dhna + nndp --> co2 + ppi + 2dmmql9		Cofactor and Prosthetic Group Biosynthesis			0.0003612	0.0003612	0.0003612	0.0003612	0.0003612	0.0001677	0	0	-1	0	0	-1	0	0	0	0	0	0	0	0	0	0	0	0
DHNAS	1,4-dihydroxy-6-naphthoate synthase	[c] : cdhfutal --> glyald + dh6na	SCO4326	Cofactor and Prosthetic Group Biosynthesis			0.0003612	0.0003612	0.0003612	0.0003612	0.0003612	0.0001677	0	0	-1	0	0	-1	0	0	0	0	0	0	0	0	0	0	0	0
DHNPA2r	dihydroneopterin aldolase reversible	[c] : dhnpt <==> gcald + 6hmhpt	SCO3400	Cofactor and Prosthetic Group Biosynthesis			0.00248934	0.00248934	0.00248934	0.00248934	0.00248934	0.00115577	0	0	-1	0	0	-1	0	0	0	0	0	0	0	0	0	0	0	0
DHNPTE	Dihydroneopterin epimerase	[c] : dhnpt <==> dhmpt	SCO3400	Cofactor and Prosthetic Group Biosynthesis			0	0	0	0	0	0	0	0	0	0	0	0	0	0	0	0	0	0	0	0	0	0	0	0
DHPPDA2	diaminohydroxyphosphoribosylaminopryrimidine deaminase (25drapp)	[c] : h + h2o + 25drapp --> nh4 + 5apru	SCO2688	Cofactor and Prosthetic Group Biosynthesis			0.0012985	0.0012985	0.0012985	0.0012985	0.0012985	0.000602875	0	0	-1	0	0	-1	0	0	0	0	0	0	0	0	0	0	0	0
DHPS2	dihydropteroate synthase	[c] : 4abz + 6hmhptpp --> ppi + dhpt	(SCO3398 or SCO5141)	Cofactor and Prosthetic Group Biosynthesis			0.00248934	0.00248934	0.00248934	0.00248934	0.00248934	0.00115577	0	0	-1	0	0	-1	0	0	0	0	0	0	0	0	0	0	0	0
DMATT	dimethylallyltranstransferase	[c] : dmpp + ipdp --> ppi + grdp	(SCO0185 or SCO0565 or SCO5250 or SCO6763)	Cofactor and Prosthetic Group Biosynthesis			0.00134288	0.00134288	0.00134288	0.00134288	0.00134288	0.00062348	0	0	-1	0	0	-1	0	0	0	0	0	0	0	0	0	0	0	0
DMBZIDS	5,6-dimethylbenzimidazole synthase	[c] : o2 + fmnh2 --> dmbzid + dalua + e4p		Cofactor and Prosthetic Group Biosynthesis			0.00018004	0.00018004	0.00018004	0.00018004	0.00018004	8.359e-05	0	0	-1	0	0	-1	0	0	0	0	0	0	0	0	0	0	0	0
DMPPS	1-hydroxy-2-methyl-2-(E)-butenyl 4-diphosphate reductase (dmpp)	[c] : h + nadh + h2mb4p --> h2o + nad + dmpp	SCO5058	Cofactor and Prosthetic Group Biosynthesis			0.00134288	0.00134288	0.00134288	0.00134288	0.00134288	0.00062348	0	0	-1	0	0	-1	0	0	0	0	0	0	0	0	0	0	0	0
DNADDP	Deaminido NAD diphosphatase	[c] : h2o + dnad --> (2) h + amp + nicrnt	SCO5186	Cofactor and Prosthetic Group Biosynthesis			0	0	0	0	0	0	0	0	0	0	0	0	0	0	0	0	0	0	0	0	0	0	0	0
DPCOAK	dephospho-CoA kinase	[c] : atp + dpcoa --> coa + h + adp	SCO1996	Cofactor and Prosthetic Group Biosynthesis			0.0003724	0.0003724	0.0003724	0.0003724	0.0003724	0.0001729	0	0	-1	0	0	-1	0	0	0	0	0	0	0	0	0	0	0	0
DPR	2-dehydropantoate 2-reductase	[c] : nadph + h + 2dhp --> nadp + pant_DASH_R	SCO6562	Cofactor and Prosthetic Group Biosynthesis			0.0003724	0.0003724	0.0003724	0.0003724	0.0003724	0.0001729	0	0	-1	0	0	-1	0	0	0	0	0	0	0	0	0	0	0	0
DXPRIi	1-deoxy-D-xylulose reductoisomerase	[c] : nadph + h + dxyl5p --> nadp + 2me4p	SCO5694	Cofactor and Prosthetic Group Biosynthesis			0.0086576	0.0086576	0.0086576	0.0086576	0.0086576	0.0040196	0	0	-1	0	0	-1	0	0	0	0	0	0	0	0	0	0	0	0
DXPS	1-deoxy-D-xylulose 5-phosphate synthase	[c] : h + pyr + g3p --> co2 + dxyl5p	(SCO6013 or SCO6768)	Cofactor and Prosthetic Group Biosynthesis			0.009331	0.009331	0.009331	0.009331	0.009331	0.00433225	0	0	-1	0	0	-1	0	0	0	0	0	0	0	0	0	0	0	0
DXYLK	1-Deoxy-D-xylulose kinase	[c] : atp + dxyl --> h + adp + dxyl5p	(SCO1170 or SCO2462)	Cofactor and Prosthetic Group Biosynthesis			0	0	0	0	0	0	0	0	0	0	0	0	0	0	0	0	0	0	0	0	0	0	0	0
E4PD	Erythrose 4-phosphate dehydrogenase	[c] : h2o + nad + e4p <==> (2) h + nadh + 4per	(SCO1947 or SCO7040 or SCO7511)	Cofactor and Prosthetic Group Biosynthesis			0	0	0	0	0	0	0	0	0	0	0	0	0	0	0	0	0	0	0	0	0	0	0	0
EGMEACPR	Enoylglutaryl-[ACP] methyl ester reductase	[c] : nadph + h + egmeACP --> nadp + gmeACP	SCO1814	Cofactor and Prosthetic Group Biosynthesis			0.00116886	0.00116886	0.00116886	0.00116886	0.00116886	0.000542685	0	0	-1	0	0	-1	0	0	0	0	0	0	0	0	0	0	0	0
EPMEACPR	Enoylpimeloyl-[ACP] methyl ester reductase	[c] : nadph + h + epmeACP --> nadp + pmeACP	SCO1814	Cofactor and Prosthetic Group Biosynthesis			0.00116886	0.00116886	0.00116886	0.00116886	0.00116886	0.000542685	0	0	-1	0	0	-1	0	0	0	0	0	0	0	0	0	0	0	0
FADRx2	FAD reductase	[c] : nadph + h + fad --> nadp + fadh2	SCO6102	Cofactor and Prosthetic Group Biosynthesis			0	0	0	0	0	0	0	0	0	0	0	0	0	0	0	0	0	0	0	0	0	0	0	0
FCLT	Ferrochelatase	[c] : fe2 + ppp9 --> (2) h + pheme	SCO5859	Cofactor and Prosthetic Group Biosynthesis			0.0011368	0.0011368	0.0011368	0.0011368	0.0011368	0.0005278	0	0	-1	0	0	-1	0	0	0	0	0	0	0	0	0	0	0	0
FE3Ri	Fe(III) reduction	[c] : fadh2 + (2) fe3 --> (2) h + fad + (2) fe2		Cofactor and Prosthetic Group Biosynthesis			0.020577	0.020577	0.0205695	0.0205695	0	2.71171e-30	1	1	1	-1	-1	-1	-1	-1	-1	0	0	0	0	0	0	0	0	0
FESD1s	iron-sulfur cluster damage (peroxide, spontaneous)	[c] : (2) h + h2o2 + (2) 4fe4s --> (2) h2o + (2) fe3 + (2) 3fe4s	s0001	Cofactor and Prosthetic Group Biosynthesis			0	0	0	0	0	0	0	0	0	0	0	0	0	0	0	0	0	0	0	0	0	0	0	0
FESD2s	iron-sulfur cluster damage (nitrous oxide, spontaneous)	[c] : (2) h + (2) 4fe4s + (2) no --> h2o + (2) fe3 + (2) 3fe4s + n2o	s0001	Cofactor and Prosthetic Group Biosynthesis			0	0	0	0	0	0	0	0	0	0	0	0	0	0	0	0	0	0	0	0	0	0	0	0
FESR	iron-sulfur cluster repair	[c] : fe2 + 3fe4s --> 4fe4s		Cofactor and Prosthetic Group Biosynthesis			0	0	0	0	0	0	0	0	0	0	0	0	0	0	0	0	0	0	0	0	0	0	0	0
FLVR	flavin reductase	[c] : nadph + h + ribflv --> nadp + rbflvrd	SCO6102	Cofactor and Prosthetic Group Biosynthesis			0	0	0	0	0	0	0	0	0	0	0	0	0	0	0	0	0	0	0	0	0	0	0	0
FMNAT	FMN adenylyltransferase	[c] : h + atp + fmn --> ppi + fad	SCO5711	Cofactor and Prosthetic Group Biosynthesis			0.00036288	0.00036288	0.00036288	0.00036288	0.00036288	0.00016848	0	0	-1	0	0	-1	0	0	0	0	0	0	0	0	0	0	0	0
FMNRx	FMN reductase	[c] : h + nadh + fmn --> nad + fmnh2	SCO3295	Cofactor and Prosthetic Group Biosynthesis			0	0	0	0	0	0	0	0	0	0	0	0	0	0	0	0	0	0	0	0	0	0	0	0
FMNRx2	FMN reductase	[c] : nadph + h + fmn --> nadp + fmnh2	(SCO3295 or SCO6102)	Cofactor and Prosthetic Group Biosynthesis			0.00610568	0.00610568	0.00610568	0.00610568	0.00610568	0.00283478	0	0	-1	0	0	-1	0	0	0	0	0	0	0	0	0	0	0	0
FRTT	farnesyltranstransferase	[c] : ipdp + frdp --> ppi + ggdp	(SCO0185 or SCO0565 or SCO5250 or SCO6763)	Cofactor and Prosthetic Group Biosynthesis			0.0003612	0.0003612	0.0003612	0.0003612	0.0003612	0.0001677	0	0	-1	0	0	-1	0	0	0	0	0	0	0	0	0	0	0	0
FUTALH	futalosine hydrolase	[c] : h2o + futal --> dhfutal + hxan	SCO4327	Cofactor and Prosthetic Group Biosynthesis			0.0003612	0.0003612	0.0003612	0.0003612	0.0003612	0.0001677	0	0	-1	0	0	-1	0	0	0	0	0	0	0	0	0	0	0	0
G1SAT	glutamate-1-semialdehyde aminotransferase	[c] : glu1sa <==> 5aop	(SCO0401 or SCO4469)	Cofactor and Prosthetic Group Biosynthesis			0.013039	0.013039	0.013039	0.013039	0.013039	0.00605384	0	0	-1	0	0	-1	0	0	0	0	0	0	0	0	0	0	0	0
GDPDPK	GDP diphosphokinase	[c] : atp + gdp --> h + amp + ppgpp	(SCO1513 or SCO5794)	Cofactor and Prosthetic Group Biosynthesis			0	0	0	0	0	0	0	0	0	0	0	0	0	0	0	0	0	0	0	0	0	0	0	0
GDPTPDP	guanosine 3'-diphosphate 5'-triphosphate 3'-diphosphatase	[c] : h2o + gdptp --> ppi + gtp	(SCO1513 or SCO5794)	Cofactor and Prosthetic Group Biosynthesis			0	0	0	0	0	0	0	0	0	0	0	0	0	0	0	0	0	0	0	0	0	0	0	0
GGTT	geranylgeranyltranstransferase	[c] : ipdp + ggdp --> ppi + ppdp	SCO4583	Cofactor and Prosthetic Group Biosynthesis			0.0003612	0.0003612	0.0003612	0.0003612	0.0003612	0.0001677	0	0	-1	0	0	-1	0	0	0	0	0	0	0	0	0	0	0	0
GLUTRR	glutamyl-tRNA reductase	[c] : nadph + h + glutrna --> nadp + glu1sa + trnaglu	SCO3319	Cofactor and Prosthetic Group Biosynthesis			0.013039	0.013039	0.013039	0.013039	0.013039	0.00605384	0	0	-1	0	0	-1	0	0	0	0	0	0	0	0	0	0	0	0
GLUTRS	Glutamyl-tRNA synthetase	[c] : glu_DASH_L + atp + trnaglu --> amp + ppi + glutrna	SCO5547	Cofactor and Prosthetic Group Biosynthesis			0.013039	0.013039	0.013039	0.013039	0.013039	0.00605384	0	0	-1	0	0	-1	0	0	0	0	0	0	0	0	0	0	0	0
GRTT	geranyltranstransferase	[c] : ipdp + grdp --> ppi + frdp	(SCO0185 or SCO0565 or SCO5250 or SCO6763)	Cofactor and Prosthetic Group Biosynthesis			0.00134288	0.00134288	0.00134288	0.00134288	0.00134288	0.00062348	0	0	-1	0	0	-1	0	0	0	0	0	0	0	0	0	0	0	0
GTHRDH	glutathione hydralase	[c] : h2o + gthrd --> glu_DASH_L + cgly	(SCO5945 or SCO6407 or SCO6444)	Cofactor and Prosthetic Group Biosynthesis			0	0	0	0	0	0	0	0	0	0	0	0	0	0	0	0	0	0	0	0	0	0	0	0
GTPCI	GTP cyclohydrolase I	[c] : h2o + gtp --> h + for + ahdt	SCO3403	Cofactor and Prosthetic Group Biosynthesis			0.00248934	0.00248934	0.00248934	0.00248934	0.00248934	0.00115577	0	0	-1	0	0	-1	0	0	0	0	0	0	0	0	0	0	0	0
GTPCII2	GTP cyclohydrolase II (25drapp)	[c] : (3) h2o + gtp --> (2) h + ppi + for + 25drapp	(SCO1441 or SCO2687)	Cofactor and Prosthetic Group Biosynthesis			0.0012985	0.0012985	0.0012985	0.0012985	0.0012985	0.000602875	0	0	-1	0	0	-1	0	0	0	0	0	0	0	0	0	0	0	0
GTPCIII2	GTP cyclohydrolase III (2a5farapp)	[c] : (2) h2o + gtp --> h + ppi + 2a5farapp	SCO6655	Cofactor and Prosthetic Group Biosynthesis			0	0	0	0	0	0	0	0	0	0	0	0	0	0	0	0	0	0	0	0	0	0	0	0
GTPDPDP	guanosine-5'-triphosphate,3'-diphosphate diphosphatase	[c] : h2o + gdptp --> h + pi + ppgpp	(SCO3093 or SCO3348)	Cofactor and Prosthetic Group Biosynthesis			0	0	0	0	0	0	0	0	0	0	0	0	0	0	0	0	0	0	0	0	0	0	0	0
GTPDPK	GTP diphosphokinase	[c] : atp + gtp --> h + amp + gdptp	(SCO1513 or SCO5794)	Cofactor and Prosthetic Group Biosynthesis			0	0	0	0	0	0	0	0	0	0	0	0	0	0	0	0	0	0	0	0	0	0	0	0
HBADAS	hydrogenobyrinic acid a,c-diamide synthase (glutamine-hydrolysing)	[c] : h2o + (2) atp + (2) gln_DASH_L + hgbyr --> (2) h + (2) glu_DASH_L + ppi + (2) adp + hgbam	SCO1852	Cofactor and Prosthetic Group Biosynthesis			0.00018004	0.00018004	0.00018004	0.00018004	0.00018004	8.359e-05	0	0	-1	0	0	-1	0	0	0	0	0	0	0	0	0	0	0	0
HEMEAS	Heme A synthase	[c] : h2o + hemeO --> (4) h + hemea	SCO1930	Cofactor and Prosthetic Group Biosynthesis			0.00033418	0.00033418	0.00033418	0.00033418	0.00033418	0.000155155	0	0	-1	0	0	-1	0	0	0	0	0	0	0	0	0	0	0	0
HEMEOS	Heme O synthase	[c] : h2o + pheme + frdp --> ppi + hemeO	SCO1934	Cofactor and Prosthetic Group Biosynthesis			0.00067396	0.00067396	0.00067396	0.00067396	0.00067396	0.00031291	0	0	-1	0	0	-1	0	0	0	0	0	0	0	0	0	0	0	0
HEPTT	trans-hexaprenyltranstransferase	[c] : ipdp + hepdp --> ppi + octdp	SCO4583	Cofactor and Prosthetic Group Biosynthesis			0.0003612	0.0003612	0.0003612	0.0003612	0.0003612	0.0001677	0	0	-1	0	0	-1	0	0	0	0	0	0	0	0	0	0	0	0
HEXTT	trans-hexaprenyltranstransferase	[c] : ipdp + hexdp --> ppi + hepdp	SCO4583	Cofactor and Prosthetic Group Biosynthesis			0.0003612	0.0003612	0.0003612	0.0003612	0.0003612	0.0001677	0	0	-1	0	0	-1	0	0	0	0	0	0	0	0	0	0	0	0
HMBS	hydroxymethylbilane synthase	[c] : h2o + (4) ppbng --> (4) nh4 + hmbil	(SCO7343 or SCO3318)	Cofactor and Prosthetic Group Biosynthesis			0.00162988	0.00162988	0.00162988	0.00162988	0.00162988	0.00075673	0	0	-1	0	0	-1	0	0	0	0	0	0	0	0	0	0	0	0
HMPK1	hydroxymethylpyrimidine kinase (ATP)	[c] : atp + 4ahmmp --> h + adp + 4ampm	SCO5563	Cofactor and Prosthetic Group Biosynthesis			0.0006734	0.0006734	0.0006734	0.0006734	0.0006734	0.00031265	0	0	-1	0	0	-1	0	0	0	0	0	0	0	0	0	0	0	0
HMPK2	hydroxymethylpyrimidine kinase (CTP)	[c] : 4ahmmp + ctp --> h + 4ampm + cdp	SCO5563	Cofactor and Prosthetic Group Biosynthesis			0	0	0	0	0	0	0	0	0	0	0	0	0	0	0	0	0	0	0	0	0	0	0	0
HMPK3	hydroxymethylpyrimidine kinase (UTP)	[c] : utp + 4ahmmp --> h + udp + 4ampm	SCO5563	Cofactor and Prosthetic Group Biosynthesis			0	0	0	0	0	0	0	0	0	0	0	0	0	0	0	0	0	0	0	0	0	0	0	0
HMPK4	hydroxymethylpyrimidine kinase (GTP)	[c] : gtp + 4ahmmp --> h + gdp + 4ampm	SCO5563	Cofactor and Prosthetic Group Biosynthesis			0	0	0	0	0	0	0	0	0	0	0	0	0	0	0	0	0	0	0	0	0	0	0	0
HPPK2	6-hydroxymethyl-dihydropterin pyrophosphokinase	[c] : atp + 6hmhpt --> h + amp + 6hmhptpp	SCO3401	Cofactor and Prosthetic Group Biosynthesis			0.00248934	0.00248934	0.00248934	0.00248934	0.00248934	0.00115577	0	0	-1	0	0	-1	0	0	0	0	0	0	0	0	0	0	0	0
IACGAMS2	1L-myo-inositol 2-Acetamido-2-deoxy-D-glucopyranoside synthesis (UDP-GlcNAc)	[c] : h2o + uacgam + mi1p_DASH_L --> h + pi + udp + iacgam	SCO4204	Cofactor and Prosthetic Group Biosynthesis			0.0005859	0.0005859	0.0005859	0.0005859	0.0005859	0.000272025	0	0	-1	0	0	-1	0	0	0	0	0	0	0	0	0	0	0	0
ICYSDS	ISC/NIF Cysteine desulfuration	[c] : cys_DASH_L + iscs --> ala_DASH_L + iscssh	SCO5486	Cofactor and Prosthetic Group Biosynthesis			0.00204932	0.00204932	0.00204932	0.00204932	0.00204932	0.00095147	0	0	-1	0	0	-1	0	0	0	0	0	0	0	0	0	0	0	0
IGAMD	1L-myo-inositol 2-Acetamido-2-deoxy-D-glucopyranoside deacetylase	[c] : h2o + iacgam --> ac + igam	(SCO5126 or SCO4967)	Cofactor and Prosthetic Group Biosynthesis			0.0005859	0.0005859	0.0005859	0.0005859	0.0005859	0.000272025	0	0	-1	0	0	-1	0	0	0	0	0	0	0	0	0	0	0	0
IPDDI	isopentenyl-diphosphate D-isomerase	[c] : ipdp <==> dmpp	SCO6750	Cofactor and Prosthetic Group Biosynthesis			0	0	0	0	0	0	0	0	0	0	0	0	0	0	0	0	0	0	0	0	0	0	0	0
IPDPS	1-hydroxy-2-methyl-2-(E)-butenyl 4-diphosphate reductase (ipdp)	[c] : h + nadh + h2mb4p --> h2o + nad + ipdp	SCO5058	Cofactor and Prosthetic Group Biosynthesis			0.00731472	0.00731472	0.00731472	0.00731472	0.00731472	0.00339612	0	0	-1	0	0	-1	0	0	0	0	0	0	0	0	0	0	0	0
LIPAMPL	Lipoyl-adenylate protein ligase	[c] : lipoamp --> h + amp + lipopb	SCO6423	Cofactor and Prosthetic Group Biosynthesis			0	0	0	0	0	0	0	0	0	0	0	0	0	0	0	0	0	0	0	0	0	0	0	0
LIPATPT	Lipoate-ATP adenylate transferase	[c] : atp + lipoate --> ppi + lipoamp	SCO6423	Cofactor and Prosthetic Group Biosynthesis			0	0	0	0	0	0	0	0	0	0	0	0	0	0	0	0	0	0	0	0	0	0	0	0
LIPOCT	Lipoyl(octanoyl) transferase	[c] : h + ocACP --> ACP + octapb	SCO2193	Cofactor and Prosthetic Group Biosynthesis			0	0	0	0	0	0	0	0	0	0	0	0	0	0	0	0	0	0	0	0	0	0	0	0
LIPOS	Lipoate synthase	[c] : nad + (2) amet + 4fe4s + octapb --> nadh + (2) dad_DASH_5 + 2fe2s + (2) met_DASH_L + (2) fe2 + lipopb	SCO2194	Cofactor and Prosthetic Group Biosynthesis			0.00151018	0.00151018	0.00151018	0.00151018	0.00151018	0.000701155	0	0	-1	0	0	-1	0	0	0	0	0	0	0	0	0	0	0	0
MALACPMT	Malonyl-[ACP] methyltransferase	[c] : amet + malACP --> ahcys + malACPme		Cofactor and Prosthetic Group Biosynthesis			0.00116886	0.00116886	0.00116886	0.00116886	0.00116886	0.000542685	0	0	-1	0	0	-1	0	0	0	0	0	0	0	0	0	0	0	0
MECDPDH2	2C-methyl-D-erythritol 2,4 cyclodiphosphate dehydratase	[c] : nadh + 2mecdp --> h2o + nad + h2mb4p	(SCO5696 or SCO6767)	Cofactor and Prosthetic Group Biosynthesis			0.0086576	0.0086576	0.0086576	0.0086576	0.0086576	0.0040196	0	0	-1	0	0	-1	0	0	0	0	0	0	0	0	0	0	0	0
MECDPS	2-C-methyl-D-erythritol 2,4-cyclodiphosphate synthase	[c] : 2p4c2me --> 2mecdp + cmp	SCO4234	Cofactor and Prosthetic Group Biosynthesis			0.0086576	0.0086576	0.0086576	0.0086576	0.0086576	0.0040196	0	0	-1	0	0	-1	0	0	0	0	0	0	0	0	0	0	0	0
MEPCT	2-C-methyl-D-erythritol 4-phosphate cytidylyltransferase	[c] : h + 2me4p + ctp --> ppi + 4c2me	SCO4233	Cofactor and Prosthetic Group Biosynthesis			0.0086576	0.0086576	0.0086576	0.0086576	0.0086576	0.0040196	0	0	-1	0	0	-1	0	0	0	0	0	0	0	0	0	0	0	0
MOADSUx	MoaD sulfuration (nadh, assumed)	[c] : nadh + iscssh + moadamp --> nad + amp + iscs + moadcosh	(SCO5486 and SCO5201)	Cofactor and Prosthetic Group Biosynthesis			0.00137592	0.00137592	0.00137592	0.00137592	0.00137592	0.00063882	0	0	-1	0	0	-1	0	0	0	0	0	0	0	0	0	0	0	0
MOCOS	molybdenum cofactor synthase	[c] : (2) h + mptamp + mobd --> h2o + amp + moco + cu2	(SCO3181 or SCO3827)	Cofactor and Prosthetic Group Biosynthesis			0.00050848	0.00050848	0.00050848	0.00050848	0.00050848	0.00023608	0	0	-1	0	0	-1	0	0	0	0	0	0	0	0	0	0	0	0
MOGDS	molybdopterin guanine dinucleotide synthase	[c] : h + gtp + moco --> ppi + mocogdp	SCO3828	Cofactor and Prosthetic Group Biosynthesis			0.000329	0.000329	0.000329	0.000329	0.000329	0.00015275	0	0	-1	0	0	-1	0	0	0	0	0	0	0	0	0	0	0	0
MOHMT	3-methyl-2-oxobutanoate hydroxymethyltransferase	[c] : h2o + 3mob + mlthf --> thf + 2dhp	SCO2256	Cofactor and Prosthetic Group Biosynthesis			0.0003724	0.0003724	0.0003724	0.0003724	0.0003724	0.0001729	0	0	-1	0	0	-1	0	0	0	0	0	0	0	0	0	0	0	0
MPTAT	molybdopterin adenylyltransferase	[c] : h + atp + mpt --> ppi + mptamp	SCO3179	Cofactor and Prosthetic Group Biosynthesis			0.00068796	0.00068796	0.00068796	0.00068796	0.00068796	0.00031941	0	0	-1	0	0	-1	0	0	0	0	0	0	0	0	0	0	0	0
MPTS	molybdopterin synthase	[c] : cu2 + cpmp + (2) moadcosh --> (5) h + mpt + (2) moadcoo	SCO5201	Cofactor and Prosthetic Group Biosynthesis			0.00068796	0.00068796	0.00068796	0.00068796	0.00068796	0.00031941	0	0	-1	0	0	-1	0	0	0	0	0	0	0	0	0	0	0	0
MPTSS	molybdopterin synthase sulfurylase	[c] : h + atp + moadcoo --> ppi + moadamp	SCO5178	Cofactor and Prosthetic Group Biosynthesis			0.00137592	0.00137592	0.00137592	0.00137592	0.00137592	0.00063882	0	0	-1	0	0	-1	0	0	0	0	0	0	0	0	0	0	0	0
MSHS	mycothiol synthase	[c] : accoa + cigam --> coa + msh	SCO4151	Cofactor and Prosthetic Group Biosynthesis			0.0005859	0.0005859	0.0005859	0.0005859	0.0005859	0.000272025	0	0	-1	0	0	-1	0	0	0	0	0	0	0	0	0	0	0	0
MYCTR	mycothiol reductase (nadp dependent)	[c] : nadp + (2) msh <==> nadph + h + mssg		Cofactor and Prosthetic Group Biosynthesis			-0.00820722	-0.00228158	-0.0164144	-0.0164144	0	-0.00762099	-1	-1	-1	0	0	1	1	1	1	0	0	0	0	0	-1	0	0	1
NADDP	NAD diphosphatase	[c] : h2o + nad --> (2) h + amp + nmn	SCO5186	Cofactor and Prosthetic Group Biosynthesis			0	0	0	0	0	0	0	0	0	0	0	0	0	0	0	0	0	0	0	0	0	0	0	0
NADK	NAD kinase	[c] : nad + atp --> h + nadp + adp	SCO1781	Cofactor and Prosthetic Group Biosynthesis			0.00076776	0.00076776	0.00076776	0.00076776	0.00076776	0.00035646	0	0	-1	0	0	-1	0	0	0	0	0	0	0	0	0	0	0	0
NADS1	NAD synthase (nh3)	[c] : nh4 + atp + dnad --> h + nad + amp + ppi	SCO0506	Cofactor and Prosthetic Group Biosynthesis			0.00162568	0.00162568	0.00162568	0.00162568	0.00162568	0.00075478	0	0	-1	0	0	-1	0	0	0	0	0	0	0	0	0	0	0	0
NADS2	NAD synthase (glutamine-hydrolysing)	[c] : h2o + atp + gln_DASH_L + dnad --> h + nad + glu_DASH_L + amp + ppi	SCO2238	Cofactor and Prosthetic Group Biosynthesis			0	0	0	0	0	0	0	0	0	0	0	0	0	0	0	0	0	0	0	0	0	0	0	0
NAMNPP	nicotinic acid mononucleotide pyrophosphorylase	[c] : h2o + atp + nac + prpp --> ppi + adp + pi + nicrnt	(SCO0171 or SCO2917)	Cofactor and Prosthetic Group Biosynthesis			0.00018004	0.00018004	0.00018004	0.00018004	0.00018004	8.359e-05	0	0	-1	0	0	-1	0	0	0	0	0	0	0	0	0	0	0	0
NMNAT	nicotinamide-nucleotide adenylyltransferase	[c] : h + atp + nmn --> nad + ppi	SCO2579	Cofactor and Prosthetic Group Biosynthesis			0	0	0	0	0	0	0	0	0	0	0	0	0	0	0	0	0	0	0	0	0	0	0	0
NNAM	nicotinamidase	[c] : h2o + ncam --> nh4 + nac	SCO2918	Cofactor and Prosthetic Group Biosynthesis			0	0	0	0	0	0	0	0	0	0	0	0	0	0	0	0	0	0	0	0	0	0	0	0
NNDMBRT	Nicotinate-nucleotide dimethylbenzimidazole phosphoribosyltransferase	[c] : dmbzid + nicrnt --> h + nac + 5prdmbz	(SCO1554 or SCO2175)	Cofactor and Prosthetic Group Biosynthesis			0.00018004	0.00018004	0.00018004	0.00018004	0.00018004	8.359e-05	0	0	-1	0	0	-1	0	0	0	0	0	0	0	0	0	0	0	0
NNDPR	nicotinate-nucleotide diphosphorylase (carboxylating)	[c] : (2) h + prpp + quln --> co2 + ppi + nicrnt	SCO3381	Cofactor and Prosthetic Group Biosynthesis			0.00162568	0.00162568	0.00162568	0.00162568	0.00162568	0.00075478	0	0	-1	0	0	-1	0	0	0	0	0	0	0	0	0	0	0	0
OCTNLL	Octanoate non-lipoylated apo domain ligase	[c] : h + atp + octa --> amp + ppi + octapb	SCO6423	Cofactor and Prosthetic Group Biosynthesis			0.00151018	0.00151018	0.00151018	0.00151018	0.00151018	0.000701155	0	0	-1	0	0	-1	0	0	0	0	0	0	0	0	0	0	0	0
OCTTT	trans-octaprenyltranstransferase	[c] : ipdp + octdp --> ppi + nndp	SCO4583	Cofactor and Prosthetic Group Biosynthesis			0.0003612	0.0003612	0.0003612	0.0003612	0.0003612	0.0001677	0	0	-1	0	0	-1	0	0	0	0	0	0	0	0	0	0	0	0
OGMEACPD	3-Oxo-glutaryl-[ACP] methyl ester dehydratase	[c] : hgmeACP --> h2o + egmeACP		Cofactor and Prosthetic Group Biosynthesis			0.00116886	0.00116886	0.00116886	0.00116886	0.00116886	0.000542685	0	0	-1	0	0	-1	0	0	0	0	0	0	0	0	0	0	0	0
OGMEACPR	3-Oxo-glutaryl-[ACP] methyl ester reductase	[c] : nadph + h + ogmeACP --> nadp + hgmeACP	(SCO0330 or SCO1345 or SCO1346 or SCO1815 or SCO1831 or SCO4501 or SCO4681)	Cofactor and Prosthetic Group Biosynthesis			0.00116886	0.00116886	0.00116886	0.00116886	0.00116886	0.000542685	0	0	-1	0	0	-1	0	0	0	0	0	0	0	0	0	0	0	0
OGMEACPS2	3-Oxo-glutaryl-[ACP] methyl ester synthase	[c] : h + malACP + malACPme --> co2 + ACP + ogmeACP	(SCO0548 or (SCO2390 or SCO1266))	Cofactor and Prosthetic Group Biosynthesis			0.00116886	0.00116886	0.00116886	0.00116886	0.00116886	0.000542685	0	0	-1	0	0	-1	0	0	0	0	0	0	0	0	0	0	0	0
OHPBAT	O-Phospho-4-hydroxy-L-threonine:2-oxoglutarate aminotransferase	[c] : glu_DASH_L + ohpb <==> akg + phthr	SCO4366	Cofactor and Prosthetic Group Biosynthesis			0	0	0	0	0	0	0	0	0	0	0	0	0	0	0	0	0	0	0	0	0	0	0	0
OPMEACPD	3-Oxo-pimeloyl-[ACP] methyl ester dehydratase	[c] : hpmeACP --> h2o + epmeACP		Cofactor and Prosthetic Group Biosynthesis			0.00116886	0.00116886	0.00116886	0.00116886	0.00116886	0.000542685	0	0	-1	0	0	-1	0	0	0	0	0	0	0	0	0	0	0	0
OPMEACPR	3-Oxo-pimeloyl-[ACP] methyl ester reductase	[c] : nadph + h + opmeACP --> nadp + hpmeACP	(SCO0330 or SCO1345 or SCO1346 or SCO1815 or SCO1831 or SCO4501 or SCO4681)	Cofactor and Prosthetic Group Biosynthesis			0.00116886	0.00116886	0.00116886	0.00116886	0.00116886	0.000542685	0	0	-1	0	0	-1	0	0	0	0	0	0	0	0	0	0	0	0
OPMEACPS	3-Oxo-pimeloyl-[ACP] methyl ester synthase	[c] : h + malACP + gmeACP --> co2 + ACP + opmeACP	(SCO0548 or (SCO2390 or SCO1266))	Cofactor and Prosthetic Group Biosynthesis			0.00116886	0.00116886	0.00116886	0.00116886	0.00116886	0.000542685	0	0	-1	0	0	-1	0	0	0	0	0	0	0	0	0	0	0	0
PANTS	pantothenate synthase	[c] : ala_DASH_B + atp + pant_DASH_R --> h + amp + ppi + pnto_DASH_R	SCO3383	Cofactor and Prosthetic Group Biosynthesis			0.0003724	0.0003724	0.0003724	0.0003724	0.0003724	0.0001729	0	0	-1	0	0	-1	0	0	0	0	0	0	0	0	0	0	0	0
PC11M	precorrin-4 C11-methyltransferase	[c] : amet + pre4 --> h + ahcys + pre5	SCO1855	Cofactor and Prosthetic Group Biosynthesis			0.00018004	0.00018004	0.00018004	0.00018004	0.00018004	8.359e-05	0	0	-1	0	0	-1	0	0	0	0	0	0	0	0	0	0	0	0
PC17M	precorrin-3B C17-methyltransferase	[c] : amet + pre3b --> (3) h + ahcys + pre4	SCO1857	Cofactor and Prosthetic Group Biosynthesis			0.00018004	0.00018004	0.00018004	0.00018004	0.00018004	8.359e-05	0	0	-1	0	0	-1	0	0	0	0	0	0	0	0	0	0	0	0
PC20M	precorrin-2 C20-methyltransferase	[c] : amet + dscl --> h + ahcys + pre3a	SCO1853	Cofactor and Prosthetic Group Biosynthesis			0.00018004	0.00018004	0.00018004	0.00018004	0.00018004	8.359e-05	0	0	-1	0	0	-1	0	0	0	0	0	0	0	0	0	0	0	0
PC3BS	precorrin-3B synthase	[c] : h + (0.5) o2 + pre3a --> pre3b		Cofactor and Prosthetic Group Biosynthesis			0.00018004	0.00018004	0.00018004	0.00018004	0.00018004	8.359e-05	0	0	-1	0	0	-1	0	0	0	0	0	0	0	0	0	0	0	0
PC6AR	precorrin-6A reductase	[c] : nadph + h + pre6a --> nadp + pre6b	SCO3283	Cofactor and Prosthetic Group Biosynthesis			0.00018004	0.00018004	0.00018004	0.00018004	0.00018004	8.359e-05	0	0	-1	0	0	-1	0	0	0	0	0	0	0	0	0	0	0	0
PC6AS	precorrin-6A synthase	[c] : h2o + amet + pre5 --> h + ac + ahcys + pre6a	SCO6971	Cofactor and Prosthetic Group Biosynthesis			0.00018004	0.00018004	0.00018004	0.00018004	0.00018004	8.359e-05	0	0	-1	0	0	-1	0	0	0	0	0	0	0	0	0	0	0	0
PC6YM	precorrin-6Y C5,15-methyltransferase (decarboxylating)	[c] : (2) amet + pre6b --> (2) h + co2 + (2) ahcys + pre8	(SCO1555 or SCO1856)	Cofactor and Prosthetic Group Biosynthesis			0.00018004	0.00018004	0.00018004	0.00018004	0.00018004	8.359e-05	0	0	-1	0	0	-1	0	0	0	0	0	0	0	0	0	0	0	0
PC8XM	precorrin-8X methylmutase	[c] : h + pre8 --> hgbyr	SCO3282	Cofactor and Prosthetic Group Biosynthesis			0.00018004	0.00018004	0.00018004	0.00018004	0.00018004	8.359e-05	0	0	-1	0	0	-1	0	0	0	0	0	0	0	0	0	0	0	0
PCPSredO	peptidyl-carrier protein synthase (redO)	[c] : coa + apoPCPredO --> h + pap + PCPredO	SCO5883	Cofactor and Prosthetic Group Biosynthesis			0	0	0	0	0	0	0	0	0	0	0	0	0	0	0	0	0	0	0	0	0	0	0	0
PDX5POi	pyridoxine 5'-phosphate oxidase	[c] : o2 + pdx5p --> h2o2 + pydx5p	(SCO4387 or SCO4418)	Cofactor and Prosthetic Group Biosynthesis			0	0	0	0	0	0	0	0	0	0	0	0	0	0	0	0	0	0	0	0	0	0	0	0
PENTT	trans-pentaprenyltranstransferase	[c] : ipdp + ppdp --> ppi + hexdp	SCO4583	Cofactor and Prosthetic Group Biosynthesis			0.0003612	0.0003612	0.0003612	0.0003612	0.0003612	0.0001677	0	0	-1	0	0	-1	0	0	0	0	0	0	0	0	0	0	0	0
PMDPHT	pyrimidine phosphatase	[c] : h2o + 5aprbu --> pi + 4r5au		Cofactor and Prosthetic Group Biosynthesis			0.0012985	0.0012985	0.0012985	0.0012985	0.0012985	0.000602875	0	0	-1	0	0	-1	0	0	0	0	0	0	0	0	0	0	0	0
PMEACPE	Pimeloyl-[ACP] methyl ester esterase	[c] : h2o + pmeACP --> pimACP + meoh		Cofactor and Prosthetic Group Biosynthesis			0.00116886	0.00116886	0.00116886	0.00116886	0.00116886	0.000542685	0	0	-1	0	0	-1	0	0	0	0	0	0	0	0	0	0	0	0
PMPK	phosphomethylpyrimidine kinase	[c] : atp + 4ampm --> adp + 2mahmp	SCO5563	Cofactor and Prosthetic Group Biosynthesis			0.0006734	0.0006734	0.0006734	0.0006734	0.0006734	0.00031265	0	0	-1	0	0	-1	0	0	0	0	0	0	0	0	0	0	0	0
PNTK	pantothenate kinase	[c] : atp + pnto_DASH_R --> h + adp + 4ppan	(SCO3380 or SCO4738)	Cofactor and Prosthetic Group Biosynthesis			0.0003724	0.0003724	0.0003724	0.0003724	0.0003724	0.0001729	0	0	-1	0	0	-1	0	0	0	0	0	0	0	0	0	0	0	0
PPBNGS	porphobilinogen synthase	[c] : (2) 5aop --> h + (2) h2o + ppbng	SCO3311	Cofactor and Prosthetic Group Biosynthesis			0.00651952	0.00651952	0.00651952	0.00651952	0.00651952	0.00302692	0	0	-1	0	0	-1	0	0	0	0	0	0	0	0	0	0	0	0
PPCDC	phosphopantothenoylcysteine decarboxylase	[c] : h + 4ppcys --> co2 + pan4p	SCO1477	Cofactor and Prosthetic Group Biosynthesis			0.0003724	0.0003724	0.0003724	0.0003724	0.0003724	0.0001729	0	0	-1	0	0	-1	0	0	0	0	0	0	0	0	0	0	0	0
PPGPPDP	guanosine-3',5'-bis(diphosphate) 3'-diphosphatase	[c] : h2o + ppgpp --> ppi + gdp	(SCO1513 or SCO5794)	Cofactor and Prosthetic Group Biosynthesis			0	0	0	0	0	0	0	0	0	0	0	0	0	0	0	0	0	0	0	0	0	0	0	0
PPNCL2	phosphopantothenate-cysteine ligase	[c] : cys_DASH_L + ctp + 4ppan --> h + ppi + cmp + 4ppcys	SCO1477	Cofactor and Prosthetic Group Biosynthesis			0.0003724	0.0003724	0.0003724	0.0003724	0.0003724	0.0001729	0	0	-1	0	0	-1	0	0	0	0	0	0	0	0	0	0	0	0
PPPGO	protoporphyrinogen oxidase (aerobic)	[c] : (1.5) o2 + pppg9 --> (3) h2o + ppp9	SCO6041	Cofactor and Prosthetic Group Biosynthesis			0.0011368	0.0011368	0.0011368	0.0011368	0.0011368	0.0005278	0	0	-1	0	0	-1	0	0	0	0	0	0	0	0	0	0	0	0
PTPATi	pantetheine-phosphate adenylyltransferase	[c] : h + atp + pan4p --> ppi + dpcoa	SCO5568	Cofactor and Prosthetic Group Biosynthesis			0.0003724	0.0003724	0.0003724	0.0003724	0.0003724	0.0001729	0	0	-1	0	0	-1	0	0	0	0	0	0	0	0	0	0	0	0
PYAM5PO	pyridoxamine 5'-phosphate oxidase	[c] : h2o + o2 + pyam5p --> nh4 + h2o2 + pydx5p	(SCO4387 or SCO4418)	Cofactor and Prosthetic Group Biosynthesis			0	0	0	0	0	0	0	0	0	0	0	0	0	0	0	0	0	0	0	0	0	0	0	0
PYDAMK	pyridoxamine kinase	[c] : atp + pydam --> h + adp + pyam5p		Cofactor and Prosthetic Group Biosynthesis			0	0	0	0	0	0	0	0	0	0	0	0	0	0	0	0	0	0	0	0	0	0	0	0
PYDXK	pyridoxal kinase	[c] : atp + pydx --> h + adp + pydx5p		Cofactor and Prosthetic Group Biosynthesis			0	0	0	0	0	0	0	0	0	0	0	0	0	0	0	0	0	0	0	0	0	0	0	0
PYDXNK	pyridoxine kinase	[c] : atp + pydxn --> h + adp + pdx5p		Cofactor and Prosthetic Group Biosynthesis			0	0	0	0	0	0	0	0	0	0	0	0	0	0	0	0	0	0	0	0	0	0	0	0
PYDXPS	Pyridoxal 5-phosphate synthase	[c] : gln_DASH_L + dhap + ru5p_DASH_D --> h + (3) h2o + glu_DASH_L + pi + pydx5p	(SCO1522 and SCO1523)	Cofactor and Prosthetic Group Biosynthesis			0.00116018	0.00116018	0.00116018	0.00116018	0.00116018	0.000538655	0	0	-1	0	0	-1	0	0	0	0	0	0	0	0	0	0	0	0
QULNS	quinolinate synthase	[c] : dhap + iasp --> (2) h2o + pi + quln	SCO2162	Cofactor and Prosthetic Group Biosynthesis			0.00162568	0.00162568	0.00162568	0.00162568	0.00162568	0.00075478	0	0	-1	0	0	-1	0	0	0	0	0	0	0	0	0	0	0	0
RBFK	riboflavin kinase	[c] : atp + ribflv --> h + adp + fmn	SCO5711	Cofactor and Prosthetic Group Biosynthesis			0.00054292	0.00054292	0.00054292	0.00054292	0.00054292	0.00025207	0	0	-1	0	0	-1	0	0	0	0	0	0	0	0	0	0	0	0
RBFSa	riboflavin synthase	[c] : db4p + 4r5au --> (2) h2o + pi + dmlz	SCO1440	Cofactor and Prosthetic Group Biosynthesis			0.002597	0.002597	0.002597	0.002597	0.002597	0.00120575	0	0	-1	0	0	-1	0	0	0	0	0	0	0	0	0	0	0	0
RBFSb	riboflavin synthase	[c] : (2) dmlz --> ribflv + 4r5au	SCO1443	Cofactor and Prosthetic Group Biosynthesis			0.0012985	0.0012985	0.0012985	0.0012985	0.0012985	0.000602875	0	0	-1	0	0	-1	0	0	0	0	0	0	0	0	0	0	0	0
RZ5PP	alpha-ribazole 5-phosphate phosphatase	[c] : h2o + 5prdmbz --> pi + rdmbzi		Cofactor and Prosthetic Group Biosynthesis			0.00018004	0.00018004	0.00018004	0.00018004	0.00018004	8.359e-05	0	0	-1	0	0	-1	0	0	0	0	0	0	0	0	0	0	0	0
S2FE2SR	SUF [2Fe-2S] regeneration	[c] : h2o + atp + 2fe1s + sufbcd + sufsesh --> (5) h + adp + pi + sufbcd_DASH_2fe2s + sufse	(SCO1925 and SCO1922 and SCO1924 and SCO1921)	Cofactor and Prosthetic Group Biosynthesis			0.00116886	0.00116886	0.00116886	0.00116886	0.00116886	0.000542685	0	0	-1	0	0	-1	0	0	0	0	0	0	0	0	0	0	0	0
S2FE2SS	SUF [2Fe-2S] Synthesis	[c] : h2o + atp + fadh2 + (2) fe2 + sufbcd + (2) sufsesh --> (7) h + adp + pi + fad + sufbcd_DASH_2fe2s + (2) sufse	(SCO1925 and SCO1922 and SCO1924 and SCO1921)	Cofactor and Prosthetic Group Biosynthesis			0.00245658	0.00245658	0.00245658	0.00245658	0.00245658	0.00114056	0	0	-1	0	0	-1	0	0	0	0	0	0	0	0	0	0	0	0
S2FE2SS2	SUF [2Fe-2S] Synthesis II	[c] : h2o + atp + fadh2 + (2) fe2 + (2) sufsesh + sufbcd_DASH_2fe2s --> (7) h + adp + pi + fad + (2) sufse + sufbcd_DASH_2fe2s2	(SCO1925 and SCO1922 and SCO1924 and SCO1921)	Cofactor and Prosthetic Group Biosynthesis			0.00232904	0.00232904	0.00232904	0.00232904	0.00232904	0.00108134	0	0	-1	0	0	-1	0	0	0	0	0	0	0	0	0	0	0	0
S2FE2ST	SUF [2Fe-2S] Transfer	[c] : (4) h + sufbcd_DASH_2fe2s --> 2fe2s + sufbcd	(SCO1925 and SCO1922 and SCO1924)	Cofactor and Prosthetic Group Biosynthesis			0.0012964	0.0012964	0.0012964	0.0012964	0.0012964	0.0006019	0	0	-1	0	0	-1	0	0	0	0	0	0	0	0	0	0	0	0
S4FE4SR	SUF [4Fe-4S] Reduction	[c] : (2) h + fadh2 + sufbcd_DASH_2fe2s2 --> fad + sufbcd_DASH_4fe4s	(SCO1925 and SCO1922 and SCO1924)	Cofactor and Prosthetic Group Biosynthesis			0.00232904	0.00232904	0.00232904	0.00232904	0.00232904	0.00108134	0	0	-1	0	0	-1	0	0	0	0	0	0	0	0	0	0	0	0
S4FE4ST	SUF [4Fe-4S] Transfer	[c] : (4) h + sufbcd_DASH_4fe4s --> 4fe4s + sufbcd	(SCO1925 and SCO1922 and SCO1924)	Cofactor and Prosthetic Group Biosynthesis			0.00232904	0.00232904	0.00232904	0.00232904	0.00232904	0.00108134	0	0	-1	0	0	-1	0	0	0	0	0	0	0	0	0	0	0	0
SCYSDS	SUF Cysteine desulfuration	[c] : cys_DASH_L + sufse --> ala_DASH_L + sufsesh	SCO1921	Cofactor and Prosthetic Group Biosynthesis			0.0107401	0.0107401	0.0107401	0.0107401	0.0107401	0.00498648	0	0	-1	0	0	-1	0	0	0	0	0	0	0	0	0	0	0	0
SHCHCC	sirohydrochlorin cobaltochelatase	[c] : cobalt2 + dscl --> (3) h + copre2	SCO1858	Cofactor and Prosthetic Group Biosynthesis			0	0	0	0	0	0	0	0	0	0	0	0	0	0	0	0	0	0	0	0	0	0	0	0
SHCHD2	sirohydrochlorin dehydrogenase (NAD)	[c] : nad + dscl --> h + nadh + scl	SCO1553	Cofactor and Prosthetic Group Biosynthesis			0.00031304	0.00031304	0.00031304	0.00031304	0.00031304	0.00014534	0	0	-1	0	0	-1	0	0	0	0	0	0	0	0	0	0	0	0
SHCHF	sirohydrochlorin ferrochelatase	[c] : fe2 + scl --> (3) h + sheme	SCO1553	Cofactor and Prosthetic Group Biosynthesis			0.00031304	0.00031304	0.00031304	0.00031304	0.00031304	0.00014534	0	0	-1	0	0	-1	0	0	0	0	0	0	0	0	0	0	0	0
THRPD	threonine-phosphate decarboxylase	[c] : h + thrp --> co2 + applp		Cofactor and Prosthetic Group Biosynthesis			0.00018004	0.00018004	0.00018004	0.00018004	0.00018004	8.359e-05	0	0	-1	0	0	-1	0	0	0	0	0	0	0	0	0	0	0	0
THRPS	threonine-phosphate synthase	[c] : atp + thr_DASH_L --> h + adp + thrp		Cofactor and Prosthetic Group Biosynthesis			0.00018004	0.00018004	0.00018004	0.00018004	0.00018004	8.359e-05	0	0	-1	0	0	-1	0	0	0	0	0	0	0	0	0	0	0	0
THZPSN3	thiazole phosphate synthesis	[c] : nadph + h + atp + dxyl5p + iscssh + dhgly --> nadp + (2) h2o + co2 + amp + ppi + iscs + 4mpetz	(SCO5486 and SCO2108)	Cofactor and Prosthetic Group Biosynthesis			0.0006734	0.0006734	0.0006734	0.0006734	0.0006734	0.00031265	0	0	-1	0	0	-1	0	0	0	0	0	0	0	0	0	0	0	0
TMK	thiamine kinase	[c] : atp + thm --> h + adp + thmmp		Cofactor and Prosthetic Group Biosynthesis			0	0	0	0	0	0	0	0	0	0	0	0	0	0	0	0	0	0	0	0	0	0	0	0
TMPK	thiamine-phosphate kinase	[c] : atp + thmmp --> adp + thmpp	SCO5562	Cofactor and Prosthetic Group Biosynthesis			0.0006734	0.0006734	0.0006734	0.0006734	0.0006734	0.00031265	0	0	-1	0	0	-1	0	0	0	0	0	0	0	0	0	0	0	0
TMPPP	thiamine-phosphate diphosphorylase	[c] : h + 2mahmp + 4mpetz --> ppi + thmmp	SCO2104	Cofactor and Prosthetic Group Biosynthesis			0.0006734	0.0006734	0.0006734	0.0006734	0.0006734	0.00031265	0	0	-1	0	0	-1	0	0	0	0	0	0	0	0	0	0	0	0
TYRL	tyrosine lyase	[c] : nadph + amet + tyr_DASH_L --> h + nadp + dad_DASH_5 + met_DASH_L + dhgly + 4crsol	SCO2109	Cofactor and Prosthetic Group Biosynthesis			0.0006734	0.0006734	0.0006734	0.0006734	0.0006734	0.00031265	0	0	-1	0	0	-1	0	0	0	0	0	0	0	0	0	0	0	0
UDCPDPS	Undecaprenyl diphosphate synthase	[c] : (8) ipdp + frdp --> (8) ppi + udcpdp	SCO2509	Cofactor and Prosthetic Group Biosynthesis			0.00030772	0.00030772	0.00030772	0.00030772	0.00030772	0.00014287	0	0	-1	0	0	-1	0	0	0	0	0	0	0	0	0	0	0	0
UPP3MT	uroporphyrinogen methyltransferase	[c] : (2) amet + uppg3 --> h + (2) ahcys + dscl	(SCO1553 or SCO3317)	Cofactor and Prosthetic Group Biosynthesis			0.00049308	0.00049308	0.00049308	0.00049308	0.00049308	0.00022893	0	0	-1	0	0	-1	0	0	0	0	0	0	0	0	0	0	0	0
UPP3S	uroporphyrinogen-III synthase	[c] : hmbil --> h2o + uppg3	SCO3317	Cofactor and Prosthetic Group Biosynthesis			0.00162988	0.00162988	0.00162988	0.00162988	0.00162988	0.00075673	0	0	-1	0	0	-1	0	0	0	0	0	0	0	0	0	0	0	0
UPPDC1	uroporphyrinogen decarboxylase (uroporphyrinogen III)	[c] : (4) h + uppg3 --> (4) co2 + cpppg3	SCO6031	Cofactor and Prosthetic Group Biosynthesis			0.0011368	0.0011368	0.0011368	0.0011368	0.0011368	0.0005278	0	0	-1	0	0	-1	0	0	0	0	0	0	0	0	0	0	0	0
WCOS	tungsten pterin cofactor synthase	[c] : (2) h + mptamp + tungs --> h2o + amp + cu2 + wco	(SCO3181 or SCO3827)	Cofactor and Prosthetic Group Biosynthesis			0	0	0	0	0	0	0	0	0	0	0	0	0	0	0	0	0	0	0	0	0	0	0	0
ADSK	adenylyl-sulfate kinase	[c] : atp + aps --> h + adp + paps	SCO6099	Cysteine Metabolism			0	0	0	0	0	0	0	0	0	0	0	0	0	0	0	0	0	0	0	0	0	0	0	0
AMPTASECG	alanyl aminopeptidase (cys-gly)	[c] : h2o + cgly --> gly + cys_DASH_L	(SCO2018 or SCO2635 or SCO2643)	Cysteine Metabolism			0	0	0	0	0	0	0	0	0	0	0	0	0	0	0	0	0	0	0	0	0	0	0	0
BPNT	3',5'-bisphosphate nucleotidase	[c] : h2o + pap --> amp + pi		Cysteine Metabolism			0	0	0	0	0	0	0	0	0	0	0	0	0	0	0	0	0	0	0	0	0	0	0	0
CYSDS	Cysteine Desulfhydrase	[c] : h2o + cys_DASH_L --> nh4 + pyr + h2s	(SCO0435 or SCO0731 or SCO3920)	Cysteine Metabolism			0	0	0	0	0	0	0	0	0	0	0	0	0	0	0	0	0	0	0	0	0	0	0	0
CYSS	cysteine synthase	[c] : h2s + acser --> h + ac + cys_DASH_L	(SCO0992 or SCO1028 or SCO2910)	Cysteine Metabolism			0	0	0	0	0	0	0	0	0	0	0	0	0	0	0	0	0	0	0	0	0	0	0	0
CYSTGL	cystathionine g-lyase	[c] : h2o + cyst_DASH_L --> nh4 + cys_DASH_L + 2obut	SCO3920	Cysteine Metabolism			0.0250443	0.0250443	0.0250446	0.0250446	0.0381177	0.0129383	0	0	-1	0	0	-1	0	0	1	0	0	0	0	0	0	0	0	0
CYSTS	cystathionine beta-synthase	[c] : ser_DASH_L + hcys_DASH_L --> h2o + cyst_DASH_L	SCO3077	Cysteine Metabolism			0.0250443	0.0250443	0.0250446	0.0250446	0.0381177	0.0129383	0	0	-1	0	0	-1	0	0	1	0	0	0	0	0	0	0	0	0
PAPSR	phosphoadenylyl-sulfate reductase (thioredoxin)	[c] : paps + trdrd --> (2) h + so3 + pap + trdox	(SCO6100 and (SCO0885 or SCO3889 or SCO5419 or SCO5438))	Cysteine Metabolism			0	0	0	0	0	0	0	0	0	0	0	0	0	0	0	0	0	0	0	0	0	0	0	0
PAPSR3	phosphoadenylyl-sulfate reductase (mycothiol)	[c] : (2) msh + paps --> (2) h + so3 + pap + mssg	SCO6100	Cysteine Metabolism			0	0	0	0	0	0	0	0	0	0	0	0	0	0	0	0	0	0	0	0	0	0	0	0
SADT2	Sulfate adenyltransferase	[c] : h2o + atp + gtp + so4 --> ppi + pi + gdp + aps	(SCO6097 and SCO6098)	Cysteine Metabolism			0	0	0	0	0	0	0	0	0	0	0	0	0	0	0	0	0	0	0	0	0	0	0	0
SULRi	sulfite reductase (NADPH2)	[c] : (3) nadph + (5) h + so3 --> (3) nadp + (3) h2o + h2s	SCO6102	Cysteine Metabolism			0	0	0	0	0	0	0	0	0	0	0	0	0	0	0	0	0	0	0	0	0	0	0	0
DABAACT	L-2,4-diaminobutyrate acetyltransferase	[c] : accoa + 24dab --> coa + nac24dab	SCO1864	Ectoine Biosynthesis			0	0	0	0	0	0	0	0	0	0	0	0	0	0	0	0	0	0	0	0	0	0	0	0
DABAAT	DABA aminotransferase	[c] : h + akg + 24dab <==> glu_DASH_L + aspsa	(SCO1865 or SCO5799)	Ectoine Biosynthesis			0	0	0	0	0	0	0	0	0	0	0	0	0	0	0	0	0	0	0	0	0	0	0	0
ECTH	Ectoine hydroxylase	[c] : h + o2 + nadh + ectoine_DASH_L --> h2o + nad + 5hectoine	SCO1867	Ectoine Biosynthesis			0	0	0	0	0	0	0	0	0	0	0	0	0	0	0	0	0	0	0	0	0	0	0	0
ECTS	L-ectoine synthase	[c] : nac24dab --> h + h2o + ectoine_DASH_L	SCO1866	Ectoine Biosynthesis			0	0	0	0	0	0	0	0	0	0	0	0	0	0	0	0	0	0	0	0	0	0	0	0
Biomass_SLI	S. lividans biomass objective function - with 75.7 GAM estimate	[c] : (0.00266) coa + (0.00274) nadph + (0.002744) nadp + (71.62443) h2o + (0.003062) nadh + (0.003066) nad + (0.60978) ala_DASH_L + (0.012379) nh4 + (0.25085) glu_DASH_L + (0.18343) asn_DASH_L + (0.18599) asp_DASH_L + (75.81045) atp + (0.1418) gln_DASH_L + (0.00258) mql9 + (0.087643) tre + (0.166453) udpgal + (0.10035) gtp + (0.005085) amet + (0.022527) ptrc + (0.55317) gly + (0.37332) pro_DASH_…		Exchange			0.14	0.14	0.14	0.14	0.14	0.065	0	0	-1	0	0	-1	0	0	0	0	0	0	0	0	0	0	0	0
DM_2HYMEPH	Sink needed to allow 2-(Hydroxymethyl)phenol to leave system	2hymeph[c] --> 2hymeph[b]		Exchange			0	0	0	0	0	0	0	0	0	0	0	0	0	0	0	0	0	0	0	0	0	0	0	0
DM_4CRSOL	Sink needed to allow p-Cresol to leave system	4crsol[c] --> 4crsol[b]		Exchange			0.0006734	0.0006734	0.0006734	0.0006734	0.0006734	0.00031265	0	0	-1	0	0	-1	0	0	0	0	0	0	0	0	0	0	0	0
DM_5DRIB	Sink needed to allow 5'-deoxyribose to leave system	5drib[c] --> 5drib[b]		Exchange			0.00713622	0.00713622	0.00713622	0.00713622	0.00713622	0.00331325	0	0	-1	0	0	-1	0	0	0	0	0	0	0	0	0	0	0	0
DM_AACALD	Sink needed to allow aminoacetaldehyde to leave system	aacald[c] --> aacald[b]		Exchange			0	0	0	0	0	0	0	0	0	0	0	0	0	0	0	0	0	0	0	0	0	0	0	0
DM_ACONM	Sink needed to allow trans-aconitate-2-methyl ester to leave system (oxidative stress)	aconm[c] --> aconm[b]		Exchange			0.0214479	0.0214479	0.0214481	0.0214481	0.0345212	0.0112685	0	0	-1	0	0	-1	0	0	1	0	0	0	0	0	0	0	0	0
DM_ACT	Sink needed to allow intracellular actinorhodin to leave system	ACT[c] --> ACT[b]		Exchange			0	0	0	0	0	0	0	0	0	0	0	0	0	0	0	0	0	0	0	0	0	0	0	0
DM_AMOB	Sink needed to allow S-Adenosyl-4-methylthio-2-oxobutanoate to leave system	amob[c] --> amob[b]		Exchange			0.00116886	0.00116886	0.00116886	0.00116886	0.00116886	0.000542685	0	0	-1	0	0	-1	0	0	0	0	0	0	0	0	0	0	0	0
DM_DALUA	Sink needed to allow dialuric acid to leave system	dalua[c] --> dalua[b]		Exchange			0.00018004	0.00018004	0.00018004	0.00018004	0.00018004	8.359e-05	0	0	-1	0	0	-1	0	0	0	0	0	0	0	0	0	0	0	0
DM_ECTOINE	Sink needed to allow L-ectoine to leave system (osmotic stress)	ectoine_DASH_L[c] --> ectoine_DASH_L[b]		Exchange			0	0	0	0	0	0	0	0	0	0	0	0	0	0	0	0	0	0	0	0	0	0	0	0
DM_GERMA	Sink needed to allow intracellular germicidin A to leave system	germicidinA[c] --> germicidinA[b]		Exchange			0	0	0	0	0	0	0	0	0	0	0	0	0	0	0	0	0	0	0	0	0	0	0	0
DM_GERMB	Sink needed to allow intracellular germicidin B to leave system	germicidinB[c] --> germicidinB[b]		Exchange			0	0	0	0	0	0	0	0	0	0	0	0	0	0	0	0	0	0	0	0	0	0	0	0
DM_GERMC	Sink needed to allow intracellular germicidin C to leave system	germicidinC[c] --> germicidinC[b]		Exchange			0	0	0	0	0	0	0	0	0	0	0	0	0	0	0	0	0	0	0	0	0	0	0	0
DM_GERMD	Sink needed to allow intracellular germicidin D to leave system	germicidinD[c] --> germicidinD[b]		Exchange			0	0	0	0	0	0	0	0	0	0	0	0	0	0	0	0	0	0	0	0	0	0	0	0
DM_MSH	Sink needed to allow mycothiol to leave system (oxidative stress)	msh[c] --> msh[b]		Exchange			0	0	0	0	0	0	0	0	0	0	0	0	0	0	0	0	0	0	0	0	0	0	0	0
DM_RED	Sink needed to allow intracellular undecylprodigiosin to leave system	RED[c] --> RED[b]		Exchange			0	0	0	0	0	0	0	0	0	0	0	0	0	0	0	0	0	0	0	0	0	0	0	0
EX_14glucan(e)	1,4-alpha-D-glucan exchange	14glucan[e] <==> 14glucan[b]		Exchange			0	0	0	0	0	0	0	0	0	0	0	0	0	0	0	0	0	0	0	0	0	0	0	0
EX_15dap(e)	1,5-Diaminopentane exchange	15dap[e] <==> 15dap[b]		Exchange			0	0	0	0	0	0	0	0	0	0	0	0	0	0	0	0	0	0	0	0	0	0	0	0
EX_1Dgali(e)	1-alpha-D-Galactosyl-myo-inositol exchange	1Dgali[e] <==> 1Dgali[b]		Exchange			0	0	0	0	0	0	0	0	0	0	0	0	0	0	0	0	0	0	0	0	0	0	0	0
EX_23camp(e)	2',3'-Cyclic AMP exchange	23camp[e] <==> 23camp[b]		Exchange			0	0	0	0	0	0	0	0	0	0	0	0	0	0	0	0	0	0	0	0	0	0	0	0
EX_23ccmp(e)	2',3'-Cyclic CMP exchange	23ccmp[e] <==> 23ccmp[b]		Exchange			0	0	0	0	0	0	0	0	0	0	0	0	0	0	0	0	0	0	0	0	0	0	0	0
EX_23cgmp(e)	2',3'-Cyclic GMP exchange	23cgmp[e] <==> 23cgmp[b]		Exchange			0	0	0	0	0	0	0	0	0	0	0	0	0	0	0	0	0	0	0	0	0	0	0	0
EX_23cump(e)	2',3'-Cyclic UMP exchange	23cump[e] <==> 23cump[b]		Exchange			0	0	0	0	0	0	0	0	0	0	0	0	0	0	0	0	0	0	0	0	0	0	0	0
EX_26dap_M(e)	meso-2,6-Diaminoheptanedioate exchange	26dap_DASH_M[e] <==> 26dap_DASH_M[b]		Exchange			0	0	0	0	0	0	0	0	0	0	0	0	0	0	0	0	0	0	0	0	0	0	0	0
EX_2ddglcn(e)	2-Dehydro-3-deoxy-D-gluconate exchange	2ddglcn[e] <==> 2ddglcn[b]		Exchange			0	0	0	0	0	0	0	0	0	0	0	0	0	0	0	0	0	0	0	0	0	0	0	0
EX_3amp(e)	3'-AMP exchange	3amp[e] <==> 3amp[b]		Exchange			0	0	0	0	0	0	0	0	0	0	0	0	0	0	0	0	0	0	0	0	0	0	0	0
EX_3cmp(e)	3'-cmp exchange	3cmp[e] <==> 3cmp[b]		Exchange			0	0	0	0	0	0	0	0	0	0	0	0	0	0	0	0	0	0	0	0	0	0	0	0
EX_3gmp(e)	3'-GMP exchange	3gmp[e] <==> 3gmp[b]		Exchange			0	0	0	0	0	0	0	0	0	0	0	0	0	0	0	0	0	0	0	0	0	0	0	0
EX_3ump(e)	3'-UMP exchange	3ump[e] <==> 3ump[b]		Exchange			0	0	0	0	0	0	0	0	0	0	0	0	0	0	0	0	0	0	0	0	0	0	0	0
EX_4abut(e)	4-Aminobutanoate exchange	4abut[e] <==> 4abut[b]		Exchange			0	0	0	0	0	0	0	0	0	0	0	0	0	0	0	0	0	0	0	0	0	0	0	0
EX_5dglcn(e)	5-Dehydro-D-gluconate exchange	5dglcn[e] <==> 5dglcn[b]		Exchange			-2.8399e-29	0.0164249	0	0	0.0846745	0.119717	0	0	1	1	1	1	1	1	1	0	0	0	1	1	1	1	1	1
EX_5mtr(e)	5-Methylthio-D-ribose exchange	5mtr[e] <==> 5mtr[b]		Exchange			0.00467362	0.00467362	0.00467362	0.00467362	0.00467362	0.0021699	0	0	-1	0	0	-1	0	0	0	0	0	0	0	0	0	0	0	0
EX_abt_D(e)	D-arabinitol transport via ABC system	abt_DASH_D[e] <==> abt_DASH_D[b]		Exchange			0	0	0	0	0	0	0	0	0	0	0	0	0	0	0	0	0	0	0	0	0	0	0	0
EX_ac(e)	Acetate exchange	ac[e] <==> ac[b]		Exchange			0	0	0	0	0	0	0	0	0	0	0	0	0	0	0	0	0	0	0	0	0	0	0	0
EX_acald(e)	Acetaldehyde exchange	acald[e] <==> acald[b]		Exchange			0	0	0	0	0	0	0	0	0	0	0	0	0	0	0	0	0	0	0	0	0	0	0	0
EX_acgam(e)	N-Acetyl-D-glucosamine exchange	acgam[e] <==> acgam[b]		Exchange			0	0	0	0	0	0	0	0	0	0	0	0	0	0	0	0	0	0	0	0	0	0	0	0
EX_acser(e)	O-Acetyl-L-serine exchange	acser[e] <==> acser[b]		Exchange			0	0	0	0	0	0	0	0	0	0	0	0	0	0	0	0	0	0	0	0	0	0	0	0
EX_ade(e)	Adenine exchange	ade[e] <==> ade[b]		Exchange			0	0	0	0	0	0	0	0	0	0	0	0	0	0	0	0	0	0	0	0	0	0	0	0
EX_adn(e)	Adenosine exchange	adn[e] <==> adn[b]		Exchange			0	0	0	0	0	0	0	0	0	0	0	0	0	0	0	0	0	0	0	0	0	0	0	0
EX_agm(e)	Agmatine exchange	agm[e] <==> agm[b]		Exchange			0	0	0	0	0	0	0	0	0	0	0	0	0	0	0	0	0	0	0	0	0	0	0	0
EX_akg(e)	2-Oxoglutarate exchange	akg[e] <==> akg[b]		Exchange			0	0	0	0	0	0	0	0	0	0	0	0	0	0	0	0	0	0	0	0	0	0	0	0
EX_alaala(e)	D-Alanyl-D-alanine exchange	alaala[e] <==> alaala[b]		Exchange			0	0	0	0	0	0	0	0	0	0	0	0	0	0	0	0	0	0	0	0	0	0	0	0
EX_ala_B(e)	beta-Alanine exchange	ala_DASH_B[e] <==> ala_DASH_B[b]		Exchange			0	0	0	0	0	0	0	0	0	0	0	0	0	0	0	0	0	0	0	0	0	0	0	0
EX_ala_D(e)	D-Alanine exchange	ala_DASH_D[e] <==> ala_DASH_D[b]		Exchange			0	0	0	0	0	0	0	0	0	0	0	0	0	0	0	0	0	0	0	0	0	0	0	0
EX_ala_L(e)	L-Alanine exchange	ala_DASH_L[e] <==> ala_DASH_L[b]		Exchange			0.113	0.113	0.113	0.113	0.179	0.179	0	0	0	0	0	1	0	0	1	0	0	0	0	0	0	0	0	0
EX_alltn(e)	Allantoin exchange	alltn[e] <==> alltn[b]		Exchange			0	0	0	0	0	0	0	0	0	0	0	0	0	0	0	0	0	0	0	0	0	0	0	0
EX_amp(e)	AMP exchange	amp[e] <==> amp[b]		Exchange			0	0	0	0	0	0	0	0	0	0	0	0	0	0	0	0	0	0	0	0	0	0	0	0
EX_arab_L(e)	L-Arabinose exchange	arab_DASH_L[e] <==> arab_DASH_L[b]		Exchange			0	0	0	0	0	0	0	0	0	0	0	0	0	0	0	0	0	0	0	0	0	0	0	0
EX_arg_L(e)	L-Arginine exchange	arg_DASH_L[e] <==> arg_DASH_L[b]		Exchange			0	0	0	0	0	0	0	0	0	0	0	0	0	0	0	0	0	0	0	0	0	0	0	0
EX_asn_L(e)	L-Asparagine exchange	asn_DASH_L[e] <==> asn_DASH_L[b]		Exchange			0	0	0	0	0	0	0	0	0	0	0	0	0	0	0	0	0	0	0	0	0	0	0	0
EX_aso3(e)	arsenite exchange	aso3[e] <==> aso3[b]		Exchange			0	0	0	0	0	0	0	0	0	0	0	0	0	0	0	0	0	0	0	0	0	0	0	0
EX_asp_L(e)	L-Aspartate exchange	asp_DASH_L[e] <==> asp_DASH_L[b]		Exchange			-0.103	-0.103	-0.103	-0.103	0	0	0	0	0	1	1	1	1	1	1	0	0	0	0	0	0	0	0	0
EX_bhb(e)	(R)-3-Hydroxybutanoate exchange	bhb[e] <==> bhb[b]		Exchange			0.0305049	0.0305049	0.0304975	0.0304975	0	0	0	0	0	-1	-1	-1	-1	-1	-1	0	0	0	0	0	0	0	0	0
EX_btn(e)	Biotin exchange	btn[e] <==> btn[b]		Exchange			0	0	0	0	0	0	0	0	0	0	0	0	0	0	0	0	0	0	0	0	0	0	0	0
EX_ca2(e)	Calcium exchange	ca2[e] <==> ca2[b]		Exchange			-0.00069328	-0.00069328	-0.00069328	-0.00069328	-0.00069328	-0.00032188	0	0	1	0	0	1	0	0	0	0	0	0	0	0	0	0	0	0
EX_cbi(e)	Cobinamide exchange	cbi[e] <==> cbi[b]		Exchange			0	0	0	0	0	0	0	0	0	0	0	0	0	0	0	0	0	0	0	0	0	0	0	0
EX_cbl1(e)	Cob(I)alamin exchange	cbl1[e] <==> cbl1[b]		Exchange			0	0	0	0	0	0	0	0	0	0	0	0	0	0	0	0	0	0	0	0	0	0	0	0
EX_cd2(e)	Cadmium exchange	cd2[e] <==> cd2[b]		Exchange			0	0	0	0	0	0	0	0	0	0	0	0	0	0	0	0	0	0	0	0	0	0	0	0
EX_CDA(e)	calcium-dependent antibiotics 2b exchange	CDA[e] <==> CDA[b]		Exchange			0	0	0	0	0	0	0	0	0	0	0	0	0	0	0	0	0	0	0	0	0	0	0	0
EX_celb(e)	cellobiose exchange	celb[e] <==> celb[b]		Exchange			0	0	0	0	0	0	0	0	0	0	0	0	0	0	0	0	0	0	0	0	0	0	0	0
EX_chol(e)	Choline exchange	chol[e] <==> chol[b]		Exchange			0	0	0	0	0	0	0	0	0	0	0	0	0	0	0	0	0	0	0	0	0	0	0	0
EX_chtbs(e)	chitobiose exchange	chtbs[e] <==> chtbs[b]		Exchange			0	0	0	0	0	0	0	0	0	0	0	0	0	0	0	0	0	0	0	0	0	0	0	0
EX_cit(e)	Citrate exchange	cit[e] <==> cit[b]		Exchange			0	0	0	0	0.250117	0.102904	0	0	-1	1	1	1	1	1	1	0	0	0	0	0	0	0	0	0
EX_cl(e)	Chloride exchange	cl[e] <==> cl[b]		Exchange			-0.00069328	-0.00069328	-0.00069328	-0.00069328	-0.00069328	-0.00032188	0	0	1	0	0	1	0	0	0	0	0	0	0	0	0	0	0	0
EX_cmp(e)	CMP exchange	cmp[e] <==> cmp[b]		Exchange			0	0	0	0	0	0	0	0	0	0	0	0	0	0	0	0	0	0	0	0	0	0	0	0
EX_co2(e)	CO2 exchange	co2[e] <==> co2[b]		Exchange			3.76435	3.33364	3.76442	3.76442	4.15866	1.61761	0	0	-1	0	0	-1	0	0	1	0	0	0	0	0	0	0	0	-1
EX_cobalt2(e)	Co2+ exchange	cobalt2[e] <==> cobalt2[b]		Exchange			-0.0001834	-0.0001834	-0.0001834	-0.0001834	-0.0001834	-8.515e-05	0	0	1	0	0	1	0	0	0	0	0	0	0	0	0	0	0	0
EX_coelichelin(e)	coelichelin exchange	coelichelin[e] <==> coelichelin[b]		Exchange			0	0	0	0	0	0	0	0	0	0	0	0	0	0	0	0	0	0	0	0	0	0	0	0
EX_csn(e)	Cytosine exchange	csn[e] <==> csn[b]		Exchange			0	0	0	0	0	0	0	0	0	0	0	0	0	0	0	0	0	0	0	0	0	0	0	0
EX_cu(e)	Cu+ exchange	cu[e] <==> cu[b]		Exchange			0	0	0	0	0	0	0	0	0	0	0	0	0	0	0	0	0	0	0	0	0	0	0	0
EX_cu2(e)	Cu2+ exchange	cu2[e] <==> cu2[b]		Exchange			-9.436e-05	-9.436e-05	-9.436e-05	-9.436e-05	-9.436e-05	-4.381e-05	0	0	1	0	0	1	0	0	0	0	0	0	0	0	0	0	0	0
EX_cys_L(e)	L-Cysteine exchange	cys_DASH_L[e] <==> cys_DASH_L[b]		Exchange			0	0	0	0	0	0	0	0	0	0	0	0	0	0	0	0	0	0	0	0	0	0	0	0
EX_cytd(e)	Cytidine exchange	cytd[e] <==> cytd[b]		Exchange			0	0	0	0	0	0	0	0	0	0	0	0	0	0	0	0	0	0	0	0	0	0	0	0
EX_dad_2(e)	Deoxyadenosine exchange	dad_DASH_2[e] <==> dad_DASH_2[b]		Exchange			0	0	0	0	0	0	0	0	0	0	0	0	0	0	0	0	0	0	0	0	0	0	0	0
EX_damp(e)	dAMP exchange	damp[e] <==> damp[b]		Exchange			0	0	0	0	0	0	0	0	0	0	0	0	0	0	0	0	0	0	0	0	0	0	0	0
EX_dcmp(e)	dCMP exchange	dcmp[e] <==> dcmp[b]		Exchange			0	0	0	0	0	0	0	0	0	0	0	0	0	0	0	0	0	0	0	0	0	0	0	0
EX_dcyt(e)	Deoxycytidine exchange	dcyt[e] <==> dcyt[b]		Exchange			0	0	0	0	0	0	0	0	0	0	0	0	0	0	0	0	0	0	0	0	0	0	0	0
EX_desferrioxamB(e)	desferrioxamine B exchange	desferrioxamB[e] <==> desferrioxamB[b]		Exchange			0	0	0	0	0	0	0	0	0	0	0	0	0	0	0	0	0	0	0	0	0	0	0	0
EX_desferrioxamE(e)	desferrioxamine E exchange	desferrioxamE[e] <==> desferrioxamE[b]		Exchange			0	0	0	0	0	0	0	0	0	0	0	0	0	0	0	0	0	0	0	0	0	0	0	0
EX_dgmp(e)	dGMP exchange	dgmp[e] <==> dgmp[b]		Exchange			0	0	0	0	0	0	0	0	0	0	0	0	0	0	0	0	0	0	0	0	0	0	0	0
EX_dgsn(e)	Deoxyguanosine exchange	dgsn[e] <==> dgsn[b]		Exchange			0	0	0	0	0	0	0	0	0	0	0	0	0	0	0	0	0	0	0	0	0	0	0	0
EX_dha(e)	Dihydroxyacetone exchange	dha[e] <==> dha[b]		Exchange			0	0	0	0	0	0	0	0	0	0	0	0	0	0	0	0	0	0	0	0	0	0	0	0
EX_dimp(e)	dIMP exchange	dimp[e] <==> dimp[b]		Exchange			0	0	0	0	0	0	0	0	0	0	0	0	0	0	0	0	0	0	0	0	0	0	0	0
EX_din(e)	Deoxyinosine exchange	din[e] <==> din[b]		Exchange			0	0	0	0	0	0	0	0	0	0	0	0	0	0	0	0	0	0	0	0	0	0	0	0
EX_drib(e)	Deoxyribose exchange	drib[e] <==> drib[b]		Exchange			0	0	0	0	0	0	0	0	0	0	0	0	0	0	0	0	0	0	0	0	0	0	0	0
EX_dtmp(e)	dTMP exchange	dtmp[e] <==> dtmp[b]		Exchange			0	0	0	0	0	0	0	0	0	0	0	0	0	0	0	0	0	0	0	0	0	0	0	0
EX_dump(e)	dUMP exchange	dump[e] <==> dump[b]		Exchange			0	0	0	0	0	0	0	0	0	0	0	0	0	0	0	0	0	0	0	0	0	0	0	0
EX_duri(e)	Deoxyuridine exchange	duri[e] <==> duri[b]		Exchange			0	0	0	0	0	0	0	0	0	0	0	0	0	0	0	0	0	0	0	0	0	0	0	0
EX_epm(e)	epimelibiose exchange	epm[e] <==> epm[b]		Exchange			0	0	0	0	0	0	0	0	0	0	0	0	0	0	0	0	0	0	0	0	0	0	0	0
EX_etha(e)	Ethanolamine exchange	etha[e] <==> etha[b]		Exchange			0	0	0	0	0	0	0	0	0	0	0	0	0	0	0	0	0	0	0	0	0	0	0	0
EX_etoh(e)	Ethanol exchange	etoh[e] <==> etoh[b]		Exchange			0	0	0	0	0	0	0	0	0	0	0	0	0	0	0	0	0	0	0	0	0	0	0	0
EX_fald(e)	Formaldehyde exchange	fald[e] <==> fald[b]		Exchange			0	0	0	0	0	0	0	0	0	0	0	0	0	0	0	0	0	0	0	0	0	0	0	0
EX_fe2(e)	Fe2+ exchange	fe2[e] <==> fe2[b]		Exchange			-0.00993496	-0.00993496	-0.00993496	-0.00993496	-0.00993496	-0.00461266	0	0	1	0	0	1	0	0	0	0	0	0	0	0	0	0	0	0
EX_fe3(e)	Fe3+ exchange	fe3[e] <==> fe3[b]		Exchange			0	0	0	0	0	0	0	0	0	0	0	0	0	0	0	0	0	0	0	0	0	0	0	0
EX_ferricoelichelin(e)	ferricoelichelin exchange	ferricoelichelin[e] <==> ferricoelichelin[b]		Exchange			0	0	0	0	0	0	0	0	0	0	0	0	0	0	0	0	0	0	0	0	0	0	0	0
EX_ferrioxamB(e)	ferrioxamine B exchange	ferrioxamB[e] <==> ferrioxamB[b]		Exchange			0	0	0	0	0	0	0	0	0	0	0	0	0	0	0	0	0	0	0	0	0	0	0	0
EX_ferrioxamE(e)	ferrioxamine E exchange	ferrioxamE[e] <==> ferrioxamE[b]		Exchange			0	0	0	0	0	0	0	0	0	0	0	0	0	0	0	0	0	0	0	0	0	0	0	0
EX_for(e)	Formate exchange	for[e] <==> for[b]		Exchange			0	0	0	0	0	0	0	0	0	0	0	0	0	0	0	0	0	0	0	0	0	0	0	0
EX_fru(e)	D-Fructose exchange	fru[e] <==> fru[b]		Exchange			0	0	0	0	0	0	0	0	0	0	0	0	0	0	0	0	0	0	0	0	0	0	0	0
EX_fum(e)	Fumarate exchange	fum[e] <==> fum[b]		Exchange			0	0	0	0	0	0	0	0	0	0	0	0	0	0	0	0	0	0	0	0	0	0	0	0
EX_g3pc(e)	sn-Glycero-3-phosphocholine exchange	g3pc[e] <==> g3pc[b]		Exchange			0	0	0	0	0	0	0	0	0	0	0	0	0	0	0	0	0	0	0	0	0	0	0	0
EX_g3pe(e)	sn-Glycero-3-phosphoethanolamine exchange	g3pe[e] <==> g3pe[b]		Exchange			0	0	0	0	0	0	0	0	0	0	0	0	0	0	0	0	0	0	0	0	0	0	0	0
EX_g3pg(e)	Glycerophosphoglycerol exchange	g3pg[e] <==> g3pg[b]		Exchange			0	0	0	0	0	0	0	0	0	0	0	0	0	0	0	0	0	0	0	0	0	0	0	0
EX_g3pi(e)	sn-Glycero-3-phospho-1-inositol exchange	g3pi[e] <==> g3pi[b]		Exchange			0	0	0	0	0	0	0	0	0	0	0	0	0	0	0	0	0	0	0	0	0	0	0	0
EX_g3ps(e)	Glycerophosphoserine exchange	g3ps[e] <==> g3ps[b]		Exchange			0	0	0	0	0	0	0	0	0	0	0	0	0	0	0	0	0	0	0	0	0	0	0	0
EX_gACT(e)	gamma-actinorhodin exchange	gACT[e] <==> gACT[b]		Exchange			0	0	0	0	0	0	0	0	0	0	0	0	0	0	0	0	0	0	0	0	0	0	0	0
EX_gal(e)	D-Galactose exchange	gal[e] <==> gal[b]		Exchange			0	0	0	0	0	0	0	0	0	0	0	0	0	0	0	0	0	0	0	0	0	0	0	0
EX_galctn_D(e)	D-Galactonate exchange	galctn_DASH_D[e] <==> galctn_DASH_D[b]		Exchange			0	0	0	0	0	0	0	0	0	0	0	0	0	0	0	0	0	0	0	0	0	0	0	0
EX_ggl(e)	galactosylglycerol exchange	ggl[e] <==> ggl[b]		Exchange			0	0	0	0	0	0	0	0	0	0	0	0	0	0	0	0	0	0	0	0	0	0	0	0
EX_glc(e)	D-Glucose exchange	glc_DASH_D[e] <==> glc_DASH_D[b]		Exchange			-1.14	0	-1.14	-1.14	0	0	0	0	0	1	1	1	1	1	1	0	0	0	0	0	0	1	1	1
EX_glcn(e)	D-Gluconate exchange	glcn[e] <==> glcn[b]		Exchange			0.739175	0.754912	0.739166	0.739166	0.312416	0.612648	0	0	1	0	0	-1	0	0	-1	0	0	0	0	0	0	0	0	0
EX_glcr(e)	D-Glucarate exchange	glcr[e] <==> glcr[b]		Exchange			0	0	0	0	0	0	0	0	0	0	0	0	0	0	0	0	0	0	0	0	0	0	0	0
EX_gln_L(e)	L-Glutamine exchange	gln_DASH_L[e] <==> gln_DASH_L[b]		Exchange			0	0	0	0	0	0	0	0	0	0	0	0	0	0	0	0	0	0	0	0	0	0	0	0
EX_glu_L(e)	L-Glutamate exchange	glu_DASH_L[e] <==> glu_DASH_L[b]		Exchange			-1.08545	-1.0379	-1.08549	-1.08549	-1.82834	-0.775958	0	0	1	0	0	1	0	0	-1	0	0	0	0	0	0	0	0	0
EX_gly(e)	Glycine exchange	gly[e] <==> gly[b]		Exchange			0	0	0	0	0	0	0	0	0	0	0	0	0	0	0	0	0	0	0	0	0	0	0	0
EX_glyald(e)	D-Glyceraldehyde exchange	glyald[e] <==> glyald[b]		Exchange			0	0	0	0	0	0	0	0	0	0	0	0	0	0	0	0	0	0	0	0	0	0	0	0
EX_glyb(e)	Glycine betaine exchange	glyb[e] <==> glyb[b]		Exchange			0	0	0	0	0	0	0	0	0	0	0	0	0	0	0	0	0	0	0	0	0	0	0	0
EX_glyc(e)	Glycerol exchange	glyc[e] <==> glyc[b]		Exchange			0	0	0	0	0	0	0	0	0	0	0	0	0	0	0	0	0	0	0	0	0	0	0	0
EX_glyc3p(e)	Glycerol 3-phosphate exchange	glyc3p[e] <==> glyc3p[b]		Exchange			0	0	0	0	0	0	0	0	0	0	0	0	0	0	0	0	0	0	0	0	0	0	0	0
EX_glyclt(e)	Glycolate exchange	glyclt[e] <==> glyclt[b]		Exchange			0	0	0	0	0	0	0	0	0	0	0	0	0	0	0	0	0	0	0	0	0	0	0	0
EX_glyc_R(e)	(R)-Glycerate exchange	glyc_DASH_R[e] <==> glyc_DASH_R[b]		Exchange			0	0	0	0	0	0	0	0	0	0	0	0	0	0	0	0	0	0	0	0	0	0	0	0
EX_gmp(e)	GMP exchange	gmp[e] <==> gmp[b]		Exchange			0	0	0	0	0	0	0	0	0	0	0	0	0	0	0	0	0	0	0	0	0	0	0	0
EX_gsn(e)	Guanosine exchange	gsn[e] <==> gsn[b]		Exchange			0	0	0	0	0	0	0	0	0	0	0	0	0	0	0	0	0	0	0	0	0	0	0	0
EX_gua(e)	Guanine exchange	gua[e] <==> gua[b]		Exchange			0	0	0	0	0	0	0	0	0	0	0	0	0	0	0	0	0	0	0	0	0	0	0	0
EX_h(e)	H+ exchange	h[e] <==> h[b]		Exchange			-0.542079	-0.414822	-0.54239	-0.54239	-4.69942	-0.588143	0	0	1	0	0	0	0	0	-1	0	0	0	0	0	0	0	0	1
EX_h2o(e)	H2O exchange	h2o[e] <==> h2o[b]		Exchange			4.27699	5.0978	4.27737	4.27737	10.2839	3.96141	0	0	-1	0	0	0	0	0	1	0	0	0	0	0	0	0	0	1
EX_h2o2(e)	Hydrogen peroxide exchange	h2o2[e] <==> h2o2[b]		Exchange			0	0	0	0	0	0	0	0	0	0	0	0	0	0	0	0	0	0	0	0	0	0	0	0
EX_h2s(e)	Hydrogen sulfide exchange	h2s[e] <==> h2s[b]		Exchange			0	0	0	0	0	0	0	0	0	0	0	0	0	0	0	0	0	0	0	0	0	0	0	0
EX_his_L(e)	L-Histidine exchange	his_DASH_L[e] <==> his_DASH_L[b]		Exchange			-0.0131	-0.0131	-0.0131	-0.0131	-0.0357001	-0.0124017	0	0	1	0	0	0	0	0	-1	0	0	0	0	0	0	0	0	0
EX_hom_L(e)	L-Homoserine exchange	hom_DASH_L[e] <==> hom_DASH_L[b]		Exchange			0	0	0	0	0	0	0	0	0	0	0	0	0	0	0	0	0	0	0	0	0	0	0	0
EX_idon_L(e)	L-Idonate exchange	idon_DASH_L[e] <==> idon_DASH_L[b]		Exchange			0	0	0	0	0	0	0	0	0	0	0	0	0	0	0	0	0	0	0	0	0	0	0	0
EX_ile_L(e)	L-Isoleucine exchange	ile_DASH_L[e] <==> ile_DASH_L[b]		Exchange			-0.0168123	-0.0168123	-0.0168187	-0.0168187	-0.0233582	-0.0130511	0	0	1	0	0	1	0	0	-1	0	0	0	0	0	0	0	0	0
EX_imp(e)	IMP exchange	imp[e] <==> imp[b]		Exchange			0	0	0	0	0	0	0	0	0	0	0	0	0	0	0	0	0	0	0	0	0	0	0	0
EX_indole(e)	Indole exchange	indole[e] <==> indole[b]		Exchange			0	0	0	0	0	0	0	0	0	0	0	0	0	0	0	0	0	0	0	0	0	0	0	0
EX_inost(e)	myo-Inositol exchange	inost[e] <==> inost[b]		Exchange			0	0	0	0	0	0	0	0	0	0	0	0	0	0	0	0	0	0	0	0	0	0	0	0
EX_ins(e)	Inosine exchange	ins[e] <==> ins[b]		Exchange			0	0	0	0	0	0	0	0	0	0	0	0	0	0	0	0	0	0	0	0	0	0	0	0
EX_k(e)	K+ exchange	k[e] <==> k[b]		Exchange			-0.0259966	-0.0259966	-0.0259966	-0.0259966	-0.0259966	-0.0120699	0	0	1	0	0	1	0	0	0	0	0	0	0	0	0	0	0	0
EX_lac_D(e)	D-lactate exchange	lac_DASH_D[e] <==> lac_DASH_D[b]		Exchange			0	0	0	0	0	0	0	0	0	0	0	0	0	0	0	0	0	0	0	0	0	0	0	0
EX_lac_L(e)	L-Lactate exchange	lac_DASH_L[e] <==> lac_DASH_L[b]		Exchange			0	0	0	0	0	0	0	0	0	0	0	0	0	0	0	0	0	0	0	0	0	0	0	0
EX_LalaDglu(e)	L-alanine-D-glutamate exchange	LalaDglu[e] <==> LalaDglu[b]		Exchange			0	0	0	0	0	0	0	0	0	0	0	0	0	0	0	0	0	0	0	0	0	0	0	0
EX_lcts(e)	Lactose exchange	lcts[e] <==> lcts[b]		Exchange			0	0	0	0	0	0	0	0	0	0	0	0	0	0	0	0	0	0	0	0	0	0	0	0
EX_leu_L(e)	L-Leucine exchange	leu_DASH_L[e] <==> leu_DASH_L[b]		Exchange			-0.0603	-0.0603	-0.0603	-0.0603	-0.0787531	-0.0271474	0	0	1	0	0	1	0	0	-1	0	0	0	0	0	0	0	0	0
EX_lipoate(e)	Lipoate exchange	lipoate[e] <==> lipoate[b]		Exchange			0	0	0	0	0	0	0	0	0	0	0	0	0	0	0	0	0	0	0	0	0	0	0	0
EX_lys_L(e)	L-Lysine exchange	lys_DASH_L[e] <==> lys_DASH_L[b]		Exchange			-0.0126412	-0.0126412	-0.0126437	-0.0126437	-0.0436932	-0.0108	0	0	1	0	0	1	0	0	-1	0	0	0	0	0	0	0	0	0
EX_lyx_L(e)	L-Lyxose exchange	lyx_DASH_L[e] <==> lyx_DASH_L[b]		Exchange			0	0	0	0	0	0	0	0	0	0	0	0	0	0	0	0	0	0	0	0	0	0	0	0
EX_mal_L(e)	L-Malate exchange	mal_DASH_L[e] <==> mal_DASH_L[b]		Exchange			0	0	0	0	0	0	0	0	0	0	0	0	0	0	0	0	0	0	0	0	0	0	0	0
EX_malt(e)	Maltose exchange	malt[e] <==> malt[b]		Exchange			0	0	0	0	0	0	0	0	0	0	0	0	0	0	0	0	0	0	0	0	0	0	0	0
EX_malthp(e)	Maltoheptaose exchange	malthp[e] <==> malthp[b]		Exchange			0	0	0	0	0	0	0	0	0	0	0	0	0	0	0	0	0	0	0	0	0	0	0	0
EX_malthx(e)	Maltohexaose exchange	malthx[e] <==> malthx[b]		Exchange			0	0	0	0	0	0	0	0	0	0	0	0	0	0	0	0	0	0	0	0	0	0	0	0
EX_maltpt(e)	Maltopentaose exchange	maltpt[e] <==> maltpt[b]		Exchange			0	0	0	0	0	0	0	0	0	0	0	0	0	0	0	0	0	0	0	0	0	0	0	0
EX_malttr(e)	Maltotriose exchange	malttr[e] <==> malttr[b]		Exchange			0	0	0	0	0	0	0	0	0	0	0	0	0	0	0	0	0	0	0	0	0	0	0	0
EX_maltttr(e)	Maltotetraose exchange	maltttr[e] <==> maltttr[b]		Exchange			0	0	0	0	0	0	0	0	0	0	0	0	0	0	0	0	0	0	0	0	0	0	0	0
EX_man(e)	D-Mannose exchange	man[e] <==> man[b]		Exchange			0	0	0	0	0	0	0	0	0	0	0	0	0	0	0	0	0	0	0	0	0	0	0	0
EX_melib(e)	Melibiose exchange	melib[e] <==> melib[b]		Exchange			0	0	0	0	0	0	0	0	0	0	0	0	0	0	0	0	0	0	0	0	0	0	0	0
EX_melt(e)	melibiitol exchange	melt[e] <==> melt[b]		Exchange			0	0	0	0	0	0	0	0	0	0	0	0	0	0	0	0	0	0	0	0	0	0	0	0
EX_meoh(e)	methanol exchange	meoh[e] <==> meoh[b]		Exchange			0.00116886	0.00116886	0.00116886	0.00116886	0.00116886	0.000542685	0	0	-1	0	0	-1	0	0	0	0	0	0	0	0	0	0	0	0
EX_met_L(e)	L-Methionine exchange	met_DASH_L[e] <==> met_DASH_L[b]		Exchange			-0.0484813	-0.0484813	-0.0484832	-0.0484832	-0.072996	-0.0257863	0	0	1	0	0	1	0	0	-1	0	0	0	0	0	0	0	0	0
EX_mg2(e)	Mg exchange	mg2[e] <==> mg2[b]		Exchange			-0.00115542	-0.00115542	-0.00115542	-0.00115542	-0.00115542	-0.000536445	0	0	1	0	0	1	0	0	0	0	0	0	0	0	0	0	0	0
EX_mn2(e)	Mn2+ exchange	mn2[e] <==> mn2[b]		Exchange			-9.212e-05	-9.212e-05	-9.212e-05	-9.212e-05	-9.212e-05	-4.277e-05	0	0	1	0	0	1	0	0	0	0	0	0	0	0	0	0	0	0
EX_mnl(e)	D-Mannitol exchange	mnl[e] <==> mnl[b]		Exchange			0	-1.14	0	0	-0.937	-0.937	0	0	0	-1	-1	-1	-1	-1	-1	0	0	0	0	0	0	-1	-1	-1
EX_mobd(e)	Molybdate exchange	mobd[e] <==> mobd[b]		Exchange			-0.00050946	-0.00050946	-0.00050946	-0.00050946	-0.00050946	-0.000236535	0	0	1	0	0	1	0	0	0	0	0	0	0	0	0	0	0	0
EX_n2o(e)	Nitrous oxide exchange	n2o[e] <==> n2o[b]		Exchange			0	0	0	0	0	0	0	0	0	0	0	0	0	0	0	0	0	0	0	0	0	0	0	0
EX_na1(e)	Sodium exchange	na1[e] <==> na1[b]		Exchange			0	0	0	0	0	0	0	0	0	0	0	0	0	0	0	0	0	0	0	0	0	0	0	0
EX_nac(e)	Nicotinate exchange	nac[e] <==> nac[b]		Exchange			0	0	0	0	0	0	0	0	0	0	0	0	0	0	0	0	0	0	0	0	0	0	0	0
EX_nh4(e)	Ammonia exchange	nh4[e] <==> nh4[b]		Exchange			0.177129	0.129582	0.177096	0.177096	0	0	0	0	0	-1	-1	-1	-1	-1	-1	0	0	0	0	0	0	0	0	-1
EX_ni2(e)	Ni2+ exchange	ni2[e] <==> ni2[b]		Exchange			-4.298e-05	-4.298e-05	-4.298e-05	-4.298e-05	-4.298e-05	-1.9955e-05	0	0	1	0	0	1	0	0	0	0	0	0	0	0	0	0	0	0
EX_nmn(e)	NMN exchange	nmn[e] <==> nmn[b]		Exchange			0	0	0	0	0	0	0	0	0	0	0	0	0	0	0	0	0	0	0	0	0	0	0	0
EX_no(e)	Nitric oxide exchange	no[e] <==> no[b]		Exchange			0	0	0	0	0	0	0	0	0	0	0	0	0	0	0	0	0	0	0	0	0	0	0	0
EX_no2(e)	Nitrite exchange	no2[e] <==> no2[b]		Exchange			0	0	0	0	0	0	0	0	0	0	0	0	0	0	0	0	0	0	0	0	0	0	0	0
EX_no3(e)	Nitrate exchange	no3[e] <==> no3[b]		Exchange			0	0	0	0	0	0	0	0	0	0	0	0	0	0	0	0	0	0	0	0	0	0	0	0
EX_o2(e)	O2 exchange	o2[e] <==> o2[b]		Exchange			-3.64558	-3.83293	-3.64564	-3.64564	-4.712	-2.3925	0	0	1	0	0	1	0	0	-1	0	0	0	0	0	0	0	0	0
EX_orn(e)	Ornithine exchange	orn[e] <==> orn[b]		Exchange			0	0	0	0	0	0	0	0	0	0	0	0	0	0	0	0	0	0	0	0	0	0	0	0
EX_orot(e)	Orotate exchange	orot[e] <==> orot[b]		Exchange			0	0	0	0	0	0	0	0	0	0	0	0	0	0	0	0	0	0	0	0	0	0	0	0
EX_pacald(e)	Phenylacetaldehyde exchange	pacald[e] <==> pacald[b]		Exchange			0	0	0	0	0	0	0	0	0	0	0	0	0	0	0	0	0	0	0	0	0	0	0	0
EX_phe_L(e)	L-Phenylalanine exchange	phe_DASH_L[e] <==> phe_DASH_L[b]		Exchange			-0.0189294	-0.0189294	-0.0189319	-0.0189319	-0.0467132	-0.0173077	0	0	1	0	0	0	0	0	-1	0	0	0	0	0	0	0	0	0
EX_pi(e)	Phosphate exchange	pi[e] <==> pi[b]		Exchange			-0.142284	-0.142284	-0.142284	-0.142284	-0.142284	-0.0665735	0	0	1	0	0	1	0	0	0	0	0	0	0	0	0	0	0	0
EX_pnto_R(e)	(R)-Pantothenate exchange	pnto_DASH_R[e] <==> pnto_DASH_R[b]		Exchange			0	0	0	0	0	0	0	0	0	0	0	0	0	0	0	0	0	0	0	0	0	0	0	0
EX_ppa(e)	Propionate exchange	ppa[e] <==> ppa[b]		Exchange			0	0	0	0	0	0	0	0	0	0	0	0	0	0	0	0	0	0	0	0	0	0	0	0
EX_pro_L(e)	L-Proline exchange	pro_DASH_L[e] <==> pro_DASH_L[b]		Exchange			-0.0522648	-0.0522648	-0.0522684	-0.0522684	-0.109664	-0.0420879	0	0	1	0	0	1	0	0	-1	0	0	0	0	0	0	0	0	0
EX_ptrc(e)	Putrescine exchange	ptrc[e] <==> ptrc[b]		Exchange			0	0	0	0	0	0	0	0	0	0	0	0	0	0	0	0	0	0	0	0	0	0	0	0
EX_pydam(e)	Pyridoxamine exchange	pydam[e] <==> pydam[b]		Exchange			0	0	0	0	0	0	0	0	0	0	0	0	0	0	0	0	0	0	0	0	0	0	0	0
EX_pydx(e)	Pyridoxal exchange	pydx[e] <==> pydx[b]		Exchange			0	0	0	0	0	0	0	0	0	0	0	0	0	0	0	0	0	0	0	0	0	0	0	0
EX_pydxn(e)	Pyridoxine exchange	pydxn[e] <==> pydxn[b]		Exchange			0	0	0	0	0	0	0	0	0	0	0	0	0	0	0	0	0	0	0	0	0	0	0	0
EX_pyr(e)	Pyruvate exchange	pyr[e] <==> pyr[b]		Exchange			0	0	0	0	0	0	0	0	0	0	0	0	0	0	0	0	0	0	0	0	0	0	0	0
EX_raffin(e)	raffinose exchange	raffin[e] <==> raffin[b]		Exchange			0	0	0	0	0	0	0	0	0	0	0	0	0	0	0	0	0	0	0	0	0	0	0	0
EX_rib_D(e)	D-Ribose exchange	rib_DASH_D[e] <==> rib_DASH_D[b]		Exchange			0	0	0	0	0	0	0	0	0	0	0	0	0	0	0	0	0	0	0	0	0	0	0	0
EX_rmn(e)	L-Rhamnose exchange	rmn[e] <==> rmn[b]		Exchange			0	0	0	0	0	0	0	0	0	0	0	0	0	0	0	0	0	0	0	0	0	0	0	0
EX_salcn(e)	Salicin exchange	salcn[e] <==> salcn[b]		Exchange			0	0	0	0	0	0	0	0	0	0	0	0	0	0	0	0	0	0	0	0	0	0	0	0
EX_sbt_D(e)	D-Sorbitol exchange	sbt_DASH_D[e] <==> sbt_DASH_D[b]		Exchange			0	0	0	0	0	0	0	0	0	0	0	0	0	0	0	0	0	0	0	0	0	0	0	0
EX_ser_L(e)	L-Serine exchange	ser_DASH_L[e] <==> ser_DASH_L[b]		Exchange			-0.0494	-0.0494	-0.0494	-0.0494	-0.0264	-0.0264	0	0	0	0	0	1	0	0	1	0	0	0	0	0	0	0	0	0
EX_skm(e)	Shikimate exchange	skm[e] <==> skm[b]		Exchange			0	0	0	0	0	0	0	0	0	0	0	0	0	0	0	0	0	0	0	0	0	0	0	0
EX_so4(e)	Sulfate exchange	so4[e] <==> so4[b]		Exchange			-0.00057764	-0.00057764	-0.00057764	-0.00057764	-0.00057764	-0.00026819	0	0	1	0	0	1	0	0	0	0	0	0	0	0	0	0	0	0
EX_spmd(e)	Spermidine exchange	spmd[e] <==> spmd[b]		Exchange			0	0	0	0	0	0	0	0	0	0	0	0	0	0	0	0	0	0	0	0	0	0	0	0
EX_succ(e)	Succinate exchange	succ[e] <==> succ[b]		Exchange			0	0	0	0	0	0	0	0	0	0	0	0	0	0	0	0	0	0	0	0	0	0	0	0
EX_tartr_D(e)	D-tartrate exchange	tartr_DASH_D[e] <==> tartr_DASH_D[b]		Exchange			0	0	0	0	0	0	0	0	0	0	0	0	0	0	0	0	0	0	0	0	0	0	0	0
EX_taur(e)	Taurine exchange	taur[e] <==> taur[b]		Exchange			0	0	0	0	0	0	0	0	0	0	0	0	0	0	0	0	0	0	0	0	0	0	0	0
EX_thm(e)	Thiamin exchange	thm[e] <==> thm[b]		Exchange			0	0	0	0	0	0	0	0	0	0	0	0	0	0	0	0	0	0	0	0	0	0	0	0
EX_thr_L(e)	L-Threonine exchange	thr_DASH_L[e] <==> thr_DASH_L[b]		Exchange			0.0109	0.0109	0.0109	0.0109	-0.120888	-0.0252951	0	0	1	-1	-1	-1	-1	-1	-1	0	0	0	0	0	0	0	0	0
EX_thym(e)	Thymine exchange	thym[e] <==> thym[b]		Exchange			0	0	0	0	0	0	0	0	0	0	0	0	0	0	0	0	0	0	0	0	0	0	0	0
EX_thymd(e)	Thymidine exchange	thymd[e] <==> thymd[b]		Exchange			0	0	0	0	0	0	0	0	0	0	0	0	0	0	0	0	0	0	0	0	0	0	0	0
EX_tre(e)	Trehalose exchange	tre[e] <==> tre[b]		Exchange			0	0	0	0	0	0	0	0	0	0	0	0	0	0	0	0	0	0	0	0	0	0	0	0
EX_trp_L(e)	L-Tryptophan exchange	trp_DASH_L[e] <==> trp_DASH_L[b]		Exchange			0	0	0	0	0	0	0	0	0	0	0	0	0	0	0	0	0	0	0	0	0	0	0	0
EX_tungs(e)	tungstate exchange	tungs[e] <==> tungs[b]		Exchange			0	0	0	0	0	0	0	0	0	0	0	0	0	0	0	0	0	0	0	0	0	0	0	0
EX_tyr_L(e)	L-Tyrosine exchange	tyr_DASH_L[e] <==> tyr_DASH_L[b]		Exchange			-0.009828	-0.009828	-0.00983132	-0.00983132	-0.0523201	-0.0157034	0	0	1	0	0	-1	0	0	-1	0	0	0	0	0	0	0	0	0
EX_ump(e)	UMP exchange	ump[e] <==> ump[b]		Exchange			0	0	0	0	0	0	0	0	0	0	0	0	0	0	0	0	0	0	0	0	0	0	0	0
EX_ura(e)	Uracil exchange	ura[e] <==> ura[b]		Exchange			0	0	0	0	0	0	0	0	0	0	0	0	0	0	0	0	0	0	0	0	0	0	0	0
EX_urea(e)	Urea exchange	urea[e] <==> urea[b]		Exchange			0	0	0	0	0	0	0	0	0	0	0	0	0	0	0	0	0	0	0	0	0	0	0	0
EX_uri(e)	Uridine exchange	uri[e] <==> uri[b]		Exchange			0	0	0	0	0	0	0	0	0	0	0	0	0	0	0	0	0	0	0	0	0	0	0	0
EX_val_L(e)	L-Valine exchange	val_DASH_L[e] <==> val_DASH_L[b]		Exchange			-0.0363213	-0.0363213	-0.0363274	-0.0363274	-0.106598	-0.0293159	0	0	1	0	0	1	0	0	-1	0	0	0	0	0	0	0	0	0
EX_vanlt(e)	Vanillate exchange	vanlt[e] <==> vanlt[b]		Exchange			0	0	0	0	0	0	0	0	0	0	0	0	0	0	0	0	0	0	0	0	0	0	0	0
EX_xan(e)	Xanthine exchange	xan[e] <==> xan[b]		Exchange			0	0	0	0	0	0	0	0	0	0	0	0	0	0	0	0	0	0	0	0	0	0	0	0
EX_xmp(e)	Xanthosine 5'-phosphate exchange	xmp[e] <==> xmp[b]		Exchange			0	0	0	0	0	0	0	0	0	0	0	0	0	0	0	0	0	0	0	0	0	0	0	0
EX_xtsn(e)	Xanthosine exchange	xtsn[e] <==> xtsn[b]		Exchange			0	0	0	0	0	0	0	0	0	0	0	0	0	0	0	0	0	0	0	0	0	0	0	0
EX_xyl_D(e)	D-Xylose exchange	xyl_DASH_D[e] <==> xyl_DASH_D[b]		Exchange			0	0	0	0	0	0	0	0	0	0	0	0	0	0	0	0	0	0	0	0	0	0	0	0
EX_xylt(e)	Xylitol exchange	xylt[e] <==> xylt[b]		Exchange			0	0	0	0	0	0	0	0	0	0	0	0	0	0	0	0	0	0	0	0	0	0	0	0
EX_zn2(e)	Zinc exchange	zn2[e] <==> zn2[b]		Exchange			-4.536e-05	-4.536e-05	-4.536e-05	-4.536e-05	-4.536e-05	-2.106e-05	0	0	1	0	0	1	0	0	0	0	0	0	0	0	0	0	0	0
FOMETRi	Aminomethyltransferase	[c] : h + 5fthf --> h2o + methf	SCO3183	Folate Metabolism			0	0	0	0	0	0	0	0	0	0	0	0	0	0	0	0	0	0	0	0	0	0	0	0
FTHFD	formyltetrahydrofolate deformylase	[c] : h2o + 10fthf --> h + for + thf	SCO4403	Folate Metabolism			0.0256371	0.0256371	0.0256429	0.0256429	0.140034	0.0305523	0	0	-1	0	0	1	0	0	1	0	0	0	0	0	0	0	0	0
GCALDD	Glycolaldehyde dehydrogenase	[c] : h2o + nad + gcald --> (2) h + nadh + glyclt	SCO3486	Folate Metabolism			0.00316274	0.00316274	0.00316274	0.00316274	0.00316274	0.00146842	0	0	-1	0	0	-1	0	0	0	0	0	0	0	0	0	0	0	0
GLYCL	Glycine Cleavage System	[c] : nad + gly + thf --> nadh + co2 + nh4 + mlthf	(SCO5471 and SCO1378 and SCO5472 and (SCO0884 or SCO2180 or SCO4919))	Folate Metabolism			0	0	0	0	0	0	0	0	0	0	0	0	0	0	0	0	0	0	0	0	0	0	0	0
MTHFC	methenyltetrahydrofolate cyclohydrolase	[c] : h2o + methf <==> h + 10fthf	SCO4824	Folate Metabolism			0.114235	0.114235	0.114241	0.114241	0.228633	0.0723969	0	0	-1	0	0	-1	0	0	1	0	0	0	0	0	0	0	0	0
MTHFD	methylenetetrahydrofolate dehydrogenase (NADP)	[c] : nadp + mlthf <==> nadph + methf	SCO4824	Folate Metabolism			0.114235	0.114235	0.114241	0.114241	0.228633	0.0723969	0	0	-1	0	0	-1	0	0	1	0	0	0	0	0	0	0	0	0
MTHFR2	5,10-methylenetetrahydrofolate reductase (NADH)	[c] : (2) h + nadh + mlthf --> nad + 5mthf	SCO2103	Folate Metabolism			0.00062034	0.00062034	0.00062034	0.00062034	0.00062034	0.000288015	0	0	-1	0	0	-1	0	0	0	0	0	0	0	0	0	0	0	0
THFAT	Tetrahydrofolate aminomethyltransferase	[c] : h2o + methf --> h + 5fthf	(SCO4837 or SCO5470 or SCO5364)	Folate Metabolism			0	0	0	0	0	0	0	0	0	0	0	0	0	0	0	0	0	0	0	0	0	0	0	0
GERMA	germicidine synthase (germicidin A)	[c] : h + 3oiC6ACP + emcoa_DASH_S --> coa + co2 + ACP + germicidinA	SCO7221	Germicidin Biosynthesis			0	0	0	0	0	0	0	0	0	0	0	0	0	0	0	0	0	0	0	0	0	0	0	0
GERMB	germicidine synthase (germicidin B)	[c] : h + 3oaiC7ACP + mmcoa_DASH_S --> coa + co2 + ACP + germicidinB	SCO7221	Germicidin Biosynthesis			0	0	0	0	0	0	0	0	0	0	0	0	0	0	0	0	0	0	0	0	0	0	0	0
GERMC	germicidine synthase (germicidin C)	[c] : h + 3oaiC7ACP + emcoa_DASH_S --> coa + co2 + ACP + germicidinC	SCO7221	Germicidin Biosynthesis			0	0	0	0	0	0	0	0	0	0	0	0	0	0	0	0	0	0	0	0	0	0	0	0
GERMD	germicidine synthase (germicidin D)	[c] : h + 3oiC6ACP + mmcoa_DASH_S --> coa + co2 + ACP + germicidinD	SCO7221	Germicidin Biosynthesis			0	0	0	0	0	0	0	0	0	0	0	0	0	0	0	0	0	0	0	0	0	0	0	0
GLUDC	Glutamate Decarboxylase	[c] : h + glu_DASH_L --> co2 + 4abut	SCO3416	Glutamate Metabolism			0	0	0	0	0	0	0	0	0	0	0	0	0	0	0	0	0	0	0	0	0	0	0	0
GLUDxi	glutamate dehydrogenase (NAD, irreversible)	[c] : h2o + nad + glu_DASH_L --> h + nadh + nh4 + akg	SCO2999	Glutamate Metabolism			0.445954	0.398407	0.445932	0.445932	0.398493	0.168848	0	0	-1	0	0	-1	0	0	-1	0	0	0	0	0	0	0	0	-1
GLUDyi	glutamate dehydrogenase (NADP, irreversible)	[c] : nadph + h + nh4 + akg --> nadp + h2o + glu_DASH_L	SCO4683	Glutamate Metabolism			0	0	0	0	0	0	0	0	0	0	0	0	0	0	0	0	0	0	0	0	0	0	0	0
GLUN	glutaminase	[c] : h2o + gln_DASH_L --> nh4 + glu_DASH_L	SCO7049	Glutamate Metabolism			0	0	0	0	0	0	0	0	0	0	0	0	0	0	0	0	0	0	0	0	0	0	0	0
GLNS	glutamine synthetase	[c] : nh4 + glu_DASH_L + atp --> h + gln_DASH_L + adp + pi	(SCO2198 or SCO2210)	Glutamate Metabolism			0.28302	0.28302	0.28303	0.28303	0.421936	0.175328	0	0	-1	0	0	-1	0	0	1	0	0	0	0	0	0	0	0	0
GLUSx	glutamate synthase (NADH2)	[c] : h + nadh + akg + gln_DASH_L --> nad + (2) glu_DASH_L	(SCO1977 or (SCO2025 and SCO2026))	Glutamate Metabolism			0	0	0	0	0	0	0	0	0	0	0	0	0	0	0	0	0	0	0	0	0	0	0	0
ACPPAT120	acyl-(acyl carrier protein):phosphate acyltransferase (C12:0)	[c] : h + pi + ddcaACP --> ACP + ddcap		Glycerophospholipid Metabolism			0	0	0	0	0	0	0	0	0	0	0	0	0	0	0	0	0	0	0	0	0	0	0	0
ACPPAT140	acyl-(acyl carrier protein):phosphate acyltransferase (C14:0)	[c] : h + pi + myrsACP --> ACP + ttdcap		Glycerophospholipid Metabolism			0.00014056	0.00014056	0.00014056	0.00014056	0.00014056	6.526e-05	0	0	-1	0	0	-1	0	0	0	0	0	0	0	0	0	0	0	0
ACPPAT141	acyl-(acyl carrier protein):phosphate acyltransferase (C14:1)	[c] : h + pi + tdeACP --> ACP + ttdceap		Glycerophospholipid Metabolism			0	0	0	0	0	0	0	0	0	0	0	0	0	0	0	0	0	0	0	0	0	0	0	0
ACPPAT150	acyl-(acyl carrier protein):phosphate acyltransferase (C15:0)	[c] : h + pi + ptdcaACP --> ACP + ptdcap		Glycerophospholipid Metabolism			8.764e-05	8.764e-05	8.764e-05	8.764e-05	8.764e-05	4.069e-05	0	0	-1	0	0	-1	0	0	0	0	0	0	0	0	0	0	0	0
ACPPAT160	acyl-(acyl carrier protein):phosphate acyltransferase (C16:0)	[c] : h + pi + palmACP --> ACP + hdcap		Glycerophospholipid Metabolism			0.00160678	0.00160678	0.00160678	0.00160678	0.00160678	0.000746005	0	0	-1	0	0	-1	0	0	0	0	0	0	0	0	0	0	0	0
ACPPAT161	acyl-(acyl carrier protein):phosphate acyltransferase (C16:1)	[c] : h + pi + hdeACP --> ACP + hdceap		Glycerophospholipid Metabolism			0.00041272	0.00041272	0.00041272	0.00041272	0.00041272	0.00019162	0	0	-1	0	0	-1	0	0	0	0	0	0	0	0	0	0	0	0
ACPPAT170	acyl-(acyl carrier protein):phosphate acyltransferase (C17:0)	[c] : h + pi + hepdcaACP --> ACP + hepdcap		Glycerophospholipid Metabolism			0	0	0	0	0	0	0	0	0	0	0	0	0	0	0	0	0	0	0	0	0	0	0	0
ACPPAT180	acyl-(acyl carrier protein):phosphate acyltransferase (C18:0)	[c] : h + pi + ocdcaACP --> ACP + ocdcap		Glycerophospholipid Metabolism			0	0	0	0	0	0	0	0	0	0	0	0	0	0	0	0	0	0	0	0	0	0	0	0
ACPPAT181	acyl-(acyl carrier protein):phosphate acyltransferase (C18:1)	[c] : h + pi + octeACP --> ACP + ocdceap		Glycerophospholipid Metabolism			0	0	0	0	0	0	0	0	0	0	0	0	0	0	0	0	0	0	0	0	0	0	0	0
ACPPATai150	acyl-(acyl carrier protein):phosphate acyltransferase (ante-iso-C15:0)	[c] : h + pi + aiC15ACP --> ACP + aiC15p		Glycerophospholipid Metabolism			0.00151886	0.00151886	0.00151886	0.00151886	0.00151886	0.000705185	0	0	-1	0	0	-1	0	0	0	0	0	0	0	0	0	0	0	0
ACPPATai170	acyl-(acyl carrier protein):phosphate acyltransferase (ante-iso-C17:0)	[c] : h + pi + aiC17ACP --> ACP + aiC17p		Glycerophospholipid Metabolism			0.00139594	0.00139594	0.00139594	0.00139594	0.00139594	0.000648115	0	0	-1	0	0	-1	0	0	0	0	0	0	0	0	0	0	0	0
ACPPATi140	acyl-(acyl carrier protein):phosphate acyltransferase (iso-C14:0)	[c] : h + pi + iC14ACP --> ACP + iC14p		Glycerophospholipid Metabolism			0.00030716	0.00030716	0.00030716	0.00030716	0.00030716	0.00014261	0	0	-1	0	0	-1	0	0	0	0	0	0	0	0	0	0	0	0
ACPPATi150	acyl-(acyl carrier protein):phosphate acyltransferase (iso-C15:0)	[c] : h + pi + iC15ACP --> ACP + iC15p		Glycerophospholipid Metabolism			0.00087794	0.00087794	0.00087794	0.00087794	0.00087794	0.000407615	0	0	-1	0	0	-1	0	0	0	0	0	0	0	0	0	0	0	0
ACPPATi160	acyl-(acyl carrier protein):phosphate acyltransferase (iso-C16:0)	[c] : h + pi + iC16ACP --> ACP + iC16p		Glycerophospholipid Metabolism			0.0017822	0.0017822	0.0017822	0.0017822	0.0017822	0.00082745	0	0	-1	0	0	-1	0	0	0	0	0	0	0	0	0	0	0	0
ACPPATi170	acyl-(acyl carrier protein):phosphate acyltransferase (iso-C17:0)	[c] : h + pi + iC17ACP --> ACP + iC17p		Glycerophospholipid Metabolism			0.00064946	0.00064946	0.00064946	0.00064946	0.00064946	0.000301535	0	0	-1	0	0	-1	0	0	0	0	0	0	0	0	0	0	0	0
ACPPATi180	acyl-(acyl carrier protein):phosphate acyltransferase (iso-C18:0)	[c] : h + pi + iC18ACP --> ACP + iC18p		Glycerophospholipid Metabolism			0	0	0	0	0	0	0	0	0	0	0	0	0	0	0	0	0	0	0	0	0	0	0	0
AGPAT120	1-tetradecanoyl-sn-glycerol 3-phosphate O-acyltransferase (n-C12:0)	[c] : ddcaACP + 1ddecg3p --> ACP + pa120	(SCO0920 or SCO1085 or SCO1228 or SCO1566 or SCO1759 or SCO2122)	Glycerophospholipid Metabolism			0	0	0	0	0	0	0	0	0	0	0	0	0	0	0	0	0	0	0	0	0	0	0	0
AGPAT140	1-tetradecanoyl-sn-glycerol 3-phosphate O-acyltransferase (n-C14:0)	[c] : myrsACP + 1tdecg3p --> ACP + pa140	(SCO0920 or SCO1085 or SCO1228 or SCO1566 or SCO1759 or SCO2122)	Glycerophospholipid Metabolism			0.00014056	0.00014056	0.00014056	0.00014056	0.00014056	6.526e-05	0	0	-1	0	0	-1	0	0	0	0	0	0	0	0	0	0	0	0
AGPAT141	1-tetradec-7-enoyl-sn-glycerol 3-phosphate O-acyltransferase (n-C14:1)	[c] : tdeACP + 1tdec7eg3p --> ACP + pa141	(SCO0920 or SCO1085 or SCO1228 or SCO1566 or SCO1759 or SCO2122)	Glycerophospholipid Metabolism			0	0	0	0	0	0	0	0	0	0	0	0	0	0	0	0	0	0	0	0	0	0	0	0
AGPAT150	1-pentadecanoyl-sn-glycerol 3-phosphate O-acyltransferase (n-C15:0)	[c] : ptdcaACP + 1ptdecg3p --> ACP + pa150	(SCO0920 or SCO1085 or SCO1228 or SCO1566 or SCO1759 or SCO2122)	Glycerophospholipid Metabolism			8.764e-05	8.764e-05	8.764e-05	8.764e-05	8.764e-05	4.069e-05	0	0	-1	0	0	-1	0	0	0	0	0	0	0	0	0	0	0	0
AGPAT160	1-hexadecanoyl-sn-glycerol 3-phosphate O-acyltransferase (n-C16:0)	[c] : palmACP + 1hdecg3p --> ACP + pa160	(SCO0920 or SCO1085 or SCO1228 or SCO1566 or SCO1759 or SCO2122)	Glycerophospholipid Metabolism			0.00160678	0.00160678	0.00160678	0.00160678	0.00160678	0.000746005	0	0	-1	0	0	-1	0	0	0	0	0	0	0	0	0	0	0	0
AGPAT161	1-hexadec-7-enoyl-sn-glycerol 3-phosphate O-acyltransferase (n-C16:1)	[c] : hdeACP + 1hdec9eg3p --> ACP + pa161	(SCO0920 or SCO1085 or SCO1228 or SCO1566 or SCO1759 or SCO2122)	Glycerophospholipid Metabolism			0.00041272	0.00041272	0.00041272	0.00041272	0.00041272	0.00019162	0	0	-1	0	0	-1	0	0	0	0	0	0	0	0	0	0	0	0
AGPAT170	1-heptadecanoyl-sn-glycerol 3-phosphate O-acyltransferase (n-C17:0)	[c] : hepdcaACP + 1hepdecg3p --> ACP + pa170	(SCO0920 or SCO1085 or SCO1228 or SCO1566 or SCO1759 or SCO2122)	Glycerophospholipid Metabolism			0	0	0	0	0	0	0	0	0	0	0	0	0	0	0	0	0	0	0	0	0	0	0	0
AGPAT180	1-octadecanoyl-sn-glycerol 3-phosphate O-acyltransferase (n-C18:0)	[c] : ocdcaACP + 1odecg3p --> ACP + pa180	(SCO0920 or SCO1085 or SCO1228 or SCO1566 or SCO1759 or SCO2122)	Glycerophospholipid Metabolism			0	0	0	0	0	0	0	0	0	0	0	0	0	0	0	0	0	0	0	0	0	0	0	0
AGPAT181	1-octadec-7-enoyl-sn-glycerol 3-phosphate O-acyltransferase (n-C18:1)	[c] : octeACP + 1odec11eg3p --> ACP + pa181	(SCO0920 or SCO1085 or SCO1228 or SCO1566 or SCO1759 or SCO2122)	Glycerophospholipid Metabolism			0	0	0	0	0	0	0	0	0	0	0	0	0	0	0	0	0	0	0	0	0	0	0	0
AGPATai150	1-pentadecanoyl-sn-glycerol 3-phosphate O-acyltransferase (ante-iso-C15:0)	[c] : aiC15ACP + 1aiC15g3p --> ACP + paai150	(SCO0920 or SCO1085 or SCO1228 or SCO1566 or SCO1759 or SCO2122)	Glycerophospholipid Metabolism			0.00151886	0.00151886	0.00151886	0.00151886	0.00151886	0.000705185	0	0	-1	0	0	-1	0	0	0	0	0	0	0	0	0	0	0	0
AGPATai170	1-heptadecanoyl-sn-glycerol 3-phosphate O-acyltransferase (ante-iso-C17:0)	[c] : aiC17ACP + 1aiC17g3p --> ACP + paai170	(SCO0920 or SCO1085 or SCO1228 or SCO1566 or SCO1759 or SCO2122)	Glycerophospholipid Metabolism			0.00139594	0.00139594	0.00139594	0.00139594	0.00139594	0.000648115	0	0	-1	0	0	-1	0	0	0	0	0	0	0	0	0	0	0	0
AGPATi140	1-tetradecanoyl-sn-glycerol 3-phosphate O-acyltransferase (iso-C14:0)	[c] : iC14ACP + 1iC14g3p --> ACP + pai140	(SCO0920 or SCO1085 or SCO1228 or SCO1566 or SCO1759 or SCO2122)	Glycerophospholipid Metabolism			0.00030716	0.00030716	0.00030716	0.00030716	0.00030716	0.00014261	0	0	-1	0	0	-1	0	0	0	0	0	0	0	0	0	0	0	0
AGPATi150	1-pentadecanoyl-sn-glycerol 3-phosphate O-acyltransferase (iso-C15:0)	[c] : iC15ACP + 1iC15g3p --> ACP + pai150	(SCO0920 or SCO1085 or SCO1228 or SCO1566 or SCO1759 or SCO2122)	Glycerophospholipid Metabolism			0.00087794	0.00087794	0.00087794	0.00087794	0.00087794	0.000407615	0	0	-1	0	0	-1	0	0	0	0	0	0	0	0	0	0	0	0
AGPATi160	1-hexadecanoyl-sn-glycerol 3-phosphate O-acyltransferase (iso-C16:0)	[c] : iC16ACP + 1iC16g3p --> ACP + pai160	(SCO0920 or SCO1085 or SCO1228 or SCO1566 or SCO1759 or SCO2122)	Glycerophospholipid Metabolism			0.0017822	0.0017822	0.0017822	0.0017822	0.0017822	0.00082745	0	0	-1	0	0	-1	0	0	0	0	0	0	0	0	0	0	0	0
AGPATi170	1-heptadecanoyl-sn-glycerol 3-phosphate O-acyltransferase (iso-C17:0)	[c] : iC17ACP + 1iC17g3p --> ACP + pai170	(SCO0920 or SCO1085 or SCO1228 or SCO1566 or SCO1759 or SCO2122)	Glycerophospholipid Metabolism			0.00064946	0.00064946	0.00064946	0.00064946	0.00064946	0.000301535	0	0	-1	0	0	-1	0	0	0	0	0	0	0	0	0	0	0	0
AGPATi180	1-octadecanoyl-sn-glycerol 3-phosphate O-acyltransferase (iso-C18:0)	[c] : iC18ACP + 1iC18g3p --> ACP + pai180	(SCO0920 or SCO1085 or SCO1228 or SCO1566 or SCO1759 or SCO2122)	Glycerophospholipid Metabolism			0	0	0	0	0	0	0	0	0	0	0	0	0	0	0	0	0	0	0	0	0	0	0	0
APG3PAT120	acyl-phosphate:glycerol-3-phosphate acyltransferase (C12:0)	[c] : glyc3p + ddcap --> h + pi + 1ddecg3p		Glycerophospholipid Metabolism			0	0	0	0	0	0	0	0	0	0	0	0	0	0	0	0	0	0	0	0	0	0	0	0
APG3PAT140	acyl-phosphate:glycerol-3-phosphate acyltransferase (C14:0)	[c] : glyc3p + ttdcap --> h + pi + 1tdecg3p		Glycerophospholipid Metabolism			0.00014056	0.00014056	0.00014056	0.00014056	0.00014056	6.526e-05	0	0	-1	0	0	-1	0	0	0	0	0	0	0	0	0	0	0	0
APG3PAT141	acyl-phosphate:glycerol-3-phosphate acyltransferase (C14:1)	[c] : glyc3p + ttdceap --> h + pi + 1tdec7eg3p		Glycerophospholipid Metabolism			0	0	0	0	0	0	0	0	0	0	0	0	0	0	0	0	0	0	0	0	0	0	0	0
APG3PAT150	acyl-phosphate:glycerol-3-phosphate acyltransferase (C15:0)	[c] : glyc3p + ptdcap --> h + pi + 1ptdecg3p		Glycerophospholipid Metabolism			8.764e-05	8.764e-05	8.764e-05	8.764e-05	8.764e-05	4.069e-05	0	0	-1	0	0	-1	0	0	0	0	0	0	0	0	0	0	0	0
APG3PAT160	acyl-phosphate:glycerol-3-phosphate acyltransferase (C16:0)	[c] : glyc3p + hdcap --> h + pi + 1hdecg3p		Glycerophospholipid Metabolism			0.00160678	0.00160678	0.00160678	0.00160678	0.00160678	0.000746005	0	0	-1	0	0	-1	0	0	0	0	0	0	0	0	0	0	0	0
APG3PAT161	acyl-phosphate:glycerol-3-phosphate acyltransferase (C16:1)	[c] : glyc3p + hdceap --> h + pi + 1hdec9eg3p		Glycerophospholipid Metabolism			0.00041272	0.00041272	0.00041272	0.00041272	0.00041272	0.00019162	0	0	-1	0	0	-1	0	0	0	0	0	0	0	0	0	0	0	0
APG3PAT170	acyl-phosphate:glycerol-3-phosphate acyltransferase (C17:0)	[c] : glyc3p + hepdcap --> h + pi + 1hepdecg3p		Glycerophospholipid Metabolism			0	0	0	0	0	0	0	0	0	0	0	0	0	0	0	0	0	0	0	0	0	0	0	0
APG3PAT180	acyl-phosphate:glycerol-3-phosphate acyltransferase (C18:0)	[c] : glyc3p + ocdcap --> h + pi + 1odecg3p		Glycerophospholipid Metabolism			0	0	0	0	0	0	0	0	0	0	0	0	0	0	0	0	0	0	0	0	0	0	0	0
APG3PAT181	acyl-phosphate:glycerol-3-phosphate acyltransferase (C18:1)	[c] : glyc3p + ocdceap --> h + pi + 1odec11eg3p		Glycerophospholipid Metabolism			0	0	0	0	0	0	0	0	0	0	0	0	0	0	0	0	0	0	0	0	0	0	0	0
APG3PATai150	acyl-phosphate:glycerol-3-phosphate acyltransferase (ante-iso-C15:0)	[c] : glyc3p + aiC15p --> h + pi + 1aiC15g3p		Glycerophospholipid Metabolism			0.00151886	0.00151886	0.00151886	0.00151886	0.00151886	0.000705185	0	0	-1	0	0	-1	0	0	0	0	0	0	0	0	0	0	0	0
APG3PATai170	acyl-phosphate:glycerol-3-phosphate acyltransferase (ante-iso-C17:0)	[c] : glyc3p + aiC17p --> h + pi + 1aiC17g3p		Glycerophospholipid Metabolism			0.00139594	0.00139594	0.00139594	0.00139594	0.00139594	0.000648115	0	0	-1	0	0	-1	0	0	0	0	0	0	0	0	0	0	0	0
APG3PATi140	acyl-phosphate:glycerol-3-phosphate acyltransferase (iso-C14:0)	[c] : glyc3p + iC14p --> h + pi + 1iC14g3p		Glycerophospholipid Metabolism			0.00030716	0.00030716	0.00030716	0.00030716	0.00030716	0.00014261	0	0	-1	0	0	-1	0	0	0	0	0	0	0	0	0	0	0	0
APG3PATi150	acyl-phosphate:glycerol-3-phosphate acyltransferase (iso-C15:0)	[c] : glyc3p + iC15p --> h + pi + 1iC15g3p		Glycerophospholipid Metabolism			0.00087794	0.00087794	0.00087794	0.00087794	0.00087794	0.000407615	0	0	-1	0	0	-1	0	0	0	0	0	0	0	0	0	0	0	0
APG3PATi160	acyl-phosphate:glycerol-3-phosphate acyltransferase (iso-C16:0)	[c] : glyc3p + iC16p --> h + pi + 1iC16g3p		Glycerophospholipid Metabolism			0.0017822	0.0017822	0.0017822	0.0017822	0.0017822	0.00082745	0	0	-1	0	0	-1	0	0	0	0	0	0	0	0	0	0	0	0
APG3PATi170	acyl-phosphate:glycerol-3-phosphate acyltransferase (iso-C17:0)	[c] : glyc3p + iC17p --> h + pi + 1iC17g3p		Glycerophospholipid Metabolism			0.00064946	0.00064946	0.00064946	0.00064946	0.00064946	0.000301535	0	0	-1	0	0	-1	0	0	0	0	0	0	0	0	0	0	0	0
APG3PATi180	acyl-phosphate:glycerol-3-phosphate acyltransferase (iso-C18:0)	[c] : glyc3p + iC18p --> h + pi + 1iC18g3p		Glycerophospholipid Metabolism			0	0	0	0	0	0	0	0	0	0	0	0	0	0	0	0	0	0	0	0	0	0	0	0
APH120	acylphosphatase (C12:0)	[c] : h2o + ddcap --> (2) h + pi + ddca	SCO5576	Glycerophospholipid Metabolism			0	0	0	0	0	0	0	0	0	0	0	0	0	0	0	0	0	0	0	0	0	0	0	0
APH140	acylphosphatase (C14:0)	[c] : h2o + ttdcap --> (2) h + pi + ttdca	SCO5576	Glycerophospholipid Metabolism			0	0	0	0	0	0	0	0	0	0	0	0	0	0	0	0	0	0	0	0	0	0	0	0
APH141	acylphosphatase (C14:1)	[c] : h2o + ttdceap --> (2) h + pi + ttdcea	SCO5576	Glycerophospholipid Metabolism			0	0	0	0	0	0	0	0	0	0	0	0	0	0	0	0	0	0	0	0	0	0	0	0
APH150	acylphosphatase (C15:0)	[c] : h2o + ptdcap --> (2) h + pi + ptdca	SCO5576	Glycerophospholipid Metabolism			0	0	0	0	0	0	0	0	0	0	0	0	0	0	0	0	0	0	0	0	0	0	0	0
APH160	acylphosphatase (C16:0)	[c] : h2o + hdcap --> (2) h + pi + hdca	SCO5576	Glycerophospholipid Metabolism			0	0	0	0	0	0	0	0	0	0	0	0	0	0	0	0	0	0	0	0	0	0	0	0
APH161	acylphosphatase (C16:1)	[c] : h2o + hdceap --> (2) h + pi + hdcea	SCO5576	Glycerophospholipid Metabolism			0	0	0	0	0	0	0	0	0	0	0	0	0	0	0	0	0	0	0	0	0	0	0	0
APH170	acylphosphatase (C17:0)	[c] : h2o + hepdcap --> (2) h + pi + hepdca	SCO5576	Glycerophospholipid Metabolism			0	0	0	0	0	0	0	0	0	0	0	0	0	0	0	0	0	0	0	0	0	0	0	0
APH180	acylphosphatase (C18:0)	[c] : h2o + ocdcap --> (2) h + pi + ocdca	SCO5576	Glycerophospholipid Metabolism			0	0	0	0	0	0	0	0	0	0	0	0	0	0	0	0	0	0	0	0	0	0	0	0
APH181	acylphosphatase (C18:1)	[c] : h2o + ocdceap --> (2) h + pi + ocdcea	SCO5576	Glycerophospholipid Metabolism			0	0	0	0	0	0	0	0	0	0	0	0	0	0	0	0	0	0	0	0	0	0	0	0
APHai150	acylphosphatase (ante-iso-C15:0)	[c] : h2o + aiC15p --> (2) h + pi + aiC15	SCO5576	Glycerophospholipid Metabolism			0	0	0	0	0	0	0	0	0	0	0	0	0	0	0	0	0	0	0	0	0	0	0	0
APHai170	acylphosphatase (ante-iso-C17:0)	[c] : h2o + aiC17p --> (2) h + pi + aiC17	SCO5576	Glycerophospholipid Metabolism			0	0	0	0	0	0	0	0	0	0	0	0	0	0	0	0	0	0	0	0	0	0	0	0
APHi140	acylphosphatase (iso-C14:0)	[c] : h2o + iC14p --> (2) h + pi + iC14	SCO5576	Glycerophospholipid Metabolism			0	0	0	0	0	0	0	0	0	0	0	0	0	0	0	0	0	0	0	0	0	0	0	0
APHi150	acylphosphatase (iso-C15:0)	[c] : h2o + iC15p --> (2) h + pi + iC15	SCO5576	Glycerophospholipid Metabolism			0	0	0	0	0	0	0	0	0	0	0	0	0	0	0	0	0	0	0	0	0	0	0	0
APHi160	acylphosphatase (iso-C16:0)	[c] : h2o + iC16p --> (2) h + pi + iC16	SCO5576	Glycerophospholipid Metabolism			0	0	0	0	0	0	0	0	0	0	0	0	0	0	0	0	0	0	0	0	0	0	0	0
APHi170	acylphosphatase (iso-C17:0)	[c] : h2o + iC17p --> (2) h + pi + iC17	SCO5576	Glycerophospholipid Metabolism			0	0	0	0	0	0	0	0	0	0	0	0	0	0	0	0	0	0	0	0	0	0	0	0
APHi180	acylphosphatase (iso-C18:0)	[c] : h2o + iC18p --> (2) h + pi + iC18	SCO5576	Glycerophospholipid Metabolism			0	0	0	0	0	0	0	0	0	0	0	0	0	0	0	0	0	0	0	0	0	0	0	0
CLPNS120	cardiolipin synthase (n-C12:0)	[c] : (2) pg120 <==> glyc + clpn120	SCO7081	Glycerophospholipid Metabolism			0	0	0	0	0	0	0	0	0	0	0	0	0	0	0	0	0	0	0	0	0	0	0	0
CLPNS140	cardiolipin synthase (n-C14:0)	[c] : (2) pg140 <==> glyc + clpn140	SCO7081	Glycerophospholipid Metabolism			-1.372e-05	-1.372e-05	-1.372e-05	-1.372e-05	-1.372e-05	-6.37e-06	0	0	1	0	0	1	0	0	0	0	0	0	0	0	0	0	0	0
CLPNS141	cardiolipin synthase (n-C14:1)	[c] : (2) pg141 <==> glyc + clpn141	SCO7081	Glycerophospholipid Metabolism			0	0	0	0	0	0	0	0	0	0	0	0	0	0	0	0	0	0	0	0	0	0	0	0
CLPNS150	cardiolipin synthase (n-C15:0)	[c] : (2) pg150 <==> glyc + clpn150	SCO7081	Glycerophospholipid Metabolism			-8.54e-06	-8.54e-06	-8.54e-06	-8.54e-06	-8.54e-06	-3.965e-06	0	0	1	0	0	1	0	0	0	0	0	0	0	0	0	0	0	0
CLPNS160	cardiolipin synthase (n-C16:0)	[c] : (2) pg160 <==> glyc + clpn160	SCO7081	Glycerophospholipid Metabolism			-0.00015624	-0.00015624	-0.00015624	-0.00015624	-0.00015624	-7.254e-05	0	0	1	0	0	1	0	0	0	0	0	0	0	0	0	0	0	0
CLPNS161	cardiolipin synthase (n-C16:1)	[c] : (2) pg161 <==> glyc + clpn161	SCO7081	Glycerophospholipid Metabolism			-4.018e-05	-4.018e-05	-4.018e-05	-4.018e-05	-4.018e-05	-1.8655e-05	0	0	1	0	0	1	0	0	0	0	0	0	0	0	0	0	0	0
CLPNS170	cardiolipin synthase (n-C17:0)	[c] : (2) pg170 <==> glyc + clpn170	SCO7081	Glycerophospholipid Metabolism			0	0	0	0	0	0	0	0	0	0	0	0	0	0	0	0	0	0	0	0	0	0	0	0
CLPNS180	cardiolipin synthase (n-C18:0)	[c] : (2) pg180 <==> glyc + clpn180	SCO7081	Glycerophospholipid Metabolism			0	0	0	0	0	0	0	0	0	0	0	0	0	0	0	0	0	0	0	0	0	0	0	0
CLPNS181	cardiolipin synthase (n-C18:1)	[c] : (2) pg181 <==> glyc + clpn181	SCO7081	Glycerophospholipid Metabolism			0	0	0	0	0	0	0	0	0	0	0	0	0	0	0	0	0	0	0	0	0	0	0	0
CLPNSai150	cardiolipin synthase (ante-iso-C15:0)	[c] : (2) pgai150 <==> glyc + clpnai150	SCO7081	Glycerophospholipid Metabolism			-0.0001477	-0.0001477	-0.0001477	-0.0001477	-0.0001477	-6.8575e-05	0	0	1	0	0	1	0	0	0	0	0	0	0	0	0	0	0	0
CLPNSai170	cardiolipin synthase (ante-iso-C17:0)	[c] : (2) pgai170 <==> glyc + clpnai170	SCO7081	Glycerophospholipid Metabolism			-0.0001358	-0.0001358	-0.0001358	-0.0001358	-0.0001358	-6.305e-05	0	0	1	0	0	1	0	0	0	0	0	0	0	0	0	0	0	0
CLPNSi140	cardiolipin synthase (iso-C14:0)	[c] : (2) pgi140 <==> glyc + clpni140	SCO7081	Glycerophospholipid Metabolism			-2.982e-05	-2.982e-05	-2.982e-05	-2.982e-05	-2.982e-05	-1.3845e-05	0	0	1	0	0	1	0	0	0	0	0	0	0	0	0	0	0	0
CLPNSi150	cardiolipin synthase (iso-C15:0)	[c] : (2) pgi150 <==> glyc + clpni150	SCO7081	Glycerophospholipid Metabolism			-8.54e-05	-8.54e-05	-8.54e-05	-8.54e-05	-8.54e-05	-3.965e-05	0	0	1	0	0	1	0	0	0	0	0	0	0	0	0	0	0	0
CLPNSi160	cardiolipin synthase (iso-C16:0)	[c] : (2) pgi160 <==> glyc + clpni160	SCO7081	Glycerophospholipid Metabolism			-0.00017332	-0.00017332	-0.00017332	-0.00017332	-0.00017332	-8.047e-05	0	0	1	0	0	1	0	0	0	0	0	0	0	0	0	0	0	0
CLPNSi170	cardiolipin synthase (iso-C17:0)	[c] : (2) pgi170 <==> glyc + clpni170	SCO7081	Glycerophospholipid Metabolism			-6.314e-05	-6.314e-05	-6.314e-05	-6.314e-05	-6.314e-05	-2.9315e-05	0	0	1	0	0	1	0	0	0	0	0	0	0	0	0	0	0	0
CLPNSi180	cardiolipin synthase (iso-C18:0)	[c] : (2) pgi180 <==> glyc + clpni180	SCO7081	Glycerophospholipid Metabolism			0	0	0	0	0	0	0	0	0	0	0	0	0	0	0	0	0	0	0	0	0	0	0	0
CLPNSII120	cardiolipin synthase II (n-C12:0)	[c] : pg120 + cdpdddecg --> h + cmp + clpn120	SCO1389	Glycerophospholipid Metabolism			0	0	0	0	0	0	0	0	0	0	0	0	0	0	0	0	0	0	0	0	0	0	0	0
CLPNSII140	cardiolipin synthase II (n-C14:0)	[c] : pg140 + cdpdtdecg --> h + cmp + clpn140	SCO1389	Glycerophospholipid Metabolism			2.744e-05	2.744e-05	2.744e-05	2.744e-05	2.744e-05	1.274e-05	0	0	-1	0	0	-1	0	0	0	0	0	0	0	0	0	0	0	0
CLPNSII141	cardiolipin synthase II (n-C14:1)	[c] : pg141 + cdpdtdec7eg --> h + cmp + clpn141	SCO1389	Glycerophospholipid Metabolism			0	0	0	0	0	0	0	0	0	0	0	0	0	0	0	0	0	0	0	0	0	0	0	0
CLPNSII150	cardiolipin synthase II (n-C15:0)	[c] : pg150 + cdpdptdecg --> h + cmp + clpn150	SCO1389	Glycerophospholipid Metabolism			1.708e-05	1.708e-05	1.708e-05	1.708e-05	1.708e-05	7.93e-06	0	0	-1	0	0	-1	0	0	0	0	0	0	0	0	0	0	0	0
CLPNSII160	cardiolipin synthase II (n-C16:0)	[c] : pg160 + cdpdhdecg --> h + cmp + clpn160	SCO1389	Glycerophospholipid Metabolism			0.00031248	0.00031248	0.00031248	0.00031248	0.00031248	0.00014508	0	0	-1	0	0	-1	0	0	0	0	0	0	0	0	0	0	0	0
CLPNSII161	cardiolipin synthase II (n-C16:1)	[c] : pg161 + cdpdhdec9eg --> h + cmp + clpn161	SCO1389	Glycerophospholipid Metabolism			8.036e-05	8.036e-05	8.036e-05	8.036e-05	8.036e-05	3.731e-05	0	0	-1	0	0	-1	0	0	0	0	0	0	0	0	0	0	0	0
CLPNSII170	cardiolipin synthase II (n-C17:0)	[c] : pg170 + cdpdhepdecg --> h + cmp + clpn170	SCO1389	Glycerophospholipid Metabolism			0	0	0	0	0	0	0	0	0	0	0	0	0	0	0	0	0	0	0	0	0	0	0	0
CLPNSII180	cardiolipin synthase II (n-C18:0)	[c] : pg180 + cdpdodecg --> h + cmp + clpn180	SCO1389	Glycerophospholipid Metabolism			0	0	0	0	0	0	0	0	0	0	0	0	0	0	0	0	0	0	0	0	0	0	0	0
CLPNSII181	cardiolipin synthase II (n-C18:1)	[c] : pg181 + cdpdodec11eg --> h + cmp + clpn181	SCO1389	Glycerophospholipid Metabolism			0	0	0	0	0	0	0	0	0	0	0	0	0	0	0	0	0	0	0	0	0	0	0	0
CLPNSIIai150	cardiolipin synthase II (ante-iso-C15:0)	[c] : pgai150 + cdpdaiC15g --> h + cmp + clpnai150	SCO1389	Glycerophospholipid Metabolism			0.0002954	0.0002954	0.0002954	0.0002954	0.0002954	0.00013715	0	0	-1	0	0	-1	0	0	0	0	0	0	0	0	0	0	0	0
CLPNSIIai170	cardiolipin synthase II (ante-iso-C17:0)	[c] : pgai170 + cdpdaiC17g --> h + cmp + clpnai170	SCO1389	Glycerophospholipid Metabolism			0.0002716	0.0002716	0.0002716	0.0002716	0.0002716	0.0001261	0	0	-1	0	0	-1	0	0	0	0	0	0	0	0	0	0	0	0
CLPNSIIi140	cardiolipin synthase II (iso-C14:0)	[c] : pgi140 + cdpdiC14g --> h + cmp + clpni140	SCO1389	Glycerophospholipid Metabolism			5.964e-05	5.964e-05	5.964e-05	5.964e-05	5.964e-05	2.769e-05	0	0	-1	0	0	-1	0	0	0	0	0	0	0	0	0	0	0	0
CLPNSIIi150	cardiolipin synthase II (iso-C15:0)	[c] : pgi150 + cdpdiC15g --> h + cmp + clpni150	SCO1389	Glycerophospholipid Metabolism			0.0001708	0.0001708	0.0001708	0.0001708	0.0001708	7.93e-05	0	0	-1	0	0	-1	0	0	0	0	0	0	0	0	0	0	0	0
CLPNSIIi160	cardiolipin synthase II (iso-C16:0)	[c] : pgi160 + cdpdiC16g --> h + cmp + clpni160	SCO1389	Glycerophospholipid Metabolism			0.00034664	0.00034664	0.00034664	0.00034664	0.00034664	0.00016094	0	0	-1	0	0	-1	0	0	0	0	0	0	0	0	0	0	0	0
CLPNSIIi170	cardiolipin synthase II (iso-C17:0)	[c] : pgi170 + cdpdiC17g --> h + cmp + clpni170	SCO1389	Glycerophospholipid Metabolism			0.00012628	0.00012628	0.00012628	0.00012628	0.00012628	5.863e-05	0	0	-1	0	0	-1	0	0	0	0	0	0	0	0	0	0	0	0
CLPNSIIi180	cardiolipin synthase II (iso-C18:0)	[c] : pgi180 + cdpdiC18g --> h + cmp + clpni180	SCO1389	Glycerophospholipid Metabolism			0	0	0	0	0	0	0	0	0	0	0	0	0	0	0	0	0	0	0	0	0	0	0	0
DASYN120	CDP-diacylglycerol synthetase (n-C12:0)	[c] : h + ctp + pa120 --> ppi + cdpdddecg	SCO5628	Glycerophospholipid Metabolism			0	0	0	0	0	0	0	0	0	0	0	0	0	0	0	0	0	0	0	0	0	0	0	0
DASYN140	CDP-diacylglycerol synthetase (n-C14:0)	[c] : h + ctp + pa140 --> ppi + cdpdtdecg	SCO5628	Glycerophospholipid Metabolism			8.008e-05	8.008e-05	8.008e-05	8.008e-05	8.008e-05	3.718e-05	0	0	-1	0	0	-1	0	0	0	0	0	0	0	0	0	0	0	0
DASYN141	CDP-diacylglycerol synthetase (n-C14:1)	[c] : h + ctp + pa141 --> ppi + cdpdtdec7eg	SCO5628	Glycerophospholipid Metabolism			0	0	0	0	0	0	0	0	0	0	0	0	0	0	0	0	0	0	0	0	0	0	0	0
DASYN150	CDP-diacylglycerol synthetase (n-C15:0)	[c] : h + ctp + pa150 --> ppi + cdpdptdecg	SCO5628	Glycerophospholipid Metabolism			4.998e-05	4.998e-05	4.998e-05	4.998e-05	4.998e-05	2.3205e-05	0	0	-1	0	0	-1	0	0	0	0	0	0	0	0	0	0	0	0
DASYN160	CDP-diacylglycerol synthetase (n-C16:0)	[c] : h + ctp + pa160 --> ppi + cdpdhdecg	SCO5628	Glycerophospholipid Metabolism			0.00091546	0.00091546	0.00091546	0.00091546	0.00091546	0.000425035	0	0	-1	0	0	-1	0	0	0	0	0	0	0	0	0	0	0	0
DASYN161	CDP-diacylglycerol synthetase (n-C16:1)	[c] : h + ctp + pa161 --> ppi + cdpdhdec9eg	SCO5628	Glycerophospholipid Metabolism			0.0002352	0.0002352	0.0002352	0.0002352	0.0002352	0.0001092	0	0	-1	0	0	-1	0	0	0	0	0	0	0	0	0	0	0	0
DASYN170	CDP-diacylglycerol synthetase (n-C17:0)	[c] : h + ctp + pa170 --> ppi + cdpdhepdecg	SCO5628	Glycerophospholipid Metabolism			0	0	0	0	0	0	0	0	0	0	0	0	0	0	0	0	0	0	0	0	0	0	0	0
DASYN180	CDP-diacylglycerol synthetase (n-C18:0)	[c] : h + ctp + pa180 --> ppi + cdpdodecg	SCO5628	Glycerophospholipid Metabolism			0	0	0	0	0	0	0	0	0	0	0	0	0	0	0	0	0	0	0	0	0	0	0	0
DASYN181	CDP-diacylglycerol synthetase (n-C18:1)	[c] : h + ctp + pa181 --> ppi + cdpdodec11eg	SCO5628	Glycerophospholipid Metabolism			0	0	0	0	0	0	0	0	0	0	0	0	0	0	0	0	0	0	0	0	0	0	0	0
DASYNai150	CDP-diacylglycerol synthetase (ante-iso-C15:0)	[c] : h + ctp + paai150 --> ppi + cdpdaiC15g	SCO5628	Glycerophospholipid Metabolism			0.00086534	0.00086534	0.00086534	0.00086534	0.00086534	0.000401765	0	0	-1	0	0	-1	0	0	0	0	0	0	0	0	0	0	0	0
DASYNai170	CDP-diacylglycerol synthetase (ante-iso-C17:0)	[c] : h + ctp + paai170 --> ppi + cdpdaiC17g	SCO5628	Glycerophospholipid Metabolism			0.00079534	0.00079534	0.00079534	0.00079534	0.00079534	0.000369265	0	0	-1	0	0	-1	0	0	0	0	0	0	0	0	0	0	0	0
DASYNi140	CDP-diacylglycerol synthetase (iso-C14:0)	[c] : h + ctp + pai140 --> ppi + cdpdiC14g	SCO5628	Glycerophospholipid Metabolism			0.00017486	0.00017486	0.00017486	0.00017486	0.00017486	8.1185e-05	0	0	-1	0	0	-1	0	0	0	0	0	0	0	0	0	0	0	0
DASYNi150	CDP-diacylglycerol synthetase (iso-C15:0)	[c] : h + ctp + pai150 --> ppi + cdpdiC15g	SCO5628	Glycerophospholipid Metabolism			0.00050022	0.00050022	0.00050022	0.00050022	0.00050022	0.000232245	0	0	-1	0	0	-1	0	0	0	0	0	0	0	0	0	0	0	0
DASYNi160	CDP-diacylglycerol synthetase (iso-C16:0)	[c] : h + ctp + pai160 --> ppi + cdpdiC16g	SCO5628	Glycerophospholipid Metabolism			0.00101542	0.00101542	0.00101542	0.00101542	0.00101542	0.000471445	0	0	-1	0	0	-1	0	0	0	0	0	0	0	0	0	0	0	0
DASYNi170	CDP-diacylglycerol synthetase (iso-C17:0)	[c] : h + ctp + pai170 --> ppi + cdpdiC17g	SCO5628	Glycerophospholipid Metabolism			0.00037002	0.00037002	0.00037002	0.00037002	0.00037002	0.000171795	0	0	-1	0	0	-1	0	0	0	0	0	0	0	0	0	0	0	0
DASYNi180	CDP-diacylglycerol synthetase (iso-C18:0)	[c] : h + ctp + pai180 --> ppi + cdpdiC18g	SCO5628	Glycerophospholipid Metabolism			0	0	0	0	0	0	0	0	0	0	0	0	0	0	0	0	0	0	0	0	0	0	0	0
GPDDA1	Glycerophosphodiester phosphodiesterase (Glycerophosphocholine)	[c] : h2o + g3pc --> h + glyc3p + chol	(SCO1090 or SCO1419 or SCO3976 or SCO5661)	Glycerophospholipid Metabolism			0	0	0	0	0	0	0	0	0	0	0	0	0	0	0	0	0	0	0	0	0	0	0	0
GPDDA1e	Glycerophosphodiester phosphodiesterase (Glycerophosphocholine)	[e] : h2o + g3pc --> h + chol + glyc3p	(SCO1565 or SCO1968 or SCO7550)	Glycerophospholipid Metabolism			0	0	0	0	0	0	0	0	0	0	0	0	0	0	0	0	0	0	0	0	0	0	0	0
GPDDA2	Glycerophosphodiester phosphodiesterase (Glycerophosphoethanolamine)	[c] : h2o + g3pe --> h + glyc3p + etha	(SCO1090 or SCO1419 or SCO3976 or SCO5661)	Glycerophospholipid Metabolism			0	0	0	0	0	0	0	0	0	0	0	0	0	0	0	0	0	0	0	0	0	0	0	0
GPDDA2e	Glycerophosphodiester phosphodiesterase (Glycerophosphoethanolamine)	[e] : h2o + g3pe --> h + etha + glyc3p	(SCO1565 or SCO1968 or SCO7550)	Glycerophospholipid Metabolism			0	0	0	0	0	0	0	0	0	0	0	0	0	0	0	0	0	0	0	0	0	0	0	0
GPDDA3	Glycerophosphodiester phosphodiesterase (Glycerophosphoserine)	[c] : h2o + g3ps --> h + glyc3p + ser_DASH_L	(SCO1090 or SCO1419 or SCO3976 or SCO5661)	Glycerophospholipid Metabolism			0	0	0	0	0	0	0	0	0	0	0	0	0	0	0	0	0	0	0	0	0	0	0	0
GPDDA3e	Glycerophosphodiester phosphodiesterase (Glycerophosphoserine)	[e] : h2o + g3ps --> h + glyc3p + ser_DASH_L	(SCO1565 or SCO1968 or SCO7550)	Glycerophospholipid Metabolism			0	0	0	0	0	0	0	0	0	0	0	0	0	0	0	0	0	0	0	0	0	0	0	0
GPDDA4	Glycerophosphodiester phosphodiesterase (Glycerophosphoglycerol)	[c] : h2o + g3pg --> h + glyc + glyc3p	(SCO1090 or SCO1419 or SCO3976 or SCO5661)	Glycerophospholipid Metabolism			0	0	0	0	0	0	0	0	0	0	0	0	0	0	0	0	0	0	0	0	0	0	0	0
GPDDA4e	Glycerophosphodiester phosphodiesterase (Glycerophosphoglycerol)	[e] : h2o + g3pg --> h + glyc + glyc3p	(SCO1565 or SCO1968 or SCO7550)	Glycerophospholipid Metabolism			0	0	0	0	0	0	0	0	0	0	0	0	0	0	0	0	0	0	0	0	0	0	0	0
GPDDA5	Glycerophosphodiester phosphodiesterase (Glycerophosphoinositol)	[c] : h2o + g3pi --> h + glyc3p + inost	(SCO1090 or SCO1419 or SCO3976 or SCO5661)	Glycerophospholipid Metabolism			0	0	0	0	0	0	0	0	0	0	0	0	0	0	0	0	0	0	0	0	0	0	0	0
GPDDA5e	Glycerophosphodiester phosphodiesterase (Glycerophosphoinositol)	[e] : h2o + g3pi --> h + glyc3p + inost	(SCO1565 or SCO1968 or SCO7550)	Glycerophospholipid Metabolism			0	0	0	0	0	0	0	0	0	0	0	0	0	0	0	0	0	0	0	0	0	0	0	0
PAPA120	Phosphatidate phosphatase (n-C12:0)	[c] : h2o + pa120 --> pi + 12dgr120		Glycerophospholipid Metabolism			0	0	0	0	0	0	0	0	0	0	0	0	0	0	0	0	0	0	0	0	0	0	0	0
PAPA140	Phosphatidate phosphatase (n-C14:0)	[c] : h2o + pa140 --> pi + 12dgr140		Glycerophospholipid Metabolism			5.096e-05	5.096e-05	5.096e-05	5.096e-05	5.096e-05	2.366e-05	0	0	-1	0	0	-1	0	0	0	0	0	0	0	0	0	0	0	0
PAPA141	Phosphatidate phosphatase (n-C14:1)	[c] : h2o + pa141 --> pi + 12dgr141		Glycerophospholipid Metabolism			0	0	0	0	0	0	0	0	0	0	0	0	0	0	0	0	0	0	0	0	0	0	0	0
PAPA150	Phosphatidate phosphatase (n-C15:0)	[c] : h2o + pa150 --> pi + 12dgr150		Glycerophospholipid Metabolism			3.178e-05	3.178e-05	3.178e-05	3.178e-05	3.178e-05	1.4755e-05	0	0	-1	0	0	-1	0	0	0	0	0	0	0	0	0	0	0	0
PAPA160	Phosphatidate phosphatase (n-C16:0)	[c] : h2o + pa160 --> pi + 12dgr160		Glycerophospholipid Metabolism			0.0005824	0.0005824	0.0005824	0.0005824	0.0005824	0.0002704	0	0	-1	0	0	-1	0	0	0	0	0	0	0	0	0	0	0	0
PAPA161	Phosphatidate phosphatase (n-C16:1)	[c] : h2o + pa161 --> pi + 12dgr161		Glycerophospholipid Metabolism			0.00014952	0.00014952	0.00014952	0.00014952	0.00014952	6.942e-05	0	0	-1	0	0	-1	0	0	0	0	0	0	0	0	0	0	0	0
PAPA170	Phosphatidate phosphatase (n-C17:0)	[c] : h2o + pa170 --> pi + 12dgr170		Glycerophospholipid Metabolism			0	0	0	0	0	0	0	0	0	0	0	0	0	0	0	0	0	0	0	0	0	0	0	0
PAPA180	Phosphatidate phosphatase (n-C18:0)	[c] : h2o + pa180 --> pi + 12dgr180		Glycerophospholipid Metabolism			0	0	0	0	0	0	0	0	0	0	0	0	0	0	0	0	0	0	0	0	0	0	0	0
PAPA181	Phosphatidate phosphatase (n-C18:1)	[c] : h2o + pa181 --> pi + 12dgr181		Glycerophospholipid Metabolism			0	0	0	0	0	0	0	0	0	0	0	0	0	0	0	0	0	0	0	0	0	0	0	0
PAPAai150	Phosphatidate phosphatase (ante-iso-C15:0)	[c] : h2o + paai150 --> pi + 12dgrai150		Glycerophospholipid Metabolism			0.00055062	0.00055062	0.00055062	0.00055062	0.00055062	0.000255645	0	0	-1	0	0	-1	0	0	0	0	0	0	0	0	0	0	0	0
PAPAai170	Phosphatidate phosphatase (ante-iso-C17:0)	[c] : h2o + paai170 --> pi + 12dgrai170		Glycerophospholipid Metabolism			0.00050596	0.00050596	0.00050596	0.00050596	0.00050596	0.00023491	0	0	-1	0	0	-1	0	0	0	0	0	0	0	0	0	0	0	0
PAPAi140	Phosphatidate phosphatase (iso-C14:0)	[c] : h2o + pai140 --> pi + 12dgri140		Glycerophospholipid Metabolism			0.00011144	0.00011144	0.00011144	0.00011144	0.00011144	5.174e-05	0	0	-1	0	0	-1	0	0	0	0	0	0	0	0	0	0	0	0
PAPAi150	Phosphatidate phosphatase (iso-C15:0)	[c] : h2o + pai150 --> pi + 12dgri150		Glycerophospholipid Metabolism			0.00031822	0.00031822	0.00031822	0.00031822	0.00031822	0.000147745	0	0	-1	0	0	-1	0	0	0	0	0	0	0	0	0	0	0	0
PAPAi160	Phosphatidate phosphatase (iso-C16:0)	[c] : h2o + pai160 --> pi + 12dgri160		Glycerophospholipid Metabolism			0.00064596	0.00064596	0.00064596	0.00064596	0.00064596	0.00029991	0	0	-1	0	0	-1	0	0	0	0	0	0	0	0	0	0	0	0
PAPAi170	Phosphatidate phosphatase (iso-C17:0)	[c] : h2o + pai170 --> pi + 12dgri170		Glycerophospholipid Metabolism			0.00023548	0.00023548	0.00023548	0.00023548	0.00023548	0.00010933	0	0	-1	0	0	-1	0	0	0	0	0	0	0	0	0	0	0	0
PAPAi180	Phosphatidate phosphatase (iso-C18:0)	[c] : h2o + pai180 --> pi + 12dgri180		Glycerophospholipid Metabolism			0	0	0	0	0	0	0	0	0	0	0	0	0	0	0	0	0	0	0	0	0	0	0	0
PGSA120	Phosphatidylglycerol synthase (n-C12:0)	[c] : glyc3p + cdpdddecg --> h + cmp + pgp120	SCO5753	Glycerophospholipid Metabolism			0	0	0	0	0	0	0	0	0	0	0	0	0	0	0	0	0	0	0	0	0	0	0	0
PGSA140	Phosphatidylglycerol synthase (n-C14:0)	[c] : glyc3p + cdpdtdecg --> h + cmp + pgp140	SCO5753	Glycerophospholipid Metabolism			0	0	0	0	0	0	0	0	0	0	0	0	0	0	0	0	0	0	0	0	0	0	0	0
PGSA141	Phosphatidylglycerol synthase (n-C14:1)	[c] : glyc3p + cdpdtdec7eg --> h + cmp + pgp141	SCO5753	Glycerophospholipid Metabolism			0	0	0	0	0	0	0	0	0	0	0	0	0	0	0	0	0	0	0	0	0	0	0	0
PGSA150	Phosphatidylglycerol synthase (n-C15:0)	[c] : glyc3p + cdpdptdecg --> h + cmp + pgp150	SCO5753	Glycerophospholipid Metabolism			0	0	0	0	0	0	0	0	0	0	0	0	0	0	0	0	0	0	0	0	0	0	0	0
PGSA160	Phosphatidylglycerol synthase (n-C16:0)	[c] : glyc3p + cdpdhdecg --> h + cmp + pgp160	SCO5753	Glycerophospholipid Metabolism			0	0	0	0	0	0	0	0	0	0	0	0	0	0	0	0	0	0	0	0	0	0	0	0
PGSA161	Phosphatidylglycerol synthase (n-C16:1)	[c] : glyc3p + cdpdhdec9eg --> h + cmp + pgp161	SCO5753	Glycerophospholipid Metabolism			0	0	0	0	0	0	0	0	0	0	0	0	0	0	0	0	0	0	0	0	0	0	0	0
PGSA170	Phosphatidylglycerol synthase (n-C17:0)	[c] : glyc3p + cdpdhepdecg --> h + cmp + pgp170	SCO5753	Glycerophospholipid Metabolism			0	0	0	0	0	0	0	0	0	0	0	0	0	0	0	0	0	0	0	0	0	0	0	0
PGSA180	Phosphatidylglycerol synthase (n-C18:0)	[c] : glyc3p + cdpdodecg --> h + cmp + pgp180	SCO5753	Glycerophospholipid Metabolism			0	0	0	0	0	0	0	0	0	0	0	0	0	0	0	0	0	0	0	0	0	0	0	0
PGSA181	Phosphatidylglycerol synthase (n-C18:1)	[c] : glyc3p + cdpdodec11eg --> h + cmp + pgp181	SCO5753	Glycerophospholipid Metabolism			0	0	0	0	0	0	0	0	0	0	0	0	0	0	0	0	0	0	0	0	0	0	0	0
PGSAai150	Phosphatidylglycerol synthase (ante-iso-C15:0)	[c] : glyc3p + cdpdaiC15g --> h + cmp + pgpai150	SCO5753	Glycerophospholipid Metabolism			0	0	0	0	0	0	0	0	0	0	0	0	0	0	0	0	0	0	0	0	0	0	0	0
PGSAai170	Phosphatidylglycerol synthase (ante-iso-C17:0)	[c] : glyc3p + cdpdaiC17g --> h + cmp + pgpai170	SCO5753	Glycerophospholipid Metabolism			0	0	0	0	0	0	0	0	0	0	0	0	0	0	0	0	0	0	0	0	0	0	0	0
PGSAi140	Phosphatidylglycerol synthase (iso-C14:0)	[c] : glyc3p + cdpdiC14g --> h + cmp + pgpi140	SCO5753	Glycerophospholipid Metabolism			0	0	0	0	0	0	0	0	0	0	0	0	0	0	0	0	0	0	0	0	0	0	0	0
PGSAi150	Phosphatidylglycerol synthase (iso-C15:0)	[c] : glyc3p + cdpdiC15g --> h + cmp + pgpi150	SCO5753	Glycerophospholipid Metabolism			0	0	0	0	0	0	0	0	0	0	0	0	0	0	0	0	0	0	0	0	0	0	0	0
PGSAi160	Phosphatidylglycerol synthase (iso-C16:0)	[c] : glyc3p + cdpdiC16g --> h + cmp + pgpi160	SCO5753	Glycerophospholipid Metabolism			0	0	0	0	0	0	0	0	0	0	0	0	0	0	0	0	0	0	0	0	0	0	0	0
PGSAi170	Phosphatidylglycerol synthase (iso-C17:0)	[c] : glyc3p + cdpdiC17g --> h + cmp + pgpi170	SCO5753	Glycerophospholipid Metabolism			0	0	0	0	0	0	0	0	0	0	0	0	0	0	0	0	0	0	0	0	0	0	0	0
PGSAi180	Phosphatidylglycerol synthase (iso-C18:0)	[c] : glyc3p + cdpdiC18g --> h + cmp + pgpi180	SCO5753	Glycerophospholipid Metabolism			0	0	0	0	0	0	0	0	0	0	0	0	0	0	0	0	0	0	0	0	0	0	0	0
PINOS120	Phosphatidylinositol synthase (n-C12:0)	[c] : inost + cdpdddecg --> h + cmp + pi120	SCO1527	Glycerophospholipid Metabolism			0	0	0	0	0	0	0	0	0	0	0	0	0	0	0	0	0	0	0	0	0	0	0	0
PINOS140	Phosphatidylinositol synthase (n-C14:0)	[c] : inost + cdpdtdecg --> h + cmp + pi140	SCO1527	Glycerophospholipid Metabolism			3.78e-06	3.78e-06	3.78e-06	3.78e-06	3.78e-06	1.755e-06	0	0	-1	0	0	-1	0	0	0	0	0	0	0	0	0	0	0	0
PINOS141	Phosphatidylinositol synthase (n-C14:1)	[c] : inost + cdpdtdec7eg --> h + cmp + pi141	SCO1527	Glycerophospholipid Metabolism			0	0	0	0	0	0	0	0	0	0	0	0	0	0	0	0	0	0	0	0	0	0	0	0
PINOS150	Phosphatidylinositol synthase (n-C15:0)	[c] : inost + cdpdptdecg --> h + cmp + pi150	SCO1527	Glycerophospholipid Metabolism			2.38e-06	2.38e-06	2.38e-06	2.38e-06	2.38e-06	1.105e-06	0	0	-1	0	0	-1	0	0	0	0	0	0	0	0	0	0	0	0
PINOS160	Phosphatidylinositol synthase (n-C16:0)	[c] : inost + cdpdhdecg --> h + cmp + pi160	SCO1527	Glycerophospholipid Metabolism			4.34e-05	4.34e-05	4.34e-05	4.34e-05	4.34e-05	2.015e-05	0	0	-1	0	0	-1	0	0	0	0	0	0	0	0	0	0	0	0
PINOS161	Phosphatidylinositol synthase (n-C16:1)	[c] : inost + cdpdhdec9eg --> h + cmp + pi161	SCO1527	Glycerophospholipid Metabolism			1.12e-05	1.12e-05	1.12e-05	1.12e-05	1.12e-05	5.2e-06	0	0	-1	0	0	-1	0	0	0	0	0	0	0	0	0	0	0	0
PINOS170	Phosphatidylinositol synthase (n-C17:0)	[c] : inost + cdpdhepdecg --> h + cmp + pi170	SCO1527	Glycerophospholipid Metabolism			0	0	0	0	0	0	0	0	0	0	0	0	0	0	0	0	0	0	0	0	0	0	0	0
PINOS180	Phosphatidylinositol synthase (n-C18:0)	[c] : inost + cdpdodecg --> h + cmp + pi180	SCO1527	Glycerophospholipid Metabolism			0	0	0	0	0	0	0	0	0	0	0	0	0	0	0	0	0	0	0	0	0	0	0	0
PINOS181	Phosphatidylinositol synthase (n-C18:1)	[c] : inost + cdpdodec11eg --> h + cmp + pi181	SCO1527	Glycerophospholipid Metabolism			0	0	0	0	0	0	0	0	0	0	0	0	0	0	0	0	0	0	0	0	0	0	0	0
PINOSai150	Phosphatidylinositol synthase (ante-iso-C15:0)	[c] : inost + cdpdaiC15g --> h + cmp + piai150	SCO1527	Glycerophospholipid Metabolism			4.102e-05	4.102e-05	4.102e-05	4.102e-05	4.102e-05	1.9045e-05	0	0	-1	0	0	-1	0	0	0	0	0	0	0	0	0	0	0	0
PINOSai170	Phosphatidylinositol synthase (ante-iso-C17:0)	[c] : inost + cdpdaiC17g --> h + cmp + piai170	SCO1527	Glycerophospholipid Metabolism			3.766e-05	3.766e-05	3.766e-05	3.766e-05	3.766e-05	1.7485e-05	0	0	-1	0	0	-1	0	0	0	0	0	0	0	0	0	0	0	0
PINOSi140	Phosphatidylinositol synthase (iso-C14:0)	[c] : inost + cdpdiC14g --> h + cmp + pii140	SCO1527	Glycerophospholipid Metabolism			8.26e-06	8.26e-06	8.26e-06	8.26e-06	8.26e-06	3.835e-06	0	0	-1	0	0	-1	0	0	0	0	0	0	0	0	0	0	0	0
PINOSi150	Phosphatidylinositol synthase (iso-C15:0)	[c] : inost + cdpdiC15g --> h + cmp + pii150	SCO1527	Glycerophospholipid Metabolism			2.366e-05	2.366e-05	2.366e-05	2.366e-05	2.366e-05	1.0985e-05	0	0	-1	0	0	-1	0	0	0	0	0	0	0	0	0	0	0	0
PINOSi160	Phosphatidylinositol synthase (iso-C16:0)	[c] : inost + cdpdiC16g --> h + cmp + pii160	SCO1527	Glycerophospholipid Metabolism			4.816e-05	4.816e-05	4.816e-05	4.816e-05	4.816e-05	2.236e-05	0	0	-1	0	0	-1	0	0	0	0	0	0	0	0	0	0	0	0
PINOSi170	Phosphatidylinositol synthase (iso-C17:0)	[c] : inost + cdpdiC17g --> h + cmp + pii170	SCO1527	Glycerophospholipid Metabolism			1.75e-05	1.75e-05	1.75e-05	1.75e-05	1.75e-05	8.125e-06	0	0	-1	0	0	-1	0	0	0	0	0	0	0	0	0	0	0	0
PINOSi180	Phosphatidylinositol synthase (iso-C18:0)	[c] : inost + cdpdiC18g --> h + cmp + pii180	SCO1527	Glycerophospholipid Metabolism			0	0	0	0	0	0	0	0	0	0	0	0	0	0	0	0	0	0	0	0	0	0	0	0
PSD120	Phosphatidylserine decarboxylase (n-C12:0)	[c] : h + ps120 --> co2 + pe120	SCO6468	Glycerophospholipid Metabolism			0	0	0	0	0	0	0	0	0	0	0	0	0	0	0	0	0	0	0	0	0	0	0	0
PSD140	Phosphatidylserine decarboxylase (n-C14:0)	[c] : h + ps140 --> co2 + pe140	SCO6468	Glycerophospholipid Metabolism			4.886e-05	4.886e-05	4.886e-05	4.886e-05	4.886e-05	2.2685e-05	0	0	-1	0	0	-1	0	0	0	0	0	0	0	0	0	0	0	0
PSD141	Phosphatidylserine decarboxylase (n-C14:1)	[c] : h + ps141 --> co2 + pe141	SCO6468	Glycerophospholipid Metabolism			0	0	0	0	0	0	0	0	0	0	0	0	0	0	0	0	0	0	0	0	0	0	0	0
PSD150	Phosphatidylserine decarboxylase (n-C15:0)	[c] : h + ps150 --> co2 + pe150	SCO6468	Glycerophospholipid Metabolism			3.052e-05	3.052e-05	3.052e-05	3.052e-05	3.052e-05	1.417e-05	0	0	-1	0	0	-1	0	0	0	0	0	0	0	0	0	0	0	0
PSD160	Phosphatidylserine decarboxylase (n-C16:0)	[c] : h + ps160 --> co2 + pe160	SCO6468	Glycerophospholipid Metabolism			0.00055958	0.00055958	0.00055958	0.00055958	0.00055958	0.000259805	0	0	-1	0	0	-1	0	0	0	0	0	0	0	0	0	0	0	0
PSD161	Phosphatidylserine decarboxylase (n-C16:1)	[c] : h + ps161 --> co2 + pe161	SCO6468	Glycerophospholipid Metabolism			0.00014364	0.00014364	0.00014364	0.00014364	0.00014364	6.669e-05	0	0	-1	0	0	-1	0	0	0	0	0	0	0	0	0	0	0	0
PSD170	Phosphatidylserine decarboxylase (n-C17:0)	[c] : h + ps170 --> co2 + pe170	SCO6468	Glycerophospholipid Metabolism			0	0	0	0	0	0	0	0	0	0	0	0	0	0	0	0	0	0	0	0	0	0	0	0
PSD180	Phosphatidylserine decarboxylase (n-C18:0)	[c] : h + ps180 --> co2 + pe180	SCO6468	Glycerophospholipid Metabolism			0	0	0	0	0	0	0	0	0	0	0	0	0	0	0	0	0	0	0	0	0	0	0	0
PSD181	Phosphatidylserine decarboxylase (n-C18:1)	[c] : h + ps181 --> co2 + pe181	SCO6468	Glycerophospholipid Metabolism			0	0	0	0	0	0	0	0	0	0	0	0	0	0	0	0	0	0	0	0	0	0	0	0
PSDai150	Phosphatidylserine decarboxylase (ante-iso-C15:0)	[c] : h + psai150 --> co2 + peai150	SCO6468	Glycerophospholipid Metabolism			0.00052892	0.00052892	0.00052892	0.00052892	0.00052892	0.00024557	0	0	-1	0	0	-1	0	0	0	0	0	0	0	0	0	0	0	0
PSDai170	Phosphatidylserine decarboxylase (ante-iso-C17:0)	[c] : h + psai170 --> co2 + peai170	SCO6468	Glycerophospholipid Metabolism			0.00048608	0.00048608	0.00048608	0.00048608	0.00048608	0.00022568	0	0	-1	0	0	-1	0	0	0	0	0	0	0	0	0	0	0	0
PSDi140	Phosphatidylserine decarboxylase (iso-C14:0)	[c] : h + psi140 --> co2 + pei140	SCO6468	Glycerophospholipid Metabolism			0.00010696	0.00010696	0.00010696	0.00010696	0.00010696	4.966e-05	0	0	-1	0	0	-1	0	0	0	0	0	0	0	0	0	0	0	0
PSDi150	Phosphatidylserine decarboxylase (iso-C15:0)	[c] : h + psi150 --> co2 + pei150	SCO6468	Glycerophospholipid Metabolism			0.00030576	0.00030576	0.00030576	0.00030576	0.00030576	0.00014196	0	0	-1	0	0	-1	0	0	0	0	0	0	0	0	0	0	0	0
PSDi160	Phosphatidylserine decarboxylase (iso-C16:0)	[c] : h + psi160 --> co2 + pei160	SCO6468	Glycerophospholipid Metabolism			0.00062062	0.00062062	0.00062062	0.00062062	0.00062062	0.000288145	0	0	-1	0	0	-1	0	0	0	0	0	0	0	0	0	0	0	0
PSDi170	Phosphatidylserine decarboxylase (iso-C17:0)	[c] : h + psi170 --> co2 + pei170	SCO6468	Glycerophospholipid Metabolism			0.00022624	0.00022624	0.00022624	0.00022624	0.00022624	0.00010504	0	0	-1	0	0	-1	0	0	0	0	0	0	0	0	0	0	0	0
PSDi180	Phosphatidylserine decarboxylase (iso-C18:0)	[c] : h + psi180 --> co2 + pei180	SCO6468	Glycerophospholipid Metabolism			0	0	0	0	0	0	0	0	0	0	0	0	0	0	0	0	0	0	0	0	0	0	0	0
PSSA120	Phosphatidylserine syntase (n-C12:0)	[c] : ser_DASH_L + cdpdddecg --> h + cmp + ps120	SCO6467	Glycerophospholipid Metabolism			0	0	0	0	0	0	0	0	0	0	0	0	0	0	0	0	0	0	0	0	0	0	0	0
PSSA140	Phosphatidylserine syntase (n-C14:0)	[c] : ser_DASH_L + cdpdtdecg --> h + cmp + ps140	SCO6467	Glycerophospholipid Metabolism			4.886e-05	4.886e-05	4.886e-05	4.886e-05	4.886e-05	2.2685e-05	0	0	-1	0	0	-1	0	0	0	0	0	0	0	0	0	0	0	0
PSSA141	Phosphatidylserine syntase (n-C14:1)	[c] : ser_DASH_L + cdpdtdec7eg --> h + cmp + ps141	SCO6467	Glycerophospholipid Metabolism			0	0	0	0	0	0	0	0	0	0	0	0	0	0	0	0	0	0	0	0	0	0	0	0
PSSA150	Phosphatidylserine syntase (n-C15:0)	[c] : ser_DASH_L + cdpdptdecg --> h + cmp + ps150	SCO6467	Glycerophospholipid Metabolism			3.052e-05	3.052e-05	3.052e-05	3.052e-05	3.052e-05	1.417e-05	0	0	-1	0	0	-1	0	0	0	0	0	0	0	0	0	0	0	0
PSSA160	Phosphatidylserine syntase (n-C16:0)	[c] : ser_DASH_L + cdpdhdecg --> h + cmp + ps160	SCO6467	Glycerophospholipid Metabolism			0.00055958	0.00055958	0.00055958	0.00055958	0.00055958	0.000259805	0	0	-1	0	0	-1	0	0	0	0	0	0	0	0	0	0	0	0
PSSA161	Phosphatidylserine syntase (n-C16:1)	[c] : ser_DASH_L + cdpdhdec9eg --> h + cmp + ps161	SCO6467	Glycerophospholipid Metabolism			0.00014364	0.00014364	0.00014364	0.00014364	0.00014364	6.669e-05	0	0	-1	0	0	-1	0	0	0	0	0	0	0	0	0	0	0	0
PSSA170	Phosphatidylserine syntase (n-C17:0)	[c] : ser_DASH_L + cdpdhepdecg --> h + cmp + ps170	SCO6467	Glycerophospholipid Metabolism			0	0	0	0	0	0	0	0	0	0	0	0	0	0	0	0	0	0	0	0	0	0	0	0
PSSA180	Phosphatidylserine syntase (n-C18:0)	[c] : ser_DASH_L + cdpdodecg --> h + cmp + ps180	SCO6467	Glycerophospholipid Metabolism			0	0	0	0	0	0	0	0	0	0	0	0	0	0	0	0	0	0	0	0	0	0	0	0
PSSA181	Phosphatidylserine syntase (n-C18:1)	[c] : ser_DASH_L + cdpdodec11eg --> h + cmp + ps181	SCO6467	Glycerophospholipid Metabolism			0	0	0	0	0	0	0	0	0	0	0	0	0	0	0	0	0	0	0	0	0	0	0	0
PSSAai150	Phosphatidylserine syntase (ante-iso-C15:0)	[c] : ser_DASH_L + cdpdaiC15g --> h + cmp + psai150	SCO6467	Glycerophospholipid Metabolism			0.00052892	0.00052892	0.00052892	0.00052892	0.00052892	0.00024557	0	0	-1	0	0	-1	0	0	0	0	0	0	0	0	0	0	0	0
PSSAai170	Phosphatidylserine syntase (ante-iso-C17:0)	[c] : ser_DASH_L + cdpdaiC17g --> h + cmp + psai170	SCO6467	Glycerophospholipid Metabolism			0.00048608	0.00048608	0.00048608	0.00048608	0.00048608	0.00022568	0	0	-1	0	0	-1	0	0	0	0	0	0	0	0	0	0	0	0
PSSAi140	Phosphatidylserine syntase (iso-C14:0)	[c] : ser_DASH_L + cdpdiC14g --> h + cmp + psi140	SCO6467	Glycerophospholipid Metabolism			0.00010696	0.00010696	0.00010696	0.00010696	0.00010696	4.966e-05	0	0	-1	0	0	-1	0	0	0	0	0	0	0	0	0	0	0	0
PSSAi150	Phosphatidylserine syntase (iso-C15:0)	[c] : ser_DASH_L + cdpdiC15g --> h + cmp + psi150	SCO6467	Glycerophospholipid Metabolism			0.00030576	0.00030576	0.00030576	0.00030576	0.00030576	0.00014196	0	0	-1	0	0	-1	0	0	0	0	0	0	0	0	0	0	0	0
PSSAi160	Phosphatidylserine syntase (iso-C16:0)	[c] : ser_DASH_L + cdpdiC16g --> h + cmp + psi160	SCO6467	Glycerophospholipid Metabolism			0.00062062	0.00062062	0.00062062	0.00062062	0.00062062	0.000288145	0	0	-1	0	0	-1	0	0	0	0	0	0	0	0	0	0	0	0
PSSAi170	Phosphatidylserine syntase (iso-C17:0)	[c] : ser_DASH_L + cdpdiC17g --> h + cmp + psi170	SCO6467	Glycerophospholipid Metabolism			0.00022624	0.00022624	0.00022624	0.00022624	0.00022624	0.00010504	0	0	-1	0	0	-1	0	0	0	0	0	0	0	0	0	0	0	0
PSSAi180	Phosphatidylserine syntase (iso-C18:0)	[c] : ser_DASH_L + cdpdiC18g --> h + cmp + psi180	SCO6467	Glycerophospholipid Metabolism			0	0	0	0	0	0	0	0	0	0	0	0	0	0	0	0	0	0	0	0	0	0	0	0
TAGS120	Triacylglycerol synthase (n-C12:0)	[c] : ddcaACP + 12dgr120 --> ACP + tag120		Glycerophospholipid Metabolism			0	0	0	0	0	0	0	0	0	0	0	0	0	0	0	0	0	0	0	0	0	0	0	0
TAGS140	Triacylglycerol synthase (n-C14:0)	[c] : myrsACP + 12dgr140 --> ACP + tag140		Glycerophospholipid Metabolism			5.096e-05	5.096e-05	5.096e-05	5.096e-05	5.096e-05	2.366e-05	0	0	-1	0	0	-1	0	0	0	0	0	0	0	0	0	0	0	0
TAGS141	Triacylglycerol synthase (n-C14:1)	[c] : tdeACP + 12dgr141 --> ACP + tag141		Glycerophospholipid Metabolism			0	0	0	0	0	0	0	0	0	0	0	0	0	0	0	0	0	0	0	0	0	0	0	0
TAGS150	Triacylglycerol synthase (n-C15:0)	[c] : ptdcaACP + 12dgr150 --> ACP + tag150		Glycerophospholipid Metabolism			3.178e-05	3.178e-05	3.178e-05	3.178e-05	3.178e-05	1.4755e-05	0	0	-1	0	0	-1	0	0	0	0	0	0	0	0	0	0	0	0
TAGS160	Triacylglycerol synthase (n-C16:0)	[c] : palmACP + 12dgr160 --> ACP + tag160		Glycerophospholipid Metabolism			0.0005824	0.0005824	0.0005824	0.0005824	0.0005824	0.0002704	0	0	-1	0	0	-1	0	0	0	0	0	0	0	0	0	0	0	0
TAGS161	Triacylglycerol synthase (n-C16:1)	[c] : hdeACP + 12dgr161 --> ACP + tag161		Glycerophospholipid Metabolism			0.00014952	0.00014952	0.00014952	0.00014952	0.00014952	6.942e-05	0	0	-1	0	0	-1	0	0	0	0	0	0	0	0	0	0	0	0
TAGS170	Triacylglycerol synthase (n-C17:0)	[c] : hepdcaACP + 12dgr170 --> ACP + tag170		Glycerophospholipid Metabolism			0	0	0	0	0	0	0	0	0	0	0	0	0	0	0	0	0	0	0	0	0	0	0	0
TAGS180	Triacylglycerol synthase (n-C18:0)	[c] : ocdcaACP + 12dgr180 --> ACP + tag180		Glycerophospholipid Metabolism			0	0	0	0	0	0	0	0	0	0	0	0	0	0	0	0	0	0	0	0	0	0	0	0
TAGS181	Triacylglycerol synthase (n-C18:1)	[c] : octeACP + 12dgr181 --> ACP + tag181		Glycerophospholipid Metabolism			0	0	0	0	0	0	0	0	0	0	0	0	0	0	0	0	0	0	0	0	0	0	0	0
TAGSai150	Triacylglycerol synthase (ante-iso-C15:0)	[c] : aiC15ACP + 12dgrai150 --> ACP + tagai150		Glycerophospholipid Metabolism			0.00055062	0.00055062	0.00055062	0.00055062	0.00055062	0.000255645	0	0	-1	0	0	-1	0	0	0	0	0	0	0	0	0	0	0	0
TAGSai170	Triacylglycerol synthase (ante-iso-C17:0)	[c] : aiC17ACP + 12dgrai170 --> ACP + tagai170		Glycerophospholipid Metabolism			0.00050596	0.00050596	0.00050596	0.00050596	0.00050596	0.00023491	0	0	-1	0	0	-1	0	0	0	0	0	0	0	0	0	0	0	0
TAGSi140	Triacylglycerol synthase (iso-C14:0)	[c] : iC14ACP + 12dgri140 --> ACP + tagi140		Glycerophospholipid Metabolism			0.00011144	0.00011144	0.00011144	0.00011144	0.00011144	5.174e-05	0	0	-1	0	0	-1	0	0	0	0	0	0	0	0	0	0	0	0
TAGSi150	Triacylglycerol synthase (iso-C15:0)	[c] : iC15ACP + 12dgri150 --> ACP + tagi150		Glycerophospholipid Metabolism			0.00031822	0.00031822	0.00031822	0.00031822	0.00031822	0.000147745	0	0	-1	0	0	-1	0	0	0	0	0	0	0	0	0	0	0	0
TAGSi160	Triacylglycerol synthase (iso-C16:0)	[c] : iC16ACP + 12dgri160 --> ACP + tagi160		Glycerophospholipid Metabolism			0.00064596	0.00064596	0.00064596	0.00064596	0.00064596	0.00029991	0	0	-1	0	0	-1	0	0	0	0	0	0	0	0	0	0	0	0
TAGSi170	Triacylglycerol synthase (iso-C17:0)	[c] : iC17ACP + 12dgri170 --> ACP + tagi170		Glycerophospholipid Metabolism			0.00023548	0.00023548	0.00023548	0.00023548	0.00023548	0.00010933	0	0	-1	0	0	-1	0	0	0	0	0	0	0	0	0	0	0	0
TAGSi180	Triacylglycerol synthase (iso-C18:0)	[c] : iC18ACP + 12dgri180 --> ACP + tagi180		Glycerophospholipid Metabolism			0	0	0	0	0	0	0	0	0	0	0	0	0	0	0	0	0	0	0	0	0	0	0	0
GHMT2	glycine hydroxymethyltransferase	[c] : thf + ser_DASH_L --> h2o + gly + mlthf	(SCO4837 or SCO5470 or SCO5364)	Glycine and Serine Metabolism			0.121778	0.121778	0.121784	0.121784	0.236175	0.0758989	0	0	-1	0	0	-1	0	0	1	0	0	0	0	0	0	0	0	0
GLYAT	glycine C-acetyltransferase	[c] : accoa + gly <==> coa + 2aobut	SCO6800	Glycine and Serine Metabolism			0	0	0	0	-3.94431e-31	0	1	1	1	0	0	0	-1	-1	-1	0	0	0	0	0	0	0	0	0
GLYCK2	glycerate kinase	[c] : atp + glyc_DASH_R --> h + adp + 2pg	(SCO2145 or SCO6466)	Glycine and Serine Metabolism			0	0	0	0	0	0	0	0	0	0	0	0	0	0	0	0	0	0	0	0	0	0	0	0
PGCD	phosphoglycerate dehydrogenase	[c] : nad + 3pg --> h + nadh + 3php	SCO5515	Glycine and Serine Metabolism			0.134939	0.134939	0.134953	0.134953	0.367128	0.100172	0	0	-1	0	0	-1	0	0	1	0	0	0	0	0	0	0	0	0
PSERT	phosphoserine transaminase	[c] : glu_DASH_L + 3php --> akg + pser_DASH_L	SCO4366	Glycine and Serine Metabolism			0.134939	0.134939	0.134953	0.134953	0.367128	0.100172	0	0	-1	0	0	-1	0	0	1	0	0	0	0	0	0	0	0	0
PSP_L	phosphoserine phosphatase (L-serine)	[c] : h2o + pser_DASH_L --> pi + ser_DASH_L	SCO1808	Glycine and Serine Metabolism			0.134939	0.134939	0.134953	0.134953	0.367128	0.100172	0	0	-1	0	0	-1	0	0	1	0	0	0	0	0	0	0	0	0
SERD_L	L-serine deaminase	[c] : ser_DASH_L --> nh4 + pyr	(SCO0821 or SCO4962 or SCO5469)	Glycine and Serine Metabolism			0	0	0	0	0	0	0	0	0	0	0	0	0	0	0	0	0	0	0	0	0	0	0	0
THRD	L-threonine dehydrogenase	[c] : nad + thr_DASH_L --> h + nadh + 2aobut	SCO6799	Glycine and Serine Metabolism			0	0	0	0	3.94431e-31	0	-1	-1	-1	0	0	0	1	1	1	0	0	0	0	0	0	0	0	0
ENO	enolase	[c] : 2pg <==> h2o + pep	(SCO3096 or SCO7638)	Glycolysis/Gluconeogenesis			0.0320256	0.0320256	0.0320256	0.0320256	0.0810492	0.027973	0	0	-1	0	0	-1	0	0	1	0	0	0	0	0	0	0	0	0
FBA	fructose-bisphosphate aldolase	[c] : fdp <==> dhap + g3p	SCO3649	Glycolysis/Gluconeogenesis			0.0119018	0.108388	0.0119047	0.0119047	0.230611	0.0707218	0	0	-1	0	0	1	0	1	1	0	0	0	0	0	0	0	0	1
FBA2	D-Fructose 1-phosphate D-glyceraldehyde-3-phosphate-lyase	[c] : f1p <==> glyald + dhap	SCO3649	Glycolysis/Gluconeogenesis			0	0	0	0	0	0	0	0	0	0	0	0	0	0	0	0	0	0	0	0	0	0	0	0
FBP	fructose-bisphosphatase	[c] : h2o + fdp --> f6p + pi	SCO5047	Glycolysis/Gluconeogenesis			0	0	0	0	0	0	0	0	0	0	0	0	0	0	0	0	0	0	0	0	0	0	0	0
GAPD	glyceraldehyde-3-phosphate dehydrogenase	[c] : nad + g3p + pi <==> h + nadh + 13dpg	(SCO1947 or SCO7040 or SCO7511)	Glycolysis/Gluconeogenesis			0.166964	0.166965	0.166979	0.166979	0.448178	0.128145	0	0	-1	0	0	-1	0	0	1	0	0	0	0	0	0	0	0	0
GLBRAN2	1,4-alpha-glucan branching enzyme (glycogen -> bglycogen)	[c] : glycogen --> bglycogen	(SCO5440 or SCO7332)	Glycolysis/Gluconeogenesis			0	0	0	0	0	0	0	0	0	0	0	0	0	0	0	0	0	0	0	0	0	0	0	0
GLCP	glycogen phosphorylase	[c] : pi + glycogen --> g1p	SCO5444	Glycolysis/Gluconeogenesis			0	0	0	0	0	0	0	0	0	0	0	0	0	0	0	0	0	0	0	0	0	0	0	0
GLCP2	glycogen phosphorylase	[c] : pi + bglycogen --> g1p	SCO5444	Glycolysis/Gluconeogenesis			0	0	0	0	0	0	0	0	0	0	0	0	0	0	0	0	0	0	0	0	0	0	0	0
GLCS1	glycogen synthase (ADPGlc)	[c] : adpglc --> h + adp + glycogen	SCO0962	Glycolysis/Gluconeogenesis			0.0215862	0.0215862	0.0215862	0.0215862	0.0215862	0.0100222	0	0	-1	0	0	-1	0	0	0	0	0	0	0	0	0	0	0	0
GLDBRAN2	glycogen debranching enzyme (bglycogen -> glycogen)	[c] : bglycogen --> glycogen	(SCO7338 or SCO5456 or SCO6082)	Glycolysis/Gluconeogenesis			0	0	0	0	0	0	0	0	0	0	0	0	0	0	0	0	0	0	0	0	0	0	0	0
GLGC	glucose-1-phosphate adenylyltransferase	[c] : h + atp + g1p --> ppi + adpglc	SCO0961	Glycolysis/Gluconeogenesis			0.0215862	0.0215862	0.0215862	0.0215862	0.0215862	0.0100222	0	0	-1	0	0	-1	0	0	0	0	0	0	0	0	0	0	0	0
GLGCc	glucose-1-phosphate cytidylyltransferase	[c] : h + g1p + ctp --> ppi + cdpglc	SCO0393	Glycolysis/Gluconeogenesis			0	0	0	0	0	0	0	0	0	0	0	0	0	0	0	0	0	0	0	0	0	0	0	0
HEX1	glucokinase (D-glucose:ATP)	[c] : atp + glc_DASH_D --> h + g6p + adp	(SCO2126 or SCO6260 or SCO1077 or (SCO4145 and SCO5059))	Glycolysis/Gluconeogenesis			0.0826286	0	0.0826286	0.0826286	0.0826286	0	-1	-1	-1	-1	-1	-1	0	0	0	0	0	0	0	0	0	-1	-1	-1
PDH	pyruvate dehydrogenase	[c] : coa + nad + pyr --> nadh + accoa + co2	((SCO2183 or SCO2371 or SCO7124 or (SCO1269 and SCO1270)) and (SCO3815 or SCO3829) and (SCO0884 or SCO2180 or SCO4919))	Glycolysis/Gluconeogenesis			0.61273	0.565182	0.612741	0.612741	0.677622	0.237118	0	0	-1	0	0	-1	0	0	1	0	0	0	0	0	0	0	0	0
PFK	phosphofructokinase	[c] : atp + f6p --> h + adp + fdp	(SCO5426 or SCO2119 or SCO1214)	Glycolysis/Gluconeogenesis			0.0119018	0.108388	0.0119047	0.0119047	0.230611	0.0707218	0	0	-1	0	0	1	0	1	1	0	0	0	0	0	0	0	0	1
PGI	glucose-6-phosphate isomerase	[c] : g6p <==> f6p	(SCO1942 or SCO6659)	Glycolysis/Gluconeogenesis			-2.44547e-29	-0.0826286	0	0	0	-0.0383633	-1	-1	-1	-1	-1	-1	0	0	0	0	0	0	1	1	1	-1	-1	-1
PGK	phosphoglycerate kinase	[c] : atp + 3pg <==> adp + 13dpg	SCO1946	Glycolysis/Gluconeogenesis			-0.166964	-0.166965	-0.166979	-0.166979	-0.448178	-0.128145	0	0	1	0	0	1	0	0	-1	0	0	0	0	0	0	0	0	0
PGM	phosphoglycerate mutase	[c] : 2pg <==> 3pg	(SCO2576 or SCO4209 or SCO6818)	Glycolysis/Gluconeogenesis			-0.0320256	-0.0320256	-0.0320256	-0.0320256	-0.0810492	-0.027973	0	0	1	0	0	1	0	0	-1	0	0	0	0	0	0	0	0	0
PPDK	Pyruvate,phosphate dikinase	[c] : pyr + atp + pi --> h + amp + ppi + pep	(SCO0208 or SCO2494)	Glycolysis/Gluconeogenesis			0	0	0	0	0	0	0	0	0	0	0	0	0	0	0	0	0	0	0	0	0	0	0	0
PYK	pyruvate kinase	[c] : h + adp + pep --> pyr + atp	(SCO2014 or SCO5423)	Glycolysis/Gluconeogenesis			0	0	0	0	1.38051e-30	-7.49418e-30	-1	-1	-1	-1	-1	-1	1	1	1	0	0	0	0	0	0	0	0	0
TPI	triose-phosphate isomerase	[c] : dhap <==> g3p	(SCO0578 or SCO1945)	Glycolysis/Gluconeogenesis			0.0311606	0.0633226	0.0311663	0.0311663	0.197801	0.0530745	0	0	-1	0	0	1	0	0	1	0	0	0	0	0	0	0	0	1
GLXCL	glyoxalate carboligase	[c] : h + (2) glx --> co2 + 2h3oppan	SCO6201	Glyoxylate Metabolism			0.00049266	0.00049266	0.00049266	0.00049266	0.00049266	0.000228735	0	0	-1	0	0	-1	0	0	0	0	0	0	0	0	0	0	0	0
GLYCK	glycerate kinase	[c] : atp + glyc_DASH_R --> h + adp + 3pg	(SCO2145 or SCO6466)	Glyoxylate Metabolism			0	0	0	0	0	0	0	0	0	0	0	0	0	0	0	0	0	0	0	0	0	0	0	0
ATPPRT	ATP phosphoribosyltransferase	[c] : atp + prpp --> ppi + prbatp	SCO1438	Histidine Metabolism			0	0	0	0	0	0	0	0	0	0	0	0	0	0	0	0	0	0	0	0	0	0	0	0
FGLU	formimidoylglutamase	[c] : h + h2o + forglu --> glu_DASH_L + frmd		Histidine Metabolism			0.0019126	0.0019126	0.00191205	0.00191205	9.86076e-32	2.02146e-30	0	1	1	-1	-1	-1	-1	-1	-1	0	0	0	0	0	0	0	0	0
FORAMD	formamidase	[c] : h2o + frmd --> nh4 + for		Histidine Metabolism			0.0019126	0.0019126	0.00191205	0.00191205	9.86076e-32	2.02146e-30	0	1	1	-1	-1	-1	-1	-1	-1	0	0	0	0	0	0	0	0	0
HISD	histidase	[c] : his_DASH_L --> nh4 + urcan	SCO4932	Histidine Metabolism			0.0019126	0.0019126	0.00191205	0.00191205	9.86076e-32	2.02146e-30	0	1	1	-1	-1	-1	-1	-1	-1	0	0	0	0	0	0	0	0	0
HISTD	histidinol dehydrogenase	[c] : h2o + (2) nad + histd --> (3) h + (2) nadh + his_DASH_L	SCO2054	Histidine Metabolism			0	0	0	0	0	0	0	0	0	0	0	0	0	0	0	0	0	0	0	0	0	0	0	0
HISTP	histidinol-phosphatase	[c] : h2o + hisp --> pi + histd	SCO5208	Histidine Metabolism			0	0	0	0	0	0	0	0	0	0	0	0	0	0	0	0	0	0	0	0	0	0	0	0
HSTPT	histidinol-phosphate transaminase	[c] : glu_DASH_L + imacp --> akg + hisp	(SCO1859 or SCO2053 or SCO3944)	Histidine Metabolism			0	0	0	0	0	0	0	0	0	0	0	0	0	0	0	0	0	0	0	0	0	0	0	0
IG3PS	Imidazole-glycerol-3-phosphate synthase	[c] : gln_DASH_L + prlp --> h + glu_DASH_L + aicar + eig3p	(SCO2048 and SCO2051)	Histidine Metabolism			0	0	0	0	0	0	0	0	0	0	0	0	0	0	0	0	0	0	0	0	0	0	0	0
IGPDH	imidazoleglycerol-phosphate dehydratase	[c] : eig3p --> h2o + imacp	SCO2052	Histidine Metabolism			0	0	0	0	0	0	0	0	0	0	0	0	0	0	0	0	0	0	0	0	0	0	0	0
IZPN	imidazolonepropionase	[c] : h2o + 4izp --> h + forglu	SCO3070	Histidine Metabolism			0.0019126	0.0019126	0.00191205	0.00191205	9.86076e-32	2.02146e-30	0	1	1	-1	-1	-1	-1	-1	-1	0	0	0	0	0	0	0	0	0
PRAMPC	phosphoribosyl-AMP cyclohydrolase	[c] : h2o + prbamp --> prfp	SCO2044	Histidine Metabolism			0	0	0	0	0	0	0	0	0	0	0	0	0	0	0	0	0	0	0	0	0	0	0	0
PRATPP	phosphoribosyl-ATP pyrophosphatase	[c] : h2o + prbatp --> h + ppi + prbamp	SCO1439	Histidine Metabolism			0	0	0	0	0	0	0	0	0	0	0	0	0	0	0	0	0	0	0	0	0	0	0	0
PRMICIi	1-(5-phosphoribosyl)-5-[(5-phosphoribosylamino)methylideneamino)imidazole-4-carboxamide isomerase (irreversible)	[c] : prfp --> prlp	SCO2050	Histidine Metabolism			0	0	0	0	0	0	0	0	0	0	0	0	0	0	0	0	0	0	0	0	0	0	0	0
PRPPS	phosphoribosylpyrophosphate synthetase	[c] : atp + r5p <==> h + amp + prpp	(SCO0782 or SCO3123)	Histidine Metabolism			0.105668	0.105668	0.105668	0.105668	0.13018	0.0555794	0	0	-1	0	0	-1	0	0	1	0	0	0	0	0	0	0	0	0
URCN	urocanase	[c] : h2o + urcan --> 4izp	SCO3073	Histidine Metabolism			0.0019126	0.0019126	0.00191205	0.00191205	0	2.02146e-30	1	1	1	-1	-1	-1	-1	-1	-1	0	0	0	0	0	0	0	0	0
ASR	arsenate reductase	[c] : (2) msh + aso4 --> h2o + mssg + aso3	(SCO2206 or SCO6835)	Inorganic Ion Transport and Metabolism			0	0	0	0	0	0	0	0	0	0	0	0	0	0	0	0	0	0	0	0	0	0	0	0
CA2t4	calcium (Ca+2) transport in/out via proton antiport	h[e] + ca2[c] <==> h[c] + ca2[e]	SCO1962	Inorganic Ion Transport and Metabolism			-0.00069328	-0.00069328	-0.00069328	-0.00069328	-0.00069328	-0.00032188	0	0	1	0	0	1	0	0	0	0	0	0	0	0	0	0	0	0
CD2abc	Cadmium (Cd+2) ABC transporter	h2o[c] + atp[c] + cd2[c] --> h[c] + adp[c] + pi[c] + cd2[e]	SCO6460	Inorganic Ion Transport and Metabolism			0	0	0	0	0	0	0	0	0	0	0	0	0	0	0	0	0	0	0	0	0	0	0	0
CD2t4	cadmium (Cd+2) transport in/out via proton antiport	h[e] + cd2[c] <==> h[c] + cd2[e]	(SCO0776 or SCO1310 or SCO2772 or SCO6751)	Inorganic Ion Transport and Metabolism			0	0	0	0	0	0	0	0	0	0	0	0	0	0	0	0	0	0	0	0	0	0	0	0
CLt3_2	chloride transport out via proton antiport (2:1)	h[c] + (2) cl[e] --> h[e] + (2) cl[c]	(SCO5964 or SCO6320)	Inorganic Ion Transport and Metabolism			0.00034664	0.00034664	0.00034664	0.00034664	0.00034664	0.00016094	0	0	-1	0	0	-1	0	0	0	0	0	0	0	0	0	0	0	0
COBALT2t	cobalt transport in via permease (no H+)	cobalt2[e] --> cobalt2[c]	(SCO1667 or SCO5157)	Inorganic Ion Transport and Metabolism			0.0001834	0.0001834	0.0001834	0.0001834	0.0001834	8.515e-05	0	0	-1	0	0	-1	0	0	0	0	0	0	0	0	0	0	0	0
COBALT2t3	cobalt (Co+2) transport out via proton antiport	h[e] + cobalt2[c] --> h[c] + cobalt2[e]	(SCO0776 or SCO1310 or SCO2772 or SCO6751)	Inorganic Ion Transport and Metabolism			0	0	0	0	0	0	0	0	0	0	0	0	0	0	0	0	0	0	0	0	0	0	0	0
COELICHELINabc	ferricoelichelin transport via ABC system	h2o[c] + atp[c] + ferricoelichelin[e] --> h[c] + adp[c] + pi[c] + ferricoelichelin[c]	((SCO0495 and SCO0496 and SCO0497 and SCO0494) or (SCO7398 and SCO7399 and SCO7400))	Inorganic Ion Transport and Metabolism			0	0	0	0	0	0	0	0	0	0	0	0	0	0	0	0	0	0	0	0	0	0	0	0
COELICHELINexs	coelichelin Fe-loading reaction (spontaneaous)	[e] : coelichelin + fe3 --> ferricoelichelin	s0001	Inorganic Ion Transport and Metabolism			0	0	0	0	0	0	0	0	0	0	0	0	0	0	0	0	0	0	0	0	0	0	0	0
COELICHELINR1	ferricoelichelin reductase	[c] : fadh2 + (2) ferricoelichelin --> (2) h + fad + (2) fe2 + (2) coelichelin		Inorganic Ion Transport and Metabolism			0	0	0	0	0	0	0	0	0	0	0	0	0	0	0	0	0	0	0	0	0	0	0	0
COELICHELINR2	ferricoelichelin reductase	[c] : fmnh2 + (2) ferricoelichelin --> (2) h + (2) fe2 + fmn + (2) coelichelin		Inorganic Ion Transport and Metabolism			0	0	0	0	0	0	0	0	0	0	0	0	0	0	0	0	0	0	0	0	0	0	0	0
COELICHELINR3	ferricoelichelin reductase	[c] : rbflvrd + (2) ferricoelichelin --> (2) h + (2) fe2 + ribflv + (2) coelichelin		Inorganic Ion Transport and Metabolism			0	0	0	0	0	0	0	0	0	0	0	0	0	0	0	0	0	0	0	0	0	0	0	0
COELICHELINUt	coelichelin secretion	h[e] + coelichelin[c] --> h[c] + coelichelin[e]	(SCO0491 and SCO0493)	Inorganic Ion Transport and Metabolism			0	0	0	0	0	0	0	0	0	0	0	0	0	0	0	0	0	0	0	0	0	0	0	0
CU1abc	Copper (Cu +1) ABC transporter	h2o[c] + atp[c] + cu[c] --> h[c] + adp[c] + pi[c] + cu[e]	(SCO1046 or SCO2731)	Inorganic Ion Transport and Metabolism			0	0	0	0	0	0	0	0	0	0	0	0	0	0	0	0	0	0	0	0	0	0	0	0
CU1O	Cuprous Oxidase (Cu+1)	[c] : (4) h + o2 + (4) cu --> (2) h2o + (4) cu2	((SCO3439 and SCO3440) and SCO6712)	Inorganic Ion Transport and Metabolism			0	0	0	0	0	0	0	0	0	0	0	0	0	0	0	0	0	0	0	0	0	0	0	0
CU2abc	Copper (Cu+2) ABC transporter	h2o[c] + atp[c] + cu2[c] --> h[c] + adp[c] + pi[c] + cu2[e]	SCO6460	Inorganic Ion Transport and Metabolism			0	0	0	0	0	0	0	0	0	0	0	0	0	0	0	0	0	0	0	0	0	0	0	0
CU2t	copper transport in via permease (no H+)	cu2[e] --> cu2[c]		Inorganic Ion Transport and Metabolism			9.436e-05	9.436e-05	9.436e-05	9.436e-05	9.436e-05	4.381e-05	0	0	-1	0	0	-1	0	0	0	0	0	0	0	0	0	0	0	0
CUt3	copper transport in via proton antiport	h[c] + cu[e] --> h[e] + cu[c]		Inorganic Ion Transport and Metabolism			0	0	0	0	0	0	0	0	0	0	0	0	0	0	0	0	0	0	0	0	0	0	0	0
FE2t2	iron (II) transport in via proton symport	h[e] + fe2[e] --> h[c] + fe2[c]	SCO4993	Inorganic Ion Transport and Metabolism			0.00993496	0.00993496	0.00993496	0.00993496	0.00993496	0.00461266	0	0	-1	0	0	-1	0	0	0	0	0	0	0	0	0	0	0	0
FE2t3	iron (Fe+2) transport out via proton antiport	h[e] + fe2[c] --> h[c] + fe2[e]	(SCO0776 or SCO1310 or SCO2772 or SCO6751)	Inorganic Ion Transport and Metabolism			0	0	0	0	0	0	0	0	0	0	0	0	0	0	0	0	0	0	0	0	0	0	0	0
FE3abc	iron (III) transport via ABC system	h2o[c] + atp[c] + fe3[e] --> h[c] + adp[c] + pi[c] + fe3[c]	(SCO5923 and SCO5924 and SCO5925)	Inorganic Ion Transport and Metabolism			0	0	0	0	0	0	0	0	0	0	0	0	0	0	0	0	0	0	0	0	0	0	0	0
FEOXAMBabc	ferrioxamine B transport via ABC system	h2o[c] + atp[c] + ferrioxamB[e] --> h[c] + adp[c] + pi[c] + ferrioxamB[c]	((SCO7398 and SCO7399 and SCO7400) or SCO2780)	Inorganic Ion Transport and Metabolism			0	0	0	0	0	0	0	0	0	0	0	0	0	0	0	0	0	0	0	0	0	0	0	0
FEOXAMBexs	desferrioxamine B Fe-loading reaction (spontaneaous)	[e] : desferrioxamB + fe3 --> ferrioxamB	s0001	Inorganic Ion Transport and Metabolism			0	0	0	0	0	0	0	0	0	0	0	0	0	0	0	0	0	0	0	0	0	0	0	0
FEOXAMBR1	ferrioxamine B reductase	[c] : fadh2 + (2) ferrioxamB --> (2) h + fad + (2) fe2 + (2) desferrioxamB		Inorganic Ion Transport and Metabolism			0	0	0	0	0	0	0	0	0	0	0	0	0	0	0	0	0	0	0	0	0	0	0	0
FEOXAMBR2	ferrioxamine B reductase	[c] : fmnh2 + (2) ferrioxamB --> (2) h + (2) fe2 + fmn + (2) desferrioxamB		Inorganic Ion Transport and Metabolism			0	0	0	0	0	0	0	0	0	0	0	0	0	0	0	0	0	0	0	0	0	0	0	0
FEOXAMBR3	ferrioxamine B reductase	[c] : rbflvrd + (2) ferrioxamB --> (2) h + (2) fe2 + ribflv + (2) desferrioxamB		Inorganic Ion Transport and Metabolism			0	0	0	0	0	0	0	0	0	0	0	0	0	0	0	0	0	0	0	0	0	0	0	0
FEOXAMBUt	desferrioxamine B secretion	h[e] + desferrioxamB[c] --> h[c] + desferrioxamB[e]		Inorganic Ion Transport and Metabolism			0	0	0	0	0	0	0	0	0	0	0	0	0	0	0	0	0	0	0	0	0	0	0	0
FEOXAMEabc	ferrioxamine E transport via ABC system	h2o[c] + atp[c] + ferrioxamE[e] --> h[c] + adp[c] + pi[c] + ferrioxamE[c]	SCO2780	Inorganic Ion Transport and Metabolism			0	0	0	0	0	0	0	0	0	0	0	0	0	0	0	0	0	0	0	0	0	0	0	0
FEOXAMEexs	desferrioxamine E Fe-loading reaction (spontaneaous)	[e] : desferrioxamE + fe3 --> ferrioxamE	s0001	Inorganic Ion Transport and Metabolism			0	0	0	0	0	0	0	0	0	0	0	0	0	0	0	0	0	0	0	0	0	0	0	0
FEOXAMER1	ferrioxamine E reductase	[c] : fadh2 + (2) ferrioxamE --> (2) h + fad + (2) fe2 + (2) desferrioxamE		Inorganic Ion Transport and Metabolism			0	0	0	0	0	0	0	0	0	0	0	0	0	0	0	0	0	0	0	0	0	0	0	0
FEOXAMER2	ferrioxamine E reductase	[c] : fmnh2 + (2) ferrioxamE --> (2) h + (2) fe2 + fmn + (2) desferrioxamE		Inorganic Ion Transport and Metabolism			0	0	0	0	0	0	0	0	0	0	0	0	0	0	0	0	0	0	0	0	0	0	0	0
FEOXAMER3	ferrioxamine E reductase	[c] : rbflvrd + (2) ferrioxamE --> (2) h + (2) fe2 + ribflv + (2) desferrioxamE		Inorganic Ion Transport and Metabolism			0	0	0	0	0	0	0	0	0	0	0	0	0	0	0	0	0	0	0	0	0	0	0	0
FEOXAMEUt	desferrioxamine E secretion	h[e] + desferrioxamE[c] --> h[c] + desferrioxamE[e]		Inorganic Ion Transport and Metabolism			0	0	0	0	0	0	0	0	0	0	0	0	0	0	0	0	0	0	0	0	0	0	0	0
FERO	ferroxidase	[c] : (4) h + o2 + (4) fe2 --> (2) h2o + (4) fe3	((SCO3439 and SCO3440) and SCO6712)	Inorganic Ion Transport and Metabolism			0.0105485	0.0105485	0.0105447	0.0105447	0.00025998	0.000120705	0	0	-1	0	-1	-1	0	-1	-1	0	0	0	0	0	0	0	0	0
H2SO	Hydrogen sulfide oxidation	[c] : (2) o2 + h2s --> (2) h + so4	s0001	Inorganic Ion Transport and Metabolism			0	0	0	0	0	0	0	0	0	0	0	0	0	0	0	0	0	0	0	0	0	0	0	0
Kabc	Potassium ABC transporter	h2o[c] + atp[c] + k[e] --> h[c] + adp[c] + pi[c] + k[c]	(SCO3716 and SCO3717 and SCO3718)	Inorganic Ion Transport and Metabolism			0	0	0	0	0	0	0	0	0	0	0	0	0	0	0	0	0	0	0	0	0	0	0	0
Kt2	potassium transport in via proton symport	h[e] + k[e] --> h[c] + k[c]	SCO3826	Inorganic Ion Transport and Metabolism			0.0259966	0.0259966	0.0259966	0.0259966	0.0259966	0.0120699	0	0	-1	0	0	-1	0	0	0	0	0	0	0	0	0	0	0	0
Kt3	potassium transport out via proton antiport	h[e] + k[c] --> h[c] + k[e]	SCO1962	Inorganic Ion Transport and Metabolism			0	0	0	0	0	0	0	0	0	0	0	0	0	0	0	0	0	0	0	0	0	0	0	0
MG2t	magnesium (+2) transport in via diffusion	mg2[e] --> mg2[c]	(SCO1667 or SCO5157)	Inorganic Ion Transport and Metabolism			0.00115542	0.00115542	0.00115542	0.00115542	0.00115542	0.000536445	0	0	-1	0	0	-1	0	0	0	0	0	0	0	0	0	0	0	0
MG2uabc	Magnesium (Mg+2) ABC transporter (uptake)	h2o[c] + atp[c] + mg2[e] --> h[c] + adp[c] + pi[c] + mg2[c]	SCO2499	Inorganic Ion Transport and Metabolism			0	0	0	0	0	0	0	0	0	0	0	0	0	0	0	0	0	0	0	0	0	0	0	0
MN2t3	manganese (Mn+2) transport out via proton antiport	h[e] + mn2[c] --> h[c] + mn2[e]	(SCO0776 or SCO1310 or SCO2772 or SCO6751)	Inorganic Ion Transport and Metabolism			0	0	0	0	0	0	0	0	0	0	0	0	0	0	0	0	0	0	0	0	0	0	0	0
MOBDabc	molybdate transport via ABC system	h2o[c] + atp[c] + mobd[e] --> h[c] + adp[c] + pi[c] + mobd[c]	(SCO3706 and SCO3705 and SCO3704)	Inorganic Ion Transport and Metabolism			0.00050946	0.00050946	0.00050946	0.00050946	0.00050946	0.000236535	0	0	-1	0	0	-1	0	0	0	0	0	0	0	0	0	0	0	0
NAt3	sodium transport out via proton antiport	h[e] + na1[c] --> h[c] + na1[e]	SCO1962	Inorganic Ion Transport and Metabolism			0	0	0	0	0	0	0	0	0	0	0	0	0	0	0	0	0	0	0	0	0	0	0	0
NAt3_2	sodium proton antiporter (H:NA is 2)	(2) h[e] + na1[c] --> (2) h[c] + na1[e]	(SCO0015 or SCO0285 or SCO3564 or SCO7832)	Inorganic Ion Transport and Metabolism			0	0	0	0	0	0	0	0	0	0	0	0	0	0	0	0	0	0	0	0	0	0	0	0
NH4t	ammonia reversible transport	nh4[e] <==> nh4[c]	(SCO5583 or s0001)	Inorganic Ion Transport and Metabolism			-0.177129	-0.129582	-0.177096	-0.177096	0	0	0	0	0	1	1	1	1	1	1	0	0	0	0	0	0	0	0	1
NI2t	nickel (+2) transport in via permease (no H+)	ni2[e] --> ni2[c]	(SCO1667 or SCO5157)	Inorganic Ion Transport and Metabolism			4.298e-05	4.298e-05	4.298e-05	4.298e-05	4.298e-05	1.9955e-05	0	0	-1	0	0	-1	0	0	0	0	0	0	0	0	0	0	0	0
NI2t3	nickle (Ni+2) transport out via proton antiport	h[e] + ni2[c] --> h[c] + ni2[e]	(SCO0776 or SCO1310 or SCO2772 or SCO6751)	Inorganic Ion Transport and Metabolism			0	0	0	0	0	0	0	0	0	0	0	0	0	0	0	0	0	0	0	0	0	0	0	0
NI2uabc	nickel transport via ABC system (uptake)	h2o[c] + atp[c] + ni2[e] --> h[c] + adp[c] + pi[c] + ni2[c]	((SCO6454 and SCO6452 and SCO6453 and SCO6451) or SCO2499)	Inorganic Ion Transport and Metabolism			0	0	0	0	0	0	0	0	0	0	0	0	0	0	0	0	0	0	0	0	0	0	0	0
NO2t2r	nitrite transport in via proton symport, reversible	h[e] + no2[e] <==> h[c] + no2[c]	(SCO2959 or SCO0213)	Inorganic Ion Transport and Metabolism			0	0	0	0	0	0	0	0	0	0	0	0	0	0	0	0	0	0	0	0	0	0	0	0
NO3t7	nitrate transport in via nitrite antiport	no3[e] + no2[c] --> no2[e] + no3[c]	(SCO2959 or SCO0213)	Inorganic Ion Transport and Metabolism			0	0	0	0	0	0	0	0	0	0	0	0	0	0	0	0	0	0	0	0	0	0	0	0
NOt	NO transport (diffusion)	no[e] <==> no[c]	s0001	Inorganic Ion Transport and Metabolism			0	0	0	0	0	0	0	0	0	0	0	0	0	0	0	0	0	0	0	0	0	0	0	0
O2t	o2 transport via diffusion	o2[e] <==> o2[c]	s0001	Inorganic Ion Transport and Metabolism			3.64558	3.83293	3.64564	3.64564	4.712	2.3925	0	0	-1	0	0	-1	0	0	1	0	0	0	0	0	0	0	0	0
PIt2r	phosphate reversible transport via symport	h[e] + pi[e] <==> h[c] + pi[c]	(SCO4138 or SCO1845)	Inorganic Ion Transport and Metabolism			0.142284	0.142284	0.142284	0.142284	0.142284	0.0665735	0	0	-1	0	0	-1	0	0	0	0	0	0	0	0	0	0	0	0
Piuabc	phosphate transport via ABC system (uptake)	h2o[c] + atp[c] + pi[e] --> h[c] + adp[c] + (2) pi[c]	((SCO4139 and SCO4140 and SCO4141 and SCO4142) or SCO2428 or (SCO6814 and SCO6815 and SCO6816))	Inorganic Ion Transport and Metabolism			0	0	0	0	0	0	0	0	0	0	0	0	0	0	0	0	0	0	0	0	0	0	0	0
SO4t2	sulfate transport in via proton symport	h[e] + so4[e] --> h[c] + so4[c]	SCO3276	Inorganic Ion Transport and Metabolism			0.00057764	0.00057764	0.00057764	0.00057764	0.00057764	0.00026819	0	0	-1	0	0	-1	0	0	0	0	0	0	0	0	0	0	0	0
SULabc	sulfate transport via ABC system	h2o[c] + atp[c] + so4[e] --> h[c] + adp[c] + pi[c] + so4[c]	(SCO3706 and SCO3705 and SCO3704)	Inorganic Ion Transport and Metabolism			0	0	0	0	0	0	0	0	0	0	0	0	0	0	0	0	0	0	0	0	0	0	0	0
TUNGSabc	tungstate transport via ABC system	h2o[c] + atp[c] + tungs[e] --> h[c] + adp[c] + pi[c] + tungs[c]	(SCO3706 and SCO3705 and SCO3704)	Inorganic Ion Transport and Metabolism			0	0	0	0	0	0	0	0	0	0	0	0	0	0	0	0	0	0	0	0	0	0	0	0
ZN2t3	zinc (Zn+2) transport out via proton antiport	h[e] + zn2[c] --> h[c] + zn2[e]	(SCO0776 or SCO1310 or SCO2772 or SCO6751)	Inorganic Ion Transport and Metabolism			0	0	0	0	0	0	0	0	0	0	0	0	0	0	0	0	0	0	0	0	0	0	0	0
ZNabc	zinc (Zn+2) transport via ABC system	h2o[c] + atp[c] + zn2[e] --> h[c] + adp[c] + pi[c] + zn2[c]	((SCO0476 and SCO0475 and SCO0473) or (SCO2506 and SCO2507 and SCO2505))	Inorganic Ion Transport and Metabolism			4.536e-05	4.536e-05	4.536e-05	4.536e-05	4.536e-05	2.106e-05	0	0	-1	0	0	-1	0	0	0	0	0	0	0	0	0	0	0	0
DDGK	5-dehydro-2-deoxygluconokinase	[c] : atp + 5ddglcn --> h + adp + 5ddg6p	SCO6978	Inositol Phosphate Metabolism			0	0	0	0	0	0	0	0	0	0	0	0	0	0	0	0	0	0	0	0	0	0	0	0
DDPGA2	5-dehydro-2-deoxyphosphogluconate aldolase	[c] : 5ddg6p <==> msa + dhap		Inositol Phosphate Metabolism			0	0	0	0	0	0	0	0	0	0	0	0	0	0	0	0	0	0	0	0	0	0	0	0
DGI	5-Deoxy glucuronate isomerase	[c] : 5doglcn <==> 5ddglcn	SCO6976	Inositol Phosphate Metabolism			0	0	0	0	0	0	0	0	0	0	0	0	0	0	0	0	0	0	0	0	0	0	0	0
INS2D	inositol 2-dehydrogenase	[c] : nad + inost --> h + nadh + 2ins	(SCO6255 or SCO6984 or SCO7254)	Inositol Phosphate Metabolism			0	0	0	0	0	0	0	0	0	0	0	0	0	0	0	0	0	0	0	0	0	0	0	0
INSDH	inosose 2,3-dehydratase	[c] : 2ins <==> h2o + thchd	SCO6982	Inositol Phosphate Metabolism			0	0	0	0	0	0	0	0	0	0	0	0	0	0	0	0	0	0	0	0	0	0	0	0
MI1PS	myo-Inositol-1-phosphate synthase	[c] : g6p --> mi1p_DASH_D	(SCO3243 or SCO3899 or SCO6573)	Inositol Phosphate Metabolism			0.00023702	0.00023702	0.00023702	0.00023702	0.00023702	0.000110045	0	0	-1	0	0	-1	0	0	0	0	0	0	0	0	0	0	0	0
MI1PS2	myo-Inositol-1-phosphate synthase	[c] : g6p --> mi1p_DASH_L	(SCO3243 or SCO3899 or SCO6573)	Inositol Phosphate Metabolism			0.0005859	0.0005859	0.0005859	0.0005859	0.0005859	0.000272025	0	0	-1	0	0	-1	0	0	0	0	0	0	0	0	0	0	0	0
THCHDH	3D-(3,5/4)-trihydroxycyclohexane-1,2-dione hydrolase	[c] : h2o + thchd <==> h + 5doglcn	SCO6975	Inositol Phosphate Metabolism			0	0	0	0	0	0	0	0	0	0	0	0	0	0	0	0	0	0	0	0	0	0	0	0
2MBCOATA	2-Methyl-butanoyl-CoA-ACP transacylase	[c] : ACP + 2mbcoa <==> coa + 2mbACP	((SCO1271 or SCO2388 or SCO6564) and (SCO2389 or SCO0549 or SCO1267 or SCO1272))	Membrane Lipid Metabolism			0.00688618	0.00688618	0.00688618	0.00688618	0.00688618	0.00319716	0	0	-1	0	0	-1	0	0	0	0	0	0	0	0	0	0	0	0
ACACT1r	acetyl-CoA C-acetyltransferase	[c] : (2) accoa <==> coa + aacoa	(SCO5399 or SCO6788 or SCO1324 or SCO4502 or SCO6027)	Membrane Lipid Metabolism			5.52203e-30	0	0	0	0.00661318	0.00207219	0	0	-1	1	1	1	1	1	1	0	0	0	-1	-1	-1	-1	-1	-1
ACACT2r	acetyl-CoA C-acyltransferase (butanoyl-CoA) (r)	[c] : accoa + btcoa <==> coa + 3ohcoa	(SCO6788 or SCO1324 or SCO4502 or SCO6027)	Membrane Lipid Metabolism			0.00151018	0.00151018	0.00151018	0.00151018	0.00151018	0.000701155	0	0	-1	0	0	-1	0	0	0	0	0	0	0	0	0	0	0	0
ACACT3r	acetyl-CoA C-acyltransferase (hexanoyl-CoA) (r)	[c] : accoa + hxcoa <==> coa + 3oocoa	(SCO6788 or SCO1324 or SCO4502 or SCO6027)	Membrane Lipid Metabolism			0.00151018	0.00151018	0.00151018	0.00151018	0.00151018	0.000701155	0	0	-1	0	0	-1	0	0	0	0	0	0	0	0	0	0	0	0
ACACT4r	acetyl-CoA C-acyltransferase (octanoyl-CoA) (r)	[c] : accoa + occoa <==> coa + 3odcoa	(SCO6788 or SCO1324 or SCO4502 or SCO6027)	Membrane Lipid Metabolism			0	0	0	0	0	0	0	0	0	0	0	0	0	0	0	0	0	0	0	0	0	0	0	0
ACACT5r	acetyl-CoA C-acyltransferase (decanoyl-CoA) (r)	[c] : accoa + dcacoa <==> coa + 3oddcoa	(SCO6788 or SCO1324 or SCO4502 or SCO6027)	Membrane Lipid Metabolism			0	0	0	0	0	0	0	0	0	0	0	0	0	0	0	0	0	0	0	0	0	0	0	0
ACACT6r	acetyl-CoA C-acyltransferase (dodecanoyl-CoA) (r)	[c] : accoa + ddcacoa <==> coa + 3otdcoa	(SCO6788 or SCO1324 or SCO4502 or SCO6027)	Membrane Lipid Metabolism			0	0	0	0	0	0	0	0	0	0	0	0	0	0	0	0	0	0	0	0	0	0	0	0
ACACT7r	acetyl-CoA C-acyltransferase (tetradecanoyl-CoA) (r)	[c] : accoa + tdcoa <==> coa + 3ohdcoa	(SCO6788 or SCO1324 or SCO4502 or SCO6027)	Membrane Lipid Metabolism			0	0	0	0	0	0	0	0	0	0	0	0	0	0	0	0	0	0	0	0	0	0	0	0
ACACT8r	acetyl-CoA acyltransferase (hexadecanoyl-CoA) (r)	[c] : coa + 3oodcoa <==> accoa + pmtcoa	(SCO6788 or SCO1324 or SCO4502 or SCO6027)	Membrane Lipid Metabolism			0	0	0	0	0	0	0	0	0	0	0	0	0	0	0	0	0	0	0	0	0	0	0	0
ACCOAC	acetyl-CoA carboxylase	[c] : accoa + atp + hco3 --> malcoa + h + adp + pi	((SCO2445 or (SCO5535 and SCO5536)) and (SCO2777 or SCO4921 or SCO6271))	Membrane Lipid Metabolism			0.121231	0.121231	0.121231	0.121231	0.121231	0.056286	0	0	-1	0	0	-1	0	0	0	0	0	0	0	0	0	0	0	0
ACOAD1f	acyl-CoA dehydrogenase (butanoyl-CoA)	[c] : fad + btcoa <==> fadh2 + b2coa	(SCO1690 or SCO2774 or SCO6787 or SCO2779)	Membrane Lipid Metabolism			-0.00661318	-0.00661318	-0.00661318	-0.00661318	-0.00661318	-0.00307041	0	0	1	0	0	1	0	0	0	0	0	0	0	0	0	0	0	0
ACOAD2f	acyl-CoA dehydrogenase (hexanoyl-CoA)	[c] : fad + hxcoa <==> fadh2 + hx2coa	(SCO1690 or SCO2774 or SCO6787 or SCO2779)	Membrane Lipid Metabolism			-0.00151018	-0.00151018	-0.00151018	-0.00151018	-0.00151018	-0.000701155	0	0	1	0	0	1	0	0	0	0	0	0	0	0	0	0	0	0
ACOAD3f	acyl-CoA dehydrogenase (octanoyl-CoA)	[c] : fad + occoa <==> fadh2 + oc2coa	(SCO1690 or SCO2774 or SCO6787)	Membrane Lipid Metabolism			-0.00151018	-0.00151018	-0.00151018	-0.00151018	-0.00151018	-0.000701155	0	0	1	0	0	1	0	0	0	0	0	0	0	0	0	0	0	0
ACOAD4f	acyl-CoA dehydrogenase (decanoyl-CoA)	[c] : fad + dcacoa <==> fadh2 + dc2coa	(SCO1690 or SCO2774 or SCO6787)	Membrane Lipid Metabolism			0	0	0	0	0	0	0	0	0	0	0	0	0	0	0	0	0	0	0	0	0	0	0	0
ACOAD5f	acyl-CoA dehydrogenase (dodecanoyl-CoA)	[c] : fad + ddcacoa <==> fadh2 + dd2coa	(SCO1690 or SCO2774 or SCO6787)	Membrane Lipid Metabolism			0	0	0	0	0	0	0	0	0	0	0	0	0	0	0	0	0	0	0	0	0	0	0	0
ACOAD6f	acyl-CoA dehydrogenase (tetradecanoyl-CoA)	[c] : fad + tdcoa <==> fadh2 + td2coa	(SCO1690 or SCO2774 or SCO6787)	Membrane Lipid Metabolism			0	0	0	0	0	0	0	0	0	0	0	0	0	0	0	0	0	0	0	0	0	0	0	0
ACOAD7f	acyl-CoA dehydrogenase (hexadecanoyl-CoA)	[c] : fad + pmtcoa <==> fadh2 + hdd2coa	(SCO1690 or SCO2774 or SCO6787)	Membrane Lipid Metabolism			0	0	0	0	0	0	0	0	0	0	0	0	0	0	0	0	0	0	0	0	0	0	0	0
ACOAD8f	acyl-CoA dehydrogenase (octadecanoyl-CoA)	[c] : fad + stcoa <==> fadh2 + od2coa	(SCO1690 or SCO2774 or SCO6787)	Membrane Lipid Metabolism			0	0	0	0	0	0	0	0	0	0	0	0	0	0	0	0	0	0	0	0	0	0	0	0
ACOATA	Acetyl-CoA ACP transacylase	[c] : accoa + ACP <==> coa + acACP	((SCO1271 or SCO2388 or SCO6564) and (SCO2389 or SCO0549 or SCO1267 or SCO1272))	Membrane Lipid Metabolism			0	0	0	0	0	0	0	0	0	0	0	0	0	0	0	0	0	0	0	0	0	0	0	0
BCOATA	Butyryl-CoA-ACP transacylase	[c] : btcoa + ACP <==> coa + butACP	((SCO1271 or SCO2388 or SCO6564) and (SCO2389 or SCO0549 or SCO1267 or SCO1272))	Membrane Lipid Metabolism			0.005103	0.005103	0.005103	0.005103	0.005103	0.00236925	0	0	-1	0	0	-1	0	0	0	0	0	0	0	0	0	0	0	0
CTECOAI6	3-cis-2-trans-enoyl-CoA isomerase	[c] : tdecoa <==> td2coa	SCO6732	Membrane Lipid Metabolism			0	0	0	0	0	0	0	0	0	0	0	0	0	0	0	0	0	0	0	0	0	0	0	0
CTECOAI7	3-cis-2-trans-enoyl-CoA isomerase	[c] : hdcoa <==> hdd2coa	SCO6732	Membrane Lipid Metabolism			0	0	0	0	0	0	0	0	0	0	0	0	0	0	0	0	0	0	0	0	0	0	0	0
CTECOAI8	3-cis-2-trans-enoyl-CoA isomerase	[c] : odecoa <==> od2coa	SCO6732	Membrane Lipid Metabolism			0	0	0	0	0	0	0	0	0	0	0	0	0	0	0	0	0	0	0	0	0	0	0	0
ECOAH2	3-hydroxyacyl-CoA dehydratase (3-hydroxyhexanoyl-CoA)	[c] : 3hhcoa <==> h2o + hx2coa	(SCO6732 or SCO4384)	Membrane Lipid Metabolism			0.00151018	0.00151018	0.00151018	0.00151018	0.00151018	0.000701155	0	0	-1	0	0	-1	0	0	0	0	0	0	0	0	0	0	0	0
ECOAH3	3-hydroxyacyl-CoA dehydratase (3-hydroxyoctanoyl-CoA)	[c] : 3hocoa <==> h2o + oc2coa	(SCO6732 or SCO4384)	Membrane Lipid Metabolism			0.00151018	0.00151018	0.00151018	0.00151018	0.00151018	0.000701155	0	0	-1	0	0	-1	0	0	0	0	0	0	0	0	0	0	0	0
ECOAH4	3-hydroxyacyl-CoA dehydratase (3-hydroxydecanoyl-CoA)	[c] : 3hdcoa <==> h2o + dc2coa	(SCO6732 or SCO4384)	Membrane Lipid Metabolism			0	0	0	0	0	0	0	0	0	0	0	0	0	0	0	0	0	0	0	0	0	0	0	0
ECOAH5	3-hydroxyacyl-CoA dehydratase (3-hydroxydodecanoyl-CoA)	[c] : 3hddcoa <==> h2o + dd2coa	(SCO6732 or SCO4384)	Membrane Lipid Metabolism			0	0	0	0	0	0	0	0	0	0	0	0	0	0	0	0	0	0	0	0	0	0	0	0
ECOAH6	3-hydroxyacyl-CoA dehydratase (3-hydroxytetradecanoyl-CoA)	[c] : 3htdcoa <==> h2o + td2coa	(SCO6732 or SCO4384)	Membrane Lipid Metabolism			0	0	0	0	0	0	0	0	0	0	0	0	0	0	0	0	0	0	0	0	0	0	0	0
ECOAH7	3-hydroxyacyl-CoA dehydratase (3-hydroxyhexadecanoyl-CoA)	[c] : 3hhdcoa <==> h2o + hdd2coa	(SCO6732 or SCO4384)	Membrane Lipid Metabolism			0	0	0	0	0	0	0	0	0	0	0	0	0	0	0	0	0	0	0	0	0	0	0	0
ECOAH8	3-hydroxyacyl-CoA dehydratase (3-hydroxyoctadecanoyl-CoA)	[c] : 3hodcoa <==> h2o + od2coa	(SCO6732 or SCO4384)	Membrane Lipid Metabolism			0	0	0	0	0	0	0	0	0	0	0	0	0	0	0	0	0	0	0	0	0	0	0	0
HACD1	3-hydroxyacyl-CoA dehydrogenase (acetoacetyl-CoA)	[c] : h + nadh + aacoa <==> nad + 3hbcoa	SCO6732	Membrane Lipid Metabolism			0.00661318	0.00661318	0.00661318	0.00661318	0.00661318	0.00207219	0	0	-1	0	0	-1	0	0	0	0	0	0	0	0	0	0	0	0
HACD2	3-hydroxyacyl-CoA dehydrogenase (3-oxohexanoyl-CoA)	[c] : h + nadh + 3ohcoa <==> nad + 3hhcoa	SCO6732	Membrane Lipid Metabolism			0.00151018	0.00151018	0.00151018	0.00151018	0.00151018	0.000701155	0	0	-1	0	0	-1	0	0	0	0	0	0	0	0	0	0	0	0
HACD3	3-hydroxyacyl-CoA dehydrogenase (3-oxooctanoyl-CoA)	[c] : h + nadh + 3oocoa <==> nad + 3hocoa	SCO6732	Membrane Lipid Metabolism			0.00151018	0.00151018	0.00151018	0.00151018	0.00151018	0.000701155	0	0	-1	0	0	-1	0	0	0	0	0	0	0	0	0	0	0	0
HACD4	3-hydroxyacyl-CoA dehydrogenase (3-oxodecanoyl-CoA)	[c] : h + nadh + 3odcoa <==> nad + 3hdcoa	SCO6732	Membrane Lipid Metabolism			0	0	0	0	0	0	0	0	0	0	0	0	0	0	0	0	0	0	0	0	0	0	0	0
HACD5	3-hydroxyacyl-CoA dehydrogenase (3-oxododecanoyl-CoA)	[c] : h + nadh + 3oddcoa <==> nad + 3hddcoa	SCO6732	Membrane Lipid Metabolism			0	0	0	0	0	0	0	0	0	0	0	0	0	0	0	0	0	0	0	0	0	0	0	0
HACD6	3-hydroxyacyl-CoA dehydrogenase (3-oxotetradecanoyl-CoA)	[c] : h + nadh + 3otdcoa <==> nad + 3htdcoa	SCO6732	Membrane Lipid Metabolism			0	0	0	0	0	0	0	0	0	0	0	0	0	0	0	0	0	0	0	0	0	0	0	0
HACD7	3-hydroxyacyl-CoA dehydrogenase (3-oxohexadecanoyl-CoA)	[c] : h + nadh + 3ohdcoa <==> nad + 3hhdcoa	SCO6732	Membrane Lipid Metabolism			0	0	0	0	0	0	0	0	0	0	0	0	0	0	0	0	0	0	0	0	0	0	0	0
HACD8	3-hydroxyacyl-CoA dehydrogenase (3-oxooctadecanoyl-CoA)	[c] : h + nadh + 3oodcoa <==> nad + 3hodcoa	SCO6732	Membrane Lipid Metabolism			0	0	0	0	0	0	0	0	0	0	0	0	0	0	0	0	0	0	0	0	0	0	0	0
IBCOATA	Isobutiryl-CoA-ACP transacylase	[c] : ibcoa + ACP <==> coa + ibACP	((SCO1271 or SCO2388 or SCO6564) and (SCO2389 or SCO0549 or SCO1267 or SCO1272))	Membrane Lipid Metabolism			0.00493612	0.00493612	0.00493612	0.00493612	0.00493612	0.00229177	0	0	-1	0	0	-1	0	0	0	0	0	0	0	0	0	0	0	0
IVCOATA	Isovaleryl-CoA-ACP transacylase	[c] : ACP + ivcoa <==> coa + ivACP	((SCO1271 or SCO2388 or SCO6564) and (SCO2389 or SCO0549 or SCO1267 or SCO1272))	Membrane Lipid Metabolism			0.0036085	0.0036085	0.0036085	0.0036085	0.0036085	0.00167537	0	0	-1	0	0	-1	0	0	0	0	0	0	0	0	0	0	0	0
KAS14	beta-ketoacyl-ACP synthase	[c] : h + malACP + acACP --> co2 + actACP + ACP	(SCO0548 or (SCO2390 or SCO1266))	Membrane Lipid Metabolism			0	0	0	0	0	0	0	0	0	0	0	0	0	0	0	0	0	0	0	0	0	0	0	0
KAS15	beta-ketoacyl-ACP synthase (2)	[c] : h + accoa + malACP --> coa + co2 + actACP	((SCO1271 or SCO2388 or SCO6564) and (SCO2389 or SCO0549 or SCO1267 or SCO1272))	Membrane Lipid Metabolism			0	0	0	0	0	0	0	0	0	0	0	0	0	0	0	0	0	0	0	0	0	0	0	0
MACPD	Malonyl-ACP decarboxylase	[c] : h + malACP --> co2 + acACP	SCO0548	Membrane Lipid Metabolism			0	0	0	0	0	0	0	0	0	0	0	0	0	0	0	0	0	0	0	0	0	0	0	0
MCOATA	Malonyl-CoA-ACP transacylase	[c] : malcoa + ACP <==> coa + malACP	(SCO2387 and (SCO2389 or SCO0549 or SCO1267 or SCO1272))	Membrane Lipid Metabolism			0.121231	0.121231	0.121231	0.121231	0.121231	0.056286	0	0	-1	0	0	-1	0	0	0	0	0	0	0	0	0	0	0	0
PCOATA	Propionyl-CoA-ACP transacylase	[c] : ppcoa + ACP <==> coa + ppACP	((SCO1271 or SCO2388 or SCO6564) and (SCO2389 or SCO0549 or SCO1267 or SCO1272))	Membrane Lipid Metabolism			0.00020706	0.00020706	0.00020706	0.00020706	0.00020706	9.6135e-05	0	0	-1	0	0	-1	0	0	0	0	0	0	0	0	0	0	0	0
AHC	adenosylhomocysteinase	[c] : h2o + ahcys <==> adn + hcys_DASH_L	SCO3023	Methionine Metabolism			0.0250443	0.0250443	0.0250446	0.0250446	0.0381177	0.0129383	0	0	-1	0	0	-1	0	0	1	0	0	0	0	0	0	0	0	0
AHSERL2r	O-acetylhomoserine (thiol)-lyase	[c] : h2s + achms <==> h + ac + hcys_DASH_L	(SCO1294 or SCO4958)	Methionine Metabolism			0	0	0	0	0	0	0	0	0	0	0	0	0	0	0	0	0	0	0	0	0	0	0	0
CYSTL	cystathionine b-lyase	[c] : h2o + cyst_DASH_L --> nh4 + pyr + hcys_DASH_L	(SCO0435 or SCO0731)	Methionine Metabolism			0	0	0	0	0	0	0	0	0	0	0	0	0	0	0	0	0	0	0	0	0	0	0	0
HCYSMT	homocysteine S-methyltransferase	[c] : amet + hcys_DASH_L --> h + ahcys + met_DASH_L	SCO6137	Methionine Metabolism			0	0	0	0	0	0	0	0	0	0	0	0	0	0	0	0	0	0	0	0	0	0	0	0
HSST	homoserine O-succinyltransferase	[c] : succoa + hom_DASH_L --> coa + suchms		Methionine Metabolism			0	0	0	0	0	0	0	0	0	0	0	0	0	0	0	0	0	0	0	0	0	0	0	0
METAT	methionine adenosyltransferase	[c] : h2o + atp + met_DASH_L --> ppi + pi + amet	SCO1476	Methionine Metabolism			0.0387349	0.0387349	0.0387352	0.0387352	0.0518083	0.0192946	0	0	-1	0	0	-1	0	0	1	0	0	0	0	0	0	0	0	0
METB1r	cystathionine gamma-synthase	[c] : cys_DASH_L + achms <==> h + ac + cyst_DASH_L	(SCO1294 or SCO4958)	Methionine Metabolism			0	0	0	0	0	0	0	0	0	0	0	0	0	0	0	0	0	0	0	0	0	0	0	0
METOX1s	methionine oxidation (spontaneous)	[c] : h2o2 + met_DASH_L --> h2o + metsox_DASH_S_DASH_L	s0001	Methionine Metabolism			0	0	0	0	0	0	0	0	0	0	0	0	0	0	0	0	0	0	0	0	0	0	0	0
METOX2s	methionine oxidation 2 (spontaneous)	[c] : h2o2 + met_DASH_L --> h2o + metsox_DASH_R_DASH_L	s0001	Methionine Metabolism			0	0	0	0	0	0	0	0	0	0	0	0	0	0	0	0	0	0	0	0	0	0	0	0
METS	methionine synthase	[c] : 5mthf + hcys_DASH_L --> h + thf + met_DASH_L	SCO1657	Methionine Metabolism			0	0	0	0	0	0	0	0	0	0	0	0	0	0	0	0	0	0	0	0	0	0	0	0
METSOXR1	L-methionine-S-oxide reductase	[c] : trdrd + metsox_DASH_S_DASH_L --> h2o + met_DASH_L + trdox	(SCO4956 and (SCO0885 or SCO3889 or SCO5419 or SCO5438))	Methionine Metabolism			0	0	0	0	0	0	0	0	0	0	0	0	0	0	0	0	0	0	0	0	0	0	0	0
METSOXR2	L-methionine-R-sulfoxide reductase	[c] : trdrd + metsox_DASH_R_DASH_L --> h2o + met_DASH_L + trdox	(SCO6061 and (SCO0885 or SCO3889 or SCO5419 or SCO5438))	Methionine Metabolism			0	0	0	0	0	0	0	0	0	0	0	0	0	0	0	0	0	0	0	0	0	0	0	0
MHPGLUT	5-methyltetrahydropteroyltriglutamate-homocysteine S-methyltransferase	[c] : hcys_DASH_L + mhpglu --> met_DASH_L + hpglu	SCO0985	Methionine Metabolism			0	0	0	0	0	0	0	0	0	0	0	0	0	0	0	0	0	0	0	0	0	0	0	0
MTAP	5'-methylthioadenosine phosphorylase	[c] : pi + 5mta --> ade + 5mdr1p	SCO3188	Methionine Metabolism			0	0	0	0	0	0	0	0	0	0	0	0	0	0	0	0	0	0	0	0	0	0	0	0
MTRI	5-methylthioribose-1-phosphate isomerase	[c] : 5mdr1p <==> 5mdru1p	SCO3014	Methionine Metabolism			0	0	0	0	0	0	0	0	0	0	0	0	0	0	0	0	0	0	0	0	0	0	0	0
SHSL1	O-succinylhomoserine lyase (L-cysteine)	[c] : cys_DASH_L + suchms --> h + succ + cyst_DASH_L	(SCO1294 or SCO4958)	Methionine Metabolism			0	0	0	0	0	0	0	0	0	0	0	0	0	0	0	0	0	0	0	0	0	0	0	0
SHSL2	O-succinylhomoserine lyase (H2S)	[c] : h2s + suchms --> h + succ + hcys_DASH_L	(SCO1294 or SCO4958)	Methionine Metabolism			0	0	0	0	0	0	0	0	0	0	0	0	0	0	0	0	0	0	0	0	0	0	0	0
SHSL4	O-succinylhomoserine lyase (elimination)	[c] : h2o + suchms --> h + nh4 + succ + 2obut	(SCO1294 or SCO4958)	Methionine Metabolism			0	0	0	0	0	0	0	0	0	0	0	0	0	0	0	0	0	0	0	0	0	0	0	0
SPMS	spermidine synthase	[c] : ametam + ptrc --> h + 5mta + spmd	(SCO3655 or SCO2455)	Methionine Metabolism			0.00329574	0.00329574	0.00329574	0.00329574	0.00329574	0.00153016	0	0	-1	0	0	-1	0	0	0	0	0	0	0	0	0	0	0	0
SPRMS	spermine synthase	[c] : ametam + spmd --> h + 5mta + sprm	(SCO3655 or SCO2455)	Methionine Metabolism			0.00137788	0.00137788	0.00137788	0.00137788	0.00137788	0.00063973	0	0	-1	0	0	-1	0	0	0	0	0	0	0	0	0	0	0	0
MCTP1A	murein crosslinking transpeptidase 1A:(A2pm->D-ala)	[c] : murein5p5p --> ala_DASH_D + murein5px4p	(SCO3847 or SCO5301 or SCO2608 or SCO2090)	Murein Biosynthesis			0.00421904	0.00421904	0.00421904	0.00421904	0.00421904	0.00195884	0	0	-1	0	0	-1	0	0	0	0	0	0	0	0	0	0	0	0
MCTP1B	murein crosslinking transpeptidase 1B:(A2pm->A2pm)	[c] : murein5p5p --> alaala + murein5px3p	(SCO3847 or SCO5301)	Murein Biosynthesis			0	0	0	0	0	0	0	0	0	0	0	0	0	0	0	0	0	0	0	0	0	0	0	0
MCTP2A	murein crosslinking transpeptidase 1A:(A2pm->D-ala)	[c] : murein5p5p5p --> (2) ala_DASH_D + murein5px4px4p	(SCO3847 or SCO5301 or SCO2608 or SCO2090)	Murein Biosynthesis			0	0	0	0	0	0	0	0	0	0	0	0	0	0	0	0	0	0	0	0	0	0	0	0
MDDCP1	murein D,D-carboxypeptidase (murein5px4p)	[c] : h2o + murein5px4p --> ala_DASH_D + murein4px4p	(SCO3408 or SCO3811 or SCO4847 or SCO6131)	Murein Biosynthesis			0.00421904	0.00421904	0.00421904	0.00421904	0.00421904	0.00195884	0	0	-1	0	0	-1	0	0	0	0	0	0	0	0	0	0	0	0
MDDCP2	murein D,D-carboxypeptidase (murein5px4px4p)	[c] : h2o + murein5px4px4p --> ala_DASH_D + murein4px4px4p	(SCO3408 or SCO3811 or SCO4847 or SCO6131)	Murein Biosynthesis			0	0	0	0	0	0	0	0	0	0	0	0	0	0	0	0	0	0	0	0	0	0	0	0
MDDCP3	murein D,D-carboxypeptidase (murein5p5p)	[c] : h2o + murein5p5p --> ala_DASH_D + murein5p4p	(SCO3408 or SCO3811 or SCO4847 or SCO6131)	Murein Biosynthesis			0.0041776	0.0041776	0.0041776	0.0041776	0.0041776	0.0019396	0	0	-1	0	0	-1	0	0	0	0	0	0	0	0	0	0	0	0
MDDCP4	murein D,D-carboxypeptidase (murein5p4p)	[c] : h2o + murein5p4p --> ala_DASH_D + murein4p4p	(SCO3408 or SCO3811 or SCO4847 or SCO6131)	Murein Biosynthesis			0.0041776	0.0041776	0.0041776	0.0041776	0.0041776	0.0019396	0	0	-1	0	0	-1	0	0	0	0	0	0	0	0	0	0	0	0
MDDCP5	murein D,D-carboxypeptidase (murein5p3p)	[c] : h2o + murein5p3p --> ala_DASH_D + murein4p3p	(SCO3408 or SCO3811 or SCO4847 or SCO6131)	Murein Biosynthesis			0	0	0	0	0	0	0	0	0	0	0	0	0	0	0	0	0	0	0	0	0	0	0	0
MPTG	murein polymerizing transglycosylase	[c] : (2) uaagmda --> (2) h + (2) udcpdp + murein5p5p	((SCO3847 or SCO5301) and (SCO2709 or SCO3894))	Murein Biosynthesis			0.00839664	0.00839664	0.00839664	0.00839664	0.00839664	0.00389844	0	0	-1	0	0	-1	0	0	0	0	0	0	0	0	0	0	0	0
MPTG2	murein polymerizing transglycosylase 2 (three linked units)	[c] : uaagmda + murein5p5p --> h + udcpdp + murein5p5p5p	((SCO3847 or SCO5301) and (SCO2709 or SCO3894))	Murein Biosynthesis			0	0	0	0	0	0	0	0	0	0	0	0	0	0	0	0	0	0	0	0	0	0	0	0
4PCP	tetrapeptide L,D-carboxypeptidase	[c] : h2o + LalaDgluMdapDala --> ala_DASH_D + LalaDgluMdap	SCO6489	Murein Recycling			0	0	0	0	0	0	0	0	0	0	0	0	0	0	0	0	0	0	0	0	0	0	0	0
ACGAMK	N-acetylglucosamine kinase	[c] : atp + acgam --> h + acgam6p + adp	SCO4285	Murein Recycling			0	0	0	0	0	0	0	0	0	0	0	0	0	0	0	0	0	0	0	0	0	0	0	0
AGM4PCP	N-Acetyl-D-glucosamine(anhydrous)N-Acetylmuramyl-tetrapeptide L,D-carboxypeptidase	[c] : h2o + anhgm4p --> ala_DASH_D + anhgm3p	SCO6489	Murein Recycling			0	0	0	0	0	0	0	0	0	0	0	0	0	0	0	0	0	0	0	0	0	0	0	0
AM4PCP	anhydrous-N-Acetylmuramyl-tetrapeptide L,D-carboxypeptidase	[c] : h2o + anhm4p --> ala_DASH_D + anhm3p	SCO6489	Murein Recycling			0	0	0	0	0	0	0	0	0	0	0	0	0	0	0	0	0	0	0	0	0	0	0	0
ANHMK	1,6-anhydrous-N-Acetylmuramate kinase	[c] : h2o + atp + anhm --> h + acmum6p + adp	SCO7595	Murein Recycling			0	0	0	0	0	0	0	0	0	0	0	0	0	0	0	0	0	0	0	0	0	0	0	0
LADGMDH	L-alanyl-gamma-D-glutamyl-meso-diaminopimelate hydrolase	[c] : h2o + LalaDgluMdap --> 26dap_DASH_M + LalaDglu	SCO1948	Murein Recycling			0	0	0	0	0	0	0	0	0	0	0	0	0	0	0	0	0	0	0	0	0	0	0	0
MDDEP1	murein D,D-endopeptidase (murein4px4p)	[c] : h2o + murein4px4p --> murein4p4p	(SCO6131 or SCO4439)	Murein Recycling			0	0	0	0	0	0	0	0	0	0	0	0	0	0	0	0	0	0	0	0	0	0	0	0
MDDEP2	murein D,D-endopeptidase (murein3px4p)	[c] : h2o + murein3px4p --> murein4p3p	(SCO6131 or SCO4439)	Murein Recycling			0	0	0	0	0	0	0	0	0	0	0	0	0	0	0	0	0	0	0	0	0	0	0	0
MDDEP3	murein D,D-endopeptidase (murein5px4p)	[c] : h2o + murein5px4p --> murein5p4p	(SCO6131 or SCO4439)	Murein Recycling			0	0	0	0	0	0	0	0	0	0	0	0	0	0	0	0	0	0	0	0	0	0	0	0
MDDEP4	murein D,D-endopeptidase (murein4px4px4p)	[c] : h2o + murein4px4px4p --> murein4px4p4p	(SCO6131 or SCO4439)	Murein Recycling			0	0	0	0	0	0	0	0	0	0	0	0	0	0	0	0	0	0	0	0	0	0	0	0
UM4PCP	UDP-N-acetylmuramoyl-L-alanyl-D-gamma-glutamyl-meso-2,6-diaminopimelate-D-alanine L,D-carboxypeptidase	[c] : h2o + um4p --> ala_DASH_D + ugmd	SCO6489	Murein Recycling			0	0	0	0	0	0	0	0	0	0	0	0	0	0	0	0	0	0	0	0	0	0	0	0
ALLTAH	allantoicase	[c] : h2o + alltt --> urdglyc + urea	SCO6248	Nitrogen Metabolism			0	0	0	0	0	0	0	0	0	0	0	0	0	0	0	0	0	0	0	0	0	0	0	0
ALLTN	allantoinase	[c] : h2o + alltn --> h + alltt	SCO6247	Nitrogen Metabolism			0	0	0	0	0	0	0	0	0	0	0	0	0	0	0	0	0	0	0	0	0	0	0	0
NO3R2	Nitrate reductase (menaquinol-9)	(2) h[c] + mql9[c] + no3[c] --> h2o[c] + mqn9[c] + (2) h[e] + no2[c]	((SCO0216 and SCO0217 and SCO0218 and SCO0219) or (SCO4947 and SCO4948 and SCO4949 and SCO4950) or (SCO6532 and SCO6533 and SCO6534 and SCO6535) or SCO2473)	Nitrogen Metabolism			0	0	0	0	0	0	0	0	0	0	0	0	0	0	0	0	0	0	0	0	0	0	0	0
NODOx	nitric oxide dioxygenase	[c] : (2) o2 + nadh + (2) no --> h + nad + (2) no3	(SCO7428 or SCO7094)	Nitrogen Metabolism			0	0	0	0	0	0	0	0	0	0	0	0	0	0	0	0	0	0	0	0	0	0	0	0
NODOy	nitric oxide dioxygenase	[c] : nadph + (2) o2 + (2) no --> h + nadp + (2) no3	(SCO7428 or SCO7094)	Nitrogen Metabolism			0	0	0	0	0	0	0	0	0	0	0	0	0	0	0	0	0	0	0	0	0	0	0	0
UGLYCH	Ureidoglycolate hydrolase	[c] : (2) h + h2o + urdglyc --> co2 + (2) nh4 + glx		Nitrogen Metabolism			0	0	0	0	0	0	0	0	0	0	0	0	0	0	0	0	0	0	0	0	0	0	0	0
23PDE2e	2',3'-cyclic-nucleotide phosphodiesterase (UMP)	[e] : h2o + 23cump --> h + 3ump	SCO2015	Nucleotide Salvage Pathway			0	0	0	0	0	0	0	0	0	0	0	0	0	0	0	0	0	0	0	0	0	0	0	0
23PDE4e	2',3'-cyclic-nucleotide phosphodiesterase (CMP)	[e] : h2o + 23ccmp --> h + 3cmp	SCO2015	Nucleotide Salvage Pathway			0	0	0	0	0	0	0	0	0	0	0	0	0	0	0	0	0	0	0	0	0	0	0	0
23PDE7e	2',3'-cyclic-nucleotide phosphodiesterase (AMP)	[e] : h2o + 23camp --> h + 3amp	SCO2015	Nucleotide Salvage Pathway			0	0	0	0	0	0	0	0	0	0	0	0	0	0	0	0	0	0	0	0	0	0	0	0
23PDE9e	2',3'-cyclic-nucleotide phosphodiesterase (GMP)	[e] : h2o + 23cgmp --> h + 3gmp	SCO2015	Nucleotide Salvage Pathway			0	0	0	0	0	0	0	0	0	0	0	0	0	0	0	0	0	0	0	0	0	0	0	0
3NTD2e	3'-nucleotidase (UMP)	[e] : h2o + 3ump --> pi + uri	SCO2015	Nucleotide Salvage Pathway			0	0	0	0	0	0	0	0	0	0	0	0	0	0	0	0	0	0	0	0	0	0	0	0
3NTD4e	3'-nucleotidase (CMP)	[e] : h2o + 3cmp --> cytd + pi	SCO2015	Nucleotide Salvage Pathway			0	0	0	0	0	0	0	0	0	0	0	0	0	0	0	0	0	0	0	0	0	0	0	0
3NTD7e	3'-nucleotidase (AMP)	[e] : h2o + 3amp --> adn + pi	SCO2015	Nucleotide Salvage Pathway			0	0	0	0	0	0	0	0	0	0	0	0	0	0	0	0	0	0	0	0	0	0	0	0
3NTD9e	3'-nucleotidase (GMP)	[e] : h2o + 3gmp --> gsn + pi	SCO2015	Nucleotide Salvage Pathway			0	0	0	0	0	0	0	0	0	0	0	0	0	0	0	0	0	0	0	0	0	0	0	0
ADA	Adenosine deaminase	[c] : h + h2o + adn --> nh4 + ins	(SCO2546 or SCO4644 or SCO4901 or SCO5662 or SCO7268)	Nucleotide Salvage Pathway			0	0	0	0	0	0	0	0	0	0	0	0	0	0	0	0	0	0	0	0	0	0	0	0
ADK1	adenylate kinase	[c] : atp + amp <==> (2) adp	SCO4723	Nucleotide Salvage Pathway			0.260692	0.260692	0.260701	0.260701	0.38163	0.158709	0	0	-1	0	0	-1	0	0	1	0	0	0	0	0	0	0	0	0
ADK2i	adenylate kinase (Inorganic triphosphate, irreversible)	[c] : amp + pppi --> ppi + adp	SCO4723	Nucleotide Salvage Pathway			0.00018004	0.00018004	0.00018004	0.00018004	0.00018004	8.359e-05	0	0	-1	0	0	-1	0	0	0	0	0	0	0	0	0	0	0	0
ADK3i	adentylate kinase (GTP, irreversible)	[c] : amp + gtp --> adp + gdp	SCO4723	Nucleotide Salvage Pathway			0	0	0	0	0	0	0	0	0	0	0	0	0	0	0	0	0	0	0	0	0	0	0	0
ADK4i	adentylate kinase (ITP, irreversible)	[c] : amp + itp --> adp + idp	SCO4723	Nucleotide Salvage Pathway			0	0	0	0	0	0	0	0	0	0	0	0	0	0	0	0	0	0	0	0	0	0	0	0
ADNCYC	adenylate cyclase	[c] : atp --> ppi + camp	SCO4928	Nucleotide Salvage Pathway			0	0	0	0	0	0	0	0	0	0	0	0	0	0	0	0	0	0	0	0	0	0	0	0
ADNK1	adenosine kinase	[c] : atp + adn --> h + amp + adp	SCO2158	Nucleotide Salvage Pathway			0.0368542	0.0368542	0.0368544	0.0368544	0.0499275	0.0184214	0	0	-1	0	0	-1	0	0	1	0	0	0	0	0	0	0	0	0
ADPRDP	ADPribose diphosphatase	[c] : h2o + adprib --> (2) h + amp + r5p	SCO1775	Nucleotide Salvage Pathway			0	0	0	0	0	0	0	0	0	0	0	0	0	0	0	0	0	0	0	0	0	0	0	0
ADPT	adenine phosphoribosyltransferase	[c] : ade + prpp --> amp + ppi	SCO1514	Nucleotide Salvage Pathway			0	0	0	0	0	0	0	0	0	0	0	0	0	0	0	0	0	0	0	0	0	0	0	0
ATPHs	ATP amine hydrolysis (spontaneous)	[c] : h + h2o + atp --> nh4 + itp	s0001	Nucleotide Salvage Pathway			0	0	0	0	0	0	0	0	0	0	0	0	0	0	0	0	0	0	0	0	0	0	0	0
CSND	Cytosine deaminase	[c] : h + h2o + csn --> nh4 + ura	SCO4634	Nucleotide Salvage Pathway			0	0	0	0	0	0	0	0	0	0	0	0	0	0	0	0	0	0	0	0	0	0	0	0
CYTD	cytidine deaminase	[c] : h + h2o + cytd --> nh4 + uri	(SCO4889 or SCO5680)	Nucleotide Salvage Pathway			0	0	0	0	0	0	0	0	0	0	0	0	0	0	0	0	0	0	0	0	0	0	0	0
CYTK1	cytidylate kinase (CMP)	[c] : atp + cmp <==> adp + cdp	SCO1760	Nucleotide Salvage Pathway			0.0511599	0.0511599	0.0511599	0.0511599	0.0511599	0.0237528	0	0	-1	0	0	-1	0	0	0	0	0	0	0	0	0	0	0	0
CYTK2	cytidylate kinase (dCMP)	[c] : atp + dcmp <==> adp + dcdp	SCO1760	Nucleotide Salvage Pathway			0	0	0	0	0	0	0	0	0	0	0	0	0	0	0	0	0	0	0	0	0	0	0	0
DADA	Deoxyadenosine deaminase	[c] : h + h2o + dad_DASH_2 --> nh4 + din	(SCO2546 or SCO4644 or SCO4901 or SCO5662 or SCO7268)	Nucleotide Salvage Pathway			0	0	0	0	0	0	0	0	0	0	0	0	0	0	0	0	0	0	0	0	0	0	0	0
DADK	deoxyadenylate kinase	[c] : atp + damp <==> adp + dadp	SCO4723	Nucleotide Salvage Pathway			0	0	0	0	0	0	0	0	0	0	0	0	0	0	0	0	0	0	0	0	0	0	0	0
DATPHs	dATP amine hydrolysis (spontaneous)	[c] : h + h2o + datp --> nh4 + ditp	s0001	Nucleotide Salvage Pathway			0	0	0	0	0	0	0	0	0	0	0	0	0	0	0	0	0	0	0	0	0	0	0	0
DCTPD	dCTP deaminase	[c] : h + h2o + dctp --> nh4 + dutp	SCO3678	Nucleotide Salvage Pathway			0	0	0	0	0	0	0	0	0	0	0	0	0	0	0	0	0	0	0	0	0	0	0	0
DCTPD2	dCTP deaminase	[c] : h + h2o + ctp --> nh4 + utp	SCO3678	Nucleotide Salvage Pathway			0	0	0	0	0	0	0	0	0	0	0	0	0	0	0	0	0	0	0	0	0	0	0	0
DCYTD	deoxycytidine deaminase	[c] : h + h2o + dcyt --> nh4 + duri	(SCO4889 or SCO5680)	Nucleotide Salvage Pathway			0	0	0	0	0	0	0	0	0	0	0	0	0	0	0	0	0	0	0	0	0	0	0	0
DGK1	deoxyguanylate kinase (dGMP:ATP)	[c] : atp + dgmp <==> adp + dgdp	SCO1479	Nucleotide Salvage Pathway			0	0	0	0	0	0	0	0	0	0	0	0	0	0	0	0	0	0	0	0	0	0	0	0
DTMPK	dTMP kinase	[c] : atp + dtmp <==> adp + dtdp		Nucleotide Salvage Pathway			0.00592564	0.00592564	0.00592564	0.00592564	0.00592564	0.00275119	0	0	-1	0	0	-1	0	0	0	0	0	0	0	0	0	0	0	0
DURIK1	deoxyuridine kinase (ATP:Deoxyuridine)	[c] : atp + duri --> h + adp + dump	SCO5845	Nucleotide Salvage Pathway			0	0	0	0	0	0	0	0	0	0	0	0	0	0	0	0	0	0	0	0	0	0	0	0
DURIPP	deoxyuridine phosphorylase	[c] : pi + duri <==> 2dr1p + ura	SCO4890	Nucleotide Salvage Pathway			0	0	0	0	0	0	0	0	0	0	0	0	0	0	0	0	0	0	0	0	0	0	0	0
DUTPDP	dUTP diphosphatase	[c] : h2o + dutp --> h + ppi + dump	SCO5868	Nucleotide Salvage Pathway			0.00592564	0.00592564	0.00592564	0.00592564	0.00592564	0.00275119	0	0	-1	0	0	-1	0	0	0	0	0	0	0	0	0	0	0	0
GK1i	guanylate kinase (GMP:ATP, irreversible)	[c] : atp + gmp --> adp + gdp	SCO1479	Nucleotide Salvage Pathway			0.0216744	0.0216744	0.0216744	0.0216744	0.0216744	0.010418	0	0	-1	0	0	-1	0	0	0	0	0	0	0	0	0	0	0	0
GK2i	guanylate kinase (GMP:dATP, irreversible)	[c] : gmp + datp --> gdp + dadp	SCO1479	Nucleotide Salvage Pathway			0	0	0	0	0	0	0	0	0	0	0	0	0	0	0	0	0	0	0	0	0	0	0	0
GTPHs	GTP amine hydrolysis (spontaneous)	[c] : h + h2o + gtp --> nh4 + xtp	s0001	Nucleotide Salvage Pathway			0	0	0	0	0	0	0	0	0	0	0	0	0	0	0	0	0	0	0	0	0	0	0	0
GUACYC	guanylate cyclase	[c] : gtp --> ppi + 35cgmp	SCO4928	Nucleotide Salvage Pathway			0	0	0	0	0	0	0	0	0	0	0	0	0	0	0	0	0	0	0	0	0	0	0	0
GUAPRT	guanine phosphoribosyltransferase	[c] : prpp + gua --> ppi + gmp	SCO3405	Nucleotide Salvage Pathway			0	0	0	0	0	0	0	0	0	0	0	0	0	0	0	0	0	0	0	0	0	0	0	0
HXAND	hypoxanthine dehydrogenase	[c] : h2o + nad + hxan --> h + nadh + xan	((SCO4971 and SCO4972) or (SCO0689 and SCO0690 and SCO0691) or (SCO1132 and SCO1133 and SCO1134))	Nucleotide Salvage Pathway			0	0	0	0	0	0	0	0	0	0	0	0	0	0	0	0	0	0	0	0	0	0	0	0
HXPRT	hypoxanthine phosphoribosyltransferase (Hypoxanthine)	[c] : hxan + prpp --> ppi + imp	SCO3405	Nucleotide Salvage Pathway			0	0	0	0	0	0	0	0	0	0	0	0	0	0	0	0	0	0	0	0	0	0	0	0
INSH	Inosine hydrolase	[c] : h2o + ins --> rib_DASH_D + hxan	SCO3779	Nucleotide Salvage Pathway			0	0	0	0	0	0	0	0	0	0	0	0	0	0	0	0	0	0	0	0	0	0	0	0
NDPK1	nucleoside-diphosphate kinase (ATP:GDP)	[c] : atp + gdp <==> adp + gtp	SCO2612	Nucleotide Salvage Pathway			0.0415591	0.0415591	0.0415591	0.0415591	0.074133	0.0270158	0	0	-1	0	0	-1	0	0	1	0	0	0	0	0	0	0	0	0
NDPK2	nucleoside-diphosphate kinase (ATP:UDP)	[c] : atp + udp <==> adp + utp	SCO2612	Nucleotide Salvage Pathway			0.145762	0.145762	0.145762	0.145762	0.159161	0.0717973	0	0	-1	0	0	-1	0	0	0	0	0	0	0	0	0	0	0	0
NDPK3	nucleoside-diphosphate kinase (ATP:CDP)	[c] : atp + cdp <==> adp + ctp	SCO2612	Nucleotide Salvage Pathway			0.0452343	0.0452343	0.0452343	0.0452343	0.0844532	0.0287221	0	0	-1	0	0	-1	0	0	1	0	0	0	0	0	0	0	0	0
NDPK4	nucleoside-diphosphate kinase (ATP:dTDP)	[c] : atp + dtdp <==> adp + dttp	SCO2612	Nucleotide Salvage Pathway			0.00592564	0.00592564	0.00592564	0.00592564	0.00592564	0.00275119	0	0	-1	0	0	-1	0	0	0	0	0	0	0	0	0	0	0	0
NDPK5	nucleoside-diphosphate kinase (ATP:dGDP)	[c] : atp + dgdp <==> adp + dgtp	SCO2612	Nucleotide Salvage Pathway			0.00228158	0.00228158	0.00228158	0.00228158	0.00228158	0.00105931	0	0	-1	0	0	-1	0	0	0	0	0	0	0	0	0	0	0	0
NDPK6	nucleoside-diphosphate kinase (ATP:dUDP)	[c] : atp + dudp <==> adp + dutp	SCO2612	Nucleotide Salvage Pathway			0.00592564	0.00592564	0.00592564	0.00592564	0.00592564	0.00275119	0	0	-1	0	0	-1	0	0	0	0	0	0	0	0	0	0	0	0
NDPK7	nucleoside-diphosphate kinase (ATP:dCDP)	[c] : atp + dcdp <==> adp + dctp	SCO2612	Nucleotide Salvage Pathway			0.00592564	0.00592564	0.00592564	0.00592564	0.00592564	0.00275119	0	0	-1	0	0	-1	0	0	0	0	0	0	0	0	0	0	0	0
NDPK8	nucleoside-diphosphate kinase (ATP:dADP)	[c] : atp + dadp <==> adp + datp	SCO2612	Nucleotide Salvage Pathway			0.00228158	0.00228158	0.00228158	0.00228158	0.00228158	0.00105931	0	0	-1	0	0	-1	0	0	0	0	0	0	0	0	0	0	0	0
NDPK9	nucleoside-diphosphate kinase (ATP:IDP)	[c] : atp + idp <==> adp + itp	SCO2612	Nucleotide Salvage Pathway			0	0	0	0	0	0	0	0	0	0	0	0	0	0	0	0	0	0	0	0	0	0	0	0
NNAT	nicotinate-nucleotide adenylyltransferase	[c] : h + atp + nicrnt --> ppi + dnad	SCO2579	Nucleotide Salvage Pathway			0.00162568	0.00162568	0.00162568	0.00162568	0.00162568	0.00075478	0	0	-1	0	0	-1	0	0	0	0	0	0	0	0	0	0	0	0
NTD10e	5'-nucleotidase (XMP)	[e] : h2o + xmp --> pi + xtsn	SCO4152	Nucleotide Salvage Pathway			0	0	0	0	0	0	0	0	0	0	0	0	0	0	0	0	0	0	0	0	0	0	0	0
NTD11e	5'-nucleotidase (IMP)	[e] : h2o + imp --> ins + pi	SCO4152	Nucleotide Salvage Pathway			0	0	0	0	0	0	0	0	0	0	0	0	0	0	0	0	0	0	0	0	0	0	0	0
NTD12e	5'-nucleotidase (dIMP)	[e] : h2o + dimp --> din + pi	SCO4152	Nucleotide Salvage Pathway			0	0	0	0	0	0	0	0	0	0	0	0	0	0	0	0	0	0	0	0	0	0	0	0
NTD1e	5'-nucleotidase (dUMP)	[e] : h2o + dump --> duri + pi	SCO4152	Nucleotide Salvage Pathway			0	0	0	0	0	0	0	0	0	0	0	0	0	0	0	0	0	0	0	0	0	0	0	0
NTD2e	5'-nucleotidase (UMP)	[e] : h2o + ump --> pi + uri	SCO4152	Nucleotide Salvage Pathway			0	0	0	0	0	0	0	0	0	0	0	0	0	0	0	0	0	0	0	0	0	0	0	0
NTD3e	5'-nucleotidase (dCMP)	[e] : h2o + dcmp --> dcyt + pi	SCO4152	Nucleotide Salvage Pathway			0	0	0	0	0	0	0	0	0	0	0	0	0	0	0	0	0	0	0	0	0	0	0	0
NTD4e	5'-nucleotidase (CMP)	[e] : h2o + cmp --> cytd + pi	SCO4152	Nucleotide Salvage Pathway			0	0	0	0	0	0	0	0	0	0	0	0	0	0	0	0	0	0	0	0	0	0	0	0
NTD5e	5'-nucleotidase (dTMP)	[e] : h2o + dtmp --> pi + thymd	SCO4152	Nucleotide Salvage Pathway			0	0	0	0	0	0	0	0	0	0	0	0	0	0	0	0	0	0	0	0	0	0	0	0
NTD6e	5'-nucleotidase (dAMP)	[e] : h2o + damp --> dad_DASH_2 + pi	SCO4152	Nucleotide Salvage Pathway			0	0	0	0	0	0	0	0	0	0	0	0	0	0	0	0	0	0	0	0	0	0	0	0
NTD7e	5'-nucleotidase (AMP)	[e] : h2o + amp --> adn + pi	SCO4152	Nucleotide Salvage Pathway			0	0	0	0	0	0	0	0	0	0	0	0	0	0	0	0	0	0	0	0	0	0	0	0
NTD8e	5'-nucleotidase (dGMP)	[e] : h2o + dgmp --> dgsn + pi	SCO4152	Nucleotide Salvage Pathway			0	0	0	0	0	0	0	0	0	0	0	0	0	0	0	0	0	0	0	0	0	0	0	0
NTD9e	5'-nucleotidase (GMP)	[e] : h2o + gmp --> gsn + pi	SCO4152	Nucleotide Salvage Pathway			0	0	0	0	0	0	0	0	0	0	0	0	0	0	0	0	0	0	0	0	0	0	0	0
NTP1	nucleoside-triphosphatase (ATP)	[c] : h2o + atp --> h + adp + pi	SCO6149	Nucleotide Salvage Pathway			0	0	0	0	0	0	0	0	0	0	0	0	0	0	0	0	0	0	0	0	0	0	0	0
NTP10	nucleoside-triphosphatase (ITP)	[c] : h2o + itp --> h + pi + idp	SCO6149	Nucleotide Salvage Pathway			0	0	0	0	0	0	0	0	0	0	0	0	0	0	0	0	0	0	0	0	0	0	0	0
NTP3	nucleoside-triphosphatase (GTP)	[c] : h2o + gtp --> h + pi + gdp	SCO6149	Nucleotide Salvage Pathway			0	0	0	0	0	0	0	0	0	0	0	0	0	0	0	0	0	0	0	0	0	0	0	0
NTP5	nucleoside-triphosphatase (CTP)	[c] : h2o + ctp --> h + pi + cdp	SCO6149	Nucleotide Salvage Pathway			0	0	0	0	0	0	0	0	0	0	0	0	0	0	0	0	0	0	0	0	0	0	0	0
NTPP1	Nucleoside triphosphate pyrophosphorylase (dgtp)	[c] : h2o + dgtp --> h + ppi + dgmp	SCO3100	Nucleotide Salvage Pathway			0	0	0	0	0	0	0	0	0	0	0	0	0	0	0	0	0	0	0	0	0	0	0	0
NTPP10	Nucleoside triphosphate pyrophosphorylase (ditp)	[c] : h2o + ditp --> h + ppi + dimp	SCO2902	Nucleotide Salvage Pathway			0	0	0	0	0	0	0	0	0	0	0	0	0	0	0	0	0	0	0	0	0	0	0	0
NTPP11	Nucleoside triphosphate pyrophosphorylase (xtp)	[c] : h2o + xtp --> h + ppi + xmp	SCO2902	Nucleotide Salvage Pathway			0	0	0	0	0	0	0	0	0	0	0	0	0	0	0	0	0	0	0	0	0	0	0	0
NTPP2	Nucleoside triphosphate pyrophosphorylase (gtp)	[c] : h2o + gtp --> h + ppi + gmp	SCO3100	Nucleotide Salvage Pathway			0	0	0	0	0	0	0	0	0	0	0	0	0	0	0	0	0	0	0	0	0	0	0	0
NTPP3	Nucleoside triphosphate pyrophosphorylase (dctp)	[c] : h2o + dctp --> h + ppi + dcmp	SCO3100	Nucleotide Salvage Pathway			0	0	0	0	0	0	0	0	0	0	0	0	0	0	0	0	0	0	0	0	0	0	0	0
NTPP4	Nucleoside triphosphate pyrophosphorylase (ctp)	[c] : h2o + ctp --> h + ppi + cmp	SCO3100	Nucleotide Salvage Pathway			0	0	0	0	0	0	0	0	0	0	0	0	0	0	0	0	0	0	0	0	0	0	0	0
NTPP5	Nucleoside triphosphate pyrophosphorylase (datp)	[c] : h2o + datp --> h + ppi + damp	SCO3100	Nucleotide Salvage Pathway			0	0	0	0	0	0	0	0	0	0	0	0	0	0	0	0	0	0	0	0	0	0	0	0
NTPP6	Nucleoside triphosphate pyrophosphorylase (atp)	[c] : h2o + atp --> h + amp + ppi	SCO3100	Nucleotide Salvage Pathway			0	0	0	0	0	0	0	0	0	0	0	0	0	0	0	0	0	0	0	0	0	0	0	0
NTPP7	Nucleoside triphosphate pyrophosphorylase (dttp)	[c] : h2o + dttp --> h + ppi + dtmp	SCO3100	Nucleotide Salvage Pathway			0	0	0	0	0	0	0	0	0	0	0	0	0	0	0	0	0	0	0	0	0	0	0	0
NTPP8	Nucleoside triphosphate pyrophosphorylase (utp)	[c] : h2o + utp --> h + ppi + ump	SCO3100	Nucleotide Salvage Pathway			0	0	0	0	0	0	0	0	0	0	0	0	0	0	0	0	0	0	0	0	0	0	0	0
NTPP9	Nucleoside triphosphate pyrophosphorylase (itp)	[c] : h2o + itp --> h + ppi + imp	SCO2902	Nucleotide Salvage Pathway			0	0	0	0	0	0	0	0	0	0	0	0	0	0	0	0	0	0	0	0	0	0	0	0
NTPTP1	Nucleoside triphosphate tripolyhydrolase	[c] : h2o + dgtp --> pppi + dgsn	SCO2470	Nucleotide Salvage Pathway			0	0	0	0	0	0	0	0	0	0	0	0	0	0	0	0	0	0	0	0	0	0	0	0
NTPTP2	Nucleoside triphosphate tripolyhydrolase	[c] : h2o + gtp --> pppi + gsn	SCO2470	Nucleotide Salvage Pathway			0	0	0	0	0	0	0	0	0	0	0	0	0	0	0	0	0	0	0	0	0	0	0	0
PDE1	3',5'-cyclic-nucleotide phosphodiesterase	[c] : h2o + camp --> h + amp	SCO6075	Nucleotide Salvage Pathway			0	0	0	0	0	0	0	0	0	0	0	0	0	0	0	0	0	0	0	0	0	0	0	0
PDE4	3',5'-cyclic-nucleotide phosphodiesterase	[c] : h2o + 35cgmp --> h + gmp	SCO6075	Nucleotide Salvage Pathway			0	0	0	0	0	0	0	0	0	0	0	0	0	0	0	0	0	0	0	0	0	0	0	0
PUNP1	purine-nucleoside phosphorylase (Adenosine)	[c] : adn + pi <==> ade + r1p	SCO4917	Nucleotide Salvage Pathway			-0.0118098	-0.0118098	-0.0118098	-0.0118098	-0.0118098	-0.00548314	0	0	1	0	0	1	0	0	0	0	0	0	0	0	0	0	0	0
PUNP2	purine-nucleoside phosphorylase (Deoxyadenosine)	[c] : pi + dad_DASH_2 <==> ade + 2dr1p	SCO4917	Nucleotide Salvage Pathway			0	0	0	0	0	0	0	0	0	0	0	0	0	0	0	0	0	0	0	0	0	0	0	0
PUNP3	purine-nucleoside phosphorylase (Guanosine)	[c] : pi + gsn <==> r1p + gua	SCO4917	Nucleotide Salvage Pathway			0	0	0	0	0	0	0	0	0	0	0	0	0	0	0	0	0	0	0	0	0	0	0	0
PUNP4	purine-nucleoside phosphorylase (Deoxyguanosine)	[c] : pi + dgsn <==> 2dr1p + gua	SCO4917	Nucleotide Salvage Pathway			0	0	0	0	0	0	0	0	0	0	0	0	0	0	0	0	0	0	0	0	0	0	0	0
PUNP5	purine-nucleoside phosphorylase (Inosine)	[c] : pi + ins <==> r1p + hxan	SCO4917	Nucleotide Salvage Pathway			-0.0003612	-0.0003612	-0.0003612	-0.0003612	-0.0003612	-0.0001677	0	0	1	0	0	1	0	0	0	0	0	0	0	0	0	0	0	0
PUNP6	purine-nucleoside phosphorylase (Deoxyinosine)	[c] : pi + din <==> 2dr1p + hxan	SCO4917	Nucleotide Salvage Pathway			0	0	0	0	0	0	0	0	0	0	0	0	0	0	0	0	0	0	0	0	0	0	0	0
PUNP7	purine-nucleoside phosphorylase (Xanthosine)	[c] : pi + xtsn <==> r1p + xan	SCO4917	Nucleotide Salvage Pathway			0	0	0	0	0	0	0	0	0	0	0	0	0	0	0	0	0	0	0	0	0	0	0	0
RNDR1	ribonucleoside-diphosphate reductase (ADP)	[c] : adp + trdrd --> h2o + trdox + dadp	(((SCO5225 and SCO5226) or SCO5805) and (SCO0885 or SCO3889 or SCO5419 or SCO5438))	Nucleotide Salvage Pathway			0	0	0	0	0.00228158	0	-1	-1	-1	0	0	0	1	1	1	0	0	0	0	0	0	0	0	0
RNDR1c	ribonucleoside-diphosphate reductase (ADP) (mycothiol)	[c] : adp + (2) msh --> h2o + mssg + dadp	((SCO5225 and SCO5226) or SCO5805)	Nucleotide Salvage Pathway			0.00228158	0.00228158	0.00228158	0.00228158	0	0.00105931	1	1	1	0	0	-1	-1	-1	-1	0	0	0	0	0	0	0	0	0
RNDR2	ribonucleoside-diphosphate reductase (GDP)	[c] : gdp + trdrd --> h2o + trdox + dgdp	(((SCO5225 and SCO5226) or SCO5805) and (SCO0885 or SCO3889 or SCO5419 or SCO5438))	Nucleotide Salvage Pathway			0.00228158	0.00228158	0	0	0.00228158	0	-1	-1	-1	0	0	0	1	1	1	0	0	0	-1	-1	-1	0	0	0
RNDR2c	ribonucleoside-diphosphate reductase (GDP) (mycothiol)	[c] : gdp + (2) msh --> h2o + mssg + dgdp	((SCO5225 and SCO5226) or SCO5805)	Nucleotide Salvage Pathway			0	0	0.00228158	0.00228158	0	0.00105931	1	1	1	0	0	-1	-1	-1	-1	0	0	0	1	1	1	0	0	0
RNDR3	ribonucleoside-diphosphate reductase (CDP)	[c] : cdp + trdrd --> h2o + trdox + dcdp	(((SCO5225 and SCO5226) or SCO5805) and (SCO0885 or SCO3889 or SCO5419 or SCO5438))	Nucleotide Salvage Pathway			0	0.00592564	0	0	0.00592564	0	-1	-1	-1	0	0	0	1	1	1	0	0	0	0	0	0	1	1	1
RNDR3c	ribonucleoside-diphosphate reductase (CDP) (mycothiol)	[c] : cdp + (2) msh --> h2o + mssg + dcdp	((SCO5225 and SCO5226) or SCO5805)	Nucleotide Salvage Pathway			0.00592564	0	0.00592564	0.00592564	0	0.00275119	1	1	1	0	0	-1	-1	-1	-1	0	0	0	0	0	0	-1	-1	-1
RNDR4	ribonucleoside-diphosphate reductase (UDP)	[c] : udp + trdrd --> h2o + trdox + dudp	(((SCO5225 and SCO5226) or SCO5805) and (SCO0885 or SCO3889 or SCO5419 or SCO5438))	Nucleotide Salvage Pathway			0.00592564	0.00592564	0	0	0.00592564	0	-1	-1	-1	0	0	0	1	1	1	0	0	0	-1	-1	-1	0	0	0
RNDR4c	ribonucleoside-diphosphate reductase (UDP) (mycothiol)	[c] : udp + (2) msh --> h2o + mssg + dudp	((SCO5225 and SCO5226) or SCO5805)	Nucleotide Salvage Pathway			0	0	0.00592564	0.00592564	0	0.00275119	1	1	1	0	0	-1	-1	-1	-1	0	0	0	1	1	1	0	0	0
TMDK1	thymidine kinase (ATP:thymidine)	[c] : atp + thymd --> h + adp + dtmp	SCO5845	Nucleotide Salvage Pathway			0	0	0	0	0	0	0	0	0	0	0	0	0	0	0	0	0	0	0	0	0	0	0	0
TMDPP	thymidine phosphorylase	[c] : pi + thymd <==> 2dr1p + thym	SCO4890	Nucleotide Salvage Pathway			0	0	0	0	0	0	0	0	0	0	0	0	0	0	0	0	0	0	0	0	0	0	0	0
TMDSf	thymidylate synthase (Flavin-dependent)	[c] : fmnh2 + mlthf + dump --> thf + fmn + dtmp	SCO5743	Nucleotide Salvage Pathway			0.00592564	0.00592564	0.00592564	0.00592564	0.00592564	0.00275119	0	0	-1	0	0	-1	0	0	0	0	0	0	0	0	0	0	0	0
UMPK	UMP kinase	[c] : atp + ump <==> adp + udp	SCO5626 or SCO1760	Nucleotide Salvage Pathway			0.0732217	0.0732217	0.0732217	0.0732217	0.0732217	0.0336081	0	0	-1	0	0	-1	0	0	0	0	0	0	0	0	0	0	0	0
UPPRT	uracil phosphoribosyltransferase	[c] : ura + prpp --> ppi + ump	(SCO1488 or SCO4041)	Nucleotide Salvage Pathway			0	0	0	0	0	0	0	0	0	0	0	0	0	0	0	0	0	0	0	0	0	0	0	0
XAND	xanthine dehydrogenase	[c] : h2o + nad + xan --> h + nadh + urate	((SCO4971 and SCO4972) or (SCO0690 and SCO0691))	Nucleotide Salvage Pathway			0	0	0	0	0	0	0	0	0	0	0	0	0	0	0	0	0	0	0	0	0	0	0	0
XTSNH	Xanthosine hydrolase	[c] : h2o + xtsn --> rib_DASH_D + xan	SCO3779	Nucleotide Salvage Pathway			0	0	0	0	0	0	0	0	0	0	0	0	0	0	0	0	0	0	0	0	0	0	0	0
ATPS4r	ATP synthase (four protons for one ATP)	adp[c] + pi[c] + (4) h[e] <==> (3) h[c] + h2o[c] + atp[c]	(((SCO5369 and SCO5368 and SCO5367) and (SCO5374 and SCO5373 and SCO5372 and SCO5371 and SCO5370) and SCO5366) or ((SCO5369 and SCO5368 and SCO5367) and (SCO5374 and SCO5373 and SCO5372 and SCO5371 and SCO5370)))	Oxidative Phosphorylation			14.3309	15.566	14.3312	14.3312	19.6914	9.99413	0	0	-1	0	0	-1	0	0	1	0	0	0	0	0	0	0	0	0
CYO2a	cytochrome bc1c complex (reductase, menaquinol: 2 protons)	(6) h[c] + mql9[c] + (2) ficytc[c] --> mqn9[c] + (6) h[e] + (2) focytc[c]	(SCO2150 and SCO2149 and (SCO7236 or SCO2148 or SCO7120))	Oxidative Phosphorylation			7.2661	7.64082	7.26623	7.26623	9.41953	4.78292	0	0	-1	0	0	-1	0	0	1	0	0	0	0	0	0	0	0	0
CYO2b	cytochrome aa3 oxidase (2 protons)	[c] : (0.5) o2 + (2) focytc --> h2o + (2) ficytc	(SCO1934 and SCO2156 and (SCO7234 or SCO2155) and SCO2151 and SCO1930)	Oxidative Phosphorylation			7.2661	7.64082	7.26623	7.26623	9.41953	4.78292	0	0	-1	0	0	-1	0	0	1	0	0	0	0	0	0	0	0	0
CYTBD2	cytochrome oxidase bd (menaquinol-9: 2 protons)	(2) h[c] + (0.5) o2[c] + mql9[c] --> h2o[c] + mqn9[c] + (2) h[e]	(SCO3945 and SCO3946)	Oxidative Phosphorylation			0	0	0	0	0	0	0	0	0	0	0	0	0	0	0	0	0	0	0	0	0	0	0	0
FRD8	fumarate reductase (menaquione-9)	[c] : mql9 + fum --> mqn9 + succ	(SCO0923 and SCO0922 and SCO0924)	Oxidative Phosphorylation			0	0	0	0	0	0	0	0	0	0	0	0	0	0	0	0	0	0	0	0	0	0	0	0
G3PD6	glycerol-3-phosphate dehydrogenase (menaquinone-9)	[c] : glyc3p + mqn9 --> dhap + mql9	(SCO0670 or SCO1661 or SCO4774 or (SCO7005 and SCO7006))	Oxidative Phosphorylation			0	0	0	0	0	0	0	0	0	0	0	0	0	0	0	0	0	0	0	0	0	0	0	0
L_LACD4	L-Lactate dehydrogenase (menaquinone)	[c] : mqn9 + lac_DASH_L --> pyr + mql9	(SCO0763 or (SCO0815 and SCO0816 and SCO0817))	Oxidative Phosphorylation			0	0	0	0	0	0	0	0	0	0	0	0	0	0	0	0	0	0	0	0	0	0	0	0
NADH10	NADH dehydrogenase (menaquinone-9 & 0 protons)	[c] : h + nadh + mqn9 --> nad + mql9	(SCO3092 or SCO7101 or SCO7319 or SCO6496 or SCO0158 or SCO4119)	Oxidative Phosphorylation			0	0	0	0	0	0	0	0	0	0	0	0	0	0	0	0	0	0	0	0	0	0	0	0
NADH17	NADH dehydrogenase (menaquinone-9 & 3 protons)	(4) h[c] + nadh[c] + mqn9[c] --> nad[c] + mql9[c] + (3) h[e]	((SCO4562 or SCO4599) and (SCO4563 or SCO4600) and SCO4564 and (SCO3392 or SCO4565) and SCO4566 and (SCO4567 or SCO6560) and SCO4568 and (SCO4569 or SCO4602) and (SCO4570 or SCO4603) and (SCO4571 or SCO4604) and (SCO4572 or SCO4605) and (SCO4573 or SCO4606 or SCO6954) and (SCO4574 or SCO4607) and (SCO4575 or SCO4608))	Oxidative Phosphorylation			5.77346	6.24328	5.77356	5.77356	7.52425	4.01954	0	0	-1	0	0	-1	0	0	1	0	0	0	0	0	0	0	0	0
NADTRHD	NAD transhydrogenase	[c] : nadph + nad --> nadp + nadh	(SCO7622 and SCO7623)	Oxidative Phosphorylation			0.0311224	0	0.0311256	0.0311256	0	0	0	0	0	-1	-1	-1	-1	-1	-1	0	0	0	0	0	0	-1	-1	-1
NTRIR2x	nitrite Reductase (NADH)	[c] : (5) h + (3) nadh + no2 --> (2) h2o + (3) nad + nh4	(SCO2487 and SCO2488)	Oxidative Phosphorylation			0	0	0	0	0	0	0	0	0	0	0	0	0	0	0	0	0	0	0	0	0	0	0	0
POX3	pyruvate oxidase	[c] : h2o + pyr + fad --> co2 + ac + fadh2	(SCO6155 or SCO7412)	Oxidative Phosphorylation			0	0	0	0	0	0	0	0	0	0	0	0	0	0	0	0	0	0	0	0	0	0	0	0
PPK2r	polyphosphate kinase	[c] : atp + ppi <==> adp + pppi	SCO4145	Oxidative Phosphorylation			0	0	0	0	0	0	0	0	0	0	0	0	0	0	0	0	0	0	0	0	0	0	0	0
QMO3	quinol monooxygenase (menaquinol 9)	[c] : (2) o2 + mql9 --> (2) h + mqn9 + (2) o2s	s0001	Oxidative Phosphorylation			0	0	0	0	0	0	0	0	0	0	0	0	0	0	0	0	0	0	0	0	0	0	0	0
SUCD3	succinate dehydrogenase (menaquione-9)	mqn9[c] + succ[c] + (2) h[e] --> (2) h[c] + mql9[c] + fum[c]	((SCO4856 or SCO5107 or SCO7109) and (SCO4855 or SCO5106) and SCO4858 and SCO4857)	Oxidative Phosphorylation			1.43453	1.33944	1.43456	1.43456	1.83718	0.736794	0	0	-1	0	0	-1	0	0	1	0	0	0	0	0	0	0	0	0
THD2	NAD(P) transhydrogenase	nadp[c] + nadh[c] + (2) h[e] --> nadph[c] + (2) h[c] + nad[c]	(SCO7622 and SCO7623)	Oxidative Phosphorylation			0	0	0	0	0	0	0	0	0	0	0	0	0	0	0	0	0	0	0	0	0	0	0	0
TRDR	thioredoxin reductase (NADPH)	[c] : nadph + h + trdox --> nadp + trdrd	((SCO3890 or SCO7298) and (SCO0885 or SCO3889 or SCO5419 or SCO5438))	Oxidative Phosphorylation			0.00820722	0.0141329	0	0	0.0164144	0	-1	-1	-1	0	0	0	1	1	1	0	0	0	-1	-1	-1	0	0	1
EDA	2-dehydro-3-deoxy-phosphogluconate aldolase	[c] : 2ddg6p --> pyr + g3p	(SCO0852 or SCO2298 or SCO3495)	Pentose Phosphate Pathway			0	0	0	0	0	0	0	0	0	0	0	0	0	0	0	0	0	0	0	0	0	0	0	0
FBA3	Sedoheptulose 1,7-bisphosphate D-glyceraldehyde-3-phosphate-lyase	[c] : s17bp <==> dhap + e4p	SCO3649	Pentose Phosphate Pathway			0.0679518	0.00362775	0.0679547	0.0679547	0.0158837	0.00496031	0	0	-1	0	-1	-1	0	0	-1	0	0	0	0	0	0	0	-1	-1
G1DH	glucose 1-dehydrogenase	[c] : nad + glc_DASH_D --> h + nadh + g15l	SCO1335	Pentose Phosphate Pathway			1.05737	0.896561	1.05737	1.05737	0.559083	0.8003	0	0	1	0	0	-1	0	0	-1	0	0	0	0	0	0	0	0	-1
G6PDH2	glucose 6-phosphate dehydrogenase	[c] : nadp + g6p --> nadph + h + 6pgl	(SCO1937 or SCO6661)	Pentose Phosphate Pathway			0	0	0	0	0	0	0	0	0	0	0	0	0	0	0	0	0	0	0	0	0	0	0	0
GLNLASE	gluconolactonase	[c] : h2o + g15l <==> h + glcn	SCO0524	Pentose Phosphate Pathway			1.05737	0.896561	1.05737	1.05737	0.559083	0.8003	0	0	1	0	0	-1	0	0	-1	0	0	0	0	0	0	0	0	-1
GND	phosphogluconate dehydrogenase (NADP)	[c] : nadp + 6pgc --> nadph + co2 + ru5p_DASH_D	(SCO0975 or SCO3877 or SCO6658)	Pentose Phosphate Pathway			0	0	0	0	0	0	0	0	0	0	0	0	0	0	0	0	0	0	0	0	0	0	0	0
GND2	phosphogluconate dehydrogenase (NAD)	[c] : nad + 6pgc --> nadh + co2 + ru5p_DASH_D	(SCO0975 or SCO3877 or SCO6658)	Pentose Phosphate Pathway			0.318196	0.125224	0.318205	0.318205	0.161992	0.067935	0	0	-1	0	0	-1	0	0	-1	0	0	0	0	0	0	0	0	-1
PFK_3	phosphofructokinase (s7p)	[c] : atp + s7p --> h + adp + s17bp	(SCO5426 or SCO2119 or SCO1214)	Pentose Phosphate Pathway			0.0679518	0.00362775	0.0679547	0.0679547	0.0158837	0.00496031	0	0	-1	0	-1	-1	0	0	-1	0	0	0	0	0	0	0	-1	-1
PGL	6-phosphogluconolactonase	[c] : h2o + 6pgl --> h + 6pgc	SCO1939	Pentose Phosphate Pathway			0	0	0	0	0	0	0	0	0	0	0	0	0	0	0	0	0	0	0	0	0	0	0	0
PKT	phosphoketolase	[c] : pi + xu5p_DASH_D --> h2o + g3p + actp	SCO0617	Pentose Phosphate Pathway			0	0	0	0	0	0	0	0	0	0	0	0	0	0	0	0	0	0	0	0	0	0	0	0
RPE	ribulose 5-phosphate 3-epimerase	[c] : ru5p_DASH_D <==> xu5p_DASH_D	SCO1464	Pentose Phosphate Pathway			0.128648	0	0.128654	0.128654	2.46519e-31	0	-1	-1	-1	-1	-1	-1	-1	-1	-1	0	0	0	0	0	0	-1	-1	-1
RPI	ribose-5-phosphate isomerase	[c] : r5p <==> ru5p_DASH_D	(SCO0579 or SCO1224 or SCO2627)	Pentose Phosphate Pathway			-0.185791	-0.121467	-0.185794	-0.185794	-0.158235	-0.0661906	0	0	1	0	0	1	0	0	1	0	0	0	0	0	0	0	0	1
TALA	transaldolase	[c] : g3p + s7p <==> f6p + e4p	(SCO1936 or SCO6662)	Pentose Phosphate Pathway			3.15544e-30	0	0	0	1.23259e-31	0	-1	-1	-1	0	0	0	1	1	1	0	0	0	-1	-1	-1	-1	-1	-1
TKT1	transketolase	[c] : r5p + xu5p_DASH_D <==> g3p + s7p	(SCO1935 or SCO6497 or SCO6663)	Pentose Phosphate Pathway			0.0679518	0.00362775	0.0679547	0.0679547	0.0158837	0.00496031	0	0	-1	0	-1	-1	0	0	-1	0	0	0	0	0	0	0	-1	-1
TKT2	transketolase	[c] : xu5p_DASH_D + e4p <==> g3p + f6p	(SCO1935 or SCO6497 or SCO6663)	Pentose Phosphate Pathway			0.0606963	-0.00362775	0.0606992	0.0606992	-0.0158837	-0.00496031	0	0	1	-1	-1	-1	-1	-1	-1	0	0	0	0	0	0	-1	-1	-1
MME	methylmalonyl-CoA epimerase	[c] : mmcoa_DASH_R <==> mmcoa_DASH_S	SCO5398	Propanoate Metabolism			0	0	0	0	0	0	0	0	0	0	0	0	0	0	0	0	0	0	0	0	0	0	0	0
MMM	methylmalonyl-CoA mutase	[c] : succoa <==> mmcoa_DASH_R	(SCO6832 or SCO4869)	Propanoate Metabolism			0	0	0	0	0	0	0	0	0	0	0	0	0	0	0	0	0	0	0	0	0	0	0	0
MMSAD3	methylmalonate-semialdehyde dehydrogenase (malonic semialdehyde)	[c] : coa + nad + msa --> nadh + accoa + co2	SCO2726	Propanoate Metabolism			0	0	0	0	0	0	0	0	0	0	0	0	0	0	0	0	0	0	0	0	0	0	0	0
MMSAD4	methylmalonate-semialdehyde dehydrogenase (methymalonate semialdehyde)	[c] : coa + nad + mmtsa --> nadh + co2 + ppcoa	SCO2726	Propanoate Metabolism			0	0	0	0	0	0	0	0	0	0	0	0	0	0	0	0	0	0	0	0	0	0	0	0
MMSAD5	methylmalonate-semialdehyde dehydrogenase (methymalonate semialdehyde, non-decarboxylating)	[c] : coa + nad + mmtsa --> h + nadh + mmcoa_DASH_R	SCO2726	Propanoate Metabolism			0	0	0	0	0	0	0	0	0	0	0	0	0	0	0	0	0	0	0	0	0	0	0	0
PPCOAC	propionyl-CoA carboxylase	[c] : atp + ppcoa + hco3 --> h + adp + pi + mmcoa_DASH_S	((SCO2776 and SCO2777) or (SCO4380 and SCO4381) or ((SCO4921 or SCO6271) and (SCO4925 and SCO4926)))	Propanoate Metabolism			0	0	0	0	0	0	0	0	0	0	0	0	0	0	0	0	0	0	0	0	0	0	0	0
ADSL1r	adenylsuccinate lyase	[c] : dcamp <==> amp + fum	SCO1254	Purine and Pyrimidine Biosynthesis			0.0221663	0.0221663	0.0221663	0.0221663	0.0221668	0.0102915	0	0	-1	0	0	-1	0	0	0	0	0	0	0	0	0	0	0	0
ADSL2r	adenylosuccinate lyase	[c] : 25aics <==> fum + aicar	SCO1254	Purine and Pyrimidine Biosynthesis			0.0436607	0.0436607	0.0436607	0.0436607	0.0436611	0.0206259	0	0	-1	0	0	-1	0	0	0	0	0	0	0	0	0	0	0	0
ADSS	adenylosuccinate synthase	[c] : asp_DASH_L + gtp + imp --> (2) h + pi + gdp + dcamp	SCO3629	Purine and Pyrimidine Biosynthesis			0.0221663	0.0221663	0.0221663	0.0221663	0.0221668	0.0102915	0	0	-1	0	0	-1	0	0	0	0	0	0	0	0	0	0	0	0
AICART	phosphoribosylaminoimidazolecarboxamide formyltransferase	[c] : 10fthf + aicar <==> thf + fprica	SCO4814	Purine and Pyrimidine Biosynthesis			0.0436607	0.0436607	0.0436607	0.0436607	0.0436611	0.0206259	0	0	-1	0	0	-1	0	0	0	0	0	0	0	0	0	0	0	0
AIRCr	phosphoribosylaminoimidazole carboxylase	[c] : co2 + air <==> h + 5aizc	(SCO3059 and SCO3060)	Purine and Pyrimidine Biosynthesis			0.0436607	0.0436607	0.0436607	0.0436607	0.0436611	0.0206259	0	0	-1	0	0	-1	0	0	0	0	0	0	0	0	0	0	0	0
ASPCT	aspartate carbamoyltransferase	[c] : asp_DASH_L + cbp --> h + pi + cbasp	SCO1487	Purine and Pyrimidine Biosynthesis			0.0549433	0.0549433	0.0549433	0.0549433	0.0549433	0.0251217	0	0	-1	0	0	-1	0	0	0	0	0	0	0	0	0	0	0	0
CTPS1	CTP synthase (NH3)	[c] : nh4 + atp + utp --> (2) h + adp + pi + ctp	SCO1776	Purine and Pyrimidine Biosynthesis			0.024442	0.024442	0.024442	0.024442	0.0244421	0.0109932	0	0	-1	0	0	-1	0	0	0	0	0	0	0	0	0	0	0	0
CTPS2	CTP synthase (glutamine)	[c] : h2o + atp + gln_DASH_L + utp --> (2) h + glu_DASH_L + adp + pi + ctp	SCO1776	Purine and Pyrimidine Biosynthesis			0	0	0	0	0	0	0	0	0	0	0	0	0	0	0	0	0	0	0	0	0	0	0	0
DHORD5	dihydroorotic acid (menaquinone-9)	[c] : mqn9 + dhor_DASH_S --> mql9 + orot	SCO1482	Purine and Pyrimidine Biosynthesis			0.0549433	0.0549433	0.0549433	0.0549433	0.0549433	0.0251217	0	0	-1	0	0	-1	0	0	0	0	0	0	0	0	0	0	0	0
DHORTS	dihydroorotase	[c] : h2o + dhor_DASH_S <==> h + cbasp	SCO1486	Purine and Pyrimidine Biosynthesis			-0.0549433	-0.0549433	-0.0549433	-0.0549433	-0.0549433	-0.0251217	0	0	1	0	0	1	0	0	0	0	0	0	0	0	0	0	0	0
GARFT	phosphoribosylglycinamide formyltransferase	[c] : 10fthf + gar <==> h + thf + fgam	SCO4813	Purine and Pyrimidine Biosynthesis			0.0443341	0.0443341	0.0443341	0.0443341	0.0443345	0.0209386	0	0	-1	0	0	-1	0	0	0	0	0	0	0	0	0	0	0	0
GLUPRT	glutamine phosphoribosyldiphosphate amidotransferase	[c] : h2o + gln_DASH_L + prpp --> glu_DASH_L + ppi + pram	SCO4086	Purine and Pyrimidine Biosynthesis			0.0443341	0.0443341	0.0443341	0.0443341	0.0443345	0.0209386	0	0	-1	0	0	-1	0	0	0	0	0	0	0	0	0	0	0	0
GMPS2	GMP synthase	[c] : h2o + atp + gln_DASH_L + xmp --> (2) h + glu_DASH_L + amp + ppi + gmp	SCO4785	Purine and Pyrimidine Biosynthesis			0.0214943	0.0214943	0.0214943	0.0214943	0.0214943	0.0103344	0	0	-1	0	0	-1	0	0	0	0	0	0	0	0	0	0	0	0
IMPC	IMP cyclohydrolase	[c] : h2o + imp <==> fprica	SCO4814	Purine and Pyrimidine Biosynthesis			-0.0436607	-0.0436607	-0.0436607	-0.0436607	-0.0436611	-0.0206259	0	0	1	0	0	1	0	0	0	0	0	0	0	0	0	0	0	0
IMPD	IMP dehydrogenase	[c] : h2o + nad + imp --> h + nadh + xmp	((SCO4770 and SCO4771) or SCO1461)	Purine and Pyrimidine Biosynthesis			0.0214943	0.0214943	0.0214943	0.0214943	0.0214943	0.0103344	0	0	-1	0	0	-1	0	0	0	0	0	0	0	0	0	0	0	0
OMPDC	orotidine-5'-phosphate decarboxylase	[c] : h + orot5p --> co2 + ump	SCO1481	Purine and Pyrimidine Biosynthesis			0.0549433	0.0549433	0.0549433	0.0549433	0.0549433	0.0251217	0	0	-1	0	0	-1	0	0	0	0	0	0	0	0	0	0	0	0
ORPT	orotate phosphoribosyltransferase	[c] : ppi + orot5p <==> prpp + orot	SCO3650	Purine and Pyrimidine Biosynthesis			-0.0549433	-0.0549433	-0.0549433	-0.0549433	-0.0549433	-0.0251217	0	0	1	0	0	1	0	0	0	0	0	0	0	0	0	0	0	0
PRAGSr	phosphoribosylglycinamide synthase	[c] : atp + gly + pram <==> h + adp + pi + gar	SCO4068	Purine and Pyrimidine Biosynthesis			0.0443341	0.0443341	0.0443341	0.0443341	0.0443345	0.0209386	0	0	-1	0	0	-1	0	0	0	0	0	0	0	0	0	0	0	0
PRAIS	phosphoribosylaminoimidazole synthase	[c] : atp + fpram --> (2) h + adp + pi + air	SCO4087	Purine and Pyrimidine Biosynthesis			0.0443341	0.0443341	0.0443341	0.0443341	0.0443345	0.0209386	0	0	-1	0	0	-1	0	0	0	0	0	0	0	0	0	0	0	0
PRASCSi	phosphoribosylaminoimidazolesuccinocarboxamide synthase	[c] : asp_DASH_L + atp + 5aizc --> h + adp + pi + 25aics	SCO4071	Purine and Pyrimidine Biosynthesis			0.0436607	0.0436607	0.0436607	0.0436607	0.0436611	0.0206259	0	0	-1	0	0	-1	0	0	0	0	0	0	0	0	0	0	0	0
PRFGS	phosphoribosylformylglycinamidine synthase	[c] : h2o + atp + gln_DASH_L + fgam --> h + glu_DASH_L + adp + pi + fpram	(SCO4077 and SCO4078 and SCO4079)	Purine and Pyrimidine Biosynthesis			0.0443341	0.0443341	0.0443341	0.0443341	0.0443345	0.0209386	0	0	-1	0	0	-1	0	0	0	0	0	0	0	0	0	0	0	0
ACKr	acetate kinase	[c] : atp + ac <==> adp + actp	SCO5424	Pyruvate Metabolism			0.00076594	0.00076594	0.00076594	0.00076594	0.00076594	0.000355615	0	0	-1	0	0	-1	0	0	0	0	0	0	0	0	0	0	0	0
ACS	acetyl-CoA synthetase	[c] : coa + atp + ac --> accoa + amp + ppi	SCO3563	Pyruvate Metabolism			0	0	0	0	0	0	0	0	0	0	0	0	0	0	0	0	0	0	0	0	0	0	0	0
ALCD2x	alcohol dehydrogenase (ethanol)	[c] : nad + etoh <==> h + nadh + acald	(SCO0199 or SCO0259 or SCO5262 or SCO7362)	Pyruvate Metabolism			0	0	0	0	0	0	0	0	0	0	0	0	0	0	0	0	0	0	0	0	0	0	0	0
ALCD2y	alcohol dehydrogenase (ethanol, NADP)	[c] : nadp + etoh <==> nadph + h + acald	(SCO4945 or SCO4271)	Pyruvate Metabolism			0	0	0	0	0	0	0	0	0	0	0	0	0	0	0	0	0	0	0	0	0	0	0	0
LDH_D	D-lactate dehydrogenase	[c] : nad + lac_DASH_D <==> h + nadh + pyr	(SCO2118 or SCO3594)	Pyruvate Metabolism			0	0	0	0	0	0	0	0	0	0	0	0	0	0	0	0	0	0	0	0	0	0	0	0
PC	pyruvate carboxylase	[c] : pyr + atp + hco3 --> h + oaa + adp + pi	SCO0546	Pyruvate Metabolism			0	0	0	0	0	0	0	0	0	0	0	0	0	0	0	0	0	0	0	0	0	0	0	0
PTAr	phosphotransacetylase	[c] : accoa + pi <==> coa + actp	SCO5425	Pyruvate Metabolism			-0.00076594	-0.00076594	-0.00076594	-0.00076594	-0.00076594	-0.000355615	0	0	1	0	0	1	0	0	0	0	0	0	0	0	0	0	0	0
G3PCT	glycerol-3-phosphate cytidylyltransferase	[c] : h + glyc3p + ctp --> ppi + cdpglyc		Teichoic Acid Biosynthesis			0.037128	0.037128	0.037128	0.037128	0.037128	0.017238	0	0	-1	0	0	-1	0	0	0	0	0	0	0	0	0	0	0	0
TAGO	Tag O reaction for initiation of teichoic acid	[c] : (2) h2o + uacgam --> (2) h + acgam + pi + ump		Teichoic Acid Biosynthesis			0.00148512	0.00148512	0.00148512	0.00148512	0.00148512	0.00068952	0	0	-1	0	0	-1	0	0	0	0	0	0	0	0	0	0	0	0
TECA1S	glycerol teichoic acid synthesis (no sub, n=25)	[c] : acgam + uacmam + (25) cdpglyc --> (26) h + udp + (25) cmp + gtca1		Teichoic Acid Biosynthesis			0.00049504	0.00049504	0.00049504	0.00049504	0.00049504	0.00022984	0	0	-1	0	0	-1	0	0	0	0	0	0	0	0	0	0	0	0
TECA2S	glycerol techoic acid synthesis (D-ala, n=25)	[c] : (25) ala_DASH_D + (25) atp + acgam + uacmam + (25) cdpglyc --> (26) h + (25) amp + (25) ppi + udp + (25) cmp + gtca2		Teichoic Acid Biosynthesis			0.00049504	0.00049504	0.00049504	0.00049504	0.00049504	0.00022984	0	0	-1	0	0	-1	0	0	0	0	0	0	0	0	0	0	0	0
TECA3S	glycerol teichoic acid synthesis (n=25, glucose sub)	[c] : acgam + (25) udpg + uacmam + (25) cdpglyc --> (51) h + (26) udp + (25) cmp + gtca3		Teichoic Acid Biosynthesis			0.00049504	0.00049504	0.00049504	0.00049504	0.00049504	0.00022984	0	0	-1	0	0	-1	0	0	0	0	0	0	0	0	0	0	0	0
2OXOADOX	2-Oxoadipate:lipoamde 2-oxidoreductase(decarboxylating and acceptor-succinylating)	[c] : coa + nad + 2oxoadp --> nadh + co2 + glutcoa	(SCO5281 and (SCO2181 or SCO7123) and (SCO0884 or SCO2180 or SCO4919))	Threonine and Lysine Metabolism			0	0	0	0	0	0	0	0	0	0	0	0	0	0	0	0	0	0	0	0	0	0	0	0
AOBUTDs	L-2-amino-3-oxobutanoate decarboxylation (spontaneous)	[c] : h + 2aobut --> co2 + aact	s0001	Threonine and Lysine Metabolism			0	0	0	0	0	0	0	0	0	0	0	0	0	0	0	0	0	0	0	0	0	0	0	0
APTNAT	5-aminopentanoate:2-oxoglutarate aminotransferase	[c] : akg + 5aptn <==> glu_DASH_L + oxptn		Threonine and Lysine Metabolism			0	0	0	0	0	0.000998216	1	1	1	1	1	1	0	0	0	0	0	0	0	0	0	0	0	0
ASAD	aspartate-semialdehyde dehydrogenase	[c] : nadp + pi + aspsa <==> nadph + h + 4pasp	(SCO2640 or SCO3614)	Threonine and Lysine Metabolism			-0.0652407	-0.0652407	-0.0652407	-0.0652407	-0.0167933	-0.00779688	0	0	1	0	0	1	0	0	1	0	0	0	0	0	0	0	0	0
ASPK	aspartate kinase	[c] : asp_DASH_L + atp <==> adp + 4pasp	SCO3615	Threonine and Lysine Metabolism			0.0652407	0.0652407	0.0652407	0.0652407	0.0167933	0.00779688	0	0	-1	0	0	-1	0	0	-1	0	0	0	0	0	0	0	0	0
DAPAT	Cadaverine aminotranferase	[c] : akg + 15dap --> h + h2o + glu_DASH_L + pprdn		Threonine and Lysine Metabolism			0	0	0	0	0	0.000998216	1	1	1	1	1	1	0	0	0	0	0	0	0	0	0	0	0	0
DAPDC	diaminopimelate decarboxylase	[c] : h + 26dap_DASH_M --> co2 + lys_DASH_L	(SCO5353 or SCO6438)	Threonine and Lysine Metabolism			0	0	0	0	0	0	0	0	0	0	0	0	0	0	0	0	0	0	0	0	0	0	0	0
DAPE	diaminopimelate epimerase	[c] : 26dap_DASH_LL <==> 26dap_DASH_M	SCO5793	Threonine and Lysine Metabolism			0.0167933	0.0167933	0.0167933	0.0167933	0.0167933	0.00779688	0	0	-1	0	0	-1	0	0	0	0	0	0	0	0	0	0	0	0
DHDPRy	dihydrodipicolinate reductase (NADPH)	[c] : nadph + h + 23dhdp --> nadp + thdp	SCO5739	Threonine and Lysine Metabolism			0.0167933	0.0167933	0.0167933	0.0167933	0.0167933	0.00779688	0	0	-1	0	0	-1	0	0	0	0	0	0	0	0	0	0	0	0
DHDPS	dihydrodipicolinate synthase	[c] : pyr + aspsa --> h + (2) h2o + 23dhdp	(SCO1889 or SCO1912 or SCO5744 or SCO6292)	Threonine and Lysine Metabolism			0.0167933	0.0167933	0.0167933	0.0167933	0.0167933	0.00779688	0	0	-1	0	0	-1	0	0	0	0	0	0	0	0	0	0	0	0
ECOAH1	3-hydroxyacyl-CoA dehydratase (3-hydroxybutanoyl-CoA)	[c] : 3hbcoa <==> h2o + b2coa	(SCO6732 or SCO4384)	Threonine and Lysine Metabolism			0.00661318	0.00661318	0.00661318	0.00661318	0.00661318	0.00207219	0	0	-1	0	0	-1	0	0	0	0	0	0	0	0	0	0	0	0
GLCOAS	glutaryl-CoA synthetase	[c] : coa + atp + glutar --> adp + pi + glutcoa		Threonine and Lysine Metabolism			0	0	0	0	0	0.000998216	1	1	1	1	1	1	0	0	0	0	0	0	0	0	0	0	0	0
GLUTCOADHc	glutaryl-CoA dehydrogenase (citosol)	[c] : h + fad + glutcoa --> co2 + fadh2 + b2coa	SCO1750	Threonine and Lysine Metabolism			0	0	0	0	0	0.000998216	1	1	1	1	1	1	0	0	0	0	0	0	0	0	0	0	0	0
HSDy	homoserine dehydrogenase (NADPH)	[c] : nadp + hom_DASH_L <==> nadph + h + aspsa	(SCO0420 or SCO5354)	Threonine and Lysine Metabolism			-0.0484474	-0.0484474	-0.0484474	-0.0484474	0	0	0	0	0	1	1	1	1	1	1	0	0	0	0	0	0	0	0	0
HSK	homoserine kinase	[c] : atp + hom_DASH_L --> h + adp + phom	SCO5356	Threonine and Lysine Metabolism			0.0484474	0.0484474	0.0484474	0.0484474	0	0	0	0	0	-1	-1	-1	-1	-1	-1	0	0	0	0	0	0	0	0	0
LYSDC	lysine decarboxylase	[c] : h + lys_DASH_L --> co2 + 15dap	SCO7311	Threonine and Lysine Metabolism			0.00272916	0.00272916	0.00272916	0.00272916	0.00272916	0.00226533	0	0	-1	0	0	-1	0	0	0	0	0	0	0	0	0	0	0	0
OXPTNDH	glutarate-semialdehyde:NAD+ oxidoreductase	[c] : h2o + nad + oxptn <==> (2) h + nadh + glutar		Threonine and Lysine Metabolism			0	0	0	0	0	0.000998216	1	1	1	1	1	1	0	0	0	0	0	0	0	0	0	0	0	0
PPRDNDH	Piperideine dehydrogenase	[c] : (2) h2o + nad + pprdn --> h + nadh + 5aptn		Threonine and Lysine Metabolism			0	0	0	0	0	0.000998216	1	1	1	1	1	1	0	0	0	0	0	0	0	0	0	0	0	0
SDPDS	succinyl-diaminopimelate desuccinylase	[c] : h2o + sl26da --> succ + 26dap_DASH_LL	SCO5139	Threonine and Lysine Metabolism			0.0167933	0.0167933	0.0167933	0.0167933	0.0167933	0.00779688	0	0	-1	0	0	-1	0	0	0	0	0	0	0	0	0	0	0	0
SDPTA	succinyldiaminopimelate transaminase	[c] : akg + sl26da <==> glu_DASH_L + sl2a6o	SCO1577	Threonine and Lysine Metabolism			-0.0167933	-0.0167933	-0.0167933	-0.0167933	-0.0167933	-0.00779688	0	0	1	0	0	1	0	0	0	0	0	0	0	0	0	0	0	0
THDPS	tetrahydrodipicolinate succinylase	[c] : h2o + succoa + thdp --> coa + sl2a6o	SCO1916	Threonine and Lysine Metabolism			0.0167933	0.0167933	0.0167933	0.0167933	0.0167933	0.00779688	0	0	-1	0	0	-1	0	0	0	0	0	0	0	0	0	0	0	0
THRA2i	L-allo-Threonine Aldolase	[c] : athr_DASH_L --> acald + gly	(SCO1087 or SCO4837 or SCO5470 or SCO5364)	Threonine and Lysine Metabolism			0	0	0	0	0	0	0	0	0	0	0	0	0	0	0	0	0	0	0	0	0	0	0	0
THRAi	Threonine aldolase	[c] : thr_DASH_L --> acald + gly	(SCO1087 or SCO4837 or SCO5470 or SCO5364)	Threonine and Lysine Metabolism			0	0	0	0	0	0	0	0	0	0	0	0	0	0	0	0	0	0	0	0	0	0	0	0
THRS	threonine synthase	[c] : h2o + phom --> pi + thr_DASH_L	(SCO4293 or SCO5355)	Threonine and Lysine Metabolism			0.0484474	0.0484474	0.0484474	0.0484474	0	0	0	0	0	-1	-1	-1	-1	-1	-1	0	0	0	0	0	0	0	0	0
14GLUCANabc	1,4-alpha-D-glucan transport via ABC system	h2o[c] + atp[c] + 14glucan[e] --> h[c] + adp[c] + pi[c] + 14glucan[c]	(SCO2229 and SCO2230 and SCO2231 and SCO4240)	Transport, Membrane			0	0	0	0	0	0	0	0	0	0	0	0	0	0	0	0	0	0	0	0	0	0	0	0
5DGLCNt2r	5-Dehydro-D-gluconate transport via proton symport, reversible	h[e] + 5dglcn[e] <==> h[c] + 5dglcn[c]	(SCO1680 or SCO4991)	Transport, Membrane			2.8399e-29	-0.0164249	0	0	-0.0846745	-0.119717	0	0	-1	-1	-1	-1	-1	-1	-1	0	0	0	-1	-1	-1	-1	-1	-1
5MTRt	5-Methylthio-D-ribose transport via proton symport	h[c] + 5mtr[c] --> h[e] + 5mtr[e]		Transport, Membrane			0.00467362	0.00467362	0.00467362	0.00467362	0.00467362	0.0021699	0	0	-1	0	0	-1	0	0	0	0	0	0	0	0	0	0	0	0
ABTabc	D-arabinitol transport via ABC system	h2o[c] + atp[c] + abt_DASH_D[e] --> h[c] + abt_DASH_D[c] + adp[c] + pi[c]	(SCO1899 and SCO1900 and SCO1898 and SCO4240)	Transport, Membrane			0	0	0	0	0	0	0	0	0	0	0	0	0	0	0	0	0	0	0	0	0	0	0	0
ABUTt2	4-aminobutyrate transport in via proton symport	h[e] + 4abut[e] --> h[c] + 4abut[c]	(SCO2628 or SCO2631)	Transport, Membrane			0	0	0	0	0	0	0	0	0	0	0	0	0	0	0	0	0	0	0	0	0	0	0	0
ACALDt	acetaldehyde reversible transport	acald[e] <==> acald[c]	s0001	Transport, Membrane			0	0	0	0	0	0	0	0	0	0	0	0	0	0	0	0	0	0	0	0	0	0	0	0
ACGApts	N-Acetyl-D-glucosamine transport via PEP:Pyr PTS	pep[c] + acgam[e] --> pyr[c] + acgam6p[c]	(SCO2905 and SCO2906 and SCO2907 and SCO1391 and SCO5841)	Transport, Membrane			0	0	0	0	0	0	0	0	0	0	0	0	0	0	0	0	0	0	0	0	0	0	0	0
ACSERt	O-Acetyl-L-serine transport via facilitated transport	acser[c] <==> acser[e]	SCO2756	Transport, Membrane			0	0	0	0	0	0	0	0	0	0	0	0	0	0	0	0	0	0	0	0	0	0	0	0
ACt4	Na+/Acetate symport	ac[e] + na1[e] --> ac[c] + na1[c]	SCO1822	Transport, Membrane			0	0	0	0	0	0	0	0	0	0	0	0	0	0	0	0	0	0	0	0	0	0	0	0
ACTt	actinorhodin transport via facilitated transport	(2) nad[c] + ACT[c] --> (2) nadh[c] + gACT[e]	(SCO5083 and SCO5084)	Transport, Membrane			0	0	0	0	0	0	0	0	0	0	0	0	0	0	0	0	0	0	0	0	0	0	0	0
ADEt2r	adenine transport via proton symport (reversible)	h[e] + ade[e] <==> h[c] + ade[c]	(SCO6212 or SCO6214 or SCO4334 or SCO6173)	Transport, Membrane			0	0	0	0	0	0	0	0	0	0	0	0	0	0	0	0	0	0	0	0	0	0	0	0
ADNt2r	adenosine transport in via proton symport, reversible	h[e] + adn[e] <==> h[c] + adn[c]		Transport, Membrane			0	0	0	0	0	0	0	0	0	0	0	0	0	0	0	0	0	0	0	0	0	0	0	0
AKGt2r	2-oxoglutarate reversible transport via symport	h[e] + akg[e] <==> h[c] + akg[c]	SCO6690	Transport, Membrane			0	0	0	0	0	0	0	0	0	0	0	0	0	0	0	0	0	0	0	0	0	0	0	0
ALAabc	L-alanine transport via ABC system	h2o[c] + atp[c] + ala_DASH_L[e] --> h[c] + ala_DASH_L[c] + adp[c] + pi[c]	((SCO0709 and SCO0710 and SCO0707 and SCO0708 and SCO0706) or (SCO2011 and SCO2012 and SCO2009 and SCO2010 and SCO2008) or (SCO7181 and SCO7182 and SCO7183 and SCO7184 and SCO7185))	Transport, Membrane			0	0	0	0	0	0	0	0	0	0	0	0	0	0	0	0	0	0	0	0	0	0	0	0
ALAALAabc	D-alanyl-D-alanine (DalaDala) transport via ABC system	h2o[c] + atp[c] + alaala[e] --> h[c] + adp[c] + pi[c] + alaala[c]	((SCO5115 and SCO5112 and SCO5114 and SCO5110 and SCO5113) or (SCO5120 and SCO5121 and SCO5118 and SCO5119 and SCO5117) or (SCO5712 and SCO5713 and SCO5714 and SCO5716))	Transport, Membrane			0	0	0	0	0	0	0	0	0	0	0	0	0	0	0	0	0	0	0	0	0	0	0	0
ALAt2r	L-alanine reversible transport via proton symport	h[e] + ala_DASH_L[e] <==> h[c] + ala_DASH_L[c]	SCO2914	Transport, Membrane			-0.113	-0.113	-0.113	-0.113	-0.179	-0.179	0	0	0	0	0	-1	0	0	-1	0	0	0	0	0	0	0	0	0
ALAt4	L-alanine transport in via sodium symport	ala_DASH_L[e] + na1[e] --> ala_DASH_L[c] + na1[c]	SCO7197	Transport, Membrane			0	0	0	0	0	0	0	0	0	0	0	0	0	0	0	0	0	0	0	0	0	0	0	0
ALLTNt2r	allantoin transport in via proton symport	h[e] + alltn[e] <==> h[c] + alltn[c]	(SCO6417 or SCO7500)	Transport, Membrane			0	0	0	0	0	0	0	0	0	0	0	0	0	0	0	0	0	0	0	0	0	0	0	0
ARBabc	L-arabinose transport via ABC system	h2o[c] + atp[c] + arab_DASH_L[e] --> h[c] + arab_DASH_L[c] + adp[c] + pi[c]	(SCO6567 and SCO6568 and SCO6569)	Transport, Membrane			0	0	0	0	0	0	0	0	0	0	0	0	0	0	0	0	0	0	0	0	0	0	0	0
ARGabc	L-arginine transport via ABC system	h2o[c] + atp[c] + arg_DASH_L[e] --> h[c] + adp[c] + pi[c] + arg_DASH_L[c]	(SCO2831 and SCO2829 and SCO2830 and SCO2828)	Transport, Membrane			0	0	0	0	0	0	0	0	0	0	0	0	0	0	0	0	0	0	0	0	0	0	0	0
ARGAGMt7	Arginine/agmatine antiport	agm[c] + arg_DASH_L[e] <==> arg_DASH_L[c] + agm[e]	SCO6528	Transport, Membrane			0	0	0	0	0	0	0	0	0	0	0	0	0	0	0	0	0	0	0	0	0	0	0	0
ARGt3	L-arginine transport out via proton antiport	h[e] + arg_DASH_L[c] --> h[c] + arg_DASH_L[e]	SCO7308	Transport, Membrane			0	0	0	0	0	0	0	0	0	0	0	0	0	0	0	0	0	0	0	0	0	0	0	0
ASNt2r	L-asparagine reversible transport via proton symport	h[e] + asn_DASH_L[e] <==> h[c] + asn_DASH_L[c]	SCO6734	Transport, Membrane			0	0	0	0	0	0	0	0	0	0	0	0	0	0	0	0	0	0	0	0	0	0	0	0
ASO3t8	arsenite efflux via ATP hydrolysis	h2o[c] + atp[c] + aso3[c] --> h[c] + adp[c] + pi[c] + aso3[e]	(SCO7367 or SCO3577 or SCO3578)	Transport, Membrane			0	0	0	0	0	0	0	0	0	0	0	0	0	0	0	0	0	0	0	0	0	0	0	0
ASPabc	L-aspartate transport via ABC system	h2o[c] + atp[c] + asp_DASH_L[e] --> h[c] + asp_DASH_L[c] + adp[c] + pi[c]	(SCO5777 and SCO5774 and SCO5775 and SCO5776)	Transport, Membrane			0	0	0	0	0	0	0	0	0	0	0	0	0	0	0	0	0	0	0	0	0	0	0	0
ASPt2	L-aspartate transport in via proton symport	h[e] + asp_DASH_L[e] --> h[c] + asp_DASH_L[c]	SCO4498	Transport, Membrane			0.103	0.103	0.103	0.103	0	0	0	0	0	-1	-1	-1	-1	-1	-1	0	0	0	0	0	0	0	0	0
ASPt2_2	Aspartate transport via proton symport (2 H)	(2) h[e] + asp_DASH_L[e] --> (2) h[c] + asp_DASH_L[c]	SCO5436	Transport, Membrane			0	0	0	0	0	0	0	0	0	0	0	0	0	0	0	0	0	0	0	0	0	0	0	0
BALAt2	beta-alanine transport in via proton symport	h[e] + ala_DASH_B[e] --> h[c] + ala_DASH_B[c]	SCO2914	Transport, Membrane			0	0	0	0	0	0	0	0	0	0	0	0	0	0	0	0	0	0	0	0	0	0	0	0
BHBt	(R)-3-Hydroxybutanoate transport via proton symport	h[e] + bhb[e] <==> h[c] + bhb[c]		Transport, Membrane			-0.0305049	-0.0305049	-0.0304975	-0.0304975	0	0	0	0	0	1	1	1	1	1	1	0	0	0	0	0	0	0	0	0
BTNt2i	Biotin transport via proton symport	h[e] + btn[e] --> h[c] + btn[c]		Transport, Membrane			0	0	0	0	0	0	0	0	0	0	0	0	0	0	0	0	0	0	0	0	0	0	0	0
CADVt	Lysine/Cadaverine antiporter	h[e] + 15dap[c] + lys_DASH_L[e] --> h[c] + lys_DASH_L[c] + 15dap[e]		Transport, Membrane			0	0	0	0	0	0	0	0	0	0	0	0	0	0	0	0	0	0	0	0	0	0	0	0
CBIuabc	Cobinamide transport via ABC system (uptake)	h2o[c] + atp[c] + cbi[e] --> h[c] + adp[c] + pi[c] + cbi[c]		Transport, Membrane			0	0	0	0	0	0	0	0	0	0	0	0	0	0	0	0	0	0	0	0	0	0	0	0
CBL1abc	Cob(1)alamin transport via ABC system	h2o[c] + atp[c] + cbl1[e] --> h[c] + adp[c] + pi[c] + cbl1[c]		Transport, Membrane			0	0	0	0	0	0	0	0	0	0	0	0	0	0	0	0	0	0	0	0	0	0	0	0
CDAabc	calcium-dependent antibiotics 2b transport via ABC system	h2o[c] + atp[c] + CDA[c] --> h[c] + adp[c] + pi[c] + CDA[e]	((SCO3223 and SCO3224) or SCO3235)	Transport, Membrane			0	0	0	0	0	0	0	0	0	0	0	0	0	0	0	0	0	0	0	0	0	0	0	0
CELBabc	cellobiose transport via ABC system	h2o[c] + atp[c] + celb[e] --> h[c] + celb[c] + adp[c] + pi[c]	((SCO2796 and SCO2797 and SCO2795 and SCO4240) or (SCO7556 and SCO7557 and SCO7555 and SCO4240))	Transport, Membrane			0	0	0	0	0	0	0	0	0	0	0	0	0	0	0	0	0	0	0	0	0	0	0	0
CHLabc	choline transport via ABC system	h2o[c] + atp[c] + chol[e] --> h[c] + adp[c] + pi[c] + chol[c]	((SCO2931 and SCO2930 and SCO2932 and SCO2933) or (SCO6062 and SCO6063 and SCO6064 and SCO6065))	Transport, Membrane			0	0	0	0	0	0	0	0	0	0	0	0	0	0	0	0	0	0	0	0	0	0	0	0
CHLt2	choline transport via proton symport	h[e] + chol[e] --> h[c] + chol[c]	SCO6739	Transport, Membrane			0	0	0	0	0	0	0	0	0	0	0	0	0	0	0	0	0	0	0	0	0	0	0	0
CHTBSabc	chitobiose transport via ABC system	h2o[c] + atp[c] + chtbs[e] --> h[c] + chtbs[c] + adp[c] + pi[c]	((SCO5232 and SCO5233 and SCO5234 and SCO4240) or (SCO6005 and SCO6006 and SCO6007 and SCO4240))	Transport, Membrane			0	0	0	0	0	0	0	0	0	0	0	0	0	0	0	0	0	0	0	0	0	0	0	0
CITt3	citrate transport out via proton antiport	h[e] + cit[c] --> h[c] + cit[e]		Transport, Membrane			-1.95243e-29	0	0	0	0.250117	0.102904	0	0	-1	1	1	1	1	1	1	0	0	0	1	1	1	1	1	1
CITt7	Citrate transport via succinate antiport	succ[c] + cit[e] --> cit[c] + succ[e]	SCO2144	Transport, Membrane			0	0	0	0	0	0	0	0	0	0	0	0	0	0	0	0	0	0	0	0	0	0	0	0
CO2t	CO2 transporter via diffusion	co2[e] <==> co2[c]	s0001	Transport, Membrane			-3.76435	-3.33364	-3.76442	-3.76442	-4.15866	-1.61761	0	0	1	0	0	1	0	0	-1	0	0	0	0	0	0	0	0	1
CSNt2	cytosine transport in via proton symport	h[e] + csn[e] --> h[c] + csn[c]	SCO0572	Transport, Membrane			0	0	0	0	0	0	0	0	0	0	0	0	0	0	0	0	0	0	0	0	0	0	0	0
CSNt2r	cytosine transport in via proton symport, reversible	h[e] + csn[e] <==> h[c] + csn[c]	(SCO5524 or SCO5579)	Transport, Membrane			0	0	0	0	0	0	0	0	0	0	0	0	0	0	0	0	0	0	0	0	0	0	0	0
CYSabc	L-cysteine uptake via ABC system	h2o[c] + atp[c] + cys_DASH_L[e] --> h[c] + adp[c] + pi[c] + cys_DASH_L[c]	SCO3947	Transport, Membrane			0	0	0	0	0	0	0	0	0	0	0	0	0	0	0	0	0	0	0	0	0	0	0	0
CYSabc2	L-cysteine export via ABC system	h2o[c] + atp[c] + cys_DASH_L[c] --> h[c] + adp[c] + pi[c] + cys_DASH_L[e]	SCO3947	Transport, Membrane			0	0	0	0	0	0	0	0	0	0	0	0	0	0	0	0	0	0	0	0	0	0	0	0
CYSt	L-cysteine export via facilitated transport	cys_DASH_L[c] --> cys_DASH_L[e]	SCO2756	Transport, Membrane			0	0	0	0	0	0	0	0	0	0	0	0	0	0	0	0	0	0	0	0	0	0	0	0
CYTDt2r	cytidine transport in via proton symport, reversible	h[e] + cytd[e] <==> h[c] + cytd[c]		Transport, Membrane			0	0	0	0	0	0	0	0	0	0	0	0	0	0	0	0	0	0	0	0	0	0	0	0
DADNt2	deoxyadenosine transport in via proton symport	h[e] + dad_DASH_2[e] --> h[c] + dad_DASH_2[c]		Transport, Membrane			0	0	0	0	0	0	0	0	0	0	0	0	0	0	0	0	0	0	0	0	0	0	0	0
DALAt2	D-alanine transport in via proton symport	h[e] + ala_DASH_D[e] --> h[c] + ala_DASH_D[c]	SCO2914	Transport, Membrane			0	0	0	0	0	0	0	0	0	0	0	0	0	0	0	0	0	0	0	0	0	0	0	0
DAPabc	M-diaminopimelic acid ABC transport	h2o[c] + atp[c] + 26dap_DASH_M[e] --> h[c] + adp[c] + pi[c] + 26dap_DASH_M[c]		Transport, Membrane			0	0	0	0	0	0	0	0	0	0	0	0	0	0	0	0	0	0	0	0	0	0	0	0
DCYTt2	deoxycytidine transport in via proton symport	h[e] + dcyt[e] --> h[c] + dcyt[c]		Transport, Membrane			0	0	0	0	0	0	0	0	0	0	0	0	0	0	0	0	0	0	0	0	0	0	0	0
DDGLCNt2r	2-dehydro-3-deoxy-D-gluconate transport via proton symport, reversible	h[e] + 2ddglcn[e] <==> h[c] + 2ddglcn[c]		Transport, Membrane			0	0	0	0	0	0	0	0	0	0	0	0	0	0	0	0	0	0	0	0	0	0	0	0
DGSNt2	deoxyguanosine transport in via proton symport	h[e] + dgsn[e] --> h[c] + dgsn[c]		Transport, Membrane			0	0	0	0	0	0	0	0	0	0	0	0	0	0	0	0	0	0	0	0	0	0	0	0
DHAt	Dihydroxyacetone transport via facilitated diffusion	dha[e] <==> dha[c]		Transport, Membrane			0	0	0	0	0	0	0	0	0	0	0	0	0	0	0	0	0	0	0	0	0	0	0	0
DINSt2	deoxyinosine transport in via proton symport	h[e] + din[e] --> h[c] + din[c]		Transport, Membrane			0	0	0	0	0	0	0	0	0	0	0	0	0	0	0	0	0	0	0	0	0	0	0	0
D_LACt2	D-lactate transport via proton symport	h[e] + lac_DASH_D[e] <==> h[c] + lac_DASH_D[c]	SCO3029	Transport, Membrane			0	0	0	0	0	0	0	0	0	0	0	0	0	0	0	0	0	0	0	0	0	0	0	0
DRIBt	deoxyribose transport via diffusion	drib[e] <==> drib[c]		Transport, Membrane			0	0	0	0	0	0	0	0	0	0	0	0	0	0	0	0	0	0	0	0	0	0	0	0
DURIt2	deoxyuridine transport in via proton symport	h[e] + duri[e] --> h[c] + duri[c]		Transport, Membrane			0	0	0	0	0	0	0	0	0	0	0	0	0	0	0	0	0	0	0	0	0	0	0	0
EPMt2	epimelibiose transport in via symport	h[e] + epm[e] --> h[c] + epm[c]		Transport, Membrane			0	0	0	0	0	0	0	0	0	0	0	0	0	0	0	0	0	0	0	0	0	0	0	0
ETHAt2	ethanolamine transport in via proton symport	h[e] + etha[e] --> h[c] + etha[c]		Transport, Membrane			0	0	0	0	0	0	0	0	0	0	0	0	0	0	0	0	0	0	0	0	0	0	0	0
ETOHtr	ethanol reversible transport via diffusion	etoh[e] <==> etoh[c]	s0001	Transport, Membrane			0	0	0	0	0	0	0	0	0	0	0	0	0	0	0	0	0	0	0	0	0	0	0	0
FALDt	formaldehyde transport via diffusion	fald[e] <==> fald[c]	s0001	Transport, Membrane			0	0	0	0	0	0	0	0	0	0	0	0	0	0	0	0	0	0	0	0	0	0	0	0
FORti	formate transport via diffusion	for[c] --> for[e]	s0001	Transport, Membrane			0	0	0	0	0	0	0	0	0	0	0	0	0	0	0	0	0	0	0	0	0	0	0	0
FRUpts	D-fructose transport via PEP:Pyr PTS	pep[c] + fru[e] --> pyr[c] + f1p[c]	(SCO3196 and SCO1391 and SCO5841)	Transport, Membrane			0	0	0	0	0	0	0	0	0	0	0	0	0	0	0	0	0	0	0	0	0	0	0	0
FUMt2_2	Fumarate transport via proton symport (2 H)	(2) h[e] + fum[e] --> (2) h[c] + fum[c]	SCO5436	Transport, Membrane			0	0	0	0	0	0	0	0	0	0	0	0	0	0	0	0	0	0	0	0	0	0	0	0
GALCTNt2	D-galactonate transport via proton symport	h[e] + galctn_DASH_D[e] --> h[c] + galctn_DASH_D[c]	SCO0313	Transport, Membrane			0	0	0	0	0	0	0	0	0	0	0	0	0	0	0	0	0	0	0	0	0	0	0	0
GALIt2	1-alpha-D-Galactosyl-myo-inositol transport in via symport	h[e] + 1Dgali[e] --> h[c] + 1Dgali[c]		Transport, Membrane			0	0	0	0	0	0	0	0	0	0	0	0	0	0	0	0	0	0	0	0	0	0	0	0
GALt4	galactose transport via sodium symport	gal[e] + na1[e] --> gal[c] + na1[c]	SCO3139	Transport, Membrane			0	0	0	0	0	0	0	0	0	0	0	0	0	0	0	0	0	0	0	0	0	0	0	0
GGLt2	galactosylglycerol transport in via symport	h[e] + ggl[e] --> h[c] + ggl[c]		Transport, Membrane			0	0	0	0	0	0	0	0	0	0	0	0	0	0	0	0	0	0	0	0	0	0	0	0
GLCNt2r	D-gluconate transport via proton symport, reversible	h[e] + glcn[e] <==> h[c] + glcn[c]	(SCO1680 or SCO4991)	Transport, Membrane			-0.739175	-0.754912	-0.739166	-0.739166	-0.312416	-0.612648	0	0	-1	0	0	1	0	0	1	0	0	0	0	0	0	0	0	0
GLCRt2r	D-glucarate transport via proton symport, reversible	h[e] + glcr[e] <==> h[c] + glcr[c]	SCO2541	Transport, Membrane			0	0	0	0	0	0	0	0	0	0	0	0	0	0	0	0	0	0	0	0	0	0	0	0
GLCt2	D-glucose transport in via proton symport	glc_DASH_D[e] + h[e] --> h[c] + glc_DASH_D[c]	(SCO5578 or SCO7153)	Transport, Membrane			1.14	0	1.14	1.14	0	0	0	0	0	-1	-1	-1	-1	-1	-1	0	0	0	0	0	0	-1	-1	-1
GLNabc	L-glutamine transport via ABC system	h2o[c] + atp[c] + gln_DASH_L[e] --> h[c] + gln_DASH_L[c] + adp[c] + pi[c]	(SCO5258 and SCO5259 and SCO5260)	Transport, Membrane			0	0	0	0	0	0	0	0	0	0	0	0	0	0	0	0	0	0	0	0	0	0	0	0
GLUabc	L-glutamate transport via ABC system	h2o[c] + atp[c] + glu_DASH_L[e] --> h[c] + glu_DASH_L[c] + adp[c] + pi[c]	(SCO5777 and SCO5774 and SCO5775 and SCO5776)	Transport, Membrane			0	0	0	0	0	0	0	0	0	0	0	0	0	0	0	0	0	0	0	0	0	0	0	0
GLUt2r	L-glutamate transport via proton symport, reversible	h[e] + glu_DASH_L[e] <==> h[c] + glu_DASH_L[c]	SCO4498	Transport, Membrane			1.08545	1.0379	1.08549	1.08549	1.82834	0.775958	0	0	-1	0	0	-1	0	0	1	0	0	0	0	0	0	0	0	0
GLYALDt	Glyceraldehyde facilitated diffusion	glyald[e] <==> glyald[c]	(SCO1659 or SCO4057)	Transport, Membrane			0	0	0	0	0	0	0	0	0	0	0	0	0	0	0	0	0	0	0	0	0	0	0	0
GLYBabc	Glycine betaine transport via ABC system	h2o[c] + atp[c] + glyb[e] --> h[c] + adp[c] + pi[c] + glyb[c]	((SCO2931 and SCO2930 and SCO2932 and SCO2933) or (SCO6062 and SCO6063 and SCO6064 and SCO6065))	Transport, Membrane			0	0	0	0	0	0	0	0	0	0	0	0	0	0	0	0	0	0	0	0	0	0	0	0
GLYBt2	Glycine betaine transport via proton symport	h[e] + glyb[e] --> h[c] + glyb[c]	(SCO1225 or SCO2336 or SCO7395)	Transport, Membrane			0	0	0	0	0	0	0	0	0	0	0	0	0	0	0	0	0	0	0	0	0	0	0	0
GLYCAt2r	D-glycerate transport via proton symport, reversible	h[e] + glyc_DASH_R[e] <==> h[c] + glyc_DASH_R[c]	SCO2541	Transport, Membrane			0	0	0	0	0	0	0	0	0	0	0	0	0	0	0	0	0	0	0	0	0	0	0	0
GLYCLTt2i	glycolate transport via proton symport (irreversible)	h[e] + glyclt[e] --> h[c] + glyclt[c]	SCO3029	Transport, Membrane			0	0	0	0	0	0	0	0	0	0	0	0	0	0	0	0	0	0	0	0	0	0	0	0
GLYCLTt4	glycolate transport via sodium symport	glyclt[e] + na1[e] --> glyclt[c] + na1[c]	SCO1822	Transport, Membrane			0	0	0	0	0	0	0	0	0	0	0	0	0	0	0	0	0	0	0	0	0	0	0	0
GLYCt	glycerol transport via channel	glyc[c] <==> glyc[e]	(SCO1659 or SCO4057)	Transport, Membrane			0	0	0	0	0	0	0	0	0	0	0	0	0	0	0	0	0	0	0	0	0	0	0	0
GLYt2r	glycine reversible transport via proton symport	h[e] + gly[e] <==> h[c] + gly[c]	SCO2914	Transport, Membrane			0	0	0	0	0	0	0	0	0	0	0	0	0	0	0	0	0	0	0	0	0	0	0	0
GLYt4	glycine transport in via sodium symport	gly[e] + na1[e] --> gly[c] + na1[c]	SCO7197	Transport, Membrane			0	0	0	0	0	0	0	0	0	0	0	0	0	0	0	0	0	0	0	0	0	0	0	0
GSNt2	guanosine transport in via proton symport	h[e] + gsn[e] --> h[c] + gsn[c]		Transport, Membrane			0	0	0	0	0	0	0	0	0	0	0	0	0	0	0	0	0	0	0	0	0	0	0	0
GUAt	Guanine transport via diffusion	gua[e] <==> gua[c]		Transport, Membrane			0	0	0	0	0	0	0	0	0	0	0	0	0	0	0	0	0	0	0	0	0	0	0	0
GUAt2	guanine transport in via proton symport	h[e] + gua[e] --> h[c] + gua[c]	(SCO6212 or SCO6214)	Transport, Membrane			0	0	0	0	0	0	0	0	0	0	0	0	0	0	0	0	0	0	0	0	0	0	0	0
H2O2t	hydrogen peroxide transport via diffusion	h2o2[e] <==> h2o2[c]	s0001	Transport, Membrane			0	0	0	0	0	0	0	0	0	0	0	0	0	0	0	0	0	0	0	0	0	0	0	0
H2Ot	H2O transport via diffusion	h2o[e] <==> h2o[c]	s0001	Transport, Membrane			-4.27699	-5.0978	-4.27737	-4.27737	-10.2839	-3.96141	0	0	1	0	0	0	0	0	-1	0	0	0	0	0	0	0	0	-1
H2St1	h2s transport	h2s[e] <==> h2s[c]	s0001	Transport, Membrane			0	0	0	0	0	0	0	0	0	0	0	0	0	0	0	0	0	0	0	0	0	0	0	0
HISt2r	L-histidine reversible transport via proton symport	h[e] + his_DASH_L[e] <==> h[c] + his_DASH_L[c]	SCO2914	Transport, Membrane			0.0131	0.0131	0.0131	0.0131	0.0357001	0.0124017	0	0	-1	0	0	0	0	0	1	0	0	0	0	0	0	0	0	0
HOMt2	L-homoserineserine efflux via proton symport	h[e] + hom_DASH_L[c] --> h[c] + hom_DASH_L[e]	(SCO4374 or SCO3362)	Transport, Membrane			0	0	0	0	0	0	0	0	0	0	0	0	0	0	0	0	0	0	0	0	0	0	0	0
IDONt2r	L-idonate transport via proton symport, reversible	h[e] + idon_DASH_L[e] <==> h[c] + idon_DASH_L[c]	(SCO1680 or SCO4991)	Transport, Membrane			0	0	0	0	0	0	0	0	0	0	0	0	0	0	0	0	0	0	0	0	0	0	0	0
ILEabc	L-isoleucine transport via ABC system	h2o[c] + atp[c] + ile_DASH_L[e] --> h[c] + adp[c] + pi[c] + ile_DASH_L[c]	((SCO0709 and SCO0710 and SCO0707 and SCO0708 and SCO0706) or (SCO2011 and SCO2012 and SCO2009 and SCO2010 and SCO2008) or (SCO7181 and SCO7182 and SCO7183 and SCO7184 and SCO7185))	Transport, Membrane			0.0168123	0.0168123	0.0168187	0.0168187	0.0233582	0.0130511	0	0	-1	0	0	-1	0	0	1	0	0	0	0	0	0	0	0	0
INDOLEt2r	Indole transport via proton symport, reversible	h[e] + indole[e] <==> h[c] + indole[c]		Transport, Membrane			0	0	0	0	0	0	0	0	0	0	0	0	0	0	0	0	0	0	0	0	0	0	0	0
INOSTt4	Na+/myo-inositol symporter	inost[e] + na1[e] --> inost[c] + na1[c]	SCO3139	Transport, Membrane			0	0	0	0	0	0	0	0	0	0	0	0	0	0	0	0	0	0	0	0	0	0	0	0
INSt2r	inosine transport in via proton symport, reversible	h[e] + ins[e] <==> h[c] + ins[c]		Transport, Membrane			0	0	0	0	0	0	0	0	0	0	0	0	0	0	0	0	0	0	0	0	0	0	0	0
LALADGLUt	L-alanyl-D-glutamate transport in via proton symport	h[e] + LalaDglu[e] --> h[c] + LalaDglu[c]	SCO3064	Transport, Membrane			0	0	0	0	0	0	0	0	0	0	0	0	0	0	0	0	0	0	0	0	0	0	0	0
LCTSabc	Lactose transport via ABC system	h2o[c] + atp[c] + lcts[e] --> h[c] + adp[c] + lcts[c] + pi[c]	(SCO7409 and SCO7410 and SCO7408)	Transport, Membrane			0	0	0	0	0	0	0	0	0	0	0	0	0	0	0	0	0	0	0	0	0	0	0	0
LEUabc	L-leucine transport via ABC system	h2o[c] + atp[c] + leu_DASH_L[e] --> h[c] + adp[c] + pi[c] + leu_DASH_L[c]	((SCO0709 and SCO0710 and SCO0707 and SCO0708 and SCO0706) or (SCO2011 and SCO2012 and SCO2009 and SCO2010 and SCO2008) or (SCO7181 and SCO7182 and SCO7183 and SCO7184 and SCO7185))	Transport, Membrane			0.0603	0.0603	0.0603	0.0603	0.0787531	0.0271474	0	0	-1	0	0	-1	0	0	1	0	0	0	0	0	0	0	0	0
LIPOt2	Lipoate transport via proton symport	h[e] + lipoate[e] --> h[c] + lipoate[c]		Transport, Membrane			0	0	0	0	0	0	0	0	0	0	0	0	0	0	0	0	0	0	0	0	0	0	0	0
L_LACt2r	L-lactate reversible transport via proton symport	h[e] + lac_DASH_L[e] <==> h[c] + lac_DASH_L[c]	SCO3029	Transport, Membrane			0	0	0	0	0	0	0	0	0	0	0	0	0	0	0	0	0	0	0	0	0	0	0	0
LYSabc	L-lysine transport via ABC system	h2o[c] + atp[c] + lys_DASH_L[e] --> h[c] + adp[c] + pi[c] + lys_DASH_L[c]	(SCO2831 and SCO2829 and SCO2830 and SCO2828)	Transport, Membrane			0	0	0	0	0	0	0	0	0	0	0	0	0	0	0	0	0	0	0	0	0	0	0	0
LYSt2	L-lysine transport in via proton symport	h[e] + lys_DASH_L[e] --> h[c] + lys_DASH_L[c]	SCO2914	Transport, Membrane			0.0126412	0.0126412	0.0126437	0.0126437	0.0436932	0.0108	0	0	-1	0	0	-1	0	0	1	0	0	0	0	0	0	0	0	0
LYSt3	L-lysine transport out via proton antiport	h[e] + lys_DASH_L[c] --> h[c] + lys_DASH_L[e]	SCO7308	Transport, Membrane			0	0	0	0	0	0	0	0	0	0	0	0	0	0	0	0	0	0	0	0	0	0	0	0
LYXt2	L-Lyxose transport via proton symport	h[e] + lyx_DASH_L[e] --> h[c] + lyx_DASH_L[c]		Transport, Membrane			0	0	0	0	0	0	0	0	0	0	0	0	0	0	0	0	0	0	0	0	0	0	0	0
MALt2_2	Malate transport via proton symport (2 H)	(2) h[e] + mal_DASH_L[e] --> (2) h[c] + mal_DASH_L[c]	SCO5436	Transport, Membrane			0	0	0	0	0	0	0	0	0	0	0	0	0	0	0	0	0	0	0	0	0	0	0	0
MALt3	L-malate transport out via proton antiport	mal_DASH_L[c] + h[e] --> h[c] + mal_DASH_L[e]		Transport, Membrane			0	0	0	0	0	0	0	0	0	0	0	0	0	0	0	0	0	0	0	0	0	0	0	0
MALTabc	maltose transport via ABC system	h2o[c] + atp[c] + malt[e] --> h[c] + malt[c] + adp[c] + pi[c]	(SCO2229 and SCO2230 and SCO2231 and SCO4240)	Transport, Membrane			0	0	0	0	0	0	0	0	0	0	0	0	0	0	0	0	0	0	0	0	0	0	0	0
MALTHXabc	maltohexaose transport via ABC system	h2o[c] + atp[c] + malthx[e] --> h[c] + malthx[c] + adp[c] + pi[c]	(SCO2229 and SCO2230 and SCO2231 and SCO4240)	Transport, Membrane			0	0	0	0	0	0	0	0	0	0	0	0	0	0	0	0	0	0	0	0	0	0	0	0
MALTPTabc	maltopentaose transport via ABC system	h2o[c] + atp[c] + maltpt[e] --> h[c] + maltpt[c] + adp[c] + pi[c]	(SCO2229 and SCO2230 and SCO2231 and SCO4240)	Transport, Membrane			0	0	0	0	0	0	0	0	0	0	0	0	0	0	0	0	0	0	0	0	0	0	0	0
MALTTRabc	Maltotriose transport via ABC system	h2o[c] + atp[c] + malttr[e] --> h[c] + malttr[c] + adp[c] + pi[c]	(SCO2229 and SCO2230 and SCO2231 and SCO4240)	Transport, Membrane			0	0	0	0	0	0	0	0	0	0	0	0	0	0	0	0	0	0	0	0	0	0	0	0
MALTTTRabc	maltotetraose transport via ABC system	h2o[c] + atp[c] + maltttr[e] --> h[c] + maltttr[c] + adp[c] + pi[c]	(SCO2229 and SCO2230 and SCO2231 and SCO4240)	Transport, Membrane			0	0	0	0	0	0	0	0	0	0	0	0	0	0	0	0	0	0	0	0	0	0	0	0
MANt2	D-mannose transport in via proton symport	h[e] + man[e] --> h[c] + man[c]		Transport, Membrane			0	0	0	0	0	0	0	0	0	0	0	0	0	0	0	0	0	0	0	0	0	0	0	0
MELIBt2	melibiose transport in via symport	h[e] + melib[e] --> h[c] + melib[c]		Transport, Membrane			0	0	0	0	0	0	0	0	0	0	0	0	0	0	0	0	0	0	0	0	0	0	0	0
MELTt2	melibiitol transport in via symport	h[e] + melt[e] --> h[c] + melt[c]		Transport, Membrane			0	0	0	0	0	0	0	0	0	0	0	0	0	0	0	0	0	0	0	0	0	0	0	0
MEOHtr	Methanol reversible transport via diffusion	meoh[e] <==> meoh[c]	s0001	Transport, Membrane			-0.00116886	-0.00116886	-0.00116886	-0.00116886	-0.00116886	-0.000542685	0	0	1	0	0	1	0	0	0	0	0	0	0	0	0	0	0	0
METabc	L-methionine transport via ABC system	h2o[c] + atp[c] + met_DASH_L[e] --> h[c] + adp[c] + pi[c] + met_DASH_L[c]	(SCO1559 and SCO1558 and SCO1557)	Transport, Membrane			0.0484813	0.0484813	0.0484832	0.0484832	0.072996	0.0257863	0	0	-1	0	0	-1	0	0	1	0	0	0	0	0	0	0	0	0
MNLabc	mannitol transport via ABC system	h2o[c] + atp[c] + mnl[e] --> h[c] + adp[c] + pi[c] + mnl[c]	(SCO1899 and SCO1900 and SCO1898 and SCO4240)	Transport, Membrane			0	1.14	0	0	0.937	0.937	0	0	0	1	1	1	1	1	1	0	0	0	0	0	0	1	1	1
MNt2	manganese (Mn+2) transport in via proton symport	h[e] + mn2[e] --> h[c] + mn2[c]	SCO4993	Transport, Membrane			9.212e-05	9.212e-05	9.212e-05	9.212e-05	9.212e-05	4.277e-05	0	0	-1	0	0	-1	0	0	0	0	0	0	0	0	0	0	0	0
N2Ot	nitrious oxide transport via diffusion	n2o[e] <==> n2o[c]	s0001	Transport, Membrane			0	0	0	0	0	0	0	0	0	0	0	0	0	0	0	0	0	0	0	0	0	0	0	0
NACt	Nicotinic acid uptake	nac[e] --> nac[c]		Transport, Membrane			0	0	0	0	0	0	0	0	0	0	0	0	0	0	0	0	0	0	0	0	0	0	0	0
NMNPt	NMN permease	nmn[e] --> nmn[c]	SCO1442	Transport, Membrane			0	0	0	0	0	0	0	0	0	0	0	0	0	0	0	0	0	0	0	0	0	0	0	0
ORNabc	ornithine transport via ABC system	h2o[c] + atp[c] + orn[e] --> h[c] + adp[c] + pi[c] + orn[c]	(SCO2831 and SCO2829 and SCO2830 and SCO2828)	Transport, Membrane			0	0	0	0	0	0	0	0	0	0	0	0	0	0	0	0	0	0	0	0	0	0	0	0
OROTt2_2	Orotate transport via proton symport (2 H)	(2) h[e] + orot[e] --> (2) h[c] + orot[c]	SCO5436	Transport, Membrane			0	0	0	0	0	0	0	0	0	0	0	0	0	0	0	0	0	0	0	0	0	0	0	0
PACALDt2r	phenylacetaldehyde reversible transport via proton symport	h[e] + pacald[e] <==> h[c] + pacald[c]		Transport, Membrane			0	0	0	0	0	0	0	0	0	0	0	0	0	0	0	0	0	0	0	0	0	0	0	0
PHEt2r	L-phenylalanine reversible transport via proton symport	h[e] + phe_DASH_L[e] <==> h[c] + phe_DASH_L[c]	SCO2914	Transport, Membrane			0.0189294	0.0189294	0.0189319	0.0189319	0.0467132	0.0173077	0	0	-1	0	0	0	0	0	1	0	0	0	0	0	0	0	0	0
PNTOt4	Pantothenate sodium symporter	na1[e] + pnto_DASH_R[e] --> pnto_DASH_R[c] + na1[c]	SCO5229	Transport, Membrane			0	0	0	0	0	0	0	0	0	0	0	0	0	0	0	0	0	0	0	0	0	0	0	0
PPAt4	Na+/Propionate symporter	na1[e] + ppa[e] --> ppa[c] + na1[c]	SCO5229	Transport, Membrane			0	0	0	0	0	0	0	0	0	0	0	0	0	0	0	0	0	0	0	0	0	0	0	0
PROabc	L-proline transport via ABC system	h2o[c] + atp[c] + pro_DASH_L[e] --> h[c] + adp[c] + pi[c] + pro_DASH_L[c]	((SCO4830 and SCO4831 and SCO4832) or (SCO1621 and SCO1620))	Transport, Membrane			0	0	0	0	0	0	0	0	0	0	0	0	0	0	0	0	0	0	0	0	0	0	0	0
PROt2r	L-proline reversible transport via proton symport	h[e] + pro_DASH_L[e] <==> h[c] + pro_DASH_L[c]	(SCO1225 or SCO2336 or SCO7395)	Transport, Membrane			0.0522648	0.0522648	0.0522684	0.0522684	0.109664	0.0420879	0	0	-1	0	0	-1	0	0	1	0	0	0	0	0	0	0	0	0
PROt4	Na+/Proline-L symporter	na1[e] + pro_DASH_L[e] --> pro_DASH_L[c] + na1[c]	SCO5229	Transport, Membrane			0	0	0	0	0	0	0	0	0	0	0	0	0	0	0	0	0	0	0	0	0	0	0	0
PTRCabc	putrescine transport via ABC system	h2o[c] + atp[c] + ptrc[e] --> h[c] + adp[c] + pi[c] + ptrc[c]	(SCO5668 and SCO5669 and SCO5670 and SCO5658 and SCO5667)	Transport, Membrane			0	0	0	0	0	0	0	0	0	0	0	0	0	0	0	0	0	0	0	0	0	0	0	0
PTRCt2	putrescine transport in via proton symport	h[e] + ptrc[e] --> h[c] + ptrc[c]	SCO5057	Transport, Membrane			0	0	0	0	0	0	0	0	0	0	0	0	0	0	0	0	0	0	0	0	0	0	0	0
PYDAMt	pyridoxamine import	pydam[e] --> pydam[c]		Transport, Membrane			0	0	0	0	0	0	0	0	0	0	0	0	0	0	0	0	0	0	0	0	0	0	0	0
PYDXNt	pyridoxine import	pydxn[e] --> pydxn[c]		Transport, Membrane			0	0	0	0	0	0	0	0	0	0	0	0	0	0	0	0	0	0	0	0	0	0	0	0
PYDXt	pyridoxal import	pydx[e] --> pydx[c]		Transport, Membrane			0	0	0	0	0	0	0	0	0	0	0	0	0	0	0	0	0	0	0	0	0	0	0	0
PYRt2r	pyruvate reversible transport via proton symport	h[e] + pyr[e] <==> h[c] + pyr[c]		Transport, Membrane			0	0	0	0	0	0	0	0	0	0	0	0	0	0	0	0	0	0	0	0	0	0	0	0
RAFt2	raffinose transport in via symport	h[e] + raffin[e] --> h[c] + raffin[c]		Transport, Membrane			0	0	0	0	0	0	0	0	0	0	0	0	0	0	0	0	0	0	0	0	0	0	0	0
RIBabc	D-ribose transport via ABC system	h2o[c] + atp[c] + rib_DASH_D[e] --> h[c] + rib_DASH_D[c] + adp[c] + pi[c]	((SCO2746 and SCO2747 and SCO2749) or (SCO6259 and SCO6258 and SCO6257))	Transport, Membrane			0	0	0	0	0	0	0	0	0	0	0	0	0	0	0	0	0	0	0	0	0	0	0	0
RMNabc	L-rhamnose transport via ABC system	h2o[c] + atp[c] + rmn[e] --> h[c] + adp[c] + pi[c] + rmn[c]	(SCO0809 and SCO0810 and SCO0808 and SCO0811)	Transport, Membrane			0	0	0	0	0	0	0	0	0	0	0	0	0	0	0	0	0	0	0	0	0	0	0	0
SALCpts	salicin transport via PEP:Pyr PTS	pep[c] + salcn[e] --> pyr[c] + salc6p[c]		Transport, Membrane			0	0	0	0	0	0	0	0	0	0	0	0	0	0	0	0	0	0	0	0	0	0	0	0
SBTabc	D-sorbitol transport via ABC system	h2o[c] + atp[c] + sbt_DASH_D[e] --> h[c] + adp[c] + sbt_DASH_D[c] + pi[c]	(SCO1899 and SCO1900 and SCO1898 and SCO4240)	Transport, Membrane			0	0	0	0	0	0	0	0	0	0	0	0	0	0	0	0	0	0	0	0	0	0	0	0
SERt2r	L-serine reversible transport via proton symport	h[e] + ser_DASH_L[e] <==> h[c] + ser_DASH_L[c]		Transport, Membrane			0.0494	0.0494	0.0494	0.0494	0.0264	0.0264	0	0	0	0	0	-1	0	0	-1	0	0	0	0	0	0	0	0	0
SKMt2	shikimate transport in via proton symport	h[e] + skm[e] --> h[c] + skm[c]	SCO1010	Transport, Membrane			0	0	0	0	0	0	0	0	0	0	0	0	0	0	0	0	0	0	0	0	0	0	0	0
SPMDabc	spermidine transport via ABC system	h2o[c] + atp[c] + spmd[e] --> h[c] + adp[c] + pi[c] + spmd[c]	(SCO5668 and SCO5669 and SCO5670 and SCO5658 and SCO5667)	Transport, Membrane			0	0	0	0	0	0	0	0	0	0	0	0	0	0	0	0	0	0	0	0	0	0	0	0
SPMDt3	spermidine transport out via proton antiport	h[e] + spmd[c] --> h[c] + spmd[e]	SCO1918	Transport, Membrane			0	0	0	0	0	0	0	0	0	0	0	0	0	0	0	0	0	0	0	0	0	0	0	0
SUCCt2_2	succinate transport via proton symport (2 H)	(2) h[e] + succ[e] --> (2) h[c] + succ[c]	SCO5436	Transport, Membrane			0	0	0	0	0	0	0	0	0	0	0	0	0	0	0	0	0	0	0	0	0	0	0	0
TARTt2_3	D-tartrate transport via proton symport (3 H)	(3) h[e] + tartr_DASH_D[e] --> (3) h[c] + tartr_DASH_D[c]		Transport, Membrane			0	0	0	0	0	0	0	0	0	0	0	0	0	0	0	0	0	0	0	0	0	0	0	0
TAURabc	taurine transport via ABC system	h2o[c] + atp[c] + taur[e] --> h[c] + adp[c] + pi[c] + taur[c]	(SCO7544 and SCO7545 and SCO7546)	Transport, Membrane			0	0	0	0	0	0	0	0	0	0	0	0	0	0	0	0	0	0	0	0	0	0	0	0
THMabc	thiamine transport via ABC system	h2o[c] + atp[c] + thm[e] --> h[c] + adp[c] + pi[c] + thm[c]	(SCO5648 and SCO5647 and SCO5646)	Transport, Membrane			0	0	0	0	0	0	0	0	0	0	0	0	0	0	0	0	0	0	0	0	0	0	0	0
THMDt2r	thymidine transport in via proton symport, reversible	h[e] + thymd[e] <==> h[c] + thymd[c]		Transport, Membrane			0	0	0	0	0	0	0	0	0	0	0	0	0	0	0	0	0	0	0	0	0	0	0	0
THRabc	L-threonine transport via ABC system	h2o[c] + atp[c] + thr_DASH_L[e] --> h[c] + adp[c] + pi[c] + thr_DASH_L[c]	((SCO0709 and SCO0710 and SCO0707 and SCO0708 and SCO0706) or (SCO2011 and SCO2012 and SCO2009 and SCO2010 and SCO2008) or (SCO7181 and SCO7182 and SCO7183 and SCO7184 and SCO7185))	Transport, Membrane			0	0	0	0	0.120888	0.0252951	0	0	-1	1	1	1	1	1	1	0	0	0	0	0	0	0	0	0
THRt2	L-threonine efflux transport via proton antiport	h[e] + thr_DASH_L[c] --> h[c] + thr_DASH_L[e]	(SCO4374 or SCO3362)	Transport, Membrane			0.0109	0.0109	0.0109	0.0109	0	0	0	0	0	-1	-1	-1	-1	-1	-1	0	0	0	0	0	0	0	0	0
THYMt3r	thymine transport out via proton antiport, reversible	h[e] + thym[c] <==> h[c] + thym[e]		Transport, Membrane			0	0	0	0	0	0	0	0	0	0	0	0	0	0	0	0	0	0	0	0	0	0	0	0
TREabc	trehalose transport via ABC system	h2o[c] + atp[c] + tre[e] --> h[c] + adp[c] + pi[c] + tre[c]	((SCO1886 and SCO1887 and SCO1882) or (SCO6602 and SCO6603 and SCO6601))	Transport, Membrane			0	0	0	0	0	0	0	0	0	0	0	0	0	0	0	0	0	0	0	0	0	0	0	0
TRPt2r	L-tryptophan reversible transport via proton symport	h[e] + trp_DASH_L[e] <==> h[c] + trp_DASH_L[c]	SCO2914	Transport, Membrane			0	0	0	0	0	0	0	0	0	0	0	0	0	0	0	0	0	0	0	0	0	0	0	0
TYRt2r	L-tyrosine reversible transport via proton symport	h[e] + tyr_DASH_L[e] <==> h[c] + tyr_DASH_L[c]	SCO2914	Transport, Membrane			0.009828	0.009828	0.00983132	0.00983132	0.0523201	0.0157034	0	0	-1	0	0	1	0	0	1	0	0	0	0	0	0	0	0	0
URAt2r	uracil transport in via proton symport, reversible	h[e] + ura[e] <==> h[c] + ura[c]	SCO1450	Transport, Membrane			0	0	0	0	0	0	0	0	0	0	0	0	0	0	0	0	0	0	0	0	0	0	0	0
UREAt	Urea transport via facilitate diffusion	urea[e] <==> urea[c]	(SCO1659 or SCO4057)	Transport, Membrane			0	0	0	0	0	0	0	0	0	0	0	0	0	0	0	0	0	0	0	0	0	0	0	0
URIt2r	uridine transport in via proton symport, reversible	h[e] + uri[e] <==> h[c] + uri[c]		Transport, Membrane			0	0	0	0	0	0	0	0	0	0	0	0	0	0	0	0	0	0	0	0	0	0	0	0
VALabc	L-valine transport via ABC system	h2o[c] + atp[c] + val_DASH_L[e] --> h[c] + adp[c] + pi[c] + val_DASH_L[c]	((SCO0709 and SCO0710 and SCO0707 and SCO0708 and SCO0706) or (SCO2011 and SCO2012 and SCO2009 and SCO2010 and SCO2008) or (SCO7181 and SCO7182 and SCO7183 and SCO7184 and SCO7185))	Transport, Membrane			0.0363213	0.0363213	0.0363274	0.0363274	0.106598	0.0293159	0	0	-1	0	0	-1	0	0	1	0	0	0	0	0	0	0	0	0
VANK	Vanillate/proton symport transport	h[e] + vanlt[e] <==> h[c] + vanlt[c]		Transport, Membrane			0	0	0	0	0	0	0	0	0	0	0	0	0	0	0	0	0	0	0	0	0	0	0	0
XANt2	xanthine transport in via proton symport	h[e] + xan[e] --> h[c] + xan[c]	(SCO6212 or SCO6214)	Transport, Membrane			0	0	0	0	0	0	0	0	0	0	0	0	0	0	0	0	0	0	0	0	0	0	0	0
XTSNt2r	Xanthosine transport via proton symport	h[e] + xtsn[e] <==> h[c] + xtsn[c]		Transport, Membrane			0	0	0	0	0	0	0	0	0	0	0	0	0	0	0	0	0	0	0	0	0	0	0	0
XYLabc	D-xylose transport via ABC system	h2o[c] + atp[c] + xyl_DASH_D[e] --> h[c] + adp[c] + pi[c] + xyl_DASH_D[c]	(SCO6010 and SCO6011 and SCO6009)	Transport, Membrane			0	0	0	0	0	0	0	0	0	0	0	0	0	0	0	0	0	0	0	0	0	0	0	0
XYLTabc	xylitol transport via ABC system	h2o[c] + atp[c] + xylt[e] --> h[c] + adp[c] + pi[c] + xylt[c]	(SCO1899 and SCO1900 and SCO1898 and SCO4240)	Transport, Membrane			0	0	0	0	0	0	0	0	0	0	0	0	0	0	0	0	0	0	0	0	0	0	0	0
ALATRS	Alanyl-tRNA synthetase	[c] : ala_DASH_L + atp + trnaala --> amp + ppi + alatrna	SCO1501	tRNA Charging			0	0	0	0	0	0	0	0	0	0	0	0	0	0	0	0	0	0	0	0	0	0	0	0
ARGTRS	Arginyl-tRNA synthetase	[c] : atp + arg_DASH_L + trnaarg --> amp + ppi + argtrna	(SCO3304 or SCO5352)	tRNA Charging			0	0	0	0	0	0	0	0	0	0	0	0	0	0	0	0	0	0	0	0	0	0	0	0
ASNTRS	Asparaginyl-tRNA synthetase	[c] : asn_DASH_L + atp + trnaasn --> amp + ppi + asntrna		tRNA Charging			0	0	0	0	0	0	0	0	0	0	0	0	0	0	0	0	0	0	0	0	0	0	0	0
ASPTRS	Aspartyl-tRNA synthetase	[c] : asp_DASH_L + atp + trnaasp --> amp + ppi + asptrna	SCO3795	tRNA Charging			0	0	0	0	0	0	0	0	0	0	0	0	0	0	0	0	0	0	0	0	0	0	0	0
CYSTRS	Cysteinyl-tRNA synthetase	[c] : atp + cys_DASH_L + trnacys --> amp + ppi + cystrna	SCO4235	tRNA Charging			0	0	0	0	0	0	0	0	0	0	0	0	0	0	0	0	0	0	0	0	0	0	0	0
FMETTRS	Methionyl-tRNA formyltransferase	[c] : 10fthf + mettrna --> h + thf + fmettrna	SCO1473	tRNA Charging			0	0	0	0	0	0	0	0	0	0	0	0	0	0	0	0	0	0	0	0	0	0	0	0
GLNTRS	Glutaminyl-tRNA synthetase	[c] : atp + gln_DASH_L + trnagln --> amp + ppi + glntrna		tRNA Charging			0	0	0	0	0	0	0	0	0	0	0	0	0	0	0	0	0	0	0	0	0	0	0	0
GLYTRS	Glycyl-tRNA synthetase	[c] : atp + gly + trnagly --> amp + ppi + glytrna	SCO2504	tRNA Charging			0	0	0	0	0	0	0	0	0	0	0	0	0	0	0	0	0	0	0	0	0	0	0	0
HISTRS	Histidyl-tRNA synthetase	[c] : atp + his_DASH_L + trnahis --> amp + ppi + histrna	SCO1508	tRNA Charging			0	0	0	0	0	0	0	0	0	0	0	0	0	0	0	0	0	0	0	0	0	0	0	0
ILETRS	Isoleucyl-tRNA synthetase	[c] : atp + ile_DASH_L + trnaile --> amp + ppi + iletrna	SCO2076	tRNA Charging			0	0	0	0	0	0	0	0	0	0	0	0	0	0	0	0	0	0	0	0	0	0	0	0
LEUTRS	Leucyl-tRNA synthetase	[c] : atp + leu_DASH_L + trnaleu --> amp + ppi + leutrna	SCO2571	tRNA Charging			0	0	0	0	0	0	0	0	0	0	0	0	0	0	0	0	0	0	0	0	0	0	0	0
LYSTRS	Lysyl-tRNA synthetase	[c] : atp + lys_DASH_L + trnalys --> amp + ppi + lystrna	(SCO3303 or SCO3397 or SCO6384)	tRNA Charging			0	0	0	0	0	0	0	0	0	0	0	0	0	0	0	0	0	0	0	0	0	0	0	0
METTRS	Methionyl-tRNA synthetase	[c] : atp + met_DASH_L + trnamet --> amp + ppi + mettrna	(SCO3792 or SCO6436)	tRNA Charging			0	0	0	0	0	0	0	0	0	0	0	0	0	0	0	0	0	0	0	0	0	0	0	0
PHETRS	Phenylalanyl-tRNA synthetase	[c] : atp + phe_DASH_L + trnaphe --> amp + ppi + phetrna	(SCO1594 and SCO1595)	tRNA Charging			0	0	0	0	0	0	0	0	0	0	0	0	0	0	0	0	0	0	0	0	0	0	0	0
PROTRS	Prolyl-tRNA synthetase	[c] : atp + pro_DASH_L + trnapro --> amp + ppi + protrna	SCO5699	tRNA Charging			0	0	0	0	0	0	0	0	0	0	0	0	0	0	0	0	0	0	0	0	0	0	0	0
SERTRS	Seryl-tRNA synthetase	[c] : atp + ser_DASH_L + trnaser --> amp + ppi + sertrna	SCO3961	tRNA Charging			0	0	0	0	0	0	0	0	0	0	0	0	0	0	0	0	0	0	0	0	0	0	0	0
THRTRS	Threonyl-tRNA synthetase	[c] : atp + thr_DASH_L + trnathr --> amp + ppi + thrtrna	(SCO1531 or SCO3778)	tRNA Charging			0	0	0	0	0	0	0	0	0	0	0	0	0	0	0	0	0	0	0	0	0	0	0	0
TRPTRS	Tryptophanyl-tRNA synthetase	[c] : atp + trp_DASH_L + trnatrp --> amp + ppi + trptrna	(SCO3334 or SCO4839)	tRNA Charging			0	0	0	0	0	0	0	0	0	0	0	0	0	0	0	0	0	0	0	0	0	0	0	0
TYRTRS	tyrosyl-tRNA synthetase	[c] : atp + tyr_DASH_L + trnatyr --> amp + ppi + tyrtrna	SCO1818	tRNA Charging			0	0	0	0	0	0	0	0	0	0	0	0	0	0	0	0	0	0	0	0	0	0	0	0
VALTRS	Valyl-tRNA synthetase	[c] : atp + val_DASH_L + trnaval --> amp + ppi + valtrna	SCO2615	tRNA Charging			0	0	0	0	0	0	0	0	0	0	0	0	0	0	0	0	0	0	0	0	0	0	0	0
34HPPOR	4-Hydroxyphenylpyruvate:oxygen oxidoreductase	[c] : o2 + 34hpp --> co2 + hgentis	SCO2927	Tyrosine, Tryptophan, and Phenylalanine Metabolism			0	0	0	0	0	0	0	0	0	0	0	0	0	0	0	0	0	0	0	0	0	0	0	0
ANPRT	anthranilate phosphoribosyltransferase	[c] : prpp + anth --> ppi + pran	(SCO2147 or SCO3212)	Tyrosine, Tryptophan, and Phenylalanine Metabolism			0.004585	0.004585	0.004585	0.004585	0.0290968	0.00868075	0	0	-1	0	0	1	0	0	1	0	0	0	0	0	0	0	0	0
ANS	anthranilate synthase	[c] : gln_DASH_L + chor --> h + pyr + glu_DASH_L + anth	((SCO3213 and SCO3214) or SCO2043 or SCO2117)	Tyrosine, Tryptophan, and Phenylalanine Metabolism			0.004585	0.004585	0.004585	0.004585	0.0290968	0.00868075	0	0	-1	0	0	1	0	0	1	0	0	0	0	0	0	0	0	0
CHORM	chorismate mutase	[c] : chor --> pphn	(SCO2019 or SCO1762)	Tyrosine, Tryptophan, and Phenylalanine Metabolism			0	0	0	0	0	0	0	0	0	0	0	0	0	0	0	0	0	0	0	0	0	0	0	0
CHORS	chorismate synthase	[c] : 3psme --> pi + chor	SCO1496	Tyrosine, Tryptophan, and Phenylalanine Metabolism			0.00743554	0.00743554	0.00743554	0.00743554	0.0319474	0.0100042	0	0	-1	0	0	1	0	0	1	0	0	0	0	0	0	0	0	0
DDPA	3-deoxy-D-arabino-heptulosonate 7-phosphate synthetase	[c] : h2o + pep + e4p --> pi + 2dda7p	(SCO2115 or SCO3210)	Tyrosine, Tryptophan, and Phenylalanine Metabolism			0.00743554	0.00743554	0.00743554	0.00743554	0.0319474	0.0100042	0	0	-1	0	0	1	0	0	1	0	0	0	0	0	0	0	0	0
DHQS	3-dehydroquinate synthase	[c] : 2dda7p --> pi + 3dhq	SCO1494	Tyrosine, Tryptophan, and Phenylalanine Metabolism			0.00743554	0.00743554	0.00743554	0.00743554	0.0319474	0.0100042	0	0	-1	0	0	1	0	0	1	0	0	0	0	0	0	0	0	0
DHQTi	3-dehydroquinate dehydratase, irreversible	[c] : 3dhq --> h2o + 3dhsk	SCO1961	Tyrosine, Tryptophan, and Phenylalanine Metabolism			0.00743554	0.00743554	0.00743554	0.00743554	0.0319474	0.0100042	0	0	-1	0	0	1	0	0	1	0	0	0	0	0	0	0	0	0
FANH	N-Formylanthranilate amidohydrolase	[c] : h2o + nformanth --> h + for + anth	SCO3644	Tyrosine, Tryptophan, and Phenylalanine Metabolism			0	0	0	0	0	0	0	0	0	0	0	0	0	0	0	0	0	0	0	0	0	0	0	0
FKYNH	N-Formyl-L-kynurenine amidohydrolase	[c] : h2o + Lfmkynr --> h + for + Lkynr	SCO3644	Tyrosine, Tryptophan, and Phenylalanine Metabolism			0	0	0	0	0	0	0	0	0	0	0	0	0	0	0	0	0	0	0	0	0	0	0	0
FUMAC	fumarylacetoacetase	[c] : h2o + 4fumacac --> h + fum + acac	SCO4580	Tyrosine, Tryptophan, and Phenylalanine Metabolism			0	0	0	0	0	0	0	0	0	0	0	0	0	0	0	0	0	0	0	0	0	0	0	0
HGNTOR	Homogentisate:oxygen 1,2-oxidoreductase (decyclizing)	[c] : o2 + hgentis --> h + 4mlacac	SCO1715	Tyrosine, Tryptophan, and Phenylalanine Metabolism			0	0	0	0	0	0	0	0	0	0	0	0	0	0	0	0	0	0	0	0	0	0	0	0
HKYNH	3-Hydroxy-L-kynurenine hydrolase	[c] : h2o + hLkynr --> ala_DASH_L + 3hanthrn	SCO3645	Tyrosine, Tryptophan, and Phenylalanine Metabolism			0	0	0	0	0	0	0	0	0	0	0	0	0	0	0	0	0	0	0	0	0	0	0	0
IGPS	indole-3-glycerol-phosphate synthase	[c] : h + 2cpr5p --> h2o + co2 + 3ig3p	(SCO2039 or SCO3211)	Tyrosine, Tryptophan, and Phenylalanine Metabolism			0.004585	0.004585	0.004585	0.004585	0.0290968	0.00868075	0	0	-1	0	0	1	0	0	1	0	0	0	0	0	0	0	0	0
KYN	kynureninase	[c] : h2o + Lkynr --> h + ala_DASH_L + anth	SCO3645	Tyrosine, Tryptophan, and Phenylalanine Metabolism			0	0	0	0	0	0	0	0	0	0	0	0	0	0	0	0	0	0	0	0	0	0	0	0
LFORKYNHYD	L-Formylkynurenine hydrolase	[c] : h2o + Lfmkynr --> h + ala_DASH_L + nformanth	SCO3645	Tyrosine, Tryptophan, and Phenylalanine Metabolism			0	0	0	0	0	0	0	0	0	0	0	0	0	0	0	0	0	0	0	0	0	0	0	0
MACACI	maleylacetoacetate isomerase	[c] : 4mlacac --> 4fumacac		Tyrosine, Tryptophan, and Phenylalanine Metabolism			0	0	0	0	0	0	0	0	0	0	0	0	0	0	0	0	0	0	0	0	0	0	0	0
PEAMNO	Phenethylamine oxidase	[c] : h2o + o2 + peamn --> nh4 + h2o2 + pacald		Tyrosine, Tryptophan, and Phenylalanine Metabolism			0	0	0	0	0	0	0	0	0	0	0	0	0	0	0	0	0	0	0	0	0	0	0	0
PHETA1	phenylalanine transaminase	[c] : akg + phe_DASH_L <==> glu_DASH_L + phpyr	(SCO1859 or SCO2053 or SCO3944 or SCO4645 or SCO3658)	Tyrosine, Tryptophan, and Phenylalanine Metabolism			0	0	0	0	0	0	0	0	0	0	0	0	0	0	0	0	0	0	0	0	0	0	0	0
PHYCBOXL	L-Phenylalanine carboxy-lyase	[c] : h + phe_DASH_L --> co2 + peamn		Tyrosine, Tryptophan, and Phenylalanine Metabolism			0	0	0	0	0	0	0	0	0	0	0	0	0	0	0	0	0	0	0	0	0	0	0	0
PPND	prephenate dehydrogenase	[c] : nad + pphn --> nadh + co2 + 34hpp	(SCO1761 or SCO3221)	Tyrosine, Tryptophan, and Phenylalanine Metabolism			0	0	0	0	0	0	0	0	0	0	0	0	0	0	0	0	0	0	0	0	0	0	0	0
PPNDH	prephenate dehydratase	[c] : h + pphn --> h2o + co2 + phpyr	SCO3962	Tyrosine, Tryptophan, and Phenylalanine Metabolism			0	0	0	0	0	0	0	0	0	0	0	0	0	0	0	0	0	0	0	0	0	0	0	0
PRAIi	phosphoribosylanthranilate isomerase (irreversible)	[c] : pran --> 2cpr5p	SCO2050	Tyrosine, Tryptophan, and Phenylalanine Metabolism			0.004585	0.004585	0.004585	0.004585	0.0290968	0.00868075	0	0	-1	0	0	1	0	0	1	0	0	0	0	0	0	0	0	0
PSCVT	3-phosphoshikimate 1-carboxyvinyltransferase	[c] : pep + skm5p <==> pi + 3psme	(SCO5212 or SCO6819)	Tyrosine, Tryptophan, and Phenylalanine Metabolism			0.00743554	0.00743554	0.00743554	0.00743554	0.0319474	0.0100042	0	0	-1	0	0	1	0	0	1	0	0	0	0	0	0	0	0	0
SHK3Dr	shikimate dehydrogenase	[c] : nadph + h + 3dhsk <==> nadp + skm	SCO1498	Tyrosine, Tryptophan, and Phenylalanine Metabolism			0.00743554	0.00743554	0.00743554	0.00743554	0.0319474	0.0100042	0	0	-1	0	0	1	0	0	1	0	0	0	0	0	0	0	0	0
SHKK	shikimate kinase	[c] : atp + skm --> h + adp + skm5p	SCO1495	Tyrosine, Tryptophan, and Phenylalanine Metabolism			0.00743554	0.00743554	0.00743554	0.00743554	0.0319474	0.0100042	0	0	-1	0	0	1	0	0	1	0	0	0	0	0	0	0	0	0
TRPO2	L-Tryptophan:oxygen 2,3-oxidoreductase (decyclizing)	[c] : o2 + trp_DASH_L --> Lfmkynr	SCO3646	Tyrosine, Tryptophan, and Phenylalanine Metabolism			0	0	0	0	0	0	0	0	0	0	0	0	0	0	0	0	0	0	0	0	0	0	0	0
TRPS1	tryptophan synthase (indoleglycerol phosphate)	[c] : ser_DASH_L + 3ig3p --> h2o + g3p + trp_DASH_L	(SCO2036 and SCO2037)	Tyrosine, Tryptophan, and Phenylalanine Metabolism			0.004585	0.004585	0.004585	0.004585	0.0290968	0.00868075	0	0	-1	0	0	1	0	0	1	0	0	0	0	0	0	0	0	0
TRPS2	tryptophan synthase (indole)	[c] : ser_DASH_L + indole --> h2o + trp_DASH_L	(SCO2036 and SCO2037)	Tyrosine, Tryptophan, and Phenylalanine Metabolism			0	0	0	0	0	0	0	0	0	0	0	0	0	0	0	0	0	0	0	0	0	0	0	0
TRPS3	tryptophan synthase (indoleglycerol phosphate)	[c] : 3ig3p --> g3p + indole	(SCO2036 and SCO2037)	Tyrosine, Tryptophan, and Phenylalanine Metabolism			0	0	0	0	0	0	0	0	0	0	0	0	0	0	0	0	0	0	0	0	0	0	0	0
TYRTA	tyrosine transaminase	[c] : akg + tyr_DASH_L <==> glu_DASH_L + 34hpp	(SCO1859 or SCO2053 or SCO3944 or SCO4645 or SCO3658)	Tyrosine, Tryptophan, and Phenylalanine Metabolism			0	0	0	0	0	0	0	0	0	0	0	0	0	0	0	0	0	0	0	0	0	0	0	0
ACONIs	aconitate isomerase (spontaneous)	[c] : acon_DASH_T <==> acon_DASH_C	s0001	Unassigned			-0.0214479	-0.0214479	-0.0214481	-0.0214481	-0.0345212	-0.0112685	0	0	1	0	0	1	0	0	-1	0	0	0	0	0	0	0	0	0
ACONMT	Trans-aconitate methyltransferase	[c] : amet + acon_DASH_T --> ahcys + aconm	SCO3132	Unassigned			0.0214479	0.0214479	0.0214481	0.0214481	0.0345212	0.0112685	0	0	-1	0	0	-1	0	0	1	0	0	0	0	0	0	0	0	0
ATPM	ATP maintenance requirement	[c] : h2o + atp --> h + adp + pi		Unassigned			2.65	2.65	2.65	2.65	2.65	2.65	0	0	0	0	0	0	0	0	0	0	0	0	0	0	0	0	0	0
BETALDHx	betaine-aldehyde dehydrogenase	[c] : h2o + nad + betald --> (2) h + nadh + glyb	SCO4828	Unassigned			0	0	0	0	0	0	0	0	0	0	0	0	0	0	0	0	0	0	0	0	0	0	0	0
BETALDHy	betaine-aldehyde dehydrogenase	[c] : nadp + h2o + betald --> nadph + (2) h + glyb	SCO4828	Unassigned			0	0	0	0	0	0	0	0	0	0	0	0	0	0	0	0	0	0	0	0	0	0	0	0
CAT	catalase	[c] : (2) h2o2 --> (2) h2o + o2	(SCO0379 or SCO0560 or (SCO0666 and SCO2529) or SCO6204 or SCO7590)	Unassigned			0	0	0	0	0	0	0	0	0	0	0	0	0	0	0	0	0	0	0	0	0	0	0	0
CCCR	crotonyl-CoA carboxylase/reductase	[c] : nadph + co2 + b2coa --> nadp + emcoa_DASH_S	SCO6473	Unassigned			0	0	0	0	0	0	0	0	0	0	0	0	0	0	0	0	0	0	0	0	0	0	0	0
CHOLD	choline dehydrogenase	[c] : nad + chol --> h + nadh + betald	SCO4829	Unassigned			0	0	0	0	0	0	0	0	0	0	0	0	0	0	0	0	0	0	0	0	0	0	0	0
EMCCCM	(2R)-ethylmalonyl-CoA CoA-carbonylmutase	[c] : emcoa_DASH_R <==> mscoa_DASH_S	SCO6472	Unassigned			0	0	0	0	0	0	0	0	0	0	0	0	0	0	0	0	0	0	0	0	0	0	0	0
EME	ethylmalonyl-CoA epimerase	[c] : emcoa_DASH_S <==> emcoa_DASH_R	SCO5398	Unassigned			0	0	0	0	0	0	0	0	0	0	0	0	0	0	0	0	0	0	0	0	0	0	0	0
GTHPi	glutathione peridoxase	[c] : h2o2 + (2) gthrd --> (2) h2o + gthox	SCO4444	Unassigned			0	0	0	0	0	0	0	0	0	0	0	0	0	0	0	0	0	0	0	0	0	0	0	0
HCO3E	HCO3 equilibration reaction	[c] : h2o + co2 <==> h + hco3	(SCO2093 or SCO3562 or SCO3721 or SCO6055)	Unassigned			0.227566	0.227566	0.227564	0.227564	0.231309	0.105728	0	0	-1	0	0	-1	0	0	0	0	0	0	0	0	0	0	0	0
PRDX	Peroxidase (multiple substrates)	[c] : h2o2 + meoh --> (2) h2o + fald	SCO0560	Unassigned			0	0	0	0	0	0	0	0	0	0	0	0	0	0	0	0	0	0	0	0	0	0	0	0
SPODM	superoxide dismutase	[c] : (2) h + (2) o2s --> o2 + h2o2	(SCO0999 or SCO2633 or SCO5254)	Unassigned			0	0	0	0	0	0	0	0	0	0	0	0	0	0	0	0	0	0	0	0	0	0	0	0
THIORDXi	hydrogen peroxide reductase (thioredoxin)	[c] : h2o2 + trdrd --> (2) h2o + trdox	(((SCO2901 or SCO7353) and (SCO0885 or SCO3889 or SCO5419 or SCO5438)) or SCO4444)	Unassigned			0	0	0	0	0	0	0	0	0	0	0	0	0	0	0	0	0	0	0	0	0	0	0	0
URIC	uricase	[c] : (2) h2o + o2 + urate --> co2 + h2o2 + alltn	(SCO6210 and SCO6211)	Unassigned			0	0	0	0	0	0	0	0	0	0	0	0	0	0	0	0	0	0	0	0	0	0	0	0
REDS1	Malonyl-CoA-ACP transacylase (undecylprodigiosin ACP (redQ))	[c] : malcoa + ACPredQ <==> coa + malACPredQ	(SCO2387 and SCO5887)	Undecylprodigiosin Biosynthesis			0	0	0	0	0	0	0	0	0	0	0	0	0	0	0	0	0	0	0	0	0	0	0	0
REDS10	3-oxoacyl-[acyl-carrier-protein] synthase (n-C8:0)	[c] : h + malACPredQ + hexACPredQ --> co2 + ACPredQ + 3ooctACPredQ	SCO5886	Undecylprodigiosin Biosynthesis			0	0	0	0	0	0	0	0	0	0	0	0	0	0	0	0	0	0	0	0	0	0	0	0
REDS11	3-oxoacyl-[acyl-carrier-protein] reductase (n-C8:0)	[c] : nadph + h + 3ooctACPredQ <==> nadp + 3hoctACPredQ	(SCO1815 or SCO1345 or SCO1346 or SCO4501 or SCO1831 or SCO4681 or SCO0330)	Undecylprodigiosin Biosynthesis			0	0	0	0	0	0	0	0	0	0	0	0	0	0	0	0	0	0	0	0	0	0	0	0
REDS12	3-hydroxyacyl-[acyl-carrier-protein] dehydratase (n-C8:0)	[c] : 3hoctACPredQ --> h2o + toct2eACPredQ		Undecylprodigiosin Biosynthesis			0	0	0	0	0	0	0	0	0	0	0	0	0	0	0	0	0	0	0	0	0	0	0	0
REDS13x	enoyl-[acyl-carrier-protein] reductase (NADH) (n-C8:0)	[c] : h + nadh + toct2eACPredQ --> nad + ocACPredQ	SCO1814	Undecylprodigiosin Biosynthesis			0	0	0	0	0	0	0	0	0	0	0	0	0	0	0	0	0	0	0	0	0	0	0	0
REDS13y	enoyl-[acyl-carrier-protein] reductase (NADPH) (n-C8:0)	[c] : nadph + h + toct2eACPredQ --> nadp + ocACPredQ	SCO1814	Undecylprodigiosin Biosynthesis			0	0	0	0	0	0	0	0	0	0	0	0	0	0	0	0	0	0	0	0	0	0	0	0
REDS14	3-oxoacyl-[acyl-carrier-protein] synthase (n-C10:0)	[c] : h + malACPredQ + ocACPredQ --> co2 + ACPredQ + 3odecACPredQ	SCO5886	Undecylprodigiosin Biosynthesis			0	0	0	0	0	0	0	0	0	0	0	0	0	0	0	0	0	0	0	0	0	0	0	0
REDS15	3-oxoacyl-[acyl-carrier-protein] reductase (n-C10:0)	[c] : nadph + h + 3odecACPredQ <==> nadp + 3hdecACPredQ	(SCO1815 or SCO1345 or SCO1346 or SCO4501 or SCO1831 or SCO4681 or SCO0330)	Undecylprodigiosin Biosynthesis			0	0	0	0	0	0	0	0	0	0	0	0	0	0	0	0	0	0	0	0	0	0	0	0
REDS16	3-hydroxyacyl-[acyl-carrier-protein] dehydratase (n-C10:0)	[c] : 3hdecACPredQ --> h2o + tdec2eACPredQ		Undecylprodigiosin Biosynthesis			0	0	0	0	0	0	0	0	0	0	0	0	0	0	0	0	0	0	0	0	0	0	0	0
REDS17x	enoyl-[acyl-carrier-protein] reductase (NADH) (n-C10:0)	[c] : h + nadh + tdec2eACPredQ --> nad + dcaACPredQ	SCO1814	Undecylprodigiosin Biosynthesis			0	0	0	0	0	0	0	0	0	0	0	0	0	0	0	0	0	0	0	0	0	0	0	0
REDS17y	enoyl-[acyl-carrier-protein] reductase (NADPH) (n-C10:0)	[c] : nadph + h + tdec2eACPredQ --> nadp + dcaACPredQ	SCO1814	Undecylprodigiosin Biosynthesis			0	0	0	0	0	0	0	0	0	0	0	0	0	0	0	0	0	0	0	0	0	0	0	0
REDS18	3-oxoacyl-[acyl-carrier-protein] synthase (n-C12:0)	[c] : h + malACPredQ + dcaACPredQ --> co2 + ACPredQ + 3oddecACPredQ	SCO5886	Undecylprodigiosin Biosynthesis			0	0	0	0	0	0	0	0	0	0	0	0	0	0	0	0	0	0	0	0	0	0	0	0
REDS19	3-oxoacyl-[acyl-carrier-protein] reductase (n-C12:0)	[c] : nadph + h + 3oddecACPredQ <==> nadp + 3hddecACPredQ	(SCO1815 or SCO1345 or SCO1346 or SCO4501 or SCO1831 or SCO4681 or SCO0330)	Undecylprodigiosin Biosynthesis			0	0	0	0	0	0	0	0	0	0	0	0	0	0	0	0	0	0	0	0	0	0	0	0
REDS2	beta-ketoacyl-ACP synthase (2) (undecylprodigiosin ACP)	[c] : h + accoa + malACPredQ --> coa + co2 + actACPredQ	(SCO5888 and SCO5887)	Undecylprodigiosin Biosynthesis			0	0	0	0	0	0	0	0	0	0	0	0	0	0	0	0	0	0	0	0	0	0	0	0
REDS20	3-hydroxyacyl-[acyl-carrier-protein] dehydratase (n-C12:0)	[c] : 3hddecACPredQ --> h2o + tddec2eACPredQ		Undecylprodigiosin Biosynthesis			0	0	0	0	0	0	0	0	0	0	0	0	0	0	0	0	0	0	0	0	0	0	0	0
REDS21x	enoyl-[acyl-carrier-protein] reductase (NADH) (n-C12:0)	[c] : h + nadh + tddec2eACPredQ --> nad + ddcaACPredQ	SCO1814	Undecylprodigiosin Biosynthesis			0	0	0	0	0	0	0	0	0	0	0	0	0	0	0	0	0	0	0	0	0	0	0	0
REDS21y	enoyl-[acyl-carrier-protein] reductase (NADPH) (n-C12:0)	[c] : nadph + h + tddec2eACPredQ --> nadp + ddcaACPredQ	SCO1814	Undecylprodigiosin Biosynthesis			0	0	0	0	0	0	0	0	0	0	0	0	0	0	0	0	0	0	0	0	0	0	0	0
REDS22	dodecanoyl-redQ thioesterase	[c] : h2o + ddcaACPredQ --> h + ddca + ACPredQ	SCO5894	Undecylprodigiosin Biosynthesis			0	0	0	0	0	0	0	0	0	0	0	0	0	0	0	0	0	0	0	0	0	0	0	0
REDS23	acyl-[acyl-carrier-protein] synthetase (n-C12:0)	[c] : atp + ddca + ACPredL --> amp + ppi + ddcaACPredL	SCO5892	Undecylprodigiosin Biosynthesis			0	0	0	0	0	0	0	0	0	0	0	0	0	0	0	0	0	0	0	0	0	0	0	0
REDS24	dodecanoyl imtermediate transferase	[c] : ACPredL + ddcaACPredQ --> ACPredQ + ddcaACPredL	SCO5892	Undecylprodigiosin Biosynthesis			0	0	0	0	0	0	0	0	0	0	0	0	0	0	0	0	0	0	0	0	0	0	0	0
REDS25	3-oxoacyl-[acyl-carrier-protein] synthase (n-C14:0)	[c] : malcoa + h + ddcaACPredL --> coa + co2 + 3omrsACPredL	SCO5892	Undecylprodigiosin Biosynthesis			0	0	0	0	0	0	0	0	0	0	0	0	0	0	0	0	0	0	0	0	0	0	0	0
REDS26	glycine acyltransferase/alpha-oxoamine synthase	[c] : gly + 3omrsACPredL --> h2o + co2 + ACPredL + upn	SCO5892	Undecylprodigiosin Biosynthesis			0	0	0	0	0	0	0	0	0	0	0	0	0	0	0	0	0	0	0	0	0	0	0	0
REDS27	2-undecyl-4-pyrrolinone reductase/dehydratase	[c] : h + nadh + upn --> h2o + nad + up	SCO5893	Undecylprodigiosin Biosynthesis			0	0	0	0	0	0	0	0	0	0	0	0	0	0	0	0	0	0	0	0	0	0	0	0
REDS28	L-prolyladenylate synthase	[c] : h + atp + pro_DASH_L --> ppi + proamp	SCO5891	Undecylprodigiosin Biosynthesis			0	0	0	0	0	0	0	0	0	0	0	0	0	0	0	0	0	0	0	0	0	0	0	0
REDS29	L-prolyladenylate-PCP transaminoacylase	[c] : PCPredO + proamp --> h + amp + proPCPredO	SCO5889	Undecylprodigiosin Biosynthesis			0	0	0	0	0	0	0	0	0	0	0	0	0	0	0	0	0	0	0	0	0	0	0	0
REDS3	3-oxoacyl-[acyl-carrier-protein] reductase (n-C4:0)	[c] : nadph + h + actACPredQ <==> nadp + 3haACPredQ	(SCO1815 or SCO1345 or SCO1346 or SCO4501 or SCO1831 or SCO4681 or SCO0330)	Undecylprodigiosin Biosynthesis			0	0	0	0	0	0	0	0	0	0	0	0	0	0	0	0	0	0	0	0	0	0	0	0
REDS30	L-prolyl-RedO oxidase	[c] : (2) fad + proPCPredO --> h + (2) fadh2 + pyrPCPredO	SCO5879	Undecylprodigiosin Biosynthesis			0	0	0	0	0	0	0	0	0	0	0	0	0	0	0	0	0	0	0	0	0	0	0	0
REDS31	pyrrole-2-carboxyl intermediate transferase	[c] : pyrPCPredO + KSredX --> PCPredO + pyrKSredX	SCO5878	Undecylprodigiosin Biosynthesis			0	0	0	0	0	0	0	0	0	0	0	0	0	0	0	0	0	0	0	0	0	0	0	0
REDS32	Malonyl-CoA-ACP transacylase (undecylprodigiosin ACP (redN))	[c] : malcoa + ACPredN <==> coa + malACPredN	(SCO2387 and SCO5890)	Undecylprodigiosin Biosynthesis			0	0	0	0	0	0	0	0	0	0	0	0	0	0	0	0	0	0	0	0	0	0	0	0
REDS33	beta-keto-beta-pyrrolyl-propanoyl-[acyl-carrier-protein] synthase	[c] : h + pyrKSredX + malACPredN --> co2 + KSredX + kppACPredN	(SCO5878 and SCO5890)	Undecylprodigiosin Biosynthesis			0	0	0	0	0	0	0	0	0	0	0	0	0	0	0	0	0	0	0	0	0	0	0	0
REDS34	L-serine acyltransferase/alpha-oxoamine synthase	[c] : ser_DASH_L + kppACPredN --> h2o + co2 + ACPredN + hbm	SCO5890	Undecylprodigiosin Biosynthesis			0	0	0	0	0	0	0	0	0	0	0	0	0	0	0	0	0	0	0	0	0	0	0	0
REDS35	4-hydroxy-2,2'-bipyrrole-5-methanol methyltransferase	[c] : amet + hbm --> h + ahcys + mbm	SCO5895	Undecylprodigiosin Biosynthesis			0	0	0	0	0	0	0	0	0	0	0	0	0	0	0	0	0	0	0	0	0	0	0	0
REDS36	4-methoxy-2,2'-bipyrrole-5-methanol dehydrogenase	[c] : nad + mbm --> h + nadh + mbc		Undecylprodigiosin Biosynthesis			0	0	0	0	0	0	0	0	0	0	0	0	0	0	0	0	0	0	0	0	0	0	0	0
REDS37	undecylprodigiosin synthase	[c] : h2o + atp + up + mbc --> (2) h + amp + (2) pi + RED	SCO5896	Undecylprodigiosin Biosynthesis			0	0	0	0	0	0	0	0	0	0	0	0	0	0	0	0	0	0	0	0	0	0	0	0
REDS4	3-hydroxyacyl-[acyl-carrier-protein] dehydratase (n-C4:0)	[c] : 3haACPredQ --> h2o + but2eACPredQ		Undecylprodigiosin Biosynthesis			0	0	0	0	0	0	0	0	0	0	0	0	0	0	0	0	0	0	0	0	0	0	0	0
REDS5x	enoyl-[acyl-carrier-protein] reductase (NADH) (n-C4:0)	[c] : h + nadh + but2eACPredQ --> nad + butACPredQ	SCO1814	Undecylprodigiosin Biosynthesis			0	0	0	0	0	0	0	0	0	0	0	0	0	0	0	0	0	0	0	0	0	0	0	0
REDS5y	enoyl-[acyl-carrier-protein] reductase (NADPH) (n-C4:0)	[c] : nadph + h + but2eACPredQ --> nadp + butACPredQ	SCO1814	Undecylprodigiosin Biosynthesis			0	0	0	0	0	0	0	0	0	0	0	0	0	0	0	0	0	0	0	0	0	0	0	0
REDS6	3-oxoacyl-[acyl-carrier-protein] synthase (n-C6:0)	[c] : h + malACPredQ + butACPredQ --> co2 + ACPredQ + 3ohexACPredQ	SCO5886	Undecylprodigiosin Biosynthesis			0	0	0	0	0	0	0	0	0	0	0	0	0	0	0	0	0	0	0	0	0	0	0	0
REDS7	3-oxoacyl-[acyl-carrier-protein] reductase (n-C6:0)	[c] : nadph + h + 3ohexACPredQ <==> nadp + 3hhexACPredQ	(SCO1815 or SCO1345 or SCO1346 or SCO4501 or SCO1831 or SCO4681 or SCO0330)	Undecylprodigiosin Biosynthesis			0	0	0	0	0	0	0	0	0	0	0	0	0	0	0	0	0	0	0	0	0	0	0	0
REDS8	3-hydroxyacyl-[acyl-carrier-protein] dehydratase (n-C6:0)	[c] : 3hhexACPredQ --> h2o + thex2eACPredQ		Undecylprodigiosin Biosynthesis			0	0	0	0	0	0	0	0	0	0	0	0	0	0	0	0	0	0	0	0	0	0	0	0
REDS9x	enoyl-[acyl-carrier-protein] reductase (NADH) (n-C6:0)	[c] : h + nadh + thex2eACPredQ --> nad + hexACPredQ	SCO1814	Undecylprodigiosin Biosynthesis			0	0	0	0	0	0	0	0	0	0	0	0	0	0	0	0	0	0	0	0	0	0	0	0
REDS9y	enoyl-[acyl-carrier-protein] reductase (NADPH) (n-C6:0)	[c] : nadph + h + thex2eACPredQ --> nadp + hexACPredQ	SCO1814	Undecylprodigiosin Biosynthesis			0	0	0	0	0	0	0	0	0	0	0	0	0	0	0	0	0	0	0	0	0	0	0	0
3HBCOAHL	3-hydroxyisobutyryl-CoA hydrolase	[c] : h2o + 3hibutcoa --> coa + h + 3hmp		Valine, Leucine, and Isoleucine Metabolism			0	0	0	0	0	0	0	0	0	0	0	0	0	0	0	0	0	0	0	0	0	0	0	0
ACACT10r	acetyl-CoA C-acetyltransferase	[c] : coa + 2maacoa <==> accoa + ppcoa	(SCO6788 or SCO1324 or SCO4502 or SCO6027)	Valine, Leucine, and Isoleucine Metabolism			0.00020706	0.00020706	0.00020706	0.00020706	0.00020706	9.6135e-05	0	0	-1	0	0	-1	0	0	0	0	0	0	0	0	0	0	0	0
ACHBS	2-aceto-2-hydroxybutanoate synthase	[c] : h + pyr + 2obut --> co2 + 2ahbut	((SCO5512 and SCO5513) or SCO2769)	Valine, Leucine, and Isoleucine Metabolism			0.0250443	0.0250443	0.0250446	0.0250446	0.0381177	0.0129383	0	0	-1	0	0	-1	0	0	1	0	0	0	0	0	0	0	0	0
ACLS	acetolactate synthase	[c] : h + (2) pyr --> co2 + alac_DASH_S	((SCO5512 and SCO5513) or SCO2769)	Valine, Leucine, and Isoleucine Metabolism			0	0	0	0	0	0	0	0	0	0	0	0	0	0	0	0	0	0	0	0	0	0	0	0
ACOAD8	acyl-CoA dehydrogenase (Isovaleryl-CoA)	[c] : fad + ivcoa --> fadh2 + 3mb2coa	SCO2779	Valine, Leucine, and Isoleucine Metabolism			0.0371181	0.0371181	0.0371106	0.0371106	0	0	0	0	0	-1	-1	-1	-1	-1	-1	0	0	0	0	0	0	0	0	0
ACOAD9	acyl-CoA dehydrogenase (Isobutiryl-CoA)	[c] : fad + ibcoa --> fadh2 + 2mp2coa	SCO2779	Valine, Leucine, and Isoleucine Metabolism			0	0	0	0	0	0	0	0	0	0	0	0	0	0	0	0	0	0	0	0	0	0	0	0
ACOADH1	acyl-CoA dehydrogenase (2-Methyl-butanoyl-CoA)	[c] : fad + 2mbcoa --> fadh2 + 2mb2coa	SCO2779	Valine, Leucine, and Isoleucine Metabolism			0.00020706	0.00020706	0.00020706	0.00020706	0.00020706	9.6135e-05	0	0	-1	0	0	-1	0	0	0	0	0	0	0	0	0	0	0	0
DHAD1	dihydroxy-acid dehydratase (2,3-dihydroxy-3-methylbutanoate)	[c] : 23dhmb --> h2o + 3mob	(SCO1176 or SCO1888 or SCO3345)	Valine, Leucine, and Isoleucine Metabolism			0	0	0	0	0	0	0	0	0	0	0	0	0	0	0	0	0	0	0	0	0	0	0	0
DHAD2	Dihydroxy-acid dehydratase (2,3-dihydroxy-3-methylpentanoate)	[c] : 23dhmp --> h2o + 3mop	(SCO1176 or SCO1888 or SCO3345)	Valine, Leucine, and Isoleucine Metabolism			0.0250443	0.0250443	0.0250446	0.0250446	0.0381177	0.0129383	0	0	-1	0	0	-1	0	0	1	0	0	0	0	0	0	0	0	0
ECOAH12	3-hydroxyacyl-CoA dehydratase (3-hydroxyisobutyryl-CoA)	[c] : h2o + 2mp2coa --> 3hibutcoa	SCO6732	Valine, Leucine, and Isoleucine Metabolism			0	0	0	0	0	0	0	0	0	0	0	0	0	0	0	0	0	0	0	0	0	0	0	0
ECOAH9ir	2-Methylprop-2-enoyl-CoA (2-Methylbut-2-enoyl-CoA)	[c] : h2o + 2mb2coa --> 3hmbcoa	SCO6732	Valine, Leucine, and Isoleucine Metabolism			0.00020706	0.00020706	0.00020706	0.00020706	0.00020706	9.6135e-05	0	0	-1	0	0	-1	0	0	0	0	0	0	0	0	0	0	0	0
HACD9	3-hydroxyacyl-CoA dehydrogenase (2-Methylacetoacetyl-CoA)	[c] : nad + 3hmbcoa <==> h + nadh + 2maacoa	SCO6732	Valine, Leucine, and Isoleucine Metabolism			0.00020706	0.00020706	0.00020706	0.00020706	0.00020706	9.6135e-05	0	0	-1	0	0	-1	0	0	0	0	0	0	0	0	0	0	0	0
HIBD	3-hydroxyisobutyrate dehydrogenase	[c] : nad + 3hmp <==> h + nadh + mmtsa	SCO0907	Valine, Leucine, and Isoleucine Metabolism			0	0	0	0	0	0	0	0	0	0	0	0	0	0	0	0	0	0	0	0	0	0	0	0
HMGL	hydroxymethylglutaryl-CoA lyase	[c] : hmgcoa --> accoa + acac	SCO2778	Valine, Leucine, and Isoleucine Metabolism			0.0371181	0.0371181	0.0371106	0.0371106	0	0	0	0	0	-1	-1	-1	-1	-1	-1	0	0	0	0	0	0	0	0	0
ILEDxi	isoleucine dehydrogenase (NAD, irreversible)	[c] : h2o + nad + ile_DASH_L --> h + nadh + nh4 + 3mop	SCO4089	Valine, Leucine, and Isoleucine Metabolism			0	0	0	0	0	0	0	0	0	0	0	0	0	0	0	0	0	0	0	0	0	0	0	0
ILETA	isoleucine transaminase	[c] : akg + ile_DASH_L <==> glu_DASH_L + 3mop	(SCO1546 or SCO5523)	Valine, Leucine, and Isoleucine Metabolism			-0.0179511	-0.0179511	-0.0179514	-0.0179514	-0.0310245	-0.00964499	0	0	1	0	0	1	0	0	-1	0	0	0	0	0	0	0	0	0
IPMD	3-isopropylmalate dehydrogenase	[c] : nad + 3c2hmp --> h + nadh + 3c4mop	SCO5522	Valine, Leucine, and Isoleucine Metabolism			0	0	0	0	0	0	0	0	0	0	0	0	0	0	0	0	0	0	0	0	0	0	0	0
IPPMIa	3-isopropylmalate dehydratase	[c] : 3c2hmp <==> h2o + 2ippm	(SCO5553 and SCO5554)	Valine, Leucine, and Isoleucine Metabolism			0	0	0	0	0	0	0	0	0	0	0	0	0	0	0	0	0	0	0	0	0	0	0	0
IPPMIb	2-isopropylmalate hydratase	[c] : h2o + 2ippm <==> 3c3hmp	(SCO5553 and SCO5554)	Valine, Leucine, and Isoleucine Metabolism			0	0	0	0	0	0	0	0	0	0	0	0	0	0	0	0	0	0	0	0	0	0	0	0
IPPS	2-isopropylmalate synthase	[c] : h2o + accoa + 3mob --> coa + h + 3c3hmp	(SCO2528 or SCO5529)	Valine, Leucine, and Isoleucine Metabolism			0	0	0	0	0	0	0	0	0	0	0	0	0	0	0	0	0	0	0	0	0	0	0	0
KARA1i	acetohydroxy acid isomeroreductase	[c] : nadph + h + alac_DASH_S --> nadp + 23dhmb	(SCO5514 or SCO7154)	Valine, Leucine, and Isoleucine Metabolism			0	0	0	0	0	0	0	0	0	0	0	0	0	0	0	0	0	0	0	0	0	0	0	0
KARA2i	ketol-acid reductoisomerase (2-Aceto-2-hydroxybutanoate)	[c] : nadph + h + 2ahbut --> nadp + 23dhmp	(SCO5514 or SCO7154)	Valine, Leucine, and Isoleucine Metabolism			0.0250443	0.0250443	0.0250446	0.0250446	0.0381177	0.0129383	0	0	-1	0	0	-1	0	0	1	0	0	0	0	0	0	0	0	0
LEUTA	leucine transaminase	[c] : akg + leu_DASH_L <==> glu_DASH_L + 4mop	(SCO1546 or SCO5523)	Valine, Leucine, and Isoleucine Metabolism			0.0407266	0.0407266	0.0407191	0.0407191	0.0036085	0.00167537	0	0	-1	0	-1	-1	0	-1	-1	0	0	0	0	0	0	0	0	0
MCCC	methylcrotonoyl-CoA carboxylase	[c] : atp + hco3 + 3mb2coa --> h + adp + pi + 3mgcoa	(SCO2776 and SCO2777)	Valine, Leucine, and Isoleucine Metabolism			0.0371181	0.0371181	0.0371106	0.0371106	0	0	0	0	0	-1	-1	-1	-1	-1	-1	0	0	0	0	0	0	0	0	0
MGCH	methylglutaconyl-CoA hydratase	[c] : h2o + 3mgcoa <==> hmgcoa		Valine, Leucine, and Isoleucine Metabolism			0.0371181	0.0371181	0.0371106	0.0371106	0	0	0	0	0	-1	-1	-1	-1	-1	-1	0	0	0	0	0	0	0	0	0
OCOAT1	3-oxoacid CoA-transferase (Succinyl-CoA: acetoacetate)	[c] : succoa + acac --> succ + aacoa	(SCO6702 and SCO6703)	Valine, Leucine, and Isoleucine Metabolism			0.00661318	0.00661318	0.00661318	0.00661318	0	0	0	0	0	-1	-1	-1	-1	-1	-1	0	0	0	0	0	0	0	0	0
OIVD1	2-oxoisovalerate dehydrogenase (acylating; 4-methyl-2-oxopentaoate)	[c] : coa + nad + 4mop --> nadh + co2 + ivcoa	(((SCO3816 and SCO3817) or (SCO3830 and SCO3831)) and (SCO3815 or SCO3829) and (SCO0884 or SCO2180 or SCO4919))	Valine, Leucine, and Isoleucine Metabolism			0.0407266	0.0407266	0.0407191	0.0407191	0.0036085	0.00167537	0	0	-1	0	-1	-1	0	-1	-1	0	0	0	0	0	0	0	0	0
OIVD2	2-oxoisovalerate dehydrogenase (acylating; 3-methyl-2-oxobutanoate)	[c] : coa + nad + 3mob --> nadh + co2 + ibcoa	(((SCO3816 and SCO3817) or (SCO3830 and SCO3831)) and (SCO3815 or SCO3829) and (SCO0884 or SCO2180 or SCO4919))	Valine, Leucine, and Isoleucine Metabolism			0.00493612	0.00493612	0.00493612	0.00493612	0.00493612	0.00229177	0	0	-1	0	0	-1	0	0	0	0	0	0	0	0	0	0	0	0
OIVD3	2-oxoisovalerate dehydrogenase (acylating; 3-methyl-2-oxopentanoate)	[c] : coa + nad + 3mop --> nadh + co2 + 2mbcoa	(((SCO3816 and SCO3817) or (SCO3830 and SCO3831)) and (SCO3815 or SCO3829) and (SCO0884 or SCO2180 or SCO4919))	Valine, Leucine, and Isoleucine Metabolism			0.00709324	0.00709324	0.00709324	0.00709324	0.00709324	0.00329329	0	0	-1	0	0	-1	0	0	0	0	0	0	0	0	0	0	0	0
OMCDC	2-Oxo-4-methyl-3-carboxypentanoate decarboxylation	[c] : h + 3c4mop --> co2 + 4mop	s0001	Valine, Leucine, and Isoleucine Metabolism			0	0	0	0	0	0	0	0	0	0	0	0	0	0	0	0	0	0	0	0	0	0	0	0
THRD_L	L-threonine deaminase	[c] : thr_DASH_L --> nh4 + 2obut	(SCO0821 or SCO4962)	Valine, Leucine, and Isoleucine Metabolism			0	0	0	0	0	0	0	0	0	0	0	0	0	0	0	0	0	0	0	0	0	0	0	0
VALDxi	valine dehydrogenase (NAD, irreversible)	[c] : h2o + nad + val_DASH_L --> h + nadh + nh4 + 3mob	SCO4089	Valine, Leucine, and Isoleucine Metabolism			0.00530852	0.00530852	0.00530852	0.00530852	0.00530852	0.00246467	0	0	-1	0	0	-1	0	0	0	0	0	0	0	0	0	0	0	0
VALTA	valine transaminase	[c] : akg + val_DASH_L <==> glu_DASH_L + 3mob	(SCO1546 or SCO5523)	Valine, Leucine, and Isoleucine Metabolism			-9.86076e-31	0	0	0	0	0	0	0	0	0	0	0	0	0	0	0	0	0	1	1	1	1	1	1
PLASMID_iJ486	Production of multicopy plasmid iJ486	[c] : (22) ala_DASH_L + (15) glu_DASH_L + (9) asn_DASH_L + (20) asp_DASH_L + (1065.348) atp + (6) gln_DASH_L + (21) gly + (13) pro_DASH_L + (21) arg_DASH_L + (30) ser_DASH_L + (6) met_DASH_L + cys_DASH_L + (12) tyr_DASH_L + (2) his_DASH_L + (24) ile_DASH_L + (27) leu_DASH_L + (9) lys_DASH_L + (9) phe_DASH_L + (22) val_DASH_L + (0.00115) datp + (0.00301) dctp + (0.00301) dgtp + (0.00115) dttp --> …		Exchange					2.7664e-07	2.7664e-07	4.0853e-07	1.638e-07	0	0	-1	0	0	-1	0	0	1	0	0	0	1	1	1	0	0	0
TNF	production of mouse TNF-alpha cloned in plasmid iJ486	(12) ala_DASH_L[c] + (10) glu_DASH_L[c] + (7) asn_DASH_L[c] + (8) asp_DASH_L[c] + (617.907) atp[c] + (11) gln_DASH_L[c] + (0.118) gtp[c] + (10) gly[c] + (9) pro_DASH_L[c] + (3) arg_DASH_L[c] + (13) ser_DASH_L[c] + (3) thr_DASH_L[c] + (2) trp_DASH_L[c] + (0.095) utp[c] + met_DASH_L[c] + (2) cys_DASH_L[c] + (0.1475) ctp[c] + (8) tyr_DASH_L[c] + (3) his_DASH_L[c] + (3) ile_DASH_L[c] + (20) leu_DASH_…	mTNFa	Exchange							0	0	0	0	0	0	0	0	0	0	0	0	0	0	0	0	0	0	0	0
MRNA_TNF_HYDROLYSIS	Lump reaction for the decay of tnf mRNA to NMPs	(1782) h2o[c] + mRNAtnf[c] --> (340) amp[c] + (472) gmp[c] + (380) ump[c] + (590) cmp[c]		Exchange							0	0	0	0	0	0	0	0	0	0	0	0	0	0	0	0	0	0	0	0
MRNA_TNF_PHOSPHOLYSIS	Lump reaction for the decay of tnf mRNA to NDPs	(1782) pi[c] + mRNAtnf[c] --> (340) adp[c] + (380) udp[c] + (472) gdp[c] + (590) cdp[c]		Exchange							0	0	0	0	0	0	0	0	0	0	0	0	0	0	0	0	0	0	0	0
SEC_TNF	mouse TNF-alpha secretion via the SEC route	(15.6) atp[c] + tnf[c] --> (15.6) adp[c] + (15.6) pi[c] + tnf[e]		Exchange							0	0	0	0	0	0	0	0	0	0	0	0	0	0	0	0	0	0	0	0
EX_tnf(e)	mouse TNF-alpha exchange	tnf[e] <==> tnf[b]		Exchange							0	0	0	0	0	0	0	0	0	0	0	0	0	0	0	0	0	0	0	0
AML	production of amylase cloned in plasmid iJ486	(63) ala_DASH_L[c] + (21) glu_DASH_L[c] + (26) asn_DASH_L[c] + (42) asp_DASH_L[c] + (2436.3666) atp[c] + (19) gln_DASH_L[c] + (19.9333) gtp[c] + (70) gly[c] + (25) pro_DASH_L[c] + (25) arg_DASH_L[c] + (35) ser_DASH_L[c] + (51) thr_DASH_L[c] + (15) trp_DASH_L[c] + (8.2) utp[c] + (7) met_DASH_L[c] + (8) cys_DASH_L[c] + (24) ctp[c] + (26) tyr_DASH_L[c] + (15) his_DASH_L[c] + (12) ile_DASH_L[c] + (34…	amlB	aml secretion							0.00163412	0	-1	-1	-1	0	0	0	1	1	1	0	0	0	0	0	0	0	0	0
MRNA_AML_HYDROLYSIS	Lump reaction for the decay of aml mRNA to NMPs	(1925) h2o[c] + mRNAaml[c] --> (361) amp[c] + (598) gmp[c] + (246) ump[c] + (720) cmp[c]		aml secretion							0	0	0	0	0	0	0	0	0	0	0	0	0	0	0	0	0	0	0	0
MRNA_AML_PHOSPHOLYSIS	Lump reaction for the decay of aml mRNA to NDPs	(1925) pi[c] + mRNAaml[c] --> (361) adp[c] + (246) udp[c] + (598) gdp[c] + (720) cdp[c]		aml secretion							5.44707e-05	0	-1	-1	-1	0	0	0	1	1	1	0	0	0	0	0	0	0	0	0
SEC_aml	mouse amylase secretion via the SEC route	(57.3) atp[c] + aml[c] --> (57.3) adp[c] + (57.3) pi[c] + aml[e]		aml secretion							0.00163412	0	-1	-1	-1	0	0	0	1	1	1	0	0	0	0	0	0	0	0	0
EX_aml(e)	amylase exchange	aml[e] <==> aml[b]		Exchange							0.00163412	0	-1	-1	-1	0	0	0	1	1	1	0	0	0	0	0	0	0	0	0
DAG	production of aagarase cloned in plasmid iJ486	(24) ala_DASH_L[c] + (14) glu_DASH_L[c] + (18) asn_DASH_L[c] + (20) asp_DASH_L[c] + (1322.88333) atp[c] + (11) gln_DASH_L[c] + (11.783333) gtp[c] + (29) gly[c] + (17) pro_DASH_L[c] + (27) arg_DASH_L[c] + (21) ser_DASH_L[c] + (12) thr_DASH_L[c] + (10) trp_DASH_L[c] + (6.833333) utp[c] + (3) met_DASH_L[c] + (2) cys_DASH_L[c] + (11.241666) ctp[c] + (17) tyr_DASH_L[c] + (11) his_DASH_L[c] + (10) ile_…	dagA	Exchange							0	0.0006552	1	1	1	1	1	1	0	0	0	0	0	0	0	0	0	0	0	0
MRNA_DAG_HYDROLYSIS	Lump reaction for the decay of dag mRNA	(1176.25) h2o[c] + mRNAdag[c] --> (254) amp[c] + (206.5) ump[c] + (353.5) cmp[c] + (337.25) gmp[e]		Exchange							0	0	0	0	0	0	0	0	0	0	0	0	0	0	0	0	0	0	0	0
MRNA_DAG_PHOSPHOLYSIS	Lump reaction for the decay of dag mRNA	(1176.25) pi[c] + mRNAdag[c] --> (254) adp[c] + (206.5) udp[c] + (337.25) gdp[c] + (353.5) cdp[c]		Exchange							0	2.184e-05	1	1	1	1	1	1	0	0	0	0	0	0	0	0	0	0	0	0
SEC_DAG	agarase secretion through the TAT route	dag[c] <==> dag[e]		Exchange							0	0.0006552	1	1	1	1	1	1	0	0	0	0	0	0	0	0	0	0	0	0
EX_dag(e)	agarase exchange	dag[e] <==> dag[b]		Exchange							0	0.0006552	1	1	1	1	1	1	0	0	0	0	0	0	0	0	0	0	0	0
